# Supplementary material for: Searching Remote Homology with Spectral Clustering with Symmetry in Neighborhood Cluster Kernels
Source: PLoS One. 2013 Feb 15;8(2):e46468. doi: 10.1371/journal.pone.0046468 (PMC3574063; doi:10.1371/journal.pone.0046468)
Supplement: Table S1 — List of 23 multidomain family names used from Genolevures database. (TXT) [file pone.0046468.s001.txt]

GL3M4595
GL3M4596
GL3M4597
GL3M4598
GL3M4599
GL3M4600
GL3M4602
GL3M4603
GL3M4604
GL3M4605
GL3M4606
GL3M4607
GL3M4608
GL3M4609
GL3M4610
GL3M4611
GL3M4612
GL3M4613
GL3M4614
GL3M4615
GL3M4616
GL3M4618
GL3M4619
