# Supplementary material for: Searching Remote Homology with Spectral Clustering with Symmetry in Neighborhood Cluster Kernels
Source: PLoS One. 2013 Feb 15;8(2):e46468. doi: 10.1371/journal.pone.0046468 (PMC3574063; doi:10.1371/journal.pone.0046468)
Supplement: Table S2 — PSI-BLAST kernel matrix. (TXT) [file pone.0046468.s002.txt]

   0.0000000e+00   3.2168489e-04   0.0000000e+00   0.0000000e+00   0.0000000e+00   0.0000000e+00   0.0000000e+00   0.0000000e+00   3.5306015e-04   0.0000000e+00   0.0000000e+00   0.0000000e+00   0.0000000e+00   0.0000000e+00   2.7613441e-04   2.8262492e-04   0.0000000e+00   0.0000000e+00   0.0000000e+00   3.2435041e-04   0.0000000e+00   0.0000000e+00   0.0000000e+00   0.0000000e+00   3.0213378e-04   0.0000000e+00   0.0000000e+00   0.0000000e+00   3.2449176e-04   0.0000000e+00   0.0000000e+00   0.0000000e+00   0.0000000e+00   0.0000000e+00   2.7215000e-04   0.0000000e+00   0.0000000e+00   0.0000000e+00   0.0000000e+00   0.0000000e+00   0.0000000e+00   0.0000000e+00   0.0000000e+00   0.0000000e+00   0.0000000e+00   0.0000000e+00   0.0000000e+00   0.0000000e+00   0.0000000e+00   0.0000000e+00   0.0000000e+00   0.0000000e+00   0.0000000e+00   0.0000000e+00   0.0000000e+00   0.0000000e+00   0.0000000e+00   0.0000000e+00   0.0000000e+00   3.0083243e-04   0.0000000e+00   0.0000000e+00   2.7399122e-04   3.2496036e-04   7.6804708e-04   0.0000000e+00   0.0000000e+00   0.0000000e+00   0.0000000e+00   3.0982020e-04   3.0437324e-04   0.0000000e+00   0.0000000e+00   0.0000000e+00   0.0000000e+00   0.0000000e+00   0.0000000e+00   0.0000000e+00   0.0000000e+00   0.0000000e+00   0.0000000e+00   0.0000000e+00   0.0000000e+00   0.0000000e+00   0.0000000e+00   0.0000000e+00   0.0000000e+00   0.0000000e+00   7.3718407e-04   0.0000000e+00   2.7528052e-04   2.9641075e-04   0.0000000e+00   0.0000000e+00   0.0000000e+00   0.0000000e+00   0.0000000e+00   0.0000000e+00   0.0000000e+00   0.0000000e+00   0.0000000e+00   3.2766209e-04   0.0000000e+00   0.0000000e+00   0.0000000e+00   3.5818079e-04   3.1123081e-04   0.0000000e+00   0.0000000e+00   0.0000000e+00   0.0000000e+00   4.4860388e-04   0.0000000e+00   0.0000000e+00   0.0000000e+00   2.6659331e-04   0.0000000e+00   0.0000000e+00   0.0000000e+00   0.0000000e+00   0.0000000e+00   0.0000000e+00   2.7305248e-04   0.0000000e+00   0.0000000e+00   0.0000000e+00   3.1188600e-04   2.6300429e-04   7.5165278e-04   0.0000000e+00   0.0000000e+00   0.0000000e+00   3.6362886e-04   0.0000000e+00   0.0000000e+00   0.0000000e+00   2.7137664e-04   0.0000000e+00   0.0000000e+00   0.0000000e+00   0.0000000e+00   3.1733459e-04   3.4732853e-04   0.0000000e+00   0.0000000e+00   0.0000000e+00   0.0000000e+00   0.0000000e+00   0.0000000e+00   2.8008426e-04   0.0000000e+00   0.0000000e+00   0.0000000e+00   3.5313406e-04   0.0000000e+00   3.0786194e-04   3.4123455e-04   0.0000000e+00   0.0000000e+00   0.0000000e+00   0.0000000e+00   1.3646186e-02   0.0000000e+00   0.0000000e+00   0.0000000e+00   0.0000000e+00   0.0000000e+00   0.0000000e+00   0.0000000e+00   0.0000000e+00   0.0000000e+00   0.0000000e+00   0.0000000e+00   2.8188443e-04   0.0000000e+00   0.0000000e+00   7.1871832e-04   0.0000000e+00   0.0000000e+00   3.2769020e-04   0.0000000e+00   3.1054329e-04   0.0000000e+00   0.0000000e+00   0.0000000e+00   0.0000000e+00   0.0000000e+00   0.0000000e+00   0.0000000e+00   0.0000000e+00   0.0000000e+00   0.0000000e+00   0.0000000e+00   0.0000000e+00   0.0000000e+00   0.0000000e+00   3.0609775e-04   0.0000000e+00   3.5474147e-04   7.3662305e-04   0.0000000e+00   0.0000000e+00   3.5662439e-04   0.0000000e+00   0.0000000e+00   0.0000000e+00   0.0000000e+00   0.0000000e+00   0.0000000e+00   0.0000000e+00   0.0000000e+00   0.0000000e+00   0.0000000e+00   3.0934491e-04   0.0000000e+00   3.0823028e-04   0.0000000e+00   0.0000000e+00   0.0000000e+00   3.4174778e-04   3.1387330e-04   3.1153460e-04   0.0000000e+00   0.0000000e+00   3.2937937e-04   0.0000000e+00   3.0247462e-04   7.5344913e-04   3.0923281e-04   0.0000000e+00   3.1604741e-04   0.0000000e+00   0.0000000e+00   0.0000000e+00   0.0000000e+00   4.0045076e-04   0.0000000e+00   0.0000000e+00   0.0000000e+00   0.0000000e+00   0.0000000e+00   0.0000000e+00   0.0000000e+00   0.0000000e+00   0.0000000e+00   0.0000000e+00   0.0000000e+00   0.0000000e+00   0.0000000e+00   0.0000000e+00   0.0000000e+00   0.0000000e+00   0.0000000e+00   2.7582137e-04   0.0000000e+00   0.0000000e+00   0.0000000e+00   2.8905155e-04   0.0000000e+00   7.5439604e-04   2.9317244e-04   0.0000000e+00   0.0000000e+00   0.0000000e+00   0.0000000e+00   0.0000000e+00   0.0000000e+00   0.0000000e+00   0.0000000e+00   0.0000000e+00   0.0000000e+00   0.0000000e+00   0.0000000e+00   0.0000000e+00   0.0000000e+00   3.4850801e-04   0.0000000e+00   2.6621208e-04   2.7306551e-04   2.9888412e-04   3.7757348e-04   0.0000000e+00   0.0000000e+00   0.0000000e+00   0.0000000e+00   0.0000000e+00   0.0000000e+00   0.0000000e+00   0.0000000e+00   3.2220118e-04   0.0000000e+00   0.0000000e+00   3.2243337e-04   0.0000000e+00   0.0000000e+00   0.0000000e+00   0.0000000e+00   0.0000000e+00   3.3276905e-04   2.7317943e-04   0.0000000e+00   3.2904181e-04   0.0000000e+00   3.0529479e-04   0.0000000e+00   7.9539768e-04   0.0000000e+00   0.0000000e+00   2.8265143e-04   0.0000000e+00   0.0000000e+00   0.0000000e+00   0.0000000e+00   0.0000000e+00   0.0000000e+00   3.0355932e-04   0.0000000e+00   0.0000000e+00   0.0000000e+00   0.0000000e+00   0.0000000e+00   0.0000000e+00   0.0000000e+00
   0.0000000e+00   3.4463002e-01   3.2874586e-03   0.0000000e+00   0.0000000e+00   0.0000000e+00   0.0000000e+00   0.0000000e+00   2.2049040e-01   0.0000000e+00   0.0000000e+00   0.0000000e+00   0.0000000e+00   0.0000000e+00   2.2128151e-01   2.2099382e-01   0.0000000e+00   0.0000000e+00   0.0000000e+00   3.4536825e-01   0.0000000e+00   0.0000000e+00   0.0000000e+00   0.0000000e+00   2.2185467e-01   0.0000000e+00   0.0000000e+00   0.0000000e+00   2.1781433e-01   0.0000000e+00   0.0000000e+00   0.0000000e+00   0.0000000e+00   0.0000000e+00   2.4891852e-01   0.0000000e+00   2.1337394e-06   0.0000000e+00   0.0000000e+00   0.0000000e+00   0.0000000e+00   0.0000000e+00   0.0000000e+00   0.0000000e+00   0.0000000e+00   1.7691397e-02   0.0000000e+00   0.0000000e+00   0.0000000e+00   0.0000000e+00   1.4384306e-06   0.0000000e+00   0.0000000e+00   0.0000000e+00   0.0000000e+00   0.0000000e+00   0.0000000e+00   2.1447952e-03   2.0176786e-04   1.8523946e-01   0.0000000e+00   0.0000000e+00   1.8800641e-01   3.4209370e-01   2.5845832e-01   0.0000000e+00   0.0000000e+00   0.0000000e+00   0.0000000e+00   2.1330137e-01   3.4646475e-01   3.3594193e-03   2.2653795e-02   0.0000000e+00   0.0000000e+00   1.7619643e-06   0.0000000e+00   0.0000000e+00   0.0000000e+00   0.0000000e+00   0.0000000e+00   0.0000000e+00   0.0000000e+00   0.0000000e+00   0.0000000e+00   0.0000000e+00   0.0000000e+00   1.7985338e-06   2.5702078e-01   0.0000000e+00   2.5151139e-01   2.2680734e-01   0.0000000e+00   0.0000000e+00   0.0000000e+00   0.0000000e+00   0.0000000e+00   0.0000000e+00   0.0000000e+00   0.0000000e+00   0.0000000e+00   2.2863103e-01   0.0000000e+00   0.0000000e+00   0.0000000e+00   2.2350878e-01   2.1399962e-01   0.0000000e+00   7.4665848e-03   0.0000000e+00   0.0000000e+00   2.6687721e-01   0.0000000e+00   0.0000000e+00   0.0000000e+00   2.5127740e-01   0.0000000e+00   0.0000000e+00   1.8617038e-02   0.0000000e+00   1.1084396e-03   0.0000000e+00   2.1988345e-01   0.0000000e+00   0.0000000e+00   0.0000000e+00   1.6251333e-01   2.4833865e-01   2.5575778e-01   0.0000000e+00   0.0000000e+00   0.0000000e+00   2.2307318e-01   0.0000000e+00   0.0000000e+00   0.0000000e+00   2.4958047e-01   0.0000000e+00   0.0000000e+00   0.0000000e+00   0.0000000e+00   2.2040255e-01   2.2184027e-01   0.0000000e+00   0.0000000e+00   0.0000000e+00   0.0000000e+00   0.0000000e+00   1.6918872e-04   2.1987252e-01   0.0000000e+00   0.0000000e+00   5.6858534e-05   2.1833067e-01   0.0000000e+00   3.4533331e-01   1.7693711e-01   0.0000000e+00   0.0000000e+00   0.0000000e+00   0.0000000e+00   2.0629816e-01   0.0000000e+00   2.0947203e-06   0.0000000e+00   0.0000000e+00   1.9361464e-02   0.0000000e+00   0.0000000e+00   0.0000000e+00   4.8995690e-03   0.0000000e+00   0.0000000e+00   2.5026599e-01   0.0000000e+00   0.0000000e+00   2.5899688e-01   1.4509947e-06   0.0000000e+00   3.4159652e-01   1.9508209e-06   3.4408706e-01   0.0000000e+00   0.0000000e+00   0.0000000e+00   0.0000000e+00   0.0000000e+00   0.0000000e+00   0.0000000e+00   0.0000000e+00   0.0000000e+00   0.0000000e+00   0.0000000e+00   0.0000000e+00   0.0000000e+00   0.0000000e+00   3.4565420e-01   0.0000000e+00   1.6915999e-01   2.5661911e-01   0.0000000e+00   3.5837187e-03   2.7714812e-01   0.0000000e+00   0.0000000e+00   0.0000000e+00   7.5745664e-03   0.0000000e+00   0.0000000e+00   0.0000000e+00   0.0000000e+00   0.0000000e+00   0.0000000e+00   3.4257658e-01   0.0000000e+00   3.4752442e-01   0.0000000e+00   0.0000000e+00   0.0000000e+00   3.4411951e-01   3.4218835e-01   2.5976897e-01   0.0000000e+00   0.0000000e+00   2.2368078e-01   0.0000000e+00   3.4761310e-01   2.5509027e-01   3.4790651e-01   0.0000000e+00   2.5873158e-01   0.0000000e+00   0.0000000e+00   0.0000000e+00   0.0000000e+00   2.3695494e-01   0.0000000e+00   0.0000000e+00   0.0000000e+00   0.0000000e+00   3.0549064e-03   0.0000000e+00   0.0000000e+00   0.0000000e+00   0.0000000e+00   0.0000000e+00   0.0000000e+00   0.0000000e+00   2.2553089e-06   0.0000000e+00   0.0000000e+00   0.0000000e+00   0.0000000e+00   2.5026044e-01   0.0000000e+00   0.0000000e+00   0.0000000e+00   1.5994248e-01   0.0000000e+00   2.5498162e-01   1.8168581e-01   0.0000000e+00   0.0000000e+00   0.0000000e+00   0.0000000e+00   0.0000000e+00   2.3948202e-02   0.0000000e+00   0.0000000e+00   0.0000000e+00   7.2228761e-03   0.0000000e+00   1.7693657e-02   0.0000000e+00   0.0000000e+00   2.2072967e-01   0.0000000e+00   1.9045675e-01   2.2010192e-01   2.5464815e-01   2.2192942e-01   0.0000000e+00   0.0000000e+00   0.0000000e+00   0.0000000e+00   0.0000000e+00   0.0000000e+00   0.0000000e+00   0.0000000e+00   3.4586291e-01   0.0000000e+00   0.0000000e+00   2.1747523e-01   0.0000000e+00   0.0000000e+00   0.0000000e+00   0.0000000e+00   0.0000000e+00   3.4318251e-01   2.2097667e-01   0.0000000e+00   3.4425859e-01   0.0000000e+00   3.4837249e-01   0.0000000e+00   2.5913084e-01   0.0000000e+00   0.0000000e+00   2.2485062e-01   0.0000000e+00   0.0000000e+00   0.0000000e+00   0.0000000e+00   0.0000000e+00   0.0000000e+00   2.1797564e-01   0.0000000e+00   0.0000000e+00   0.0000000e+00   0.0000000e+00   0.0000000e+00   1.7751169e-06   0.0000000e+00
   2.8619022e-01   3.3260037e-03   3.8415553e-01   0.0000000e+00   0.0000000e+00   0.0000000e+00   0.0000000e+00   0.0000000e+00   3.0751275e-03   0.0000000e+00   0.0000000e+00   0.0000000e+00   0.0000000e+00   0.0000000e+00   2.7562828e-03   2.7801360e-03   0.0000000e+00   0.0000000e+00   0.0000000e+00   3.3365840e-03   0.0000000e+00   0.0000000e+00   0.0000000e+00   0.0000000e+00   2.7991906e-03   0.0000000e+00   0.0000000e+00   0.0000000e+00   2.8859309e-03   0.0000000e+00   0.0000000e+00   0.0000000e+00   0.0000000e+00   0.0000000e+00   2.7440523e-03   0.0000000e+00   0.0000000e+00   0.0000000e+00   0.0000000e+00   0.0000000e+00   0.0000000e+00   0.0000000e+00   0.0000000e+00   0.0000000e+00   0.0000000e+00   1.4580048e-01   0.0000000e+00   0.0000000e+00   0.0000000e+00   0.0000000e+00   0.0000000e+00   0.0000000e+00   0.0000000e+00   0.0000000e+00   0.0000000e+00   0.0000000e+00   0.0000000e+00   2.0919540e-05   2.9371000e-06   2.5989517e-03   0.0000000e+00   0.0000000e+00   2.5093938e-03   3.3280100e-03   4.8884761e-03   0.0000000e+00   0.0000000e+00   0.0000000e+00   0.0000000e+00   2.8039565e-03   3.2655548e-03   2.3648609e-01   1.4466061e-01   0.0000000e+00   0.0000000e+00   0.0000000e+00   0.0000000e+00   0.0000000e+00   0.0000000e+00   0.0000000e+00   0.0000000e+00   0.0000000e+00   0.0000000e+00   0.0000000e+00   0.0000000e+00   0.0000000e+00   0.0000000e+00   0.0000000e+00   4.8552665e-03   0.0000000e+00   2.7667168e-03   2.8458660e-03   0.0000000e+00   0.0000000e+00   0.0000000e+00   0.0000000e+00   0.0000000e+00   0.0000000e+00   0.0000000e+00   0.0000000e+00   0.0000000e+00   2.9374408e-03   0.0000000e+00   0.0000000e+00   0.0000000e+00   3.0545195e-03   2.8145379e-03   0.0000000e+00   2.6251028e-01   0.0000000e+00   0.0000000e+00   3.5676286e-03   0.0000000e+00   0.0000000e+00   0.0000000e+00   2.7354993e-03   0.0000000e+00   0.0000000e+00   1.7163661e-01   0.0000000e+00   8.0012854e-06   0.0000000e+00   2.7446181e-03   0.0000000e+00   0.0000000e+00   0.0000000e+00   2.5001481e-03   2.7007178e-03   4.8838414e-03   0.0000000e+00   0.0000000e+00   0.0000000e+00   3.0987261e-03   0.0000000e+00   0.0000000e+00   0.0000000e+00   2.7407158e-03   0.0000000e+00   0.0000000e+00   0.0000000e+00   0.0000000e+00   2.8700214e-03   3.0739259e-03   0.0000000e+00   0.0000000e+00   0.0000000e+00   0.0000000e+00   0.0000000e+00   1.9591559e-06   2.7686775e-03   0.0000000e+00   0.0000000e+00   0.0000000e+00   3.0770716e-03   0.0000000e+00   3.2763452e-03   2.7074755e-03   0.0000000e+00   0.0000000e+00   0.0000000e+00   0.0000000e+00   4.0236665e-02   0.0000000e+00   0.0000000e+00   0.0000000e+00   0.0000000e+00   1.4791734e-01   0.0000000e+00   0.0000000e+00   0.0000000e+00   2.8411578e-01   0.0000000e+00   0.0000000e+00   2.7820695e-03   0.0000000e+00   0.0000000e+00   4.7744188e-03   0.0000000e+00   0.0000000e+00   3.3361886e-03   0.0000000e+00   3.2822285e-03   0.0000000e+00   0.0000000e+00   0.0000000e+00   0.0000000e+00   0.0000000e+00   0.0000000e+00   0.0000000e+00   0.0000000e+00   0.0000000e+00   0.0000000e+00   0.0000000e+00   0.0000000e+00   0.0000000e+00   0.0000000e+00   3.2719721e-03   0.0000000e+00   2.7077644e-03   4.8620213e-03   0.0000000e+00   2.3432559e-01   3.2130142e-03   0.0000000e+00   0.0000000e+00   0.0000000e+00   1.6256779e-01   0.0000000e+00   0.0000000e+00   0.0000000e+00   0.0000000e+00   0.0000000e+00   0.0000000e+00   3.2711358e-03   0.0000000e+00   3.2839608e-03   0.0000000e+00   0.0000000e+00   0.0000000e+00   3.3907918e-03   3.2794702e-03   2.9411507e-03   0.0000000e+00   0.0000000e+00   3.0013833e-03   0.0000000e+00   3.2638956e-03   4.9281780e-03   3.2890173e-03   0.0000000e+00   2.9662545e-03   0.0000000e+00   0.0000000e+00   0.0000000e+00   0.0000000e+00   3.2641465e-03   0.0000000e+00   0.0000000e+00   0.0000000e+00   0.0000000e+00   2.9208426e-01   0.0000000e+00   0.0000000e+00   0.0000000e+00   0.0000000e+00   0.0000000e+00   0.0000000e+00   0.0000000e+00   0.0000000e+00   0.0000000e+00   0.0000000e+00   0.0000000e+00   0.0000000e+00   2.7594177e-03   0.0000000e+00   0.0000000e+00   0.0000000e+00   2.3904010e-03   0.0000000e+00   4.9215194e-03   2.5517021e-03   0.0000000e+00   0.0000000e+00   0.0000000e+00   0.0000000e+00   0.0000000e+00   1.4006450e-01   0.0000000e+00   0.0000000e+00   0.0000000e+00   2.6644252e-01   0.0000000e+00   1.7819436e-01   0.0000000e+00   0.0000000e+00   3.0650127e-03   0.0000000e+00   2.4958752e-03   2.7423623e-03   2.8770005e-03   3.1790464e-03   0.0000000e+00   0.0000000e+00   0.0000000e+00   0.0000000e+00   0.0000000e+00   0.0000000e+00   0.0000000e+00   0.0000000e+00   3.3328062e-03   0.0000000e+00   0.0000000e+00   2.8579021e-03   0.0000000e+00   0.0000000e+00   0.0000000e+00   0.0000000e+00   0.0000000e+00   3.3609854e-03   2.7453260e-03   0.0000000e+00   3.3494190e-03   0.0000000e+00   3.2765706e-03   0.0000000e+00   5.0650069e-03   0.0000000e+00   0.0000000e+00   2.7992606e-03   0.0000000e+00   0.0000000e+00   0.0000000e+00   0.0000000e+00   0.0000000e+00   0.0000000e+00   2.7892730e-03   0.0000000e+00   0.0000000e+00   0.0000000e+00   0.0000000e+00   0.0000000e+00   0.0000000e+00   0.0000000e+00
   0.0000000e+00   0.0000000e+00   0.0000000e+00   1.0000000e+00   0.0000000e+00   0.0000000e+00   0.0000000e+00   0.0000000e+00   0.0000000e+00   0.0000000e+00   0.0000000e+00   0.0000000e+00   0.0000000e+00   0.0000000e+00   0.0000000e+00   0.0000000e+00   0.0000000e+00   0.0000000e+00   0.0000000e+00   0.0000000e+00   0.0000000e+00   0.0000000e+00   0.0000000e+00   0.0000000e+00   0.0000000e+00   0.0000000e+00   0.0000000e+00   0.0000000e+00   0.0000000e+00   0.0000000e+00   0.0000000e+00   0.0000000e+00   0.0000000e+00   0.0000000e+00   0.0000000e+00   0.0000000e+00   0.0000000e+00   0.0000000e+00   0.0000000e+00   0.0000000e+00   0.0000000e+00   0.0000000e+00   0.0000000e+00   0.0000000e+00   0.0000000e+00   0.0000000e+00   0.0000000e+00   0.0000000e+00   0.0000000e+00   0.0000000e+00   0.0000000e+00   0.0000000e+00   0.0000000e+00   0.0000000e+00   0.0000000e+00   0.0000000e+00   0.0000000e+00   0.0000000e+00   0.0000000e+00   0.0000000e+00   0.0000000e+00   0.0000000e+00   0.0000000e+00   0.0000000e+00   0.0000000e+00   0.0000000e+00   0.0000000e+00   0.0000000e+00   0.0000000e+00   0.0000000e+00   0.0000000e+00   0.0000000e+00   0.0000000e+00   0.0000000e+00   0.0000000e+00   0.0000000e+00   0.0000000e+00   0.0000000e+00   0.0000000e+00   0.0000000e+00   0.0000000e+00   0.0000000e+00   0.0000000e+00   0.0000000e+00   0.0000000e+00   0.0000000e+00   0.0000000e+00   0.0000000e+00   0.0000000e+00   0.0000000e+00   0.0000000e+00   0.0000000e+00   0.0000000e+00   0.0000000e+00   0.0000000e+00   0.0000000e+00   0.0000000e+00   0.0000000e+00   0.0000000e+00   0.0000000e+00   0.0000000e+00   0.0000000e+00   0.0000000e+00   0.0000000e+00   0.0000000e+00   0.0000000e+00   0.0000000e+00   0.0000000e+00   0.0000000e+00   0.0000000e+00   0.0000000e+00   0.0000000e+00   0.0000000e+00   0.0000000e+00   0.0000000e+00   0.0000000e+00   0.0000000e+00   0.0000000e+00   0.0000000e+00   0.0000000e+00   0.0000000e+00   0.0000000e+00   0.0000000e+00   0.0000000e+00   0.0000000e+00   0.0000000e+00   0.0000000e+00   0.0000000e+00   0.0000000e+00   0.0000000e+00   0.0000000e+00   0.0000000e+00   0.0000000e+00   0.0000000e+00   0.0000000e+00   0.0000000e+00   0.0000000e+00   0.0000000e+00   0.0000000e+00   0.0000000e+00   0.0000000e+00   0.0000000e+00   0.0000000e+00   0.0000000e+00   0.0000000e+00   0.0000000e+00   0.0000000e+00   0.0000000e+00   0.0000000e+00   0.0000000e+00   0.0000000e+00   0.0000000e+00   0.0000000e+00   0.0000000e+00   0.0000000e+00   0.0000000e+00   0.0000000e+00   0.0000000e+00   0.0000000e+00   0.0000000e+00   0.0000000e+00   0.0000000e+00   0.0000000e+00   0.0000000e+00   0.0000000e+00   0.0000000e+00   0.0000000e+00   0.0000000e+00   0.0000000e+00   0.0000000e+00   0.0000000e+00   0.0000000e+00   0.0000000e+00   0.0000000e+00   0.0000000e+00   0.0000000e+00   0.0000000e+00   0.0000000e+00   0.0000000e+00   0.0000000e+00   0.0000000e+00   0.0000000e+00   0.0000000e+00   0.0000000e+00   0.0000000e+00   0.0000000e+00   0.0000000e+00   0.0000000e+00   0.0000000e+00   0.0000000e+00   0.0000000e+00   0.0000000e+00   0.0000000e+00   0.0000000e+00   0.0000000e+00   0.0000000e+00   0.0000000e+00   0.0000000e+00   0.0000000e+00   0.0000000e+00   0.0000000e+00   0.0000000e+00   0.0000000e+00   0.0000000e+00   0.0000000e+00   0.0000000e+00   0.0000000e+00   0.0000000e+00   0.0000000e+00   0.0000000e+00   0.0000000e+00   0.0000000e+00   0.0000000e+00   0.0000000e+00   0.0000000e+00   0.0000000e+00   0.0000000e+00   0.0000000e+00   0.0000000e+00   0.0000000e+00   0.0000000e+00   0.0000000e+00   0.0000000e+00   0.0000000e+00   0.0000000e+00   0.0000000e+00   0.0000000e+00   0.0000000e+00   0.0000000e+00   0.0000000e+00   0.0000000e+00   0.0000000e+00   0.0000000e+00   0.0000000e+00   0.0000000e+00   0.0000000e+00   0.0000000e+00   0.0000000e+00   0.0000000e+00   0.0000000e+00   0.0000000e+00   0.0000000e+00   0.0000000e+00   0.0000000e+00   0.0000000e+00   0.0000000e+00   0.0000000e+00   0.0000000e+00   0.0000000e+00   0.0000000e+00   0.0000000e+00   0.0000000e+00   0.0000000e+00   0.0000000e+00   0.0000000e+00   0.0000000e+00   0.0000000e+00   0.0000000e+00   0.0000000e+00   0.0000000e+00   0.0000000e+00   0.0000000e+00   0.0000000e+00   0.0000000e+00   0.0000000e+00   0.0000000e+00   0.0000000e+00   0.0000000e+00   0.0000000e+00   0.0000000e+00   0.0000000e+00   0.0000000e+00   0.0000000e+00   0.0000000e+00   0.0000000e+00   0.0000000e+00   0.0000000e+00   0.0000000e+00   0.0000000e+00   0.0000000e+00   0.0000000e+00   0.0000000e+00   0.0000000e+00   0.0000000e+00   0.0000000e+00   0.0000000e+00   0.0000000e+00   0.0000000e+00   0.0000000e+00   0.0000000e+00   0.0000000e+00   0.0000000e+00   0.0000000e+00   0.0000000e+00   0.0000000e+00   0.0000000e+00   0.0000000e+00   0.0000000e+00   0.0000000e+00   0.0000000e+00   0.0000000e+00   0.0000000e+00   0.0000000e+00   0.0000000e+00   0.0000000e+00   0.0000000e+00   0.0000000e+00   0.0000000e+00   0.0000000e+00   0.0000000e+00   0.0000000e+00   0.0000000e+00   0.0000000e+00   0.0000000e+00   0.0000000e+00   0.0000000e+00   0.0000000e+00   0.0000000e+00   0.0000000e+00   0.0000000e+00   0.0000000e+00   0.0000000e+00   0.0000000e+00
   0.0000000e+00   7.2253724e-06   0.0000000e+00   0.0000000e+00   2.4745837e-01   2.2977707e-01   0.0000000e+00   0.0000000e+00   6.1657346e-06   0.0000000e+00   2.3504962e-01   0.0000000e+00   2.1777662e-01   0.0000000e+00   4.7929822e-06   4.8238800e-06   0.0000000e+00   0.0000000e+00   0.0000000e+00   7.1427467e-06   0.0000000e+00   2.6032444e-01   0.0000000e+00   0.0000000e+00   4.3804059e-06   0.0000000e+00   0.0000000e+00   0.0000000e+00   4.9304002e-06   0.0000000e+00   0.0000000e+00   0.0000000e+00   0.0000000e+00   2.6227369e-01   3.1360483e-05   4.5209650e-03   0.0000000e+00   0.0000000e+00   0.0000000e+00   0.0000000e+00   0.0000000e+00   0.0000000e+00   0.0000000e+00   0.0000000e+00   2.5982043e-01   0.0000000e+00   0.0000000e+00   0.0000000e+00   0.0000000e+00   0.0000000e+00   0.0000000e+00   0.0000000e+00   0.0000000e+00   0.0000000e+00   0.0000000e+00   0.0000000e+00   0.0000000e+00   3.1777828e-04   0.0000000e+00   4.5711527e-06   0.0000000e+00   0.0000000e+00   4.3196240e-06   7.6590597e-06   8.0084054e-06   0.0000000e+00   2.1569282e-01   0.0000000e+00   1.3900156e-05   4.0940517e-06   7.3708038e-06   0.0000000e+00   0.0000000e+00   0.0000000e+00   0.0000000e+00   0.0000000e+00   0.0000000e+00   0.0000000e+00   0.0000000e+00   0.0000000e+00   0.0000000e+00   0.0000000e+00   0.0000000e+00   0.0000000e+00   0.0000000e+00   0.0000000e+00   1.2296480e-02   0.0000000e+00   7.2227890e-06   0.0000000e+00   2.9903043e-05   4.8985386e-06   0.0000000e+00   0.0000000e+00   2.3895696e-01   0.0000000e+00   0.0000000e+00   0.0000000e+00   0.0000000e+00   0.0000000e+00   2.6136449e-01   5.3104213e-06   5.1248273e-03   0.0000000e+00   0.0000000e+00   5.5282579e-06   4.1529145e-06   0.0000000e+00   0.0000000e+00   0.0000000e+00   0.0000000e+00   1.0830464e-05   0.0000000e+00   2.6089807e-01   2.3631455e-01   2.9976702e-05   0.0000000e+00   0.0000000e+00   0.0000000e+00   2.5565746e-01   2.2697295e-01   0.0000000e+00   4.7134206e-06   0.0000000e+00   0.0000000e+00   0.0000000e+00   4.2319080e-06   3.6876856e-05   7.9783573e-06   0.0000000e+00   2.1519563e-01   0.0000000e+00   4.8160397e-06   0.0000000e+00   0.0000000e+00   0.0000000e+00   6.5400648e-05   0.0000000e+00   0.0000000e+00   0.0000000e+00   2.3604211e-01   4.3728163e-06   5.7515337e-06   0.0000000e+00   0.0000000e+00   0.0000000e+00   4.2749489e-06   0.0000000e+00   0.0000000e+00   4.7711870e-06   0.0000000e+00   0.0000000e+00   0.0000000e+00   5.8472763e-06   0.0000000e+00   7.3751189e-06   4.3443861e-06   0.0000000e+00   0.0000000e+00   0.0000000e+00   0.0000000e+00   5.7535344e-06   0.0000000e+00   0.0000000e+00   0.0000000e+00   0.0000000e+00   0.0000000e+00   0.0000000e+00   2.1651941e-01   0.0000000e+00   0.0000000e+00   0.0000000e+00   2.2247915e-01   3.0730976e-05   2.2385478e-01   0.0000000e+00   7.7422034e-06   0.0000000e+00   0.0000000e+00   7.6411515e-06   0.0000000e+00   7.3736684e-06   0.0000000e+00   0.0000000e+00   0.0000000e+00   2.1796877e-01   2.3743142e-01   0.0000000e+00   0.0000000e+00   0.0000000e+00   0.0000000e+00   0.0000000e+00   0.0000000e+00   0.0000000e+00   0.0000000e+00   0.0000000e+00   7.6298459e-06   0.0000000e+00   4.1645834e-06   7.2395444e-06   0.0000000e+00   0.0000000e+00   1.0332752e-05   2.3374060e-01   2.5970729e-01   0.0000000e+00   0.0000000e+00   2.1060531e-01   0.0000000e+00   0.0000000e+00   0.0000000e+00   2.4527315e-01   2.3680504e-01   7.7515832e-06   0.0000000e+00   7.6342647e-06   0.0000000e+00   2.5946254e-01   0.0000000e+00   7.4560978e-06   7.7263000e-06   2.3770533e-05   0.0000000e+00   0.0000000e+00   5.8644055e-06   0.0000000e+00   7.1212553e-06   7.1164751e-06   7.2356214e-06   0.0000000e+00   2.1618917e-05   0.0000000e+00   0.0000000e+00   2.2889188e-01   0.0000000e+00   5.2574771e-06   0.0000000e+00   0.0000000e+00   0.0000000e+00   0.0000000e+00   0.0000000e+00   0.0000000e+00   0.0000000e+00   0.0000000e+00   2.5670178e-01   0.0000000e+00   0.0000000e+00   0.0000000e+00   0.0000000e+00   0.0000000e+00   0.0000000e+00   0.0000000e+00   0.0000000e+00   3.1012229e-05   2.5204589e-01   0.0000000e+00   0.0000000e+00   3.7533396e-06   0.0000000e+00   7.2048276e-06   4.8188435e-06   0.0000000e+00   0.0000000e+00   0.0000000e+00   2.3773308e-01   0.0000000e+00   0.0000000e+00   0.0000000e+00   0.0000000e+00   0.0000000e+00   0.0000000e+00   0.0000000e+00   0.0000000e+00   0.0000000e+00   0.0000000e+00   5.4206382e-06   2.6193708e-01   4.5626828e-06   4.6236069e-06   2.6017110e-05   5.9932485e-06   0.0000000e+00   0.0000000e+00   0.0000000e+00   2.5388960e-01   0.0000000e+00   0.0000000e+00   0.0000000e+00   0.0000000e+00   7.3801118e-06   0.0000000e+00   0.0000000e+00   4.6231175e-06   0.0000000e+00   0.0000000e+00   0.0000000e+00   0.0000000e+00   0.0000000e+00   7.2939445e-06   4.5543946e-06   2.6032809e-01   7.5661037e-06   0.0000000e+00   7.1475519e-06   0.0000000e+00   7.2450220e-06   2.4037501e-01   2.2256904e-01   5.1217717e-06   0.0000000e+00   0.0000000e+00   0.0000000e+00   0.0000000e+00   0.0000000e+00   0.0000000e+00   4.4284958e-06   0.0000000e+00   0.0000000e+00   0.0000000e+00   0.0000000e+00   0.0000000e+00   0.0000000e+00   2.3254032e-01
   0.0000000e+00   6.1979217e-06   0.0000000e+00   0.0000000e+00   2.3001677e-01   2.5622949e-01   0.0000000e+00   0.0000000e+00   5.2889648e-06   0.0000000e+00   2.3990966e-01   0.0000000e+00   2.3706534e-01   0.0000000e+00   4.1114183e-06   4.1379224e-06   0.0000000e+00   0.0000000e+00   0.0000000e+00   6.1270454e-06   0.0000000e+00   2.7579351e-01   0.0000000e+00   0.0000000e+00   3.7575105e-06   0.0000000e+00   0.0000000e+00   0.0000000e+00   4.2292954e-06   0.0000000e+00   0.0000000e+00   0.0000000e+00   0.0000000e+00   2.7932134e-01   2.6901011e-05   4.4443273e-03   0.0000000e+00   0.0000000e+00   0.0000000e+00   0.0000000e+00   0.0000000e+00   0.0000000e+00   0.0000000e+00   0.0000000e+00   2.7669589e-01   0.0000000e+00   0.0000000e+00   0.0000000e+00   0.0000000e+00   0.0000000e+00   0.0000000e+00   0.0000000e+00   0.0000000e+00   0.0000000e+00   0.0000000e+00   0.0000000e+00   0.0000000e+00   4.4124295e-04   0.0000000e+00   3.9211330e-06   0.0000000e+00   0.0000000e+00   3.7053719e-06   6.5699385e-06   6.8696071e-06   0.0000000e+00   2.2821463e-01   0.0000000e+00   1.9300708e-05   3.5118760e-06   6.3226727e-06   0.0000000e+00   0.0000000e+00   0.0000000e+00   0.0000000e+00   0.0000000e+00   0.0000000e+00   0.0000000e+00   0.0000000e+00   0.0000000e+00   0.0000000e+00   0.0000000e+00   0.0000000e+00   0.0000000e+00   0.0000000e+00   0.0000000e+00   1.2088035e-02   0.0000000e+00   6.1957056e-06   0.0000000e+00   2.5650818e-05   4.2019646e-06   0.0000000e+00   0.0000000e+00   2.3372847e-01   0.0000000e+00   0.0000000e+00   0.0000000e+00   0.0000000e+00   0.0000000e+00   2.7840445e-01   4.5552774e-06   5.0434093e-03   0.0000000e+00   0.0000000e+00   4.7421375e-06   3.5623685e-06   0.0000000e+00   0.0000000e+00   0.0000000e+00   0.0000000e+00   9.2903677e-06   0.0000000e+00   2.7762274e-01   2.3900475e-01   2.5714004e-05   0.0000000e+00   0.0000000e+00   0.0000000e+00   2.7070410e-01   2.3626554e-01   0.0000000e+00   4.0431704e-06   0.0000000e+00   0.0000000e+00   0.0000000e+00   3.6301291e-06   3.1632953e-05   6.8438318e-06   0.0000000e+00   2.2683682e-01   0.0000000e+00   4.1311970e-06   0.0000000e+00   0.0000000e+00   0.0000000e+00   5.6100651e-05   0.0000000e+00   0.0000000e+00   0.0000000e+00   2.4027337e-01   3.7510002e-06   4.9336634e-06   0.0000000e+00   0.0000000e+00   0.0000000e+00   5.9358715e-06   0.0000000e+00   0.0000000e+00   4.0927224e-06   0.0000000e+00   0.0000000e+00   0.0000000e+00   5.0157914e-06   0.0000000e+00   6.3263742e-06   3.7266128e-06   0.0000000e+00   0.0000000e+00   0.0000000e+00   0.0000000e+00   4.9353796e-06   0.0000000e+00   0.0000000e+00   0.0000000e+00   0.0000000e+00   0.0000000e+00   0.0000000e+00   2.3273801e-01   0.0000000e+00   0.0000000e+00   0.0000000e+00   2.4012332e-01   2.6361019e-05   2.4530684e-01   0.0000000e+00   6.6412591e-06   0.0000000e+00   0.0000000e+00   6.5545768e-06   0.0000000e+00   6.3251299e-06   0.0000000e+00   0.0000000e+00   0.0000000e+00   2.3586818e-01   2.3994754e-01   0.0000000e+00   0.0000000e+00   0.0000000e+00   0.0000000e+00   0.0000000e+00   0.0000000e+00   0.0000000e+00   0.0000000e+00   0.0000000e+00   6.5448789e-06   0.0000000e+00   3.5723780e-06   6.2100784e-06   0.0000000e+00   0.0000000e+00   8.8634306e-06   2.3827045e-01   2.7551964e-01   0.0000000e+00   0.0000000e+00   2.2591896e-01   0.0000000e+00   0.0000000e+00   0.0000000e+00   2.5830270e-01   2.3953870e-01   6.6493051e-06   0.0000000e+00   6.5486693e-06   0.0000000e+00   2.7559677e-01   0.0000000e+00   6.3958378e-06   6.6276172e-06   2.0390355e-05   0.0000000e+00   0.0000000e+00   5.0304848e-06   0.0000000e+00   6.1086101e-06   6.1045096e-06   6.2067133e-06   0.0000000e+00   1.8544699e-05   0.0000000e+00   0.0000000e+00   2.4958418e-01   0.0000000e+00   4.5098619e-06   0.0000000e+00   0.0000000e+00   0.0000000e+00   0.0000000e+00   0.0000000e+00   0.0000000e+00   0.0000000e+00   0.0000000e+00   2.7252391e-01   0.0000000e+00   0.0000000e+00   0.0000000e+00   0.0000000e+00   0.0000000e+00   0.0000000e+00   0.0000000e+00   0.0000000e+00   2.6602278e-05   2.6695357e-01   0.0000000e+00   0.0000000e+00   3.2196133e-06   0.0000000e+00   6.1802983e-06   4.1336021e-06   0.0000000e+00   0.0000000e+00   0.0000000e+00   2.4007764e-01   0.0000000e+00   0.0000000e+00   0.0000000e+00   0.0000000e+00   0.0000000e+00   0.0000000e+00   0.0000000e+00   0.0000000e+00   0.0000000e+00   0.0000000e+00   4.6498214e-06   2.7871406e-01   3.9138675e-06   3.9661282e-06   2.2317467e-05   5.1410063e-06   0.0000000e+00   0.0000000e+00   0.0000000e+00   2.6971981e-01   0.0000000e+00   0.0000000e+00   0.0000000e+00   0.0000000e+00   6.3306571e-06   0.0000000e+00   0.0000000e+00   3.9657084e-06   0.0000000e+00   0.0000000e+00   0.0000000e+00   0.0000000e+00   0.0000000e+00   6.2567428e-06   3.9067579e-06   2.7629415e-01   6.4902009e-06   0.0000000e+00   6.1311673e-06   0.0000000e+00   6.2147771e-06   2.4462060e-01   2.3919737e-01   4.3934538e-06   0.0000000e+00   0.0000000e+00   0.0000000e+00   0.0000000e+00   0.0000000e+00   0.0000000e+00   3.7987620e-06   0.0000000e+00   0.0000000e+00   0.0000000e+00   0.0000000e+00   0.0000000e+00   0.0000000e+00   2.3647787e-01
   0.0000000e+00   3.2956209e-06   0.0000000e+00   0.0000000e+00   0.0000000e+00   0.0000000e+00   5.7416004e-01   2.0950017e-05   5.9595025e-06   4.0827979e-01   0.0000000e+00   1.2974162e-05   0.0000000e+00   0.0000000e+00   5.1395259e-06   5.2323314e-06   1.3752631e-05   0.0000000e+00   0.0000000e+00   3.3704041e-06   4.0765162e-01   0.0000000e+00   0.0000000e+00   8.7588240e-06   5.3643542e-06   3.8873395e-01   0.0000000e+00   1.6208080e-05   5.3816045e-06   9.1539973e-06   2.7801680e-01   0.0000000e+00   3.8365394e-01   0.0000000e+00   3.3922380e-06   1.7419735e-05   0.0000000e+00   5.7389141e-01   0.0000000e+00   0.0000000e+00   8.4138703e-06   0.0000000e+00   0.0000000e+00   5.6283691e-06   0.0000000e+00   0.0000000e+00   4.0575030e-01   3.8347547e-01   0.0000000e+00   0.0000000e+00   8.5375775e-06   0.0000000e+00   0.0000000e+00   0.0000000e+00   0.0000000e+00   5.7110712e-01   6.9035791e-06   7.1239233e-06   4.0688015e-01   2.7174423e-05   3.8915551e-01   1.0601654e-05   2.6721331e-05   3.9410299e-06   6.9578815e-06   9.1164189e-06   0.0000000e+00   0.0000000e+00   4.3123091e-04   5.6563993e-06   3.7036590e-06   0.0000000e+00   0.0000000e+00   1.2066128e-05   8.3205976e-03   0.0000000e+00   0.0000000e+00   5.7573913e-01   0.0000000e+00   0.0000000e+00   5.5756182e-06   4.0691273e-01   3.8062022e-01   0.0000000e+00   3.6087339e-03   0.0000000e+00   0.0000000e+00   0.0000000e+00   6.0670916e-06   0.0000000e+00   3.4337686e-06   5.6940474e-06   0.0000000e+00   0.0000000e+00   0.0000000e+00   0.0000000e+00   4.0565265e-01   0.0000000e+00   0.0000000e+00   0.0000000e+00   0.0000000e+00   6.1472971e-06   3.3155688e-05   0.0000000e+00   0.0000000e+00   8.3060636e-06   5.6497087e-06   2.7807283e-01   0.0000000e+00   0.0000000e+00   0.0000000e+00   6.7959244e-06   0.0000000e+00   0.0000000e+00   0.0000000e+00   3.5408893e-06   0.0000000e+00   0.0000000e+00   0.0000000e+00   0.0000000e+00   0.0000000e+00   0.0000000e+00   4.9053952e-06   1.3384161e-05   0.0000000e+00   0.0000000e+00   9.2124435e-05   3.3983028e-06   6.5718781e-06   0.0000000e+00   0.0000000e+00   5.7468470e-01   7.2427217e-06   0.0000000e+00   0.0000000e+00   5.7110712e-01   3.3150368e-06   0.0000000e+00   5.7328379e-03   0.0000000e+00   0.0000000e+00   6.0122379e-06   5.7103960e-06   0.0000000e+00   0.0000000e+00   2.0446512e-05   3.4051235e-03   5.7422443e-01   4.0047372e-01   5.1119532e-06   0.0000000e+00   0.0000000e+00   0.0000000e+00   6.4752541e-06   3.9978546e-01   3.4333718e-06   2.7977008e-05   8.8419001e-06   0.0000000e+00   0.0000000e+00   0.0000000e+00   5.4508942e-06   0.0000000e+00   0.0000000e+00   9.6379510e-06   5.7573913e-01   0.0000000e+00   1.2087665e-02   0.0000000e+00   0.0000000e+00   0.0000000e+00   0.0000000e+00   0.0000000e+00   3.1412378e-06   0.0000000e+00   5.7225736e-01   6.6799386e-06   0.0000000e+00   0.0000000e+00   3.6248340e-06   0.0000000e+00   3.5734271e-06   0.0000000e+00   0.0000000e+00   1.6316281e-05   0.0000000e+00   0.0000000e+00   0.0000000e+00   4.0819547e-01   3.8437976e-01   5.7523250e-01   0.0000000e+00   0.0000000e+00   0.0000000e+00   0.0000000e+00   7.6138654e-06   3.4367148e-06   6.4310089e-06   1.4944078e-04   6.9633867e-06   0.0000000e+00   0.0000000e+00   5.5958891e-06   0.0000000e+00   0.0000000e+00   0.0000000e+00   0.0000000e+00   0.0000000e+00   0.0000000e+00   0.0000000e+00   1.1153165e-05   0.0000000e+00   0.0000000e+00   3.7578187e-06   0.0000000e+00   3.6336703e-06   1.0709484e-05   0.0000000e+00   4.0807365e-01   3.5501396e-06   3.6757663e-06   4.3478387e-06   0.0000000e+00   0.0000000e+00   6.2331177e-06   1.1274501e-02   3.3105398e-06   7.0498595e-06   3.5237703e-06   4.0837859e-01   4.0200014e-06   1.5414432e-05   0.0000000e+00   0.0000000e+00   0.0000000e+00   6.3600272e-06   0.0000000e+00   0.0000000e+00   0.0000000e+00   0.0000000e+00   0.0000000e+00   0.0000000e+00   1.4111136e-05   0.0000000e+00   0.0000000e+00   0.0000000e+00   0.0000000e+00   6.7426582e-06   0.0000000e+00   0.0000000e+00   8.3235866e-06   0.0000000e+00   0.0000000e+00   3.3587590e-06   0.0000000e+00   1.1982554e-02   0.0000000e+00   1.4969071e-04   0.0000000e+00   6.3848507e-06   2.9477640e-05   0.0000000e+00   0.0000000e+00   3.9074920e-04   0.0000000e+00   1.2597881e-02   0.0000000e+00   0.0000000e+00   0.0000000e+00   0.0000000e+00   0.0000000e+00   0.0000000e+00   0.0000000e+00   5.7468470e-01   0.0000000e+00   5.9808612e-06   0.0000000e+00   1.5516391e-05   5.0554400e-06   3.9212279e-06   6.0723446e-06   0.0000000e+00   0.0000000e+00   7.8259697e-06   0.0000000e+00   0.0000000e+00   0.0000000e+00   4.0681639e-01   0.0000000e+00   3.6228251e-06   0.0000000e+00   0.0000000e+00   5.2955900e-06   0.0000000e+00   0.0000000e+00   9.8282988e-06   5.6892059e-01   0.0000000e+00   3.4344040e-06   5.0562590e-06   0.0000000e+00   3.2262657e-06   0.0000000e+00   3.5247989e-06   0.0000000e+00   6.7071930e-06   0.0000000e+00   0.0000000e+00   5.1827450e-06   0.0000000e+00   1.1284151e-02   1.1658715e-05   0.0000000e+00   0.0000000e+00   0.0000000e+00   5.2421302e-06   0.0000000e+00   0.0000000e+00   0.0000000e+00   2.6947534e-05   0.0000000e+00   0.0000000e+00   0.0000000e+00
   0.0000000e+00   0.0000000e+00   0.0000000e+00   0.0000000e+00   0.0000000e+00   0.0000000e+00   2.0310322e-05   2.2564228e-01   0.0000000e+00   5.1204195e-05   0.0000000e+00   6.6759713e-02   0.0000000e+00   0.0000000e+00   0.0000000e+00   0.0000000e+00   6.7193556e-02   0.0000000e+00   1.0916952e-02   0.0000000e+00   5.0558416e-05   0.0000000e+00   0.0000000e+00   1.2054257e-01   0.0000000e+00   2.4294000e-05   0.0000000e+00   7.5109525e-02   0.0000000e+00   0.0000000e+00   1.7007384e-05   0.0000000e+00   2.4575626e-05   0.0000000e+00   0.0000000e+00   0.0000000e+00   0.0000000e+00   1.9870894e-05   0.0000000e+00   0.0000000e+00   8.0455070e-02   1.0073925e-02   0.0000000e+00   8.2975105e-02   0.0000000e+00   0.0000000e+00   5.0665694e-05   2.5367079e-05   0.0000000e+00   0.0000000e+00   0.0000000e+00   0.0000000e+00   9.0790050e-03   0.0000000e+00   0.0000000e+00   2.0998117e-05   1.5928422e-01   0.0000000e+00   5.1118218e-05   0.0000000e+00   2.7429749e-05   1.0575793e-01   0.0000000e+00   0.0000000e+00   0.0000000e+00   8.2316001e-02   0.0000000e+00   0.0000000e+00   0.0000000e+00   0.0000000e+00   0.0000000e+00   0.0000000e+00   0.0000000e+00   1.8881841e-01   0.0000000e+00   0.0000000e+00   8.6604224e-03   2.0096960e-05   0.0000000e+00   0.0000000e+00   8.0816450e-02   3.0264340e-05   2.8036072e-05   3.4430831e-03   1.0304461e-01   0.0000000e+00   0.0000000e+00   0.0000000e+00   0.0000000e+00   0.0000000e+00   0.0000000e+00   0.0000000e+00   0.0000000e+00   0.0000000e+00   0.0000000e+00   0.0000000e+00   2.6461068e-05   0.0000000e+00   0.0000000e+00   0.0000000e+00   0.0000000e+00   0.0000000e+00   0.0000000e+00   0.0000000e+00   0.0000000e+00   0.0000000e+00   0.0000000e+00   1.6300920e-05   0.0000000e+00   0.0000000e+00   0.0000000e+00   0.0000000e+00   0.0000000e+00   0.0000000e+00   0.0000000e+00   0.0000000e+00   0.0000000e+00   0.0000000e+00   0.0000000e+00   0.0000000e+00   0.0000000e+00   0.0000000e+00   0.0000000e+00   6.8849673e-02   0.0000000e+00   0.0000000e+00   0.0000000e+00   0.0000000e+00   0.0000000e+00   0.0000000e+00   0.0000000e+00   2.0211020e-05   0.0000000e+00   0.0000000e+00   0.0000000e+00   2.0998117e-05   0.0000000e+00   0.0000000e+00   0.0000000e+00   0.0000000e+00   0.0000000e+00   0.0000000e+00   0.0000000e+00   1.5464398e-03   0.0000000e+00   0.0000000e+00   0.0000000e+00   2.0078875e-05   5.6363437e-05   0.0000000e+00   0.0000000e+00   0.0000000e+00   0.0000000e+00   0.0000000e+00   2.8532588e-05   0.0000000e+00   0.0000000e+00   6.2538210e-02   0.0000000e+00   0.0000000e+00   0.0000000e+00   0.0000000e+00   0.0000000e+00   0.0000000e+00   9.9563742e-02   2.0096960e-05   0.0000000e+00   0.0000000e+00   0.0000000e+00   0.0000000e+00   0.0000000e+00   0.0000000e+00   0.0000000e+00   0.0000000e+00   0.0000000e+00   2.0448244e-05   0.0000000e+00   0.0000000e+00   0.0000000e+00   0.0000000e+00   0.0000000e+00   0.0000000e+00   0.0000000e+00   0.0000000e+00   8.0376688e-02   0.0000000e+00   0.0000000e+00   0.0000000e+00   4.8257889e-04   2.6643909e-05   2.0075797e-05   0.0000000e+00   0.0000000e+00   0.0000000e+00   0.0000000e+00   7.9194673e-02   0.0000000e+00   9.6537554e-02   0.0000000e+00   0.0000000e+00   0.0000000e+00   0.0000000e+00   0.0000000e+00   0.0000000e+00   0.0000000e+00   0.0000000e+00   0.0000000e+00   0.0000000e+00   0.0000000e+00   0.0000000e+00   1.2227579e-01   0.0000000e+00   0.0000000e+00   0.0000000e+00   0.0000000e+00   0.0000000e+00   6.1909668e-02   0.0000000e+00   5.0684085e-05   0.0000000e+00   0.0000000e+00   0.0000000e+00   1.9827583e-02   0.0000000e+00   0.0000000e+00   0.0000000e+00   0.0000000e+00   0.0000000e+00   0.0000000e+00   5.0140305e-05   0.0000000e+00   7.2788192e-02   0.0000000e+00   0.0000000e+00   0.0000000e+00   0.0000000e+00   0.0000000e+00   1.3429064e-02   0.0000000e+00   0.0000000e+00   0.0000000e+00   0.0000000e+00   1.0731218e-01   0.0000000e+00   0.0000000e+00   0.0000000e+00   0.0000000e+00   6.4742740e-02   0.0000000e+00   0.0000000e+00   1.1190906e-01   0.0000000e+00   0.0000000e+00   0.0000000e+00   0.0000000e+00   0.0000000e+00   0.0000000e+00   0.0000000e+00   0.0000000e+00   0.0000000e+00   0.0000000e+00   0.0000000e+00   1.2310732e-02   0.0000000e+00   0.0000000e+00   0.0000000e+00   0.0000000e+00   0.0000000e+00   0.0000000e+00   0.0000000e+00   0.0000000e+00   0.0000000e+00   0.0000000e+00   2.0211020e-05   0.0000000e+00   0.0000000e+00   0.0000000e+00   0.0000000e+00   0.0000000e+00   0.0000000e+00   0.0000000e+00   0.0000000e+00   0.0000000e+00   8.1006760e-02   0.0000000e+00   0.0000000e+00   1.4298208e-02   5.1060168e-05   9.3984585e-03   0.0000000e+00   0.0000000e+00   0.0000000e+00   0.0000000e+00   0.0000000e+00   0.0000000e+00   8.1995202e-02   2.0886151e-05   0.0000000e+00   0.0000000e+00   0.0000000e+00   0.0000000e+00   0.0000000e+00   0.0000000e+00   0.0000000e+00   0.0000000e+00   0.0000000e+00   0.0000000e+00   0.0000000e+00   0.0000000e+00   8.5445358e-03   0.0000000e+00   7.1523534e-02   0.0000000e+00   0.0000000e+00   0.0000000e+00   0.0000000e+00   0.0000000e+00   0.0000000e+00   0.0000000e+00   0.0000000e+00   9.0518571e-03   0.0000000e+00   0.0000000e+00
   0.0000000e+00   2.2065165e-01   3.0314320e-03   0.0000000e+00   0.0000000e+00   0.0000000e+00   0.0000000e+00   0.0000000e+00   2.3832629e-01   0.0000000e+00   0.0000000e+00   0.0000000e+00   0.0000000e+00   0.0000000e+00   1.9321842e-01   1.9361433e-01   0.0000000e+00   0.0000000e+00   0.0000000e+00   2.2131742e-01   0.0000000e+00   0.0000000e+00   0.0000000e+00   0.0000000e+00   1.7734469e-01   0.0000000e+00   0.0000000e+00   0.0000000e+00   1.7649287e-01   0.0000000e+00   0.0000000e+00   0.0000000e+00   0.0000000e+00   0.0000000e+00   1.7803552e-01   0.0000000e+00   3.9295842e-06   0.0000000e+00   0.0000000e+00   0.0000000e+00   0.0000000e+00   0.0000000e+00   0.0000000e+00   0.0000000e+00   0.0000000e+00   1.5866286e-02   0.0000000e+00   0.0000000e+00   0.0000000e+00   0.0000000e+00   2.6490743e-06   0.0000000e+00   0.0000000e+00   0.0000000e+00   0.0000000e+00   0.0000000e+00   0.0000000e+00   2.0973387e-03   2.1889470e-04   1.5898919e-01   0.0000000e+00   0.0000000e+00   1.5875109e-01   2.2010229e-01   1.9525160e-01   0.0000000e+00   0.0000000e+00   0.0000000e+00   0.0000000e+00   1.7523091e-01   2.2256360e-01   3.2627095e-03   2.0169682e-02   0.0000000e+00   0.0000000e+00   3.2449075e-06   0.0000000e+00   0.0000000e+00   0.0000000e+00   0.0000000e+00   0.0000000e+00   0.0000000e+00   0.0000000e+00   0.0000000e+00   0.0000000e+00   0.0000000e+00   0.0000000e+00   3.3122555e-06   1.9754867e-01   0.0000000e+00   1.7962658e-01   1.9502721e-01   0.0000000e+00   0.0000000e+00   0.0000000e+00   0.0000000e+00   0.0000000e+00   0.0000000e+00   0.0000000e+00   0.0000000e+00   0.0000000e+00   1.8251455e-01   0.0000000e+00   0.0000000e+00   0.0000000e+00   1.7955215e-01   1.7473810e-01   0.0000000e+00   6.7037378e-03   0.0000000e+00   0.0000000e+00   1.9390706e-01   0.0000000e+00   0.0000000e+00   0.0000000e+00   1.7955061e-01   0.0000000e+00   0.0000000e+00   1.6626193e-02   0.0000000e+00   8.2123519e-04   0.0000000e+00   1.9357094e-01   0.0000000e+00   0.0000000e+00   0.0000000e+00   1.4160108e-01   1.7738875e-01   1.9599378e-01   0.0000000e+00   0.0000000e+00   0.0000000e+00   2.2632018e-01   0.0000000e+00   0.0000000e+00   0.0000000e+00   1.7876747e-01   0.0000000e+00   0.0000000e+00   0.0000000e+00   0.0000000e+00   1.7937083e-01   2.3821339e-01   0.0000000e+00   0.0000000e+00   0.0000000e+00   0.0000000e+00   0.0000000e+00   1.8866396e-04   1.9331526e-01   0.0000000e+00   0.0000000e+00   1.0471307e-04   2.3840220e-01   0.0000000e+00   2.2259075e-01   1.5166621e-01   0.0000000e+00   0.0000000e+00   0.0000000e+00   0.0000000e+00   1.5808441e-01   0.0000000e+00   3.8577249e-06   0.0000000e+00   0.0000000e+00   1.7322590e-02   0.0000000e+00   0.0000000e+00   0.0000000e+00   4.4835275e-03   0.0000000e+00   0.0000000e+00   1.7838484e-01   0.0000000e+00   0.0000000e+00   1.9736357e-01   2.6722128e-06   0.0000000e+00   2.1984545e-01   3.5927138e-06   2.2198704e-01   0.0000000e+00   0.0000000e+00   0.0000000e+00   0.0000000e+00   0.0000000e+00   0.0000000e+00   0.0000000e+00   0.0000000e+00   0.0000000e+00   0.0000000e+00   0.0000000e+00   0.0000000e+00   0.0000000e+00   0.0000000e+00   2.2216863e-01   0.0000000e+00   1.4444608e-01   1.9669454e-01   0.0000000e+00   3.2699966e-03   1.9410307e-01   0.0000000e+00   0.0000000e+00   0.0000000e+00   6.8827983e-03   0.0000000e+00   0.0000000e+00   0.0000000e+00   0.0000000e+00   0.0000000e+00   0.0000000e+00   2.2081003e-01   0.0000000e+00   2.2269289e-01   0.0000000e+00   0.0000000e+00   0.0000000e+00   2.2104563e-01   2.2038359e-01   1.8215821e-01   0.0000000e+00   0.0000000e+00   2.3984661e-01   0.0000000e+00   2.2296091e-01   1.9598132e-01   2.2315248e-01   0.0000000e+00   1.8275984e-01   0.0000000e+00   0.0000000e+00   0.0000000e+00   0.0000000e+00   1.8639557e-01   0.0000000e+00   0.0000000e+00   0.0000000e+00   0.0000000e+00   2.7725013e-03   0.0000000e+00   0.0000000e+00   0.0000000e+00   0.0000000e+00   0.0000000e+00   0.0000000e+00   0.0000000e+00   4.1534717e-06   0.0000000e+00   0.0000000e+00   0.0000000e+00   0.0000000e+00   1.7853012e-01   0.0000000e+00   0.0000000e+00   0.0000000e+00   1.3966800e-01   0.0000000e+00   1.9556038e-01   1.5700871e-01   0.0000000e+00   0.0000000e+00   0.0000000e+00   0.0000000e+00   0.0000000e+00   2.1272645e-02   0.0000000e+00   0.0000000e+00   0.0000000e+00   6.5411836e-03   0.0000000e+00   1.5808760e-02   0.0000000e+00   0.0000000e+00   2.3952398e-01   0.0000000e+00   1.6074413e-01   1.9347274e-01   1.8098327e-01   2.3518922e-01   0.0000000e+00   0.0000000e+00   0.0000000e+00   0.0000000e+00   0.0000000e+00   0.0000000e+00   0.0000000e+00   0.0000000e+00   2.2106782e-01   0.0000000e+00   0.0000000e+00   1.7663278e-01   0.0000000e+00   0.0000000e+00   0.0000000e+00   0.0000000e+00   0.0000000e+00   2.2014631e-01   1.9344699e-01   0.0000000e+00   2.2081764e-01   0.0000000e+00   2.2312009e-01   0.0000000e+00   1.9713229e-01   0.0000000e+00   0.0000000e+00   1.9450431e-01   0.0000000e+00   0.0000000e+00   0.0000000e+00   0.0000000e+00   0.0000000e+00   0.0000000e+00   1.7597177e-01   0.0000000e+00   0.0000000e+00   0.0000000e+00   0.0000000e+00   0.0000000e+00   3.2691299e-06   0.0000000e+00
   0.0000000e+00   1.0550279e-05   0.0000000e+00   0.0000000e+00   0.0000000e+00   0.0000000e+00   4.1033823e-01   5.2816926e-05   1.9076128e-05   4.1845681e-01   0.0000000e+00   3.2709058e-05   0.0000000e+00   0.0000000e+00   1.6444600e-05   1.6746424e-05   3.4671652e-05   0.0000000e+00   0.0000000e+00   1.0789312e-05   4.1902278e-01   0.0000000e+00   0.0000000e+00   2.2081803e-05   1.7168090e-05   3.3085335e-01   0.0000000e+00   4.0862064e-05   1.7233978e-05   1.5277422e-04   2.3532833e-01   0.0000000e+00   3.3143567e-01   0.0000000e+00   1.0859827e-05   1.9329685e-04   0.0000000e+00   4.0971921e-01   0.0000000e+00   0.0000000e+00   2.1212143e-05   0.0000000e+00   0.0000000e+00   1.4189638e-05   0.0000000e+00   0.0000000e+00   4.1961952e-01   3.3088322e-01   0.0000000e+00   0.0000000e+00   9.4736620e-05   0.0000000e+00   0.0000000e+00   0.0000000e+00   0.0000000e+00   4.1040948e-01   1.7404560e-05   1.9890547e-04   4.1839420e-01   8.6976215e-05   3.2747534e-01   2.6727748e-05   8.5532724e-05   1.2619668e-05   2.2278424e-05   2.2983333e-05   0.0000000e+00   0.0000000e+00   4.7920738e-03   1.8111013e-05   1.1853369e-05   0.0000000e+00   0.0000000e+00   3.0419822e-05   1.2428674e-02   0.0000000e+00   0.0000000e+00   4.1053057e-01   0.0000000e+00   6.6846011e-06   1.4056648e-05   3.4698369e-01   3.3228767e-01   0.0000000e+00   5.1744545e-03   0.0000000e+00   0.0000000e+00   0.0000000e+00   1.9432942e-05   0.0000000e+00   1.0992540e-05   1.8226613e-05   0.0000000e+00   0.0000000e+00   0.0000000e+00   0.0000000e+00   3.4321465e-01   0.0000000e+00   0.0000000e+00   0.0000000e+00   0.0000000e+00   1.9677326e-05   2.6939702e-04   0.0000000e+00   0.0000000e+00   2.6575607e-05   1.8086079e-05   2.2516224e-01   0.0000000e+00   0.0000000e+00   0.0000000e+00   2.1742620e-05   0.0000000e+00   0.0000000e+00   0.0000000e+00   1.1334462e-05   0.0000000e+00   0.0000000e+00   0.0000000e+00   0.0000000e+00   0.0000000e+00   0.0000000e+00   1.5696894e-05   3.3742705e-05   0.0000000e+00   0.0000000e+00   2.9487687e-04   1.0879881e-05   2.1046566e-05   0.0000000e+00   0.0000000e+00   4.1045529e-01   2.3181130e-05   0.0000000e+00   0.0000000e+00   4.1040948e-01   1.0612443e-05   0.0000000e+00   9.2260678e-03   0.0000000e+00   0.0000000e+00   1.9240179e-05   1.8278605e-05   0.0000000e+00   0.0000000e+00   2.2688326e-04   5.1875551e-03   4.1045571e-01   4.1215927e-01   1.6359070e-05   0.0000000e+00   0.0000000e+00   0.0000000e+00   2.0727314e-05   3.3531170e-01   1.0990519e-05   8.9561951e-05   2.2291246e-05   0.0000000e+00   0.0000000e+00   0.0000000e+00   1.7462321e-05   0.0000000e+00   0.0000000e+00   2.4298164e-05   4.1053057e-01   0.0000000e+00   1.8055631e-02   0.0000000e+00   6.9004323e-07   0.0000000e+00   0.0000000e+00   0.0000000e+00   1.0055101e-05   0.0000000e+00   4.1000180e-01   2.1397613e-05   0.0000000e+00   0.0000000e+00   1.1608022e-05   0.0000000e+00   1.1441747e-05   0.0000000e+00   0.0000000e+00   4.1134850e-05   0.0000000e+00   0.0000000e+00   0.0000000e+00   4.0485520e-01   3.3327417e-01   4.1042771e-01   0.0000000e+00   0.0000000e+00   0.0000000e+00   0.0000000e+00   1.9195257e-05   1.1003678e-05   1.6213167e-05   4.7944153e-04   2.2293983e-05   0.0000000e+00   0.0000000e+00   1.7907398e-05   0.0000000e+00   0.0000000e+00   0.0000000e+00   0.0000000e+00   9.5547357e-07   0.0000000e+00   0.0000000e+00   2.8118157e-05   0.0000000e+00   0.0000000e+00   1.2027839e-05   4.2437419e-06   1.1634177e-05   2.6999597e-05   0.0000000e+00   4.1989631e-01   1.1367478e-05   1.1770273e-05   1.3918877e-05   0.0000000e+00   0.0000000e+00   1.9955163e-05   1.6840989e-02   1.0597492e-05   2.2578398e-05   1.1280129e-05   4.1798772e-01   1.2860058e-05   3.8861205e-05   0.0000000e+00   0.0000000e+00   0.0000000e+00   2.0353178e-05   0.0000000e+00   0.0000000e+00   0.0000000e+00   0.0000000e+00   0.0000000e+00   0.0000000e+00   3.5575475e-05   0.0000000e+00   0.0000000e+00   0.0000000e+00   0.0000000e+00   1.6998864e-05   0.0000000e+00   0.0000000e+00   2.0984530e-05   0.0000000e+00   0.0000000e+00   1.0752315e-05   0.0000000e+00   1.7898624e-02   0.0000000e+00   4.7762984e-04   0.0000000e+00   2.0444336e-05   9.4337443e-05   0.0000000e+00   0.0000000e+00   1.2409665e-03   0.0000000e+00   1.8817753e-02   0.0000000e+00   0.0000000e+00   0.0000000e+00   0.0000000e+00   0.0000000e+00   0.0000000e+00   0.0000000e+00   4.1045529e-01   0.0000000e+00   1.9141863e-05   0.0000000e+00   4.9405183e-05   1.6178221e-05   1.2550275e-05   1.9444118e-05   0.0000000e+00   0.0000000e+00   1.9729992e-05   0.0000000e+00   0.0000000e+00   0.0000000e+00   4.1872687e-01   0.0000000e+00   1.1600557e-05   0.0000000e+00   0.0000000e+00   1.6949322e-05   0.0000000e+00   0.0000000e+00   2.4778048e-05   4.0930472e-01   0.0000000e+00   1.0992269e-05   1.6179361e-05   0.0000000e+00   1.0329649e-05   0.0000000e+00   1.1286089e-05   0.0000000e+00   2.1476113e-05   0.0000000e+00   0.0000000e+00   1.6586836e-05   0.0000000e+00   1.6855403e-02   2.9392696e-05   0.0000000e+00   0.0000000e+00   0.0000000e+00   1.6778966e-05   0.0000000e+00   0.0000000e+00   0.0000000e+00   2.9902139e-04   0.0000000e+00   0.0000000e+00   0.0000000e+00
   0.0000000e+00   9.4263140e-06   0.0000000e+00   0.0000000e+00   2.3628215e-01   2.4091315e-01   0.0000000e+00   0.0000000e+00   8.0438969e-06   0.0000000e+00   2.5504873e-01   0.0000000e+00   2.2977641e-01   0.0000000e+00   6.2529864e-06   6.2932961e-06   0.0000000e+00   0.0000000e+00   0.0000000e+00   9.3185194e-06   0.0000000e+00   2.6763530e-01   0.0000000e+00   0.0000000e+00   5.7147341e-06   0.0000000e+00   0.0000000e+00   0.0000000e+00   6.4322637e-06   0.0000000e+00   0.0000000e+00   0.0000000e+00   0.0000000e+00   2.6920680e-01   4.0913291e-05   4.8895998e-03   0.0000000e+00   0.0000000e+00   0.0000000e+00   0.0000000e+00   0.0000000e+00   0.0000000e+00   0.0000000e+00   0.0000000e+00   2.6722932e-01   0.0000000e+00   0.0000000e+00   0.0000000e+00   0.0000000e+00   0.0000000e+00   0.0000000e+00   0.0000000e+00   0.0000000e+00   0.0000000e+00   0.0000000e+00   0.0000000e+00   0.0000000e+00   3.0080705e-04   0.0000000e+00   5.9635848e-06   0.0000000e+00   0.0000000e+00   5.6354373e-06   9.9921081e-06   1.0447869e-05   0.0000000e+00   2.2935639e-01   0.0000000e+00   1.3157806e-05   5.3411527e-06   9.6160457e-06   0.0000000e+00   0.0000000e+00   0.0000000e+00   0.0000000e+00   0.0000000e+00   0.0000000e+00   0.0000000e+00   0.0000000e+00   0.0000000e+00   0.0000000e+00   0.0000000e+00   0.0000000e+00   0.0000000e+00   0.0000000e+00   0.0000000e+00   1.3299122e-02   0.0000000e+00   9.4229437e-06   0.0000000e+00   3.9011895e-05   6.3906967e-06   0.0000000e+00   0.0000000e+00   2.4263302e-01   0.0000000e+00   0.0000000e+00   0.0000000e+00   0.0000000e+00   0.0000000e+00   2.6864865e-01   6.9280441e-06   5.5408845e-03   0.0000000e+00   0.0000000e+00   7.2122366e-06   5.4179458e-06   0.0000000e+00   0.0000000e+00   0.0000000e+00   0.0000000e+00   1.4129563e-05   0.0000000e+00   2.6772793e-01   2.5698020e-01   3.9107992e-05   0.0000000e+00   0.0000000e+00   0.0000000e+00   2.6347115e-01   2.3669489e-01   0.0000000e+00   6.1491893e-06   0.0000000e+00   0.0000000e+00   0.0000000e+00   5.5210018e-06   4.8110022e-05   1.0408668e-05   0.0000000e+00   2.2900969e-01   0.0000000e+00   6.2830675e-06   0.0000000e+00   0.0000000e+00   0.0000000e+00   8.5322529e-05   0.0000000e+00   0.0000000e+00   0.0000000e+00   2.5069416e-01   5.7048326e-06   7.5035251e-06   0.0000000e+00   0.0000000e+00   0.0000000e+00   4.0466415e-06   0.0000000e+00   0.0000000e+00   6.2245522e-06   0.0000000e+00   0.0000000e+00   0.0000000e+00   7.6284321e-06   0.0000000e+00   9.6216753e-06   5.6677422e-06   0.0000000e+00   0.0000000e+00   0.0000000e+00   0.0000000e+00   7.5061352e-06   0.0000000e+00   0.0000000e+00   0.0000000e+00   0.0000000e+00   0.0000000e+00   0.0000000e+00   2.2944844e-01   0.0000000e+00   0.0000000e+00   0.0000000e+00   2.3459073e-01   4.0092028e-05   2.3448832e-01   0.0000000e+00   1.0100578e-05   0.0000000e+00   0.0000000e+00   9.9687448e-06   0.0000000e+00   9.6197829e-06   0.0000000e+00   0.0000000e+00   0.0000000e+00   2.2974129e-01   2.5775330e-01   0.0000000e+00   0.0000000e+00   0.0000000e+00   0.0000000e+00   0.0000000e+00   0.0000000e+00   0.0000000e+00   0.0000000e+00   0.0000000e+00   9.9539955e-06   0.0000000e+00   5.4331692e-06   9.4448030e-06   0.0000000e+00   0.0000000e+00   1.3480241e-05   2.5219069e-01   2.6704797e-01   0.0000000e+00   0.0000000e+00   2.2029090e-01   0.0000000e+00   0.0000000e+00   0.0000000e+00   2.5247395e-01   2.5557180e-01   1.0112815e-05   0.0000000e+00   9.9597602e-06   0.0000000e+00   2.6699468e-01   0.0000000e+00   9.7273213e-06   1.0079831e-05   3.1011345e-05   0.0000000e+00   0.0000000e+00   7.6507791e-06   0.0000000e+00   9.2904815e-06   9.2842452e-06   9.4396851e-06   0.0000000e+00   2.8204318e-05   0.0000000e+00   0.0000000e+00   2.4011526e-01   0.0000000e+00   6.8589725e-06   0.0000000e+00   0.0000000e+00   0.0000000e+00   0.0000000e+00   0.0000000e+00   0.0000000e+00   0.0000000e+00   0.0000000e+00   2.6458723e-01   0.0000000e+00   0.0000000e+00   0.0000000e+00   0.0000000e+00   0.0000000e+00   0.0000000e+00   0.0000000e+00   0.0000000e+00   4.0458954e-05   2.6010341e-01   0.0000000e+00   0.0000000e+00   4.8966553e-06   0.0000000e+00   9.3995110e-06   6.2867254e-06   0.0000000e+00   0.0000000e+00   0.0000000e+00   2.5780384e-01   0.0000000e+00   0.0000000e+00   0.0000000e+00   0.0000000e+00   0.0000000e+00   0.0000000e+00   0.0000000e+00   0.0000000e+00   0.0000000e+00   0.0000000e+00   7.0718345e-06   2.6909283e-01   5.9525348e-06   6.0320172e-06   3.3942257e-05   7.8188694e-06   0.0000000e+00   0.0000000e+00   0.0000000e+00   2.6241053e-01   0.0000000e+00   0.0000000e+00   0.0000000e+00   0.0000000e+00   9.6281891e-06   0.0000000e+00   0.0000000e+00   6.0313787e-06   0.0000000e+00   0.0000000e+00   0.0000000e+00   0.0000000e+00   0.0000000e+00   9.5157741e-06   5.9417219e-06   2.6765947e-01   9.8708365e-06   0.0000000e+00   9.3247884e-06   0.0000000e+00   9.4519492e-06   2.5554133e-01   2.3426171e-01   6.6819294e-06   0.0000000e+00   0.0000000e+00   0.0000000e+00   0.0000000e+00   0.0000000e+00   0.0000000e+00   5.7774728e-06   0.0000000e+00   0.0000000e+00   0.0000000e+00   0.0000000e+00   0.0000000e+00   0.0000000e+00   2.5029228e-01
   0.0000000e+00   0.0000000e+00   0.0000000e+00   0.0000000e+00   0.0000000e+00   0.0000000e+00   1.2578004e-05   6.4708246e-02   0.0000000e+00   3.1710309e-05   0.0000000e+00   3.2630473e-01   0.0000000e+00   0.0000000e+00   0.0000000e+00   0.0000000e+00   8.3828441e-02   0.0000000e+00   3.3326360e-03   0.0000000e+00   3.1310384e-05   0.0000000e+00   0.0000000e+00   7.5668900e-02   0.0000000e+00   1.5045061e-05   0.0000000e+00   1.0964152e-01   0.0000000e+00   0.0000000e+00   1.0532524e-05   0.0000000e+00   1.5219469e-05   0.0000000e+00   0.0000000e+00   0.0000000e+00   0.0000000e+00   1.2305870e-05   0.0000000e+00   0.0000000e+00   7.7909342e-02   2.1959020e-03   0.0000000e+00   7.4279920e-02   0.0000000e+00   0.0000000e+00   3.1376819e-05   1.5709609e-05   0.0000000e+00   0.0000000e+00   0.0000000e+00   0.0000000e+00   2.1294587e-03   0.0000000e+00   0.0000000e+00   1.3003949e-05   6.8854955e-02   0.0000000e+00   3.1657064e-05   0.0000000e+00   1.6987003e-05   5.5463614e-02   0.0000000e+00   0.0000000e+00   0.0000000e+00   8.0930720e-02   0.0000000e+00   0.0000000e+00   0.0000000e+00   0.0000000e+00   0.0000000e+00   0.0000000e+00   0.0000000e+00   6.7648578e-02   0.0000000e+00   0.0000000e+00   2.3619551e-03   1.2445871e-05   0.0000000e+00   0.0000000e+00   7.6586732e-02   1.8742440e-05   1.7362493e-05   1.3698564e-03   7.7216395e-02   0.0000000e+00   0.0000000e+00   0.0000000e+00   0.0000000e+00   0.0000000e+00   0.0000000e+00   0.0000000e+00   0.0000000e+00   0.0000000e+00   0.0000000e+00   0.0000000e+00   1.6387107e-05   0.0000000e+00   0.0000000e+00   0.0000000e+00   0.0000000e+00   0.0000000e+00   0.0000000e+00   0.0000000e+00   0.0000000e+00   0.0000000e+00   0.0000000e+00   1.0095017e-05   0.0000000e+00   0.0000000e+00   0.0000000e+00   0.0000000e+00   0.0000000e+00   0.0000000e+00   0.0000000e+00   0.0000000e+00   0.0000000e+00   0.0000000e+00   0.0000000e+00   0.0000000e+00   0.0000000e+00   0.0000000e+00   0.0000000e+00   9.3860998e-02   0.0000000e+00   0.0000000e+00   0.0000000e+00   0.0000000e+00   0.0000000e+00   0.0000000e+00   0.0000000e+00   1.2516507e-05   0.0000000e+00   0.0000000e+00   0.0000000e+00   1.3003949e-05   0.0000000e+00   0.0000000e+00   0.0000000e+00   0.0000000e+00   0.0000000e+00   0.0000000e+00   0.0000000e+00   1.6334082e-03   0.0000000e+00   0.0000000e+00   0.0000000e+00   1.2434671e-05   3.4905382e-05   0.0000000e+00   0.0000000e+00   0.0000000e+00   0.0000000e+00   0.0000000e+00   1.7669981e-05   0.0000000e+00   0.0000000e+00   6.3012869e-02   0.0000000e+00   0.0000000e+00   0.0000000e+00   0.0000000e+00   0.0000000e+00   0.0000000e+00   6.8345018e-02   1.2445871e-05   0.0000000e+00   0.0000000e+00   0.0000000e+00   0.0000000e+00   0.0000000e+00   0.0000000e+00   0.0000000e+00   0.0000000e+00   0.0000000e+00   1.2663418e-05   0.0000000e+00   0.0000000e+00   0.0000000e+00   0.0000000e+00   0.0000000e+00   0.0000000e+00   0.0000000e+00   0.0000000e+00   4.7862071e-02   0.0000000e+00   0.0000000e+00   0.0000000e+00   3.2174102e-04   1.6500339e-05   1.2432765e-05   0.0000000e+00   0.0000000e+00   0.0000000e+00   0.0000000e+00   7.5516170e-02   0.0000000e+00   7.5439622e-02   0.0000000e+00   0.0000000e+00   0.0000000e+00   0.0000000e+00   0.0000000e+00   0.0000000e+00   0.0000000e+00   0.0000000e+00   0.0000000e+00   0.0000000e+00   0.0000000e+00   0.0000000e+00   3.9447208e-02   0.0000000e+00   0.0000000e+00   0.0000000e+00   0.0000000e+00   0.0000000e+00   1.1272298e-01   0.0000000e+00   3.1388209e-05   0.0000000e+00   0.0000000e+00   0.0000000e+00   2.4418855e-03   0.0000000e+00   0.0000000e+00   0.0000000e+00   0.0000000e+00   0.0000000e+00   0.0000000e+00   3.1051451e-05   0.0000000e+00   9.2040318e-02   0.0000000e+00   0.0000000e+00   0.0000000e+00   0.0000000e+00   0.0000000e+00   3.6315590e-03   0.0000000e+00   0.0000000e+00   0.0000000e+00   0.0000000e+00   4.7487719e-02   0.0000000e+00   0.0000000e+00   0.0000000e+00   0.0000000e+00   6.4621237e-02   0.0000000e+00   0.0000000e+00   6.0698281e-02   0.0000000e+00   0.0000000e+00   0.0000000e+00   0.0000000e+00   0.0000000e+00   0.0000000e+00   0.0000000e+00   0.0000000e+00   0.0000000e+00   0.0000000e+00   0.0000000e+00   3.2371939e-03   0.0000000e+00   0.0000000e+00   0.0000000e+00   0.0000000e+00   0.0000000e+00   0.0000000e+00   0.0000000e+00   0.0000000e+00   0.0000000e+00   0.0000000e+00   1.2516507e-05   0.0000000e+00   0.0000000e+00   0.0000000e+00   0.0000000e+00   0.0000000e+00   0.0000000e+00   0.0000000e+00   0.0000000e+00   0.0000000e+00   6.1176497e-02   0.0000000e+00   0.0000000e+00   4.1824585e-03   3.1621114e-05   1.6560817e-03   0.0000000e+00   0.0000000e+00   0.0000000e+00   0.0000000e+00   0.0000000e+00   0.0000000e+00   7.7444818e-02   1.2934610e-05   0.0000000e+00   0.0000000e+00   0.0000000e+00   0.0000000e+00   0.0000000e+00   0.0000000e+00   0.0000000e+00   0.0000000e+00   0.0000000e+00   0.0000000e+00   0.0000000e+00   0.0000000e+00   1.5802544e-03   0.0000000e+00   7.1576738e-02   0.0000000e+00   0.0000000e+00   0.0000000e+00   0.0000000e+00   0.0000000e+00   0.0000000e+00   0.0000000e+00   0.0000000e+00   1.7623413e-03   0.0000000e+00   0.0000000e+00
   0.0000000e+00   6.3753394e-06   0.0000000e+00   0.0000000e+00   2.1804487e-01   2.3701965e-01   0.0000000e+00   0.0000000e+00   5.4403633e-06   0.0000000e+00   2.2888330e-01   0.0000000e+00   2.3938083e-01   0.0000000e+00   4.2291091e-06   4.2563720e-06   0.0000000e+00   0.0000000e+00   0.0000000e+00   6.3024342e-06   0.0000000e+00   2.5668074e-01   0.0000000e+00   0.0000000e+00   3.8650706e-06   0.0000000e+00   0.0000000e+00   0.0000000e+00   4.3503605e-06   0.0000000e+00   0.0000000e+00   0.0000000e+00   0.0000000e+00   2.5928023e-01   2.7671062e-05   4.3181440e-03   0.0000000e+00   0.0000000e+00   0.0000000e+00   0.0000000e+00   0.0000000e+00   0.0000000e+00   0.0000000e+00   0.0000000e+00   2.5724011e-01   0.0000000e+00   0.0000000e+00   0.0000000e+00   0.0000000e+00   0.0000000e+00   0.0000000e+00   0.0000000e+00   0.0000000e+00   0.0000000e+00   0.0000000e+00   0.0000000e+00   0.0000000e+00   4.6383432e-04   0.0000000e+00   4.0333769e-06   0.0000000e+00   0.0000000e+00   3.8114394e-06   6.7580053e-06   7.0662521e-06   0.0000000e+00   2.2908644e-01   0.0000000e+00   2.0288893e-05   3.6124047e-06   6.5036614e-06   0.0000000e+00   0.0000000e+00   0.0000000e+00   0.0000000e+00   0.0000000e+00   0.0000000e+00   0.0000000e+00   0.0000000e+00   0.0000000e+00   0.0000000e+00   0.0000000e+00   0.0000000e+00   0.0000000e+00   0.0000000e+00   0.0000000e+00   1.1744831e-02   0.0000000e+00   6.3730599e-06   0.0000000e+00   2.6385082e-05   4.3222473e-06   0.0000000e+00   0.0000000e+00   2.2359020e-01   0.0000000e+00   0.0000000e+00   0.0000000e+00   0.0000000e+00   0.0000000e+00   2.5860557e-01   4.6856738e-06   4.9017039e-03   0.0000000e+00   0.0000000e+00   4.8778829e-06   3.6643425e-06   0.0000000e+00   0.0000000e+00   0.0000000e+00   0.0000000e+00   9.5563078e-06   0.0000000e+00   2.5774727e-01   2.2949477e-01   2.6450076e-05   0.0000000e+00   0.0000000e+00   0.0000000e+00   2.5311382e-01   2.2380786e-01   0.0000000e+00   4.1589076e-06   0.0000000e+00   0.0000000e+00   0.0000000e+00   3.7340428e-06   3.2538457e-05   7.0397390e-06   0.0000000e+00   2.2830446e-01   0.0000000e+00   4.2494540e-06   0.0000000e+00   0.0000000e+00   0.0000000e+00   5.7706552e-05   0.0000000e+00   0.0000000e+00   0.0000000e+00   2.2995961e-01   3.8583739e-06   5.0748913e-06   0.0000000e+00   0.0000000e+00   0.0000000e+00   6.2397845e-06   0.0000000e+00   0.0000000e+00   4.2098781e-06   0.0000000e+00   0.0000000e+00   0.0000000e+00   5.1593702e-06   0.0000000e+00   6.5074689e-06   3.8332884e-06   0.0000000e+00   0.0000000e+00   0.0000000e+00   0.0000000e+00   5.0766566e-06   0.0000000e+00   0.0000000e+00   0.0000000e+00   0.0000000e+00   0.0000000e+00   0.0000000e+00   2.2262837e-01   0.0000000e+00   0.0000000e+00   0.0000000e+00   2.3037145e-01   2.7115613e-05   2.3337758e-01   0.0000000e+00   6.8313675e-06   0.0000000e+00   0.0000000e+00   6.7422039e-06   0.0000000e+00   6.5061890e-06   0.0000000e+00   0.0000000e+00   0.0000000e+00   2.2723141e-01   2.3010090e-01   0.0000000e+00   0.0000000e+00   0.0000000e+00   0.0000000e+00   0.0000000e+00   0.0000000e+00   0.0000000e+00   0.0000000e+00   0.0000000e+00   6.7322284e-06   0.0000000e+00   3.6746386e-06   6.3878441e-06   0.0000000e+00   0.0000000e+00   9.1171494e-06   2.2854649e-01   2.5634642e-01   0.0000000e+00   0.0000000e+00   2.1452446e-01   0.0000000e+00   0.0000000e+00   0.0000000e+00   2.4290758e-01   2.2951452e-01   6.8396438e-06   0.0000000e+00   6.7361273e-06   0.0000000e+00   2.5591420e-01   0.0000000e+00   6.5789209e-06   6.8173351e-06   2.0974036e-05   0.0000000e+00   0.0000000e+00   5.1744842e-06   0.0000000e+00   6.2834712e-06   6.2792534e-06   6.3843827e-06   0.0000000e+00   1.9075547e-05   0.0000000e+00   0.0000000e+00   2.3676926e-01   0.0000000e+00   4.6389583e-06   0.0000000e+00   0.0000000e+00   0.0000000e+00   0.0000000e+00   0.0000000e+00   0.0000000e+00   0.0000000e+00   0.0000000e+00   2.5402859e-01   0.0000000e+00   0.0000000e+00   0.0000000e+00   0.0000000e+00   0.0000000e+00   0.0000000e+00   0.0000000e+00   0.0000000e+00   2.7363778e-05   2.5032607e-01   0.0000000e+00   0.0000000e+00   3.3117759e-06   0.0000000e+00   6.3572116e-06   4.2519280e-06   0.0000000e+00   0.0000000e+00   0.0000000e+00   2.3000402e-01   0.0000000e+00   0.0000000e+00   0.0000000e+00   0.0000000e+00   0.0000000e+00   0.0000000e+00   0.0000000e+00   0.0000000e+00   0.0000000e+00   0.0000000e+00   4.7829242e-06   2.5878702e-01   4.0259034e-06   4.0796601e-06   2.2956312e-05   5.2881694e-06   0.0000000e+00   0.0000000e+00   0.0000000e+00   2.5221692e-01   0.0000000e+00   0.0000000e+00   0.0000000e+00   0.0000000e+00   6.5118744e-06   0.0000000e+00   0.0000000e+00   4.0792283e-06   0.0000000e+00   0.0000000e+00   0.0000000e+00   0.0000000e+00   0.0000000e+00   6.4358443e-06   4.0185903e-06   2.5684194e-01   6.6759852e-06   0.0000000e+00   6.3066741e-06   0.0000000e+00   6.3926773e-06   2.3308286e-01   2.2694454e-01   4.5192180e-06   0.0000000e+00   0.0000000e+00   0.0000000e+00   0.0000000e+00   0.0000000e+00   0.0000000e+00   3.9075030e-06   0.0000000e+00   0.0000000e+00   0.0000000e+00   0.0000000e+00   0.0000000e+00   0.0000000e+00   2.2658747e-01
   0.0000000e+00   0.0000000e+00   0.0000000e+00   0.0000000e+00   0.0000000e+00   0.0000000e+00   0.0000000e+00   0.0000000e+00   0.0000000e+00   0.0000000e+00   0.0000000e+00   0.0000000e+00   0.0000000e+00   6.7168028e-01   0.0000000e+00   0.0000000e+00   0.0000000e+00   0.0000000e+00   0.0000000e+00   0.0000000e+00   0.0000000e+00   0.0000000e+00   0.0000000e+00   0.0000000e+00   0.0000000e+00   0.0000000e+00   0.0000000e+00   0.0000000e+00   0.0000000e+00   0.0000000e+00   0.0000000e+00   6.6738617e-01   0.0000000e+00   0.0000000e+00   0.0000000e+00   0.0000000e+00   0.0000000e+00   0.0000000e+00   6.7090749e-01   0.0000000e+00   0.0000000e+00   0.0000000e+00   6.7179461e-01   0.0000000e+00   0.0000000e+00   0.0000000e+00   0.0000000e+00   0.0000000e+00   0.0000000e+00   0.0000000e+00   0.0000000e+00   0.0000000e+00   0.0000000e+00   0.0000000e+00   0.0000000e+00   0.0000000e+00   0.0000000e+00   0.0000000e+00   0.0000000e+00   0.0000000e+00   0.0000000e+00   0.0000000e+00   0.0000000e+00   0.0000000e+00   0.0000000e+00   0.0000000e+00   0.0000000e+00   0.0000000e+00   0.0000000e+00   0.0000000e+00   0.0000000e+00   0.0000000e+00   0.0000000e+00   0.0000000e+00   0.0000000e+00   0.0000000e+00   0.0000000e+00   0.0000000e+00   0.0000000e+00   0.0000000e+00   0.0000000e+00   0.0000000e+00   0.0000000e+00   0.0000000e+00   0.0000000e+00   6.3570103e-01   0.0000000e+00   0.0000000e+00   0.0000000e+00   0.0000000e+00   0.0000000e+00   0.0000000e+00   0.0000000e+00   0.0000000e+00   0.0000000e+00   6.6739827e-01   0.0000000e+00   0.0000000e+00   0.0000000e+00   0.0000000e+00   0.0000000e+00   0.0000000e+00   0.0000000e+00   0.0000000e+00   0.0000000e+00   0.0000000e+00   0.0000000e+00   0.0000000e+00   0.0000000e+00   0.0000000e+00   0.0000000e+00   0.0000000e+00   0.0000000e+00   0.0000000e+00   0.0000000e+00   0.0000000e+00   0.0000000e+00   0.0000000e+00   0.0000000e+00   0.0000000e+00   0.0000000e+00   0.0000000e+00   0.0000000e+00   0.0000000e+00   0.0000000e+00   0.0000000e+00   0.0000000e+00   0.0000000e+00   0.0000000e+00   6.2500248e-01   0.0000000e+00   0.0000000e+00   0.0000000e+00   0.0000000e+00   0.0000000e+00   0.0000000e+00   0.0000000e+00   0.0000000e+00   0.0000000e+00   0.0000000e+00   0.0000000e+00   0.0000000e+00   0.0000000e+00   0.0000000e+00   0.0000000e+00   0.0000000e+00   0.0000000e+00   0.0000000e+00   0.0000000e+00   0.0000000e+00   0.0000000e+00   0.0000000e+00   0.0000000e+00   0.0000000e+00   0.0000000e+00   0.0000000e+00   0.0000000e+00   0.0000000e+00   0.0000000e+00   0.0000000e+00   0.0000000e+00   0.0000000e+00   0.0000000e+00   0.0000000e+00   0.0000000e+00   0.0000000e+00   0.0000000e+00   0.0000000e+00   0.0000000e+00   0.0000000e+00   0.0000000e+00   0.0000000e+00   0.0000000e+00   0.0000000e+00   0.0000000e+00   0.0000000e+00   0.0000000e+00   0.0000000e+00   0.0000000e+00   0.0000000e+00   0.0000000e+00   0.0000000e+00   0.0000000e+00   0.0000000e+00   0.0000000e+00   0.0000000e+00   0.0000000e+00   0.0000000e+00   0.0000000e+00   0.0000000e+00   0.0000000e+00   0.0000000e+00   0.0000000e+00   0.0000000e+00   0.0000000e+00   0.0000000e+00   0.0000000e+00   0.0000000e+00   0.0000000e+00   0.0000000e+00   0.0000000e+00   0.0000000e+00   0.0000000e+00   0.0000000e+00   0.0000000e+00   0.0000000e+00   0.0000000e+00   0.0000000e+00   0.0000000e+00   0.0000000e+00   0.0000000e+00   0.0000000e+00   0.0000000e+00   0.0000000e+00   0.0000000e+00   0.0000000e+00   0.0000000e+00   0.0000000e+00   0.0000000e+00   0.0000000e+00   0.0000000e+00   0.0000000e+00   0.0000000e+00   0.0000000e+00   0.0000000e+00   0.0000000e+00   0.0000000e+00   0.0000000e+00   0.0000000e+00   0.0000000e+00   0.0000000e+00   0.0000000e+00   0.0000000e+00   0.0000000e+00   0.0000000e+00   0.0000000e+00   0.0000000e+00   0.0000000e+00   0.0000000e+00   0.0000000e+00   0.0000000e+00   0.0000000e+00   0.0000000e+00   0.0000000e+00   0.0000000e+00   6.7251830e-01   0.0000000e+00   0.0000000e+00   0.0000000e+00   0.0000000e+00   0.0000000e+00   0.0000000e+00   0.0000000e+00   0.0000000e+00   0.0000000e+00   0.0000000e+00   0.0000000e+00   0.0000000e+00   0.0000000e+00   0.0000000e+00   0.0000000e+00   0.0000000e+00   0.0000000e+00   0.0000000e+00   0.0000000e+00   0.0000000e+00   0.0000000e+00   0.0000000e+00   0.0000000e+00   0.0000000e+00   0.0000000e+00   0.0000000e+00   0.0000000e+00   0.0000000e+00   0.0000000e+00   0.0000000e+00   0.0000000e+00   0.0000000e+00   0.0000000e+00   0.0000000e+00   0.0000000e+00   0.0000000e+00   0.0000000e+00   0.0000000e+00   0.0000000e+00   0.0000000e+00   0.0000000e+00   0.0000000e+00   0.0000000e+00   0.0000000e+00   0.0000000e+00   0.0000000e+00   0.0000000e+00   6.7187222e-01   0.0000000e+00   0.0000000e+00   0.0000000e+00   0.0000000e+00   0.0000000e+00   0.0000000e+00   0.0000000e+00   0.0000000e+00   0.0000000e+00   0.0000000e+00   0.0000000e+00   0.0000000e+00   0.0000000e+00   0.0000000e+00   0.0000000e+00   0.0000000e+00   0.0000000e+00   0.0000000e+00   0.0000000e+00   0.0000000e+00   0.0000000e+00   0.0000000e+00   0.0000000e+00   0.0000000e+00   0.0000000e+00   0.0000000e+00   0.0000000e+00   0.0000000e+00   0.0000000e+00
   0.0000000e+00   2.2128485e-01   2.7216472e-03   0.0000000e+00   0.0000000e+00   0.0000000e+00   0.0000000e+00   0.0000000e+00   1.9310689e-01   0.0000000e+00   0.0000000e+00   0.0000000e+00   0.0000000e+00   0.0000000e+00   2.7358127e-01   2.7464698e-01   0.0000000e+00   0.0000000e+00   0.0000000e+00   2.2198917e-01   0.0000000e+00   0.0000000e+00   0.0000000e+00   0.0000000e+00   1.9905328e-01   0.0000000e+00   0.0000000e+00   0.0000000e+00   1.9620574e-01   0.0000000e+00   0.0000000e+00   0.0000000e+00   0.0000000e+00   0.0000000e+00   1.7652779e-01   0.0000000e+00   3.6264173e-06   0.0000000e+00   0.0000000e+00   0.0000000e+00   0.0000000e+00   0.0000000e+00   0.0000000e+00   0.0000000e+00   0.0000000e+00   1.4568687e-02   0.0000000e+00   0.0000000e+00   0.0000000e+00   0.0000000e+00   2.4446986e-06   0.0000000e+00   0.0000000e+00   0.0000000e+00   0.0000000e+00   0.0000000e+00   0.0000000e+00   2.4173287e-03   2.1268185e-04   1.6567925e-01   0.0000000e+00   0.0000000e+00   1.6710707e-01   2.2116165e-01   2.0078255e-01   0.0000000e+00   0.0000000e+00   0.0000000e+00   0.0000000e+00   1.9440159e-01   2.2280736e-01   2.8099099e-03   1.8629590e-02   0.0000000e+00   0.0000000e+00   2.9945633e-06   0.0000000e+00   0.0000000e+00   0.0000000e+00   0.0000000e+00   0.0000000e+00   0.0000000e+00   0.0000000e+00   0.0000000e+00   0.0000000e+00   0.0000000e+00   0.0000000e+00   3.0567154e-06   2.0252256e-01   0.0000000e+00   1.7877247e-01   2.6378816e-01   0.0000000e+00   0.0000000e+00   0.0000000e+00   0.0000000e+00   0.0000000e+00   0.0000000e+00   0.0000000e+00   0.0000000e+00   0.0000000e+00   2.0211245e-01   0.0000000e+00   0.0000000e+00   0.0000000e+00   2.0087090e-01   1.9531014e-01   0.0000000e+00   6.1499501e-03   0.0000000e+00   0.0000000e+00   2.0006203e-01   0.0000000e+00   0.0000000e+00   0.0000000e+00   1.7932950e-01   0.0000000e+00   0.0000000e+00   1.5318724e-02   0.0000000e+00   7.6488761e-04   0.0000000e+00   2.7584342e-01   0.0000000e+00   0.0000000e+00   0.0000000e+00   1.4697161e-01   1.7631806e-01   2.0101831e-01   0.0000000e+00   0.0000000e+00   0.0000000e+00   1.9593430e-01   0.0000000e+00   0.0000000e+00   0.0000000e+00   1.7779768e-01   0.0000000e+00   0.0000000e+00   0.0000000e+00   0.0000000e+00   2.0099049e-01   1.9387844e-01   0.0000000e+00   0.0000000e+00   0.0000000e+00   0.0000000e+00   0.0000000e+00   1.8897784e-04   2.7377561e-01   0.0000000e+00   0.0000000e+00   9.6634467e-05   1.9275593e-01   0.0000000e+00   2.2293096e-01   1.6126823e-01   0.0000000e+00   0.0000000e+00   0.0000000e+00   0.0000000e+00   1.6062182e-01   0.0000000e+00   3.5601019e-06   0.0000000e+00   0.0000000e+00   1.5936756e-02   0.0000000e+00   0.0000000e+00   0.0000000e+00   4.0502991e-03   0.0000000e+00   0.0000000e+00   1.7748773e-01   0.0000000e+00   0.0000000e+00   2.0154723e-01   2.4660519e-06   0.0000000e+00   2.2058127e-01   3.3155364e-06   2.2289034e-01   0.0000000e+00   0.0000000e+00   0.0000000e+00   0.0000000e+00   0.0000000e+00   0.0000000e+00   0.0000000e+00   0.0000000e+00   0.0000000e+00   0.0000000e+00   0.0000000e+00   0.0000000e+00   0.0000000e+00   0.0000000e+00   2.2276141e-01   0.0000000e+00   1.4937648e-01   2.0176218e-01   0.0000000e+00   2.9608949e-03   1.9666732e-01   0.0000000e+00   0.0000000e+00   0.0000000e+00   6.2531734e-03   0.0000000e+00   0.0000000e+00   0.0000000e+00   0.0000000e+00   0.0000000e+00   0.0000000e+00   2.2163690e-01   0.0000000e+00   2.2261905e-01   0.0000000e+00   0.0000000e+00   0.0000000e+00   2.2205645e-01   2.2201640e-01   1.8281201e-01   0.0000000e+00   0.0000000e+00   1.9363216e-01   0.0000000e+00   2.2344475e-01   2.0038647e-01   2.2318398e-01   0.0000000e+00   1.8251873e-01   0.0000000e+00   0.0000000e+00   0.0000000e+00   0.0000000e+00   2.0609025e-01   0.0000000e+00   0.0000000e+00   0.0000000e+00   0.0000000e+00   2.5213813e-03   0.0000000e+00   0.0000000e+00   0.0000000e+00   0.0000000e+00   0.0000000e+00   0.0000000e+00   0.0000000e+00   3.8330319e-06   0.0000000e+00   0.0000000e+00   0.0000000e+00   0.0000000e+00   1.7788555e-01   0.0000000e+00   0.0000000e+00   0.0000000e+00   1.4497958e-01   0.0000000e+00   1.9970491e-01   1.6435775e-01   0.0000000e+00   0.0000000e+00   0.0000000e+00   0.0000000e+00   0.0000000e+00   1.9685449e-02   0.0000000e+00   0.0000000e+00   0.0000000e+00   5.9590016e-03   0.0000000e+00   1.4560189e-02   0.0000000e+00   0.0000000e+00   1.9374060e-01   0.0000000e+00   1.6827572e-01   2.7555532e-01   1.8143642e-01   1.9405947e-01   0.0000000e+00   0.0000000e+00   0.0000000e+00   0.0000000e+00   0.0000000e+00   0.0000000e+00   0.0000000e+00   0.0000000e+00   2.2174373e-01   0.0000000e+00   0.0000000e+00   1.9644020e-01   0.0000000e+00   0.0000000e+00   0.0000000e+00   0.0000000e+00   0.0000000e+00   2.2141255e-01   2.7535281e-01   0.0000000e+00   2.2203101e-01   0.0000000e+00   2.2318817e-01   0.0000000e+00   2.0141815e-01   0.0000000e+00   0.0000000e+00   2.6680682e-01   0.0000000e+00   0.0000000e+00   0.0000000e+00   0.0000000e+00   0.0000000e+00   0.0000000e+00   1.9702663e-01   0.0000000e+00   0.0000000e+00   0.0000000e+00   0.0000000e+00   0.0000000e+00   3.0169170e-06   0.0000000e+00
   0.0000000e+00   2.2099704e-01   2.7447695e-03   0.0000000e+00   0.0000000e+00   0.0000000e+00   0.0000000e+00   0.0000000e+00   1.9350499e-01   0.0000000e+00   0.0000000e+00   0.0000000e+00   0.0000000e+00   0.0000000e+00   2.7466955e-01   2.7602174e-01   0.0000000e+00   0.0000000e+00   0.0000000e+00   2.2170240e-01   0.0000000e+00   0.0000000e+00   0.0000000e+00   0.0000000e+00   1.9900402e-01   0.0000000e+00   0.0000000e+00   0.0000000e+00   1.9616803e-01   0.0000000e+00   0.0000000e+00   0.0000000e+00   0.0000000e+00   0.0000000e+00   1.7631849e-01   0.0000000e+00   3.5218268e-06   0.0000000e+00   0.0000000e+00   0.0000000e+00   0.0000000e+00   0.0000000e+00   0.0000000e+00   0.0000000e+00   0.0000000e+00   1.4659604e-02   0.0000000e+00   0.0000000e+00   0.0000000e+00   0.0000000e+00   2.3741904e-06   0.0000000e+00   0.0000000e+00   0.0000000e+00   0.0000000e+00   0.0000000e+00   0.0000000e+00   2.4021309e-03   2.1334403e-04   1.6568551e-01   0.0000000e+00   0.0000000e+00   1.6711769e-01   2.2088786e-01   2.0086783e-01   0.0000000e+00   0.0000000e+00   0.0000000e+00   0.0000000e+00   1.9429520e-01   2.2251740e-01   2.8458952e-03   1.8734990e-02   0.0000000e+00   0.0000000e+00   2.9081963e-06   0.0000000e+00   0.0000000e+00   0.0000000e+00   0.0000000e+00   0.0000000e+00   0.0000000e+00   0.0000000e+00   0.0000000e+00   0.0000000e+00   0.0000000e+00   0.0000000e+00   2.9685559e-06   2.0266433e-01   0.0000000e+00   1.7856975e-01   2.6484975e-01   0.0000000e+00   0.0000000e+00   0.0000000e+00   0.0000000e+00   0.0000000e+00   0.0000000e+00   0.0000000e+00   0.0000000e+00   0.0000000e+00   2.0216890e-01   0.0000000e+00   0.0000000e+00   0.0000000e+00   2.0113422e-01   1.9523739e-01   0.0000000e+00   6.1888782e-03   0.0000000e+00   0.0000000e+00   2.0003915e-01   0.0000000e+00   0.0000000e+00   0.0000000e+00   1.7913064e-01   0.0000000e+00   0.0000000e+00   1.5409135e-02   0.0000000e+00   7.6288777e-04   0.0000000e+00   2.7712245e-01   0.0000000e+00   0.0000000e+00   0.0000000e+00   1.4705335e-01   1.7611349e-01   2.0112217e-01   0.0000000e+00   0.0000000e+00   0.0000000e+00   1.9629196e-01   0.0000000e+00   0.0000000e+00   0.0000000e+00   1.7760605e-01   0.0000000e+00   0.0000000e+00   0.0000000e+00   0.0000000e+00   2.0096535e-01   1.9427489e-01   0.0000000e+00   0.0000000e+00   0.0000000e+00   0.0000000e+00   0.0000000e+00   1.8856612e-04   2.7505054e-01   0.0000000e+00   0.0000000e+00   9.3847407e-05   1.9316462e-01   0.0000000e+00   2.2264888e-01   1.6139006e-01   0.0000000e+00   0.0000000e+00   0.0000000e+00   0.0000000e+00   1.6073374e-01   0.0000000e+00   3.4574241e-06   0.0000000e+00   0.0000000e+00   1.6033148e-02   0.0000000e+00   0.0000000e+00   0.0000000e+00   4.0821778e-03   0.0000000e+00   0.0000000e+00   1.7728207e-01   0.0000000e+00   0.0000000e+00   2.0165046e-01   2.3949279e-06   0.0000000e+00   2.2030875e-01   3.2199121e-06   2.2261864e-01   0.0000000e+00   0.0000000e+00   0.0000000e+00   0.0000000e+00   0.0000000e+00   0.0000000e+00   0.0000000e+00   0.0000000e+00   0.0000000e+00   0.0000000e+00   0.0000000e+00   0.0000000e+00   0.0000000e+00   0.0000000e+00   2.2247881e-01   0.0000000e+00   1.4947334e-01   2.0190194e-01   0.0000000e+00   2.9835067e-03   1.9657977e-01   0.0000000e+00   0.0000000e+00   0.0000000e+00   6.2988167e-03   0.0000000e+00   0.0000000e+00   0.0000000e+00   0.0000000e+00   0.0000000e+00   0.0000000e+00   2.2135376e-01   0.0000000e+00   2.2231706e-01   0.0000000e+00   0.0000000e+00   0.0000000e+00   2.2178807e-01   2.2174665e-01   1.8264653e-01   0.0000000e+00   0.0000000e+00   1.9402405e-01   0.0000000e+00   2.2315349e-01   2.0051262e-01   2.2288533e-01   0.0000000e+00   1.8234475e-01   0.0000000e+00   0.0000000e+00   0.0000000e+00   0.0000000e+00   2.0623014e-01   0.0000000e+00   0.0000000e+00   0.0000000e+00   0.0000000e+00   2.5395345e-03   0.0000000e+00   0.0000000e+00   0.0000000e+00   0.0000000e+00   0.0000000e+00   0.0000000e+00   0.0000000e+00   3.7224824e-06   0.0000000e+00   0.0000000e+00   0.0000000e+00   0.0000000e+00   1.7767052e-01   0.0000000e+00   0.0000000e+00   0.0000000e+00   1.4504923e-01   0.0000000e+00   1.9981703e-01   1.6436456e-01   0.0000000e+00   0.0000000e+00   0.0000000e+00   0.0000000e+00   0.0000000e+00   1.9793162e-02   0.0000000e+00   0.0000000e+00   0.0000000e+00   6.0008741e-03   0.0000000e+00   1.4646655e-02   0.0000000e+00   0.0000000e+00   1.9415499e-01   0.0000000e+00   1.6827080e-01   2.7681813e-01   1.8125565e-01   1.9444284e-01   0.0000000e+00   0.0000000e+00   0.0000000e+00   0.0000000e+00   0.0000000e+00   0.0000000e+00   0.0000000e+00   0.0000000e+00   2.2145538e-01   0.0000000e+00   0.0000000e+00   1.9634244e-01   0.0000000e+00   0.0000000e+00   0.0000000e+00   0.0000000e+00   0.0000000e+00   2.2113490e-01   2.7651680e-01   0.0000000e+00   2.2175829e-01   0.0000000e+00   2.2288657e-01   0.0000000e+00   2.0154452e-01   0.0000000e+00   0.0000000e+00   2.6793930e-01   0.0000000e+00   0.0000000e+00   0.0000000e+00   0.0000000e+00   0.0000000e+00   0.0000000e+00   1.9692049e-01   0.0000000e+00   0.0000000e+00   0.0000000e+00   0.0000000e+00   0.0000000e+00   2.9299053e-06   0.0000000e+00
   0.0000000e+00   0.0000000e+00   0.0000000e+00   0.0000000e+00   0.0000000e+00   0.0000000e+00   1.3332704e-05   6.5010186e-02   0.0000000e+00   3.3612976e-05   0.0000000e+00   8.7419214e-02   0.0000000e+00   0.0000000e+00   0.0000000e+00   0.0000000e+00   3.1352958e-01   0.0000000e+00   3.2881102e-03   0.0000000e+00   3.3189055e-05   0.0000000e+00   0.0000000e+00   7.7075471e-02   0.0000000e+00   1.5947788e-05   0.0000000e+00   9.1408797e-02   0.0000000e+00   0.0000000e+00   1.1164491e-05   0.0000000e+00   1.6132661e-05   0.0000000e+00   0.0000000e+00   0.0000000e+00   0.0000000e+00   1.3044241e-05   0.0000000e+00   0.0000000e+00   6.6473376e-02   2.5504764e-03   0.0000000e+00   5.3866648e-02   0.0000000e+00   0.0000000e+00   3.3259477e-05   1.6652210e-05   0.0000000e+00   0.0000000e+00   0.0000000e+00   0.0000000e+00   2.4048961e-03   0.0000000e+00   0.0000000e+00   1.3784207e-05   6.9934002e-02   0.0000000e+00   3.3556537e-05   0.0000000e+00   1.8006249e-05   5.5470623e-02   0.0000000e+00   0.0000000e+00   0.0000000e+00   6.8580857e-02   0.0000000e+00   0.0000000e+00   0.0000000e+00   0.0000000e+00   0.0000000e+00   0.0000000e+00   0.0000000e+00   7.1299016e-02   0.0000000e+00   0.0000000e+00   2.6502597e-03   1.3192643e-05   0.0000000e+00   0.0000000e+00   6.6287264e-02   1.9867016e-05   1.8404270e-05   1.5070773e-03   7.6696258e-02   0.0000000e+00   0.0000000e+00   0.0000000e+00   0.0000000e+00   0.0000000e+00   0.0000000e+00   0.0000000e+00   0.0000000e+00   0.0000000e+00   0.0000000e+00   0.0000000e+00   1.7370359e-05   0.0000000e+00   0.0000000e+00   0.0000000e+00   0.0000000e+00   0.0000000e+00   0.0000000e+00   0.0000000e+00   0.0000000e+00   0.0000000e+00   0.0000000e+00   1.0700733e-05   0.0000000e+00   0.0000000e+00   0.0000000e+00   0.0000000e+00   0.0000000e+00   0.0000000e+00   0.0000000e+00   0.0000000e+00   0.0000000e+00   0.0000000e+00   0.0000000e+00   0.0000000e+00   0.0000000e+00   0.0000000e+00   0.0000000e+00   8.7216606e-02   0.0000000e+00   0.0000000e+00   0.0000000e+00   0.0000000e+00   0.0000000e+00   0.0000000e+00   0.0000000e+00   1.3267517e-05   0.0000000e+00   0.0000000e+00   0.0000000e+00   1.3784207e-05   0.0000000e+00   0.0000000e+00   0.0000000e+00   0.0000000e+00   0.0000000e+00   0.0000000e+00   0.0000000e+00   1.0941425e-03   0.0000000e+00   0.0000000e+00   0.0000000e+00   1.3180771e-05   3.6999759e-05   0.0000000e+00   0.0000000e+00   0.0000000e+00   0.0000000e+00   0.0000000e+00   1.8730207e-05   0.0000000e+00   0.0000000e+00   6.3800806e-02   0.0000000e+00   0.0000000e+00   0.0000000e+00   0.0000000e+00   0.0000000e+00   0.0000000e+00   7.0779729e-02   1.3192643e-05   0.0000000e+00   0.0000000e+00   0.0000000e+00   0.0000000e+00   0.0000000e+00   0.0000000e+00   0.0000000e+00   0.0000000e+00   0.0000000e+00   1.3423242e-05   0.0000000e+00   0.0000000e+00   0.0000000e+00   0.0000000e+00   0.0000000e+00   0.0000000e+00   0.0000000e+00   0.0000000e+00   6.8290467e-02   0.0000000e+00   0.0000000e+00   0.0000000e+00   3.3518238e-04   1.7490385e-05   1.3178750e-05   0.0000000e+00   0.0000000e+00   0.0000000e+00   0.0000000e+00   6.6351260e-02   0.0000000e+00   6.8310258e-02   0.0000000e+00   0.0000000e+00   0.0000000e+00   0.0000000e+00   0.0000000e+00   0.0000000e+00   0.0000000e+00   0.0000000e+00   0.0000000e+00   0.0000000e+00   0.0000000e+00   0.0000000e+00   4.7920790e-02   0.0000000e+00   0.0000000e+00   0.0000000e+00   0.0000000e+00   0.0000000e+00   8.4385636e-02   0.0000000e+00   3.3271550e-05   0.0000000e+00   0.0000000e+00   0.0000000e+00   2.6787759e-03   0.0000000e+00   0.0000000e+00   0.0000000e+00   0.0000000e+00   0.0000000e+00   0.0000000e+00   3.2914586e-05   0.0000000e+00   9.5238010e-02   0.0000000e+00   0.0000000e+00   0.0000000e+00   0.0000000e+00   0.0000000e+00   4.1093853e-03   0.0000000e+00   0.0000000e+00   0.0000000e+00   0.0000000e+00   6.8209154e-02   0.0000000e+00   0.0000000e+00   0.0000000e+00   0.0000000e+00   6.3766977e-02   0.0000000e+00   0.0000000e+00   6.4926553e-02   0.0000000e+00   0.0000000e+00   0.0000000e+00   0.0000000e+00   0.0000000e+00   0.0000000e+00   0.0000000e+00   0.0000000e+00   0.0000000e+00   0.0000000e+00   0.0000000e+00   3.7374708e-03   0.0000000e+00   0.0000000e+00   0.0000000e+00   0.0000000e+00   0.0000000e+00   0.0000000e+00   0.0000000e+00   0.0000000e+00   0.0000000e+00   0.0000000e+00   1.3267517e-05   0.0000000e+00   0.0000000e+00   0.0000000e+00   0.0000000e+00   0.0000000e+00   0.0000000e+00   0.0000000e+00   0.0000000e+00   0.0000000e+00   5.7987137e-02   0.0000000e+00   0.0000000e+00   4.9637289e-03   3.3518430e-05   1.9015735e-03   0.0000000e+00   0.0000000e+00   0.0000000e+00   0.0000000e+00   0.0000000e+00   0.0000000e+00   5.4178384e-02   1.3710707e-05   0.0000000e+00   0.0000000e+00   0.0000000e+00   0.0000000e+00   0.0000000e+00   0.0000000e+00   0.0000000e+00   0.0000000e+00   0.0000000e+00   0.0000000e+00   0.0000000e+00   0.0000000e+00   1.7951973e-03   0.0000000e+00   7.8130395e-02   0.0000000e+00   0.0000000e+00   0.0000000e+00   0.0000000e+00   0.0000000e+00   0.0000000e+00   0.0000000e+00   0.0000000e+00   2.0274259e-03   0.0000000e+00   0.0000000e+00
   0.0000000e+00   0.0000000e+00   0.0000000e+00   0.0000000e+00   0.0000000e+00   0.0000000e+00   3.5850335e-05   0.0000000e+00   0.0000000e+00   1.1385580e-04   0.0000000e+00   0.0000000e+00   0.0000000e+00   0.0000000e+00   0.0000000e+00   0.0000000e+00   0.0000000e+00   6.9863352e-01   0.0000000e+00   0.0000000e+00   1.1500668e-04   0.0000000e+00   0.0000000e+00   0.0000000e+00   0.0000000e+00   4.3358508e-05   0.0000000e+00   0.0000000e+00   0.0000000e+00   0.0000000e+00   2.5439848e-05   0.0000000e+00   4.7466162e-05   0.0000000e+00   0.0000000e+00   0.0000000e+00   0.0000000e+00   3.5196751e-05   0.0000000e+00   6.2003567e-02   0.0000000e+00   0.0000000e+00   0.0000000e+00   0.0000000e+00   0.0000000e+00   0.0000000e+00   1.1441857e-04   4.4852526e-05   0.0000000e+00   0.0000000e+00   0.0000000e+00   0.0000000e+00   0.0000000e+00   0.0000000e+00   0.0000000e+00   3.6809372e-05   0.0000000e+00   0.0000000e+00   1.1665834e-04   0.0000000e+00   4.9187023e-05   0.0000000e+00   0.0000000e+00   0.0000000e+00   0.0000000e+00   0.0000000e+00   0.0000000e+00   0.0000000e+00   0.0000000e+00   0.0000000e+00   0.0000000e+00   0.0000000e+00   0.0000000e+00   0.0000000e+00   1.1639492e-01   0.0000000e+00   0.0000000e+00   3.5470816e-05   0.0000000e+00   0.0000000e+00   0.0000000e+00   5.1547628e-05   4.6787974e-05   0.0000000e+00   0.0000000e+00   0.0000000e+00   0.0000000e+00   0.0000000e+00   0.0000000e+00   1.0408124e-01   0.0000000e+00   0.0000000e+00   0.0000000e+00   0.0000000e+00   0.0000000e+00   0.0000000e+00   4.9464371e-05   0.0000000e+00   0.0000000e+00   0.0000000e+00   0.0000000e+00   0.0000000e+00   0.0000000e+00   0.0000000e+00   0.0000000e+00   0.0000000e+00   0.0000000e+00   3.0016512e-05   0.0000000e+00   5.0067306e-02   0.0000000e+00   0.0000000e+00   0.0000000e+00   0.0000000e+00   0.0000000e+00   0.0000000e+00   0.0000000e+00   0.0000000e+00   0.0000000e+00   0.0000000e+00   0.0000000e+00   0.0000000e+00   0.0000000e+00   0.0000000e+00   0.0000000e+00   0.0000000e+00   0.0000000e+00   0.0000000e+00   0.0000000e+00   0.0000000e+00   0.0000000e+00   3.5413206e-05   0.0000000e+00   0.0000000e+00   0.0000000e+00   3.6809372e-05   0.0000000e+00   0.0000000e+00   3.5144562e-05   0.0000000e+00   0.0000000e+00   0.0000000e+00   0.0000000e+00   0.0000000e+00   0.0000000e+00   0.0000000e+00   2.2375378e-05   3.5703366e-05   2.0448392e-04   0.0000000e+00   0.0000000e+00   0.0000000e+00   0.0000000e+00   0.0000000e+00   5.2573583e-05   0.0000000e+00   0.0000000e+00   0.0000000e+00   0.0000000e+00   3.1891322e-02   0.0000000e+00   0.0000000e+00   0.0000000e+00   0.0000000e+00   0.0000000e+00   3.5470816e-05   0.0000000e+00   7.9571071e-05   0.0000000e+00   0.0000000e+00   0.0000000e+00   0.0000000e+00   0.0000000e+00   0.0000000e+00   0.0000000e+00   3.6627055e-05   0.0000000e+00   0.0000000e+00   0.0000000e+00   0.0000000e+00   0.0000000e+00   0.0000000e+00   0.0000000e+00   0.0000000e+00   0.0000000e+00   0.0000000e+00   0.0000000e+00   0.0000000e+00   1.0792418e-04   4.9206488e-05   3.5697892e-05   0.0000000e+00   0.0000000e+00   0.0000000e+00   0.0000000e+00   0.0000000e+00   0.0000000e+00   0.0000000e+00   0.0000000e+00   0.0000000e+00   0.0000000e+00   0.0000000e+00   0.0000000e+00   0.0000000e+00   0.0000000e+00   0.0000000e+00   0.0000000e+00   0.0000000e+00   0.0000000e+00   2.3685797e-02   0.0000000e+00   0.0000000e+00   0.0000000e+00   0.0000000e+00   0.0000000e+00   0.0000000e+00   0.0000000e+00   0.0000000e+00   1.1687231e-04   0.0000000e+00   0.0000000e+00   0.0000000e+00   0.0000000e+00   0.0000000e+00   0.0000000e+00   7.4218149e-05   0.0000000e+00   0.0000000e+00   0.0000000e+00   1.1325996e-04   0.0000000e+00   0.0000000e+00   0.0000000e+00   0.0000000e+00   0.0000000e+00   0.0000000e+00   0.0000000e+00   0.0000000e+00   0.0000000e+00   0.0000000e+00   0.0000000e+00   0.0000000e+00   0.0000000e+00   0.0000000e+00   0.0000000e+00   0.0000000e+00   0.0000000e+00   0.0000000e+00   0.0000000e+00   0.0000000e+00   0.0000000e+00   0.0000000e+00   0.0000000e+00   0.0000000e+00   0.0000000e+00   7.8879144e-05   0.0000000e+00   0.0000000e+00   0.0000000e+00   0.0000000e+00   0.0000000e+00   9.3926895e-02   0.0000000e+00   0.0000000e+00   0.0000000e+00   8.2929742e-05   0.0000000e+00   0.0000000e+00   0.0000000e+00   0.0000000e+00   0.0000000e+00   0.0000000e+00   0.0000000e+00   3.5413206e-05   0.0000000e+00   0.0000000e+00   0.0000000e+00   0.0000000e+00   0.0000000e+00   0.0000000e+00   0.0000000e+00   1.0262260e-01   0.0000000e+00   0.0000000e+00   0.0000000e+00   0.0000000e+00   0.0000000e+00   1.1394928e-04   0.0000000e+00   0.0000000e+00   0.0000000e+00   0.0000000e+00   0.0000000e+00   0.0000000e+00   0.0000000e+00   0.0000000e+00   3.7959096e-05   0.0000000e+00   0.0000000e+00   0.0000000e+00   0.0000000e+00   0.0000000e+00   0.0000000e+00   0.0000000e+00   0.0000000e+00   0.0000000e+00   0.0000000e+00   0.0000000e+00   0.0000000e+00   0.0000000e+00   7.4281672e-05   0.0000000e+00   0.0000000e+00   0.0000000e+00   0.0000000e+00   0.0000000e+00   0.0000000e+00   0.0000000e+00   0.0000000e+00   0.0000000e+00   0.0000000e+00   0.0000000e+00   0.0000000e+00
   0.0000000e+00   0.0000000e+00   0.0000000e+00   0.0000000e+00   0.0000000e+00   0.0000000e+00   0.0000000e+00   1.1020452e-02   0.0000000e+00   0.0000000e+00   0.0000000e+00   3.8406579e-03   0.0000000e+00   0.0000000e+00   0.0000000e+00   0.0000000e+00   3.7923358e-03   0.0000000e+00   3.5801612e-01   0.0000000e+00   0.0000000e+00   0.0000000e+00   0.0000000e+00   5.7929469e-03   0.0000000e+00   0.0000000e+00   0.0000000e+00   1.3868501e-02   0.0000000e+00   0.0000000e+00   0.0000000e+00   0.0000000e+00   0.0000000e+00   0.0000000e+00   0.0000000e+00   0.0000000e+00   0.0000000e+00   0.0000000e+00   0.0000000e+00   0.0000000e+00   3.1034704e-03   2.2701063e-01   0.0000000e+00   3.4403517e-03   0.0000000e+00   0.0000000e+00   0.0000000e+00   0.0000000e+00   0.0000000e+00   0.0000000e+00   0.0000000e+00   0.0000000e+00   2.1858742e-01   0.0000000e+00   0.0000000e+00   0.0000000e+00   6.6602132e-03   0.0000000e+00   0.0000000e+00   0.0000000e+00   0.0000000e+00   1.1710622e-02   0.0000000e+00   0.0000000e+00   0.0000000e+00   2.6135978e-03   0.0000000e+00   0.0000000e+00   0.0000000e+00   0.0000000e+00   0.0000000e+00   0.0000000e+00   0.0000000e+00   6.1350180e-03   0.0000000e+00   0.0000000e+00   1.5941487e-01   0.0000000e+00   0.0000000e+00   0.0000000e+00   3.1218171e-03   0.0000000e+00   0.0000000e+00   1.5548233e-03   4.6297286e-03   0.0000000e+00   0.0000000e+00   0.0000000e+00   0.0000000e+00   0.0000000e+00   0.0000000e+00   0.0000000e+00   0.0000000e+00   0.0000000e+00   0.0000000e+00   0.0000000e+00   0.0000000e+00   0.0000000e+00   0.0000000e+00   0.0000000e+00   0.0000000e+00   0.0000000e+00   0.0000000e+00   0.0000000e+00   0.0000000e+00   0.0000000e+00   0.0000000e+00   0.0000000e+00   0.0000000e+00   0.0000000e+00   0.0000000e+00   0.0000000e+00   0.0000000e+00   0.0000000e+00   0.0000000e+00   0.0000000e+00   0.0000000e+00   0.0000000e+00   0.0000000e+00   0.0000000e+00   0.0000000e+00   0.0000000e+00   0.0000000e+00   5.0312350e-03   0.0000000e+00   0.0000000e+00   0.0000000e+00   0.0000000e+00   0.0000000e+00   0.0000000e+00   0.0000000e+00   0.0000000e+00   0.0000000e+00   0.0000000e+00   0.0000000e+00   0.0000000e+00   0.0000000e+00   0.0000000e+00   0.0000000e+00   0.0000000e+00   0.0000000e+00   0.0000000e+00   0.0000000e+00   3.5781989e-05   0.0000000e+00   0.0000000e+00   0.0000000e+00   0.0000000e+00   0.0000000e+00   0.0000000e+00   0.0000000e+00   0.0000000e+00   0.0000000e+00   0.0000000e+00   0.0000000e+00   0.0000000e+00   0.0000000e+00   5.0487031e-02   0.0000000e+00   0.0000000e+00   0.0000000e+00   0.0000000e+00   0.0000000e+00   0.0000000e+00   6.9584670e-03   0.0000000e+00   0.0000000e+00   0.0000000e+00   0.0000000e+00   0.0000000e+00   0.0000000e+00   0.0000000e+00   0.0000000e+00   0.0000000e+00   0.0000000e+00   0.0000000e+00   0.0000000e+00   0.0000000e+00   0.0000000e+00   0.0000000e+00   0.0000000e+00   0.0000000e+00   0.0000000e+00   0.0000000e+00   3.9149858e-03   0.0000000e+00   0.0000000e+00   0.0000000e+00   7.3411624e-06   0.0000000e+00   0.0000000e+00   0.0000000e+00   0.0000000e+00   0.0000000e+00   0.0000000e+00   2.9928975e-03   0.0000000e+00   4.0722609e-03   0.0000000e+00   0.0000000e+00   0.0000000e+00   0.0000000e+00   0.0000000e+00   0.0000000e+00   0.0000000e+00   0.0000000e+00   0.0000000e+00   0.0000000e+00   0.0000000e+00   0.0000000e+00   5.0765625e-02   0.0000000e+00   0.0000000e+00   0.0000000e+00   0.0000000e+00   0.0000000e+00   4.3755502e-03   0.0000000e+00   0.0000000e+00   0.0000000e+00   0.0000000e+00   0.0000000e+00   2.5862047e-01   0.0000000e+00   0.0000000e+00   0.0000000e+00   0.0000000e+00   0.0000000e+00   0.0000000e+00   0.0000000e+00   0.0000000e+00   5.0103349e-03   0.0000000e+00   0.0000000e+00   0.0000000e+00   0.0000000e+00   0.0000000e+00   1.6562514e-01   0.0000000e+00   0.0000000e+00   0.0000000e+00   0.0000000e+00   7.1917130e-03   0.0000000e+00   0.0000000e+00   0.0000000e+00   0.0000000e+00   4.2838068e-03   0.0000000e+00   0.0000000e+00   2.4280470e-02   0.0000000e+00   0.0000000e+00   0.0000000e+00   0.0000000e+00   0.0000000e+00   0.0000000e+00   0.0000000e+00   0.0000000e+00   0.0000000e+00   0.0000000e+00   0.0000000e+00   1.6435009e-01   0.0000000e+00   0.0000000e+00   0.0000000e+00   0.0000000e+00   0.0000000e+00   0.0000000e+00   0.0000000e+00   0.0000000e+00   0.0000000e+00   0.0000000e+00   0.0000000e+00   0.0000000e+00   0.0000000e+00   0.0000000e+00   0.0000000e+00   0.0000000e+00   0.0000000e+00   0.0000000e+00   0.0000000e+00   0.0000000e+00   3.3489332e-03   0.0000000e+00   0.0000000e+00   1.1146914e-01   0.0000000e+00   2.4028738e-01   0.0000000e+00   0.0000000e+00   0.0000000e+00   0.0000000e+00   0.0000000e+00   0.0000000e+00   2.8279345e-03   0.0000000e+00   0.0000000e+00   0.0000000e+00   0.0000000e+00   0.0000000e+00   0.0000000e+00   0.0000000e+00   0.0000000e+00   0.0000000e+00   0.0000000e+00   0.0000000e+00   0.0000000e+00   0.0000000e+00   2.1719031e-01   0.0000000e+00   3.8241603e-03   0.0000000e+00   0.0000000e+00   0.0000000e+00   0.0000000e+00   0.0000000e+00   0.0000000e+00   0.0000000e+00   0.0000000e+00   2.2540672e-01   0.0000000e+00   0.0000000e+00
   0.0000000e+00   3.4535871e-01   3.2975331e-03   0.0000000e+00   0.0000000e+00   0.0000000e+00   0.0000000e+00   0.0000000e+00   2.2114219e-01   0.0000000e+00   0.0000000e+00   0.0000000e+00   0.0000000e+00   0.0000000e+00   2.2193585e-01   2.2165252e-01   0.0000000e+00   0.0000000e+00   0.0000000e+00   3.4628525e-01   0.0000000e+00   0.0000000e+00   0.0000000e+00   0.0000000e+00   2.2206721e-01   0.0000000e+00   0.0000000e+00   0.0000000e+00   2.1799043e-01   0.0000000e+00   0.0000000e+00   0.0000000e+00   0.0000000e+00   0.0000000e+00   2.4946128e-01   0.0000000e+00   2.1950377e-06   0.0000000e+00   0.0000000e+00   0.0000000e+00   0.0000000e+00   0.0000000e+00   0.0000000e+00   0.0000000e+00   0.0000000e+00   1.7732298e-02   0.0000000e+00   0.0000000e+00   0.0000000e+00   0.0000000e+00   1.4797540e-06   0.0000000e+00   0.0000000e+00   0.0000000e+00   0.0000000e+00   0.0000000e+00   0.0000000e+00   2.1363838e-03   2.0202750e-04   1.8559846e-01   0.0000000e+00   0.0000000e+00   1.8836837e-01   3.4292308e-01   2.5892474e-01   0.0000000e+00   0.0000000e+00   0.0000000e+00   0.0000000e+00   2.1348906e-01   3.4732605e-01   3.3746236e-03   2.2701790e-02   0.0000000e+00   0.0000000e+00   1.8125822e-06   0.0000000e+00   0.0000000e+00   0.0000000e+00   0.0000000e+00   0.0000000e+00   0.0000000e+00   0.0000000e+00   0.0000000e+00   0.0000000e+00   0.0000000e+00   0.0000000e+00   1.8502023e-06   2.5749492e-01   0.0000000e+00   2.5204934e-01   2.2746095e-01   0.0000000e+00   0.0000000e+00   0.0000000e+00   0.0000000e+00   0.0000000e+00   0.0000000e+00   0.0000000e+00   0.0000000e+00   0.0000000e+00   2.2893047e-01   0.0000000e+00   0.0000000e+00   0.0000000e+00   2.2391190e-01   2.1419935e-01   0.0000000e+00   7.4840679e-03   0.0000000e+00   0.0000000e+00   2.6741964e-01   0.0000000e+00   0.0000000e+00   0.0000000e+00   2.5180842e-01   0.0000000e+00   0.0000000e+00   1.8657987e-02   0.0000000e+00   1.1098396e-03   0.0000000e+00   2.2054037e-01   0.0000000e+00   0.0000000e+00   0.0000000e+00   1.6278619e-01   2.4886961e-01   2.5620871e-01   0.0000000e+00   0.0000000e+00   0.0000000e+00   2.2368877e-01   0.0000000e+00   0.0000000e+00   0.0000000e+00   2.5010804e-01   0.0000000e+00   0.0000000e+00   0.0000000e+00   0.0000000e+00   2.2064690e-01   2.2246461e-01   0.0000000e+00   0.0000000e+00   0.0000000e+00   0.0000000e+00   0.0000000e+00   1.6944995e-04   2.2052532e-01   0.0000000e+00   0.0000000e+00   5.8491971e-05   2.1895679e-01   0.0000000e+00   3.4619264e-01   1.7731227e-01   0.0000000e+00   0.0000000e+00   0.0000000e+00   0.0000000e+00   2.0670275e-01   0.0000000e+00   2.1548976e-06   0.0000000e+00   0.0000000e+00   1.9404991e-02   0.0000000e+00   0.0000000e+00   0.0000000e+00   4.9135580e-03   0.0000000e+00   0.0000000e+00   2.5080135e-01   0.0000000e+00   0.0000000e+00   2.5948227e-01   1.4926790e-06   0.0000000e+00   3.4243236e-01   2.0068643e-06   3.4494407e-01   0.0000000e+00   0.0000000e+00   0.0000000e+00   0.0000000e+00   0.0000000e+00   0.0000000e+00   0.0000000e+00   0.0000000e+00   0.0000000e+00   0.0000000e+00   0.0000000e+00   0.0000000e+00   0.0000000e+00   0.0000000e+00   3.4651768e-01   0.0000000e+00   1.6947655e-01   2.5709494e-01   0.0000000e+00   3.5936704e-03   2.7778840e-01   0.0000000e+00   0.0000000e+00   0.0000000e+00   7.5947466e-03   0.0000000e+00   0.0000000e+00   0.0000000e+00   0.0000000e+00   0.0000000e+00   0.0000000e+00   3.4341273e-01   0.0000000e+00   3.4839116e-01   0.0000000e+00   0.0000000e+00   0.0000000e+00   3.4495939e-01   3.4301911e-01   2.6034719e-01   0.0000000e+00   0.0000000e+00   2.2435192e-01   0.0000000e+00   3.4846475e-01   2.5554198e-01   3.4877522e-01   0.0000000e+00   2.5928462e-01   0.0000000e+00   0.0000000e+00   0.0000000e+00   0.0000000e+00   2.3730384e-01   0.0000000e+00   0.0000000e+00   0.0000000e+00   0.0000000e+00   3.0629439e-03   0.0000000e+00   0.0000000e+00   0.0000000e+00   0.0000000e+00   0.0000000e+00   0.0000000e+00   0.0000000e+00   2.3200996e-06   0.0000000e+00   0.0000000e+00   0.0000000e+00   0.0000000e+00   2.5079216e-01   0.0000000e+00   0.0000000e+00   0.0000000e+00   1.6024292e-01   0.0000000e+00   2.5542149e-01   1.8205131e-01   0.0000000e+00   0.0000000e+00   0.0000000e+00   0.0000000e+00   0.0000000e+00   2.3997466e-02   0.0000000e+00   0.0000000e+00   0.0000000e+00   7.2414632e-03   0.0000000e+00   1.7732790e-02   0.0000000e+00   0.0000000e+00   2.2138260e-01   0.0000000e+00   1.9083245e-01   2.2075993e-01   2.5518337e-01   2.2256393e-01   0.0000000e+00   0.0000000e+00   0.0000000e+00   0.0000000e+00   0.0000000e+00   0.0000000e+00   0.0000000e+00   0.0000000e+00   3.4669837e-01   0.0000000e+00   0.0000000e+00   2.1770843e-01   0.0000000e+00   0.0000000e+00   0.0000000e+00   0.0000000e+00   0.0000000e+00   3.4398513e-01   2.2163800e-01   0.0000000e+00   3.4508477e-01   0.0000000e+00   3.4923676e-01   0.0000000e+00   2.5960870e-01   0.0000000e+00   0.0000000e+00   2.2549966e-01   0.0000000e+00   0.0000000e+00   0.0000000e+00   0.0000000e+00   0.0000000e+00   0.0000000e+00   2.1820373e-01   0.0000000e+00   0.0000000e+00   0.0000000e+00   0.0000000e+00   0.0000000e+00   1.8261126e-06   0.0000000e+00
   0.0000000e+00   1.0538363e-05   0.0000000e+00   0.0000000e+00   0.0000000e+00   0.0000000e+00   4.1023970e-01   5.2150808e-05   1.9057446e-05   4.1974604e-01   0.0000000e+00   3.2296537e-05   0.0000000e+00   0.0000000e+00   1.6438058e-05   1.6732912e-05   3.4234380e-05   0.0000000e+00   0.0000000e+00   1.0777645e-05   4.2091776e-01   0.0000000e+00   0.0000000e+00   2.1803312e-05   1.7155475e-05   3.3095485e-01   0.0000000e+00   4.0346719e-05   1.7206326e-05   3.0874059e-05   2.3556573e-01   0.0000000e+00   3.3159715e-01   0.0000000e+00   1.0847214e-05   5.8752248e-05   0.0000000e+00   4.0961703e-01   0.0000000e+00   0.0000000e+00   2.0944619e-05   0.0000000e+00   0.0000000e+00   1.4010680e-05   0.0000000e+00   0.0000000e+00   4.2110942e-01   3.3099667e-01   0.0000000e+00   0.0000000e+00   2.8795035e-05   0.0000000e+00   0.0000000e+00   0.0000000e+00   0.0000000e+00   4.1033809e-01   1.7185057e-05   2.4027146e-05   4.1984518e-01   8.6902290e-05   3.2805380e-01   2.6390663e-05   8.5450618e-05   1.2600869e-05   2.2247450e-05   2.2693471e-05   0.0000000e+00   0.0000000e+00   1.4544300e-03   1.8086111e-05   1.1844419e-05   0.0000000e+00   0.0000000e+00   3.0036173e-05   1.2510516e-02   0.0000000e+00   0.0000000e+00   4.1042265e-01   0.0000000e+00   0.0000000e+00   1.3879368e-05   3.4745628e-01   3.3245426e-01   0.0000000e+00   5.1823595e-03   0.0000000e+00   0.0000000e+00   0.0000000e+00   1.9396475e-05   0.0000000e+00   1.0980112e-05   1.8208488e-05   0.0000000e+00   0.0000000e+00   0.0000000e+00   0.0000000e+00   3.4362063e-01   0.0000000e+00   0.0000000e+00   0.0000000e+00   0.0000000e+00   1.9657949e-05   1.0963187e-04   0.0000000e+00   0.0000000e+00   2.6566093e-05   1.8066137e-05   2.2504226e-01   0.0000000e+00   0.0000000e+00   0.0000000e+00   2.1736566e-05   0.0000000e+00   0.0000000e+00   0.0000000e+00   1.1323056e-05   0.0000000e+00   0.0000000e+00   0.0000000e+00   0.0000000e+00   0.0000000e+00   0.0000000e+00   1.5688648e-05   3.3317148e-05   0.0000000e+00   0.0000000e+00   2.9460175e-04   1.0866349e-05   2.1011574e-05   0.0000000e+00   0.0000000e+00   4.1035283e-01   2.3161979e-05   0.0000000e+00   0.0000000e+00   4.1033809e-01   1.0600445e-05   0.0000000e+00   9.2912300e-03   0.0000000e+00   0.0000000e+00   1.9228005e-05   1.8260904e-05   0.0000000e+00   0.0000000e+00   6.8960781e-05   5.1311588e-03   4.1035805e-01   4.1362735e-01   1.6348783e-05   0.0000000e+00   0.0000000e+00   0.0000000e+00   2.0706613e-05   3.3595338e-01   1.0979146e-05   8.9462066e-05   2.2010113e-05   0.0000000e+00   0.0000000e+00   0.0000000e+00   1.7425255e-05   0.0000000e+00   0.0000000e+00   2.3991720e-05   4.1042265e-01   0.0000000e+00   1.8174527e-02   0.0000000e+00   0.0000000e+00   0.0000000e+00   0.0000000e+00   0.0000000e+00   1.0045078e-05   0.0000000e+00   4.0991246e-01   2.1355052e-05   0.0000000e+00   0.0000000e+00   1.1589534e-05   0.0000000e+00   1.1425841e-05   0.0000000e+00   0.0000000e+00   4.0616064e-05   0.0000000e+00   0.0000000e+00   0.0000000e+00   4.0607577e-01   3.3347892e-01   4.1032356e-01   0.0000000e+00   0.0000000e+00   0.0000000e+00   0.0000000e+00   1.8953170e-05   1.0988844e-05   1.6008689e-05   4.7744593e-04   2.2265889e-05   0.0000000e+00   0.0000000e+00   1.7896621e-05   0.0000000e+00   0.0000000e+00   0.0000000e+00   0.0000000e+00   0.0000000e+00   0.0000000e+00   0.0000000e+00   2.7763535e-05   0.0000000e+00   0.0000000e+00   1.2017165e-05   0.0000000e+00   1.1618651e-05   2.6659083e-05   0.0000000e+00   4.2139807e-01   1.1351260e-05   1.1752722e-05   1.3902972e-05   0.0000000e+00   0.0000000e+00   1.9931124e-05   1.6951886e-02   1.0586290e-05   2.2539334e-05   1.1268125e-05   4.1944156e-01   1.2858415e-05   3.8371095e-05   0.0000000e+00   0.0000000e+00   0.0000000e+00   2.0340280e-05   0.0000000e+00   0.0000000e+00   0.0000000e+00   0.0000000e+00   0.0000000e+00   0.0000000e+00   3.5126803e-05   0.0000000e+00   0.0000000e+00   0.0000000e+00   0.0000000e+00   1.6784477e-05   0.0000000e+00   0.0000000e+00   2.0719876e-05   0.0000000e+00   0.0000000e+00   1.0740294e-05   0.0000000e+00   1.8016486e-02   0.0000000e+00   4.7930060e-04   0.0000000e+00   2.0414933e-05   9.4272132e-05   0.0000000e+00   0.0000000e+00   1.2535104e-03   0.0000000e+00   1.8941668e-02   0.0000000e+00   0.0000000e+00   0.0000000e+00   0.0000000e+00   0.0000000e+00   0.0000000e+00   0.0000000e+00   4.1035283e-01   0.0000000e+00   1.9126811e-05   0.0000000e+00   4.9724650e-05   1.6168044e-05   1.2539973e-05   1.9415552e-05   0.0000000e+00   0.0000000e+00   1.9481161e-05   0.0000000e+00   0.0000000e+00   0.0000000e+00   4.2021338e-01   0.0000000e+00   1.1583528e-05   0.0000000e+00   0.0000000e+00   1.6935036e-05   0.0000000e+00   0.0000000e+00   2.4465552e-05   4.0923623e-01   0.0000000e+00   1.0983076e-05   1.6171262e-05   0.0000000e+00   1.0316021e-05   0.0000000e+00   1.1270336e-05   0.0000000e+00   2.1445738e-05   0.0000000e+00   0.0000000e+00   1.6574692e-05   0.0000000e+00   1.6966395e-02   2.9022000e-05   0.0000000e+00   0.0000000e+00   0.0000000e+00   1.6763771e-05   0.0000000e+00   0.0000000e+00   0.0000000e+00   9.0887043e-05   0.0000000e+00   0.0000000e+00   0.0000000e+00
   0.0000000e+00   5.0210916e-06   0.0000000e+00   0.0000000e+00   2.6020432e-01   2.7544187e-01   0.0000000e+00   0.0000000e+00   4.2847229e-06   0.0000000e+00   2.6627125e-01   0.0000000e+00   2.5630179e-01   0.0000000e+00   3.3307630e-06   3.3522346e-06   0.0000000e+00   0.0000000e+00   0.0000000e+00   4.9636729e-06   0.0000000e+00   3.3169969e-01   0.0000000e+00   0.0000000e+00   3.0440534e-06   0.0000000e+00   0.0000000e+00   0.0000000e+00   3.4262582e-06   0.0000000e+00   0.0000000e+00   0.0000000e+00   0.0000000e+00   3.3710254e-01   2.1793183e-05   4.6318077e-03   0.0000000e+00   0.0000000e+00   0.0000000e+00   0.0000000e+00   0.0000000e+00   0.0000000e+00   0.0000000e+00   0.0000000e+00   3.3198334e-01   0.0000000e+00   0.0000000e+00   0.0000000e+00   0.0000000e+00   0.0000000e+00   0.0000000e+00   0.0000000e+00   0.0000000e+00   0.0000000e+00   0.0000000e+00   0.0000000e+00   0.0000000e+00   2.5130530e-04   0.0000000e+00   3.1766081e-06   0.0000000e+00   0.0000000e+00   3.0018146e-06   5.3224718e-06   5.5652408e-06   0.0000000e+00   2.6086825e-01   0.0000000e+00   1.0992516e-05   2.8450587e-06   5.1221555e-06   0.0000000e+00   0.0000000e+00   0.0000000e+00   0.0000000e+00   0.0000000e+00   0.0000000e+00   0.0000000e+00   0.0000000e+00   0.0000000e+00   0.0000000e+00   0.0000000e+00   0.0000000e+00   0.0000000e+00   0.0000000e+00   0.0000000e+00   1.2597959e-02   0.0000000e+00   5.0192963e-06   0.0000000e+00   2.0780371e-05   3.4041168e-06   0.0000000e+00   0.0000000e+00   2.6306634e-01   0.0000000e+00   0.0000000e+00   0.0000000e+00   0.0000000e+00   0.0000000e+00   3.3523963e-01   3.6903443e-06   5.2473305e-03   0.0000000e+00   0.0000000e+00   3.8417244e-06   2.8859640e-06   0.0000000e+00   0.0000000e+00   0.0000000e+00   0.0000000e+00   7.5263596e-06   0.0000000e+00   3.3444835e-01   2.6367763e-01   2.0831559e-05   0.0000000e+00   0.0000000e+00   0.0000000e+00   3.2187472e-01   2.6747750e-01   0.0000000e+00   3.2754736e-06   0.0000000e+00   0.0000000e+00   0.0000000e+00   2.9408585e-06   2.5626648e-05   5.5443596e-06   0.0000000e+00   2.6040776e-01   0.0000000e+00   3.3467862e-06   0.0000000e+00   0.0000000e+00   0.0000000e+00   4.5448543e-05   0.0000000e+00   0.0000000e+00   0.0000000e+00   2.6709770e-01   3.0387792e-06   3.9968843e-06   0.0000000e+00   0.0000000e+00   0.0000000e+00   3.3807135e-06   0.0000000e+00   0.0000000e+00   3.3156170e-06   0.0000000e+00   0.0000000e+00   0.0000000e+00   4.0634183e-06   0.0000000e+00   5.1251542e-06   3.0190224e-06   0.0000000e+00   0.0000000e+00   0.0000000e+00   0.0000000e+00   3.9982747e-06   0.0000000e+00   0.0000000e+00   0.0000000e+00   0.0000000e+00   0.0000000e+00   0.0000000e+00   2.5439201e-01   0.0000000e+00   0.0000000e+00   0.0000000e+00   2.6479649e-01   2.1355722e-05   2.6806118e-01   0.0000000e+00   5.3802504e-06   0.0000000e+00   0.0000000e+00   5.3100269e-06   0.0000000e+00   5.1241462e-06   0.0000000e+00   0.0000000e+00   0.0000000e+00   2.5951494e-01   2.6490632e-01   0.0000000e+00   0.0000000e+00   0.0000000e+00   0.0000000e+00   0.0000000e+00   0.0000000e+00   0.0000000e+00   0.0000000e+00   0.0000000e+00   5.3021704e-06   0.0000000e+00   2.8940729e-06   5.0309401e-06   0.0000000e+00   0.0000000e+00   7.1804871e-06   2.6490749e-01   3.3049540e-01   0.0000000e+00   0.0000000e+00   2.4924645e-01   0.0000000e+00   0.0000000e+00   0.0000000e+00   3.0387496e-01   2.6568402e-01   5.3867686e-06   0.0000000e+00   5.3052411e-06   0.0000000e+00   3.2938038e-01   0.0000000e+00   5.1814284e-06   5.3691987e-06   1.6518737e-05   0.0000000e+00   0.0000000e+00   4.0753218e-06   0.0000000e+00   4.9487380e-06   4.9454162e-06   5.0282139e-06   0.0000000e+00   1.5023525e-05   0.0000000e+00   0.0000000e+00   2.7568840e-01   0.0000000e+00   3.6535521e-06   0.0000000e+00   0.0000000e+00   0.0000000e+00   0.0000000e+00   0.0000000e+00   0.0000000e+00   0.0000000e+00   0.0000000e+00   3.2466661e-01   0.0000000e+00   0.0000000e+00   0.0000000e+00   0.0000000e+00   0.0000000e+00   0.0000000e+00   0.0000000e+00   0.0000000e+00   2.1551172e-05   3.1523426e-01   0.0000000e+00   0.0000000e+00   2.6082894e-06   0.0000000e+00   5.0068145e-06   3.3487346e-06   0.0000000e+00   0.0000000e+00   0.0000000e+00   2.6560260e-01   0.0000000e+00   0.0000000e+00   0.0000000e+00   0.0000000e+00   0.0000000e+00   0.0000000e+00   0.0000000e+00   0.0000000e+00   0.0000000e+00   0.0000000e+00   3.7669368e-06   3.3595149e-01   3.1707221e-06   3.2130598e-06   1.8079939e-05   4.1648580e-06   0.0000000e+00   0.0000000e+00   0.0000000e+00   3.2008844e-01   0.0000000e+00   0.0000000e+00   0.0000000e+00   0.0000000e+00   5.1286239e-06   0.0000000e+00   0.0000000e+00   3.2127198e-06   0.0000000e+00   0.0000000e+00   0.0000000e+00   0.0000000e+00   0.0000000e+00   5.0687441e-06   3.1649625e-06   3.3200760e-01   5.2578743e-06   0.0000000e+00   4.9670122e-06   0.0000000e+00   5.0347467e-06   2.7475282e-01   2.6260614e-01   3.5592470e-06   0.0000000e+00   0.0000000e+00   0.0000000e+00   0.0000000e+00   0.0000000e+00   0.0000000e+00   3.0774723e-06   0.0000000e+00   0.0000000e+00   0.0000000e+00   0.0000000e+00   0.0000000e+00   0.0000000e+00   2.6208171e-01
   0.0000000e+00   0.0000000e+00   0.0000000e+00   0.0000000e+00   0.0000000e+00   0.0000000e+00   0.0000000e+00   0.0000000e+00   0.0000000e+00   0.0000000e+00   0.0000000e+00   0.0000000e+00   0.0000000e+00   0.0000000e+00   0.0000000e+00   0.0000000e+00   0.0000000e+00   0.0000000e+00   0.0000000e+00   0.0000000e+00   0.0000000e+00   0.0000000e+00   3.6467823e-01   0.0000000e+00   0.0000000e+00   0.0000000e+00   8.4722549e-05   0.0000000e+00   0.0000000e+00   0.0000000e+00   0.0000000e+00   0.0000000e+00   0.0000000e+00   0.0000000e+00   0.0000000e+00   0.0000000e+00   0.0000000e+00   0.0000000e+00   0.0000000e+00   0.0000000e+00   0.0000000e+00   0.0000000e+00   0.0000000e+00   0.0000000e+00   0.0000000e+00   0.0000000e+00   0.0000000e+00   0.0000000e+00   0.0000000e+00   6.0289339e-05   0.0000000e+00   0.0000000e+00   0.0000000e+00   0.0000000e+00   0.0000000e+00   0.0000000e+00   0.0000000e+00   3.7230566e-05   0.0000000e+00   0.0000000e+00   0.0000000e+00   0.0000000e+00   0.0000000e+00   0.0000000e+00   0.0000000e+00   0.0000000e+00   0.0000000e+00   1.3651668e-04   2.6319842e-05   0.0000000e+00   0.0000000e+00   0.0000000e+00   0.0000000e+00   0.0000000e+00   0.0000000e+00   0.0000000e+00   0.0000000e+00   0.0000000e+00   0.0000000e+00   0.0000000e+00   0.0000000e+00   0.0000000e+00   0.0000000e+00   0.0000000e+00   0.0000000e+00   0.0000000e+00   0.0000000e+00   0.0000000e+00   0.0000000e+00   0.0000000e+00   0.0000000e+00   0.0000000e+00   0.0000000e+00   0.0000000e+00   0.0000000e+00   0.0000000e+00   0.0000000e+00   0.0000000e+00   0.0000000e+00   6.4492367e-05   0.0000000e+00   0.0000000e+00   0.0000000e+00   0.0000000e+00   0.0000000e+00   0.0000000e+00   0.0000000e+00   0.0000000e+00   0.0000000e+00   0.0000000e+00   0.0000000e+00   0.0000000e+00   0.0000000e+00   0.0000000e+00   0.0000000e+00   0.0000000e+00   0.0000000e+00   3.3208202e-01   0.0000000e+00   0.0000000e+00   0.0000000e+00   0.0000000e+00   0.0000000e+00   0.0000000e+00   3.3186137e-01   0.0000000e+00   0.0000000e+00   0.0000000e+00   0.0000000e+00   0.0000000e+00   0.0000000e+00   0.0000000e+00   0.0000000e+00   4.4889052e-05   4.3713868e-05   0.0000000e+00   0.0000000e+00   2.3359310e-04   0.0000000e+00   0.0000000e+00   0.0000000e+00   0.0000000e+00   0.0000000e+00   3.2357675e-05   0.0000000e+00   0.0000000e+00   1.5438965e-03   0.0000000e+00   0.0000000e+00   0.0000000e+00   0.0000000e+00   6.7247494e-05   0.0000000e+00   0.0000000e+00   0.0000000e+00   0.0000000e+00   0.0000000e+00   0.0000000e+00   0.0000000e+00   0.0000000e+00   0.0000000e+00   0.0000000e+00   0.0000000e+00   0.0000000e+00   0.0000000e+00   0.0000000e+00   0.0000000e+00   0.0000000e+00   0.0000000e+00   3.0079550e-01   0.0000000e+00   0.0000000e+00   0.0000000e+00   0.0000000e+00   0.0000000e+00   0.0000000e+00   0.0000000e+00   0.0000000e+00   0.0000000e+00   0.0000000e+00   0.0000000e+00   0.0000000e+00   0.0000000e+00   0.0000000e+00   0.0000000e+00   0.0000000e+00   0.0000000e+00   0.0000000e+00   0.0000000e+00   0.0000000e+00   0.0000000e+00   0.0000000e+00   2.9449306e-01   0.0000000e+00   0.0000000e+00   0.0000000e+00   0.0000000e+00   0.0000000e+00   0.0000000e+00   0.0000000e+00   0.0000000e+00   0.0000000e+00   0.0000000e+00   0.0000000e+00   0.0000000e+00   0.0000000e+00   0.0000000e+00   0.0000000e+00   1.2365891e-04   0.0000000e+00   0.0000000e+00   0.0000000e+00   0.0000000e+00   0.0000000e+00   0.0000000e+00   0.0000000e+00   0.0000000e+00   0.0000000e+00   0.0000000e+00   0.0000000e+00   0.0000000e+00   0.0000000e+00   0.0000000e+00   1.5992059e-04   0.0000000e+00   0.0000000e+00   0.0000000e+00   0.0000000e+00   0.0000000e+00   0.0000000e+00   0.0000000e+00   0.0000000e+00   8.7644287e-05   0.0000000e+00   0.0000000e+00   0.0000000e+00   3.1447601e-01   0.0000000e+00   0.0000000e+00   0.0000000e+00   0.0000000e+00   0.0000000e+00   0.0000000e+00   9.1267334e-05   0.0000000e+00   0.0000000e+00   0.0000000e+00   0.0000000e+00   0.0000000e+00   3.3292026e-01   0.0000000e+00   0.0000000e+00   1.0642998e-04   0.0000000e+00   0.0000000e+00   0.0000000e+00   0.0000000e+00   0.0000000e+00   0.0000000e+00   0.0000000e+00   0.0000000e+00   0.0000000e+00   0.0000000e+00   0.0000000e+00   0.0000000e+00   0.0000000e+00   0.0000000e+00   6.6878629e-05   5.8314704e-05   0.0000000e+00   0.0000000e+00   0.0000000e+00   0.0000000e+00   0.0000000e+00   0.0000000e+00   0.0000000e+00   0.0000000e+00   0.0000000e+00   0.0000000e+00   0.0000000e+00   0.0000000e+00   0.0000000e+00   3.5716785e-01   0.0000000e+00   0.0000000e+00   0.0000000e+00   0.0000000e+00   0.0000000e+00   0.0000000e+00   0.0000000e+00   7.2713118e-04   0.0000000e+00   0.0000000e+00   0.0000000e+00   0.0000000e+00   0.0000000e+00   0.0000000e+00   0.0000000e+00   0.0000000e+00   0.0000000e+00   0.0000000e+00   0.0000000e+00   0.0000000e+00   0.0000000e+00   0.0000000e+00   0.0000000e+00   0.0000000e+00   0.0000000e+00   0.0000000e+00   0.0000000e+00   0.0000000e+00   0.0000000e+00   0.0000000e+00   0.0000000e+00   3.3562559e-01   0.0000000e+00   8.6894922e-05   0.0000000e+00   8.4323036e-05   0.0000000e+00   0.0000000e+00   0.0000000e+00   0.0000000e+00
   0.0000000e+00   0.0000000e+00   0.0000000e+00   0.0000000e+00   0.0000000e+00   0.0000000e+00   8.4913790e-06   1.1597163e-01   0.0000000e+00   2.1407550e-05   0.0000000e+00   7.8429518e-02   0.0000000e+00   0.0000000e+00   0.0000000e+00   0.0000000e+00   7.5848372e-02   0.0000000e+00   6.1520108e-03   0.0000000e+00   2.1137562e-05   0.0000000e+00   0.0000000e+00   2.0984428e-01   0.0000000e+00   1.0156883e-05   0.0000000e+00   7.6236635e-02   0.0000000e+00   0.0000000e+00   7.1104803e-06   0.0000000e+00   1.0274626e-05   0.0000000e+00   0.0000000e+00   0.0000000e+00   0.0000000e+00   8.3076621e-06   0.0000000e+00   0.0000000e+00   9.2806373e-02   7.8052255e-03   0.0000000e+00   9.3504821e-02   0.0000000e+00   0.0000000e+00   2.1182412e-05   1.0605518e-05   0.0000000e+00   0.0000000e+00   0.0000000e+00   0.0000000e+00   6.5612747e-03   0.0000000e+00   0.0000000e+00   8.7789337e-06   1.7304913e-01   0.0000000e+00   2.1371605e-05   0.0000000e+00   1.1467883e-05   9.3751570e-02   0.0000000e+00   0.0000000e+00   0.0000000e+00   9.7237019e-02   0.0000000e+00   0.0000000e+00   0.0000000e+00   0.0000000e+00   0.0000000e+00   0.0000000e+00   0.0000000e+00   1.3095464e-01   0.0000000e+00   0.0000000e+00   6.0676244e-03   8.4021765e-06   0.0000000e+00   0.0000000e+00   9.5603163e-02   1.2652975e-05   1.1721376e-05   2.9060013e-03   7.9556179e-02   0.0000000e+00   0.0000000e+00   0.0000000e+00   0.0000000e+00   0.0000000e+00   0.0000000e+00   0.0000000e+00   0.0000000e+00   0.0000000e+00   0.0000000e+00   0.0000000e+00   1.1062895e-05   0.0000000e+00   0.0000000e+00   0.0000000e+00   0.0000000e+00   0.0000000e+00   0.0000000e+00   0.0000000e+00   0.0000000e+00   0.0000000e+00   0.0000000e+00   6.8151205e-06   0.0000000e+00   0.0000000e+00   0.0000000e+00   0.0000000e+00   0.0000000e+00   0.0000000e+00   0.0000000e+00   0.0000000e+00   0.0000000e+00   0.0000000e+00   0.0000000e+00   0.0000000e+00   0.0000000e+00   0.0000000e+00   0.0000000e+00   7.2650186e-02   0.0000000e+00   0.0000000e+00   0.0000000e+00   0.0000000e+00   0.0000000e+00   0.0000000e+00   0.0000000e+00   8.4498626e-06   0.0000000e+00   0.0000000e+00   0.0000000e+00   8.7789337e-06   0.0000000e+00   0.0000000e+00   0.0000000e+00   0.0000000e+00   0.0000000e+00   0.0000000e+00   0.0000000e+00   1.8397734e-03   0.0000000e+00   0.0000000e+00   0.0000000e+00   8.3946154e-06   2.3564536e-05   0.0000000e+00   0.0000000e+00   0.0000000e+00   0.0000000e+00   0.0000000e+00   1.1928960e-05   0.0000000e+00   0.0000000e+00   6.8150448e-02   0.0000000e+00   0.0000000e+00   0.0000000e+00   0.0000000e+00   0.0000000e+00   0.0000000e+00   1.0107439e-01   8.4021765e-06   0.0000000e+00   0.0000000e+00   0.0000000e+00   0.0000000e+00   0.0000000e+00   0.0000000e+00   0.0000000e+00   0.0000000e+00   0.0000000e+00   8.5490417e-06   0.0000000e+00   0.0000000e+00   0.0000000e+00   0.0000000e+00   0.0000000e+00   0.0000000e+00   0.0000000e+00   0.0000000e+00   8.8188101e-02   0.0000000e+00   0.0000000e+00   0.0000000e+00   2.6328242e-04   1.1139338e-05   8.3933285e-06   0.0000000e+00   0.0000000e+00   0.0000000e+00   0.0000000e+00   9.0662658e-02   0.0000000e+00   9.3664395e-02   0.0000000e+00   0.0000000e+00   0.0000000e+00   0.0000000e+00   0.0000000e+00   0.0000000e+00   0.0000000e+00   0.0000000e+00   0.0000000e+00   0.0000000e+00   0.0000000e+00   0.0000000e+00   1.0527005e-01   0.0000000e+00   0.0000000e+00   0.0000000e+00   0.0000000e+00   0.0000000e+00   4.9071799e-02   0.0000000e+00   2.1190101e-05   0.0000000e+00   0.0000000e+00   0.0000000e+00   6.4552944e-03   0.0000000e+00   0.0000000e+00   0.0000000e+00   0.0000000e+00   0.0000000e+00   0.0000000e+00   2.0962757e-05   0.0000000e+00   8.0797124e-02   0.0000000e+00   0.0000000e+00   0.0000000e+00   0.0000000e+00   0.0000000e+00   1.3661741e-02   0.0000000e+00   0.0000000e+00   0.0000000e+00   0.0000000e+00   1.3749631e-01   0.0000000e+00   0.0000000e+00   0.0000000e+00   0.0000000e+00   7.4313107e-02   0.0000000e+00   0.0000000e+00   1.4392167e-01   0.0000000e+00   0.0000000e+00   0.0000000e+00   0.0000000e+00   0.0000000e+00   0.0000000e+00   0.0000000e+00   0.0000000e+00   0.0000000e+00   0.0000000e+00   0.0000000e+00   1.0970312e-02   0.0000000e+00   0.0000000e+00   0.0000000e+00   0.0000000e+00   0.0000000e+00   0.0000000e+00   0.0000000e+00   0.0000000e+00   0.0000000e+00   0.0000000e+00   8.4498626e-06   0.0000000e+00   0.0000000e+00   0.0000000e+00   0.0000000e+00   0.0000000e+00   0.0000000e+00   0.0000000e+00   0.0000000e+00   0.0000000e+00   9.2939585e-02   0.0000000e+00   0.0000000e+00   1.4338571e-02   2.1347335e-05   5.8222951e-03   0.0000000e+00   0.0000000e+00   0.0000000e+00   0.0000000e+00   0.0000000e+00   0.0000000e+00   9.3778841e-02   8.7321228e-06   0.0000000e+00   0.0000000e+00   0.0000000e+00   0.0000000e+00   0.0000000e+00   0.0000000e+00   0.0000000e+00   0.0000000e+00   0.0000000e+00   0.0000000e+00   0.0000000e+00   0.0000000e+00   4.8431799e-03   0.0000000e+00   8.2495443e-02   0.0000000e+00   0.0000000e+00   0.0000000e+00   0.0000000e+00   0.0000000e+00   0.0000000e+00   0.0000000e+00   0.0000000e+00   6.0694010e-03   0.0000000e+00   0.0000000e+00
   0.0000000e+00   2.2189144e-01   2.7650035e-03   0.0000000e+00   0.0000000e+00   0.0000000e+00   0.0000000e+00   0.0000000e+00   1.7710023e-01   0.0000000e+00   0.0000000e+00   0.0000000e+00   0.0000000e+00   0.0000000e+00   1.9885758e-01   1.9881039e-01   0.0000000e+00   0.0000000e+00   0.0000000e+00   2.2213767e-01   0.0000000e+00   0.0000000e+00   0.0000000e+00   0.0000000e+00   2.0596713e-01   0.0000000e+00   0.0000000e+00   0.0000000e+00   1.9668828e-01   0.0000000e+00   0.0000000e+00   0.0000000e+00   0.0000000e+00   0.0000000e+00   1.6974400e-01   0.0000000e+00   3.6414290e-06   0.0000000e+00   0.0000000e+00   0.0000000e+00   0.0000000e+00   0.0000000e+00   0.0000000e+00   0.0000000e+00   0.0000000e+00   1.4629539e-02   0.0000000e+00   0.0000000e+00   0.0000000e+00   0.0000000e+00   2.4548185e-06   0.0000000e+00   0.0000000e+00   0.0000000e+00   0.0000000e+00   0.0000000e+00   0.0000000e+00   3.5240969e-03   2.0190398e-04   1.5225482e-01   0.0000000e+00   0.0000000e+00   1.5314846e-01   2.2085610e-01   1.9087000e-01   0.0000000e+00   0.0000000e+00   0.0000000e+00   0.0000000e+00   1.9563098e-01   2.2277168e-01   2.9178035e-03   1.8650809e-02   0.0000000e+00   0.0000000e+00   3.0069595e-06   0.0000000e+00   0.0000000e+00   0.0000000e+00   0.0000000e+00   0.0000000e+00   0.0000000e+00   0.0000000e+00   0.0000000e+00   0.0000000e+00   0.0000000e+00   0.0000000e+00   3.0693689e-06   1.9154893e-01   0.0000000e+00   1.7152242e-01   1.9845990e-01   0.0000000e+00   0.0000000e+00   0.0000000e+00   0.0000000e+00   0.0000000e+00   0.0000000e+00   0.0000000e+00   0.0000000e+00   0.0000000e+00   1.9358690e-01   0.0000000e+00   0.0000000e+00   0.0000000e+00   1.7875873e-01   1.9158702e-01   0.0000000e+00   6.1784991e-03   0.0000000e+00   0.0000000e+00   1.9092950e-01   0.0000000e+00   0.0000000e+00   0.0000000e+00   1.7144366e-01   0.0000000e+00   0.0000000e+00   1.5355678e-02   0.0000000e+00   7.3497671e-04   0.0000000e+00   1.9896217e-01   0.0000000e+00   0.0000000e+00   0.0000000e+00   1.3399405e-01   1.6924014e-01   1.9077804e-01   0.0000000e+00   0.0000000e+00   0.0000000e+00   1.7963555e-01   0.0000000e+00   0.0000000e+00   0.0000000e+00   1.7052898e-01   0.0000000e+00   0.0000000e+00   0.0000000e+00   0.0000000e+00   1.9197650e-01   1.7752967e-01   0.0000000e+00   0.0000000e+00   0.0000000e+00   0.0000000e+00   0.0000000e+00   1.7572428e-04   1.9821642e-01   0.0000000e+00   0.0000000e+00   9.7034491e-05   1.7625269e-01   0.0000000e+00   2.2261257e-01   1.4571159e-01   0.0000000e+00   0.0000000e+00   0.0000000e+00   0.0000000e+00   1.5266325e-01   0.0000000e+00   3.5748392e-06   0.0000000e+00   0.0000000e+00   1.5987362e-02   0.0000000e+00   0.0000000e+00   0.0000000e+00   4.1016281e-03   0.0000000e+00   0.0000000e+00   1.7053509e-01   0.0000000e+00   0.0000000e+00   1.9150119e-01   2.4762603e-06   0.0000000e+00   2.2044458e-01   3.3292612e-06   2.2214438e-01   0.0000000e+00   0.0000000e+00   0.0000000e+00   0.0000000e+00   0.0000000e+00   0.0000000e+00   0.0000000e+00   0.0000000e+00   0.0000000e+00   0.0000000e+00   0.0000000e+00   0.0000000e+00   0.0000000e+00   0.0000000e+00   2.2245782e-01   0.0000000e+00   1.3769386e-01   1.9085458e-01   0.0000000e+00   2.9948088e-03   1.9045782e-01   0.0000000e+00   0.0000000e+00   0.0000000e+00   6.3137947e-03   0.0000000e+00   0.0000000e+00   0.0000000e+00   0.0000000e+00   0.0000000e+00   0.0000000e+00   2.2121403e-01   0.0000000e+00   2.2299006e-01   0.0000000e+00   0.0000000e+00   0.0000000e+00   2.2159883e-01   2.2101834e-01   1.7651964e-01   0.0000000e+00   0.0000000e+00   1.7783071e-01   0.0000000e+00   2.2334386e-01   1.8996748e-01   2.2330613e-01   0.0000000e+00   1.7624375e-01   0.0000000e+00   0.0000000e+00   0.0000000e+00   0.0000000e+00   1.9564056e-01   0.0000000e+00   0.0000000e+00   0.0000000e+00   0.0000000e+00   2.5445168e-03   0.0000000e+00   0.0000000e+00   0.0000000e+00   0.0000000e+00   0.0000000e+00   0.0000000e+00   0.0000000e+00   3.8488989e-06   0.0000000e+00   0.0000000e+00   0.0000000e+00   0.0000000e+00   1.7049305e-01   0.0000000e+00   0.0000000e+00   0.0000000e+00   1.3257899e-01   0.0000000e+00   1.9051979e-01   1.5025640e-01   0.0000000e+00   0.0000000e+00   0.0000000e+00   0.0000000e+00   0.0000000e+00   1.9688793e-02   0.0000000e+00   0.0000000e+00   0.0000000e+00   6.0083089e-03   0.0000000e+00   1.4598088e-02   0.0000000e+00   0.0000000e+00   1.7745839e-01   0.0000000e+00   1.5466087e-01   1.9890022e-01   1.7401415e-01   1.7767018e-01   0.0000000e+00   0.0000000e+00   0.0000000e+00   0.0000000e+00   0.0000000e+00   0.0000000e+00   0.0000000e+00   0.0000000e+00   2.2206371e-01   0.0000000e+00   0.0000000e+00   1.9152458e-01   0.0000000e+00   0.0000000e+00   0.0000000e+00   0.0000000e+00   0.0000000e+00   2.2134232e-01   1.9907155e-01   0.0000000e+00   2.2168287e-01   0.0000000e+00   2.2344664e-01   0.0000000e+00   1.9128377e-01   0.0000000e+00   0.0000000e+00   1.9833816e-01   0.0000000e+00   0.0000000e+00   0.0000000e+00   0.0000000e+00   0.0000000e+00   0.0000000e+00   1.9286763e-01   0.0000000e+00   0.0000000e+00   0.0000000e+00   0.0000000e+00   0.0000000e+00   3.0294057e-06   0.0000000e+00
   0.0000000e+00   3.8298202e-06   0.0000000e+00   0.0000000e+00   0.0000000e+00   0.0000000e+00   3.8884653e-01   2.5059165e-05   6.9292980e-06   3.2930233e-01   0.0000000e+00   1.5518921e-05   0.0000000e+00   0.0000000e+00   5.9885682e-06   6.0876237e-06   1.6450080e-05   0.0000000e+00   0.0000000e+00   3.9174131e-06   3.2887926e-01   0.0000000e+00   0.0000000e+00   1.0476785e-05   6.2428687e-06   3.5811903e-01   0.0000000e+00   1.9387142e-05   6.2430688e-06   1.0455558e-05   2.4447457e-01   0.0000000e+00   3.5613060e-01   0.0000000e+00   3.9416367e-06   1.9896560e-05   0.0000000e+00   3.8881972e-01   0.0000000e+00   0.0000000e+00   1.0064172e-05   0.0000000e+00   0.0000000e+00   6.7323207e-06   0.0000000e+00   0.0000000e+00   3.2847643e-01   3.5399939e-01   0.0000000e+00   0.0000000e+00   9.7514929e-06   0.0000000e+00   0.0000000e+00   0.0000000e+00   0.0000000e+00   3.8776719e-01   8.2576512e-06   8.1368384e-06   3.2842033e-01   3.1611470e-05   2.9222714e-01   1.2681069e-05   3.1071920e-05   4.5738154e-06   8.0780008e-06   1.0904519e-05   0.0000000e+00   0.0000000e+00   4.9254547e-04   6.5673690e-06   4.3098854e-06   0.0000000e+00   0.0000000e+00   1.4432786e-05   7.8020619e-03   0.0000000e+00   0.0000000e+00   3.8945427e-01   0.0000000e+00   0.0000000e+00   6.6692232e-06   3.3302682e-01   3.5257927e-01   0.0000000e+00   3.3946989e-03   0.0000000e+00   0.0000000e+00   0.0000000e+00   7.0312714e-06   0.0000000e+00   3.9903438e-06   6.6202799e-06   0.0000000e+00   0.0000000e+00   0.0000000e+00   0.0000000e+00   3.4299187e-01   0.0000000e+00   0.0000000e+00   0.0000000e+00   0.0000000e+00   7.1475117e-06   3.8765189e-05   0.0000000e+00   0.0000000e+00   9.6796169e-06   6.5661341e-06   2.3363343e-01   0.0000000e+00   0.0000000e+00   0.0000000e+00   7.9220416e-06   0.0000000e+00   0.0000000e+00   0.0000000e+00   4.1166963e-06   0.0000000e+00   0.0000000e+00   0.0000000e+00   0.0000000e+00   0.0000000e+00   0.0000000e+00   5.7131059e-06   1.6009338e-05   0.0000000e+00   0.0000000e+00   1.0713406e-04   3.9474959e-06   7.6222553e-06   0.0000000e+00   0.0000000e+00   3.8909405e-01   8.4260463e-06   0.0000000e+00   0.0000000e+00   3.8776719e-01   3.8523668e-06   0.0000000e+00   5.4826445e-03   0.0000000e+00   0.0000000e+00   6.9994589e-06   6.6399198e-06   0.0000000e+00   0.0000000e+00   2.3353699e-05   3.1941598e-03   3.8893979e-01   3.2513847e-01   5.9514301e-06   0.0000000e+00   0.0000000e+00   0.0000000e+00   7.5284450e-06   2.9438647e-01   3.9912797e-06   3.2513588e-05   1.0576156e-05   0.0000000e+00   0.0000000e+00   0.0000000e+00   6.3114459e-06   0.0000000e+00   0.0000000e+00   1.1528344e-05   3.8945427e-01   0.0000000e+00   1.1334367e-02   0.0000000e+00   0.0000000e+00   0.0000000e+00   0.0000000e+00   0.0000000e+00   3.6521826e-06   0.0000000e+00   3.8828987e-01   7.7383167e-06   0.0000000e+00   0.0000000e+00   4.2052632e-06   0.0000000e+00   4.1487000e-06   0.0000000e+00   0.0000000e+00   1.9516566e-05   0.0000000e+00   0.0000000e+00   0.0000000e+00   3.2830968e-01   3.5585413e-01   3.8926296e-01   0.0000000e+00   0.0000000e+00   0.0000000e+00   0.0000000e+00   9.1072535e-06   3.9905932e-06   7.6923907e-06   1.7173549e-04   8.0882417e-06   0.0000000e+00   0.0000000e+00   6.5154788e-06   0.0000000e+00   0.0000000e+00   0.0000000e+00   0.0000000e+00   0.0000000e+00   0.0000000e+00   0.0000000e+00   1.3340753e-05   0.0000000e+00   0.0000000e+00   4.3707979e-06   0.0000000e+00   4.2195016e-06   1.2810048e-05   0.0000000e+00   3.2948850e-01   4.1211129e-06   4.2659375e-06   5.0523508e-06   0.0000000e+00   0.0000000e+00   7.2414761e-06   1.0571879e-02   3.8481750e-06   8.1746067e-06   4.0959274e-06   3.3011938e-01   4.6887037e-06   1.8437828e-05   0.0000000e+00   0.0000000e+00   0.0000000e+00   7.4043295e-06   0.0000000e+00   0.0000000e+00   0.0000000e+00   0.0000000e+00   0.0000000e+00   0.0000000e+00   1.6878902e-05   0.0000000e+00   0.0000000e+00   0.0000000e+00   0.0000000e+00   8.0651672e-06   0.0000000e+00   0.0000000e+00   9.9561797e-06   0.0000000e+00   0.0000000e+00   3.9033553e-06   0.0000000e+00   1.1235807e-02   0.0000000e+00   1.7688620e-04   0.0000000e+00   7.4114220e-06   3.4310476e-05   0.0000000e+00   0.0000000e+00   4.7258421e-04   0.0000000e+00   1.1812787e-02   0.0000000e+00   0.0000000e+00   0.0000000e+00   0.0000000e+00   0.0000000e+00   0.0000000e+00   0.0000000e+00   3.8909405e-01   0.0000000e+00   6.9590313e-06   0.0000000e+00   1.8529246e-05   5.8856331e-06   4.5619716e-06   7.0478721e-06   0.0000000e+00   0.0000000e+00   9.3609600e-06   0.0000000e+00   0.0000000e+00   0.0000000e+00   3.2850261e-01   0.0000000e+00   4.2048542e-06   0.0000000e+00   0.0000000e+00   6.1604146e-06   0.0000000e+00   0.0000000e+00   1.1756027e-05   3.8722184e-01   0.0000000e+00   3.9953723e-06   5.8893416e-06   0.0000000e+00   3.7466215e-06   0.0000000e+00   4.0921590e-06   0.0000000e+00   7.7862703e-06   0.0000000e+00   0.0000000e+00   6.0315758e-06   0.0000000e+00   1.0580928e-02   1.3945462e-05   0.0000000e+00   0.0000000e+00   0.0000000e+00   6.0968278e-06   0.0000000e+00   0.0000000e+00   0.0000000e+00   3.0779069e-05   0.0000000e+00   0.0000000e+00   0.0000000e+00
   0.0000000e+00   0.0000000e+00   0.0000000e+00   0.0000000e+00   0.0000000e+00   0.0000000e+00   0.0000000e+00   0.0000000e+00   0.0000000e+00   0.0000000e+00   0.0000000e+00   0.0000000e+00   0.0000000e+00   0.0000000e+00   0.0000000e+00   0.0000000e+00   0.0000000e+00   0.0000000e+00   0.0000000e+00   0.0000000e+00   0.0000000e+00   0.0000000e+00   0.0000000e+00   0.0000000e+00   0.0000000e+00   0.0000000e+00   4.6166419e-01   0.0000000e+00   0.0000000e+00   0.0000000e+00   0.0000000e+00   0.0000000e+00   0.0000000e+00   0.0000000e+00   0.0000000e+00   0.0000000e+00   0.0000000e+00   0.0000000e+00   0.0000000e+00   0.0000000e+00   0.0000000e+00   0.0000000e+00   0.0000000e+00   0.0000000e+00   0.0000000e+00   0.0000000e+00   0.0000000e+00   0.0000000e+00   0.0000000e+00   4.1509712e-01   0.0000000e+00   0.0000000e+00   0.0000000e+00   0.0000000e+00   0.0000000e+00   0.0000000e+00   0.0000000e+00   0.0000000e+00   0.0000000e+00   0.0000000e+00   0.0000000e+00   0.0000000e+00   0.0000000e+00   0.0000000e+00   0.0000000e+00   0.0000000e+00   0.0000000e+00   4.1036160e-01   0.0000000e+00   0.0000000e+00   0.0000000e+00   0.0000000e+00   0.0000000e+00   0.0000000e+00   0.0000000e+00   0.0000000e+00   0.0000000e+00   0.0000000e+00   0.0000000e+00   0.0000000e+00   0.0000000e+00   0.0000000e+00   0.0000000e+00   0.0000000e+00   0.0000000e+00   0.0000000e+00   0.0000000e+00   0.0000000e+00   0.0000000e+00   0.0000000e+00   0.0000000e+00   0.0000000e+00   0.0000000e+00   0.0000000e+00   0.0000000e+00   0.0000000e+00   0.0000000e+00   0.0000000e+00   0.0000000e+00   4.1459656e-01   0.0000000e+00   0.0000000e+00   0.0000000e+00   0.0000000e+00   0.0000000e+00   0.0000000e+00   0.0000000e+00   0.0000000e+00   0.0000000e+00   0.0000000e+00   0.0000000e+00   0.0000000e+00   0.0000000e+00   0.0000000e+00   0.0000000e+00   0.0000000e+00   0.0000000e+00   0.0000000e+00   0.0000000e+00   0.0000000e+00   0.0000000e+00   0.0000000e+00   0.0000000e+00   0.0000000e+00   0.0000000e+00   0.0000000e+00   0.0000000e+00   0.0000000e+00   0.0000000e+00   0.0000000e+00   0.0000000e+00   0.0000000e+00   0.0000000e+00   4.6287120e-01   4.6341650e-01   0.0000000e+00   0.0000000e+00   3.9287190e-01   0.0000000e+00   0.0000000e+00   0.0000000e+00   0.0000000e+00   0.0000000e+00   2.3138253e-03   0.0000000e+00   0.0000000e+00   0.0000000e+00   0.0000000e+00   0.0000000e+00   0.0000000e+00   0.0000000e+00   4.2269045e-01   0.0000000e+00   0.0000000e+00   0.0000000e+00   0.0000000e+00   0.0000000e+00   0.0000000e+00   0.0000000e+00   0.0000000e+00   0.0000000e+00   0.0000000e+00   0.0000000e+00   0.0000000e+00   0.0000000e+00   0.0000000e+00   0.0000000e+00   0.0000000e+00   0.0000000e+00   3.3422815e-03   0.0000000e+00   0.0000000e+00   0.0000000e+00   0.0000000e+00   0.0000000e+00   0.0000000e+00   0.0000000e+00   0.0000000e+00   0.0000000e+00   0.0000000e+00   0.0000000e+00   0.0000000e+00   0.0000000e+00   0.0000000e+00   0.0000000e+00   0.0000000e+00   0.0000000e+00   0.0000000e+00   0.0000000e+00   0.0000000e+00   0.0000000e+00   0.0000000e+00   0.0000000e+00   0.0000000e+00   0.0000000e+00   0.0000000e+00   0.0000000e+00   0.0000000e+00   0.0000000e+00   0.0000000e+00   0.0000000e+00   0.0000000e+00   0.0000000e+00   0.0000000e+00   0.0000000e+00   0.0000000e+00   0.0000000e+00   0.0000000e+00   4.0893802e-01   0.0000000e+00   0.0000000e+00   0.0000000e+00   0.0000000e+00   0.0000000e+00   0.0000000e+00   0.0000000e+00   0.0000000e+00   0.0000000e+00   0.0000000e+00   0.0000000e+00   0.0000000e+00   0.0000000e+00   0.0000000e+00   4.1469958e-01   0.0000000e+00   0.0000000e+00   0.0000000e+00   0.0000000e+00   0.0000000e+00   0.0000000e+00   0.0000000e+00   0.0000000e+00   4.6841949e-01   0.0000000e+00   0.0000000e+00   0.0000000e+00   0.0000000e+00   0.0000000e+00   0.0000000e+00   0.0000000e+00   0.0000000e+00   0.0000000e+00   0.0000000e+00   4.6603612e-01   0.0000000e+00   0.0000000e+00   0.0000000e+00   0.0000000e+00   0.0000000e+00   0.0000000e+00   0.0000000e+00   0.0000000e+00   4.2536548e-01   0.0000000e+00   0.0000000e+00   0.0000000e+00   0.0000000e+00   0.0000000e+00   0.0000000e+00   0.0000000e+00   0.0000000e+00   0.0000000e+00   0.0000000e+00   0.0000000e+00   0.0000000e+00   0.0000000e+00   0.0000000e+00   4.1554834e-01   4.3614686e-01   0.0000000e+00   0.0000000e+00   0.0000000e+00   0.0000000e+00   0.0000000e+00   0.0000000e+00   0.0000000e+00   0.0000000e+00   0.0000000e+00   0.0000000e+00   0.0000000e+00   0.0000000e+00   0.0000000e+00   0.0000000e+00   0.0000000e+00   0.0000000e+00   0.0000000e+00   0.0000000e+00   0.0000000e+00   0.0000000e+00   0.0000000e+00   3.7916599e-01   0.0000000e+00   0.0000000e+00   0.0000000e+00   0.0000000e+00   0.0000000e+00   0.0000000e+00   0.0000000e+00   0.0000000e+00   0.0000000e+00   0.0000000e+00   0.0000000e+00   0.0000000e+00   0.0000000e+00   0.0000000e+00   0.0000000e+00   0.0000000e+00   0.0000000e+00   0.0000000e+00   0.0000000e+00   0.0000000e+00   0.0000000e+00   0.0000000e+00   0.0000000e+00   0.0000000e+00   0.0000000e+00   4.6818867e-01   0.0000000e+00   4.6042967e-01   0.0000000e+00   0.0000000e+00   0.0000000e+00   0.0000000e+00
   0.0000000e+00   0.0000000e+00   0.0000000e+00   0.0000000e+00   0.0000000e+00   0.0000000e+00   1.5713176e-05   7.4787340e-02   0.0000000e+00   3.9614368e-05   0.0000000e+00   1.1254726e-01   0.0000000e+00   0.0000000e+00   0.0000000e+00   0.0000000e+00   9.1507168e-02   0.0000000e+00   8.5164965e-03   0.0000000e+00   3.9114758e-05   0.0000000e+00   0.0000000e+00   7.7340864e-02   0.0000000e+00   1.8795168e-05   0.0000000e+00   2.5362443e-01   0.0000000e+00   0.0000000e+00   1.3157843e-05   0.0000000e+00   1.9013049e-05   0.0000000e+00   0.0000000e+00   0.0000000e+00   0.0000000e+00   1.5373211e-05   0.0000000e+00   0.0000000e+00   8.0792185e-02   3.0534626e-03   0.0000000e+00   8.0705100e-02   0.0000000e+00   0.0000000e+00   3.9197754e-05   1.9625361e-05   0.0000000e+00   0.0000000e+00   0.0000000e+00   0.0000000e+00   2.8049443e-03   0.0000000e+00   0.0000000e+00   1.6245293e-05   7.3986422e-02   0.0000000e+00   3.9547852e-05   0.0000000e+00   2.1221155e-05   7.2877505e-02   0.0000000e+00   0.0000000e+00   0.0000000e+00   8.1375090e-02   0.0000000e+00   0.0000000e+00   0.0000000e+00   0.0000000e+00   0.0000000e+00   0.0000000e+00   0.0000000e+00   7.5593835e-02   0.0000000e+00   0.0000000e+00   3.3965305e-03   1.5548109e-05   0.0000000e+00   0.0000000e+00   7.7685645e-02   2.3414150e-05   2.1690240e-05   1.8451366e-03   9.1279721e-02   0.0000000e+00   0.0000000e+00   0.0000000e+00   0.0000000e+00   0.0000000e+00   0.0000000e+00   0.0000000e+00   0.0000000e+00   0.0000000e+00   0.0000000e+00   0.0000000e+00   2.0471731e-05   0.0000000e+00   0.0000000e+00   0.0000000e+00   0.0000000e+00   0.0000000e+00   0.0000000e+00   0.0000000e+00   0.0000000e+00   0.0000000e+00   0.0000000e+00   1.2611284e-05   0.0000000e+00   0.0000000e+00   0.0000000e+00   0.0000000e+00   0.0000000e+00   0.0000000e+00   0.0000000e+00   0.0000000e+00   0.0000000e+00   0.0000000e+00   0.0000000e+00   0.0000000e+00   0.0000000e+00   0.0000000e+00   0.0000000e+00   1.4831952e-01   0.0000000e+00   0.0000000e+00   0.0000000e+00   0.0000000e+00   0.0000000e+00   0.0000000e+00   0.0000000e+00   1.5636351e-05   0.0000000e+00   0.0000000e+00   0.0000000e+00   1.6245293e-05   0.0000000e+00   0.0000000e+00   0.0000000e+00   0.0000000e+00   0.0000000e+00   0.0000000e+00   0.0000000e+00   1.6422677e-03   0.0000000e+00   0.0000000e+00   0.0000000e+00   1.5534117e-05   4.3605840e-05   0.0000000e+00   0.0000000e+00   0.0000000e+00   0.0000000e+00   0.0000000e+00   2.2074372e-05   0.0000000e+00   0.0000000e+00   6.3579195e-02   0.0000000e+00   0.0000000e+00   0.0000000e+00   0.0000000e+00   0.0000000e+00   0.0000000e+00   7.5827349e-02   1.5548109e-05   0.0000000e+00   0.0000000e+00   0.0000000e+00   0.0000000e+00   0.0000000e+00   0.0000000e+00   0.0000000e+00   0.0000000e+00   0.0000000e+00   1.5819881e-05   0.0000000e+00   0.0000000e+00   0.0000000e+00   0.0000000e+00   0.0000000e+00   0.0000000e+00   0.0000000e+00   0.0000000e+00   6.1949298e-02   0.0000000e+00   0.0000000e+00   0.0000000e+00   3.9450084e-04   2.0613187e-05   1.5531736e-05   0.0000000e+00   0.0000000e+00   0.0000000e+00   0.0000000e+00   7.7858637e-02   0.0000000e+00   8.5213933e-02   0.0000000e+00   0.0000000e+00   0.0000000e+00   0.0000000e+00   0.0000000e+00   0.0000000e+00   0.0000000e+00   0.0000000e+00   0.0000000e+00   0.0000000e+00   0.0000000e+00   0.0000000e+00   5.8532955e-02   0.0000000e+00   0.0000000e+00   0.0000000e+00   0.0000000e+00   0.0000000e+00   1.2800874e-01   0.0000000e+00   3.9211982e-05   0.0000000e+00   0.0000000e+00   0.0000000e+00   3.3876143e-03   0.0000000e+00   0.0000000e+00   0.0000000e+00   0.0000000e+00   0.0000000e+00   0.0000000e+00   3.8791284e-05   0.0000000e+00   1.1028662e-01   0.0000000e+00   0.0000000e+00   0.0000000e+00   0.0000000e+00   0.0000000e+00   4.5024097e-03   0.0000000e+00   0.0000000e+00   0.0000000e+00   0.0000000e+00   7.0024358e-02   0.0000000e+00   0.0000000e+00   0.0000000e+00   0.0000000e+00   6.0300726e-02   0.0000000e+00   0.0000000e+00   6.9659382e-02   0.0000000e+00   0.0000000e+00   0.0000000e+00   0.0000000e+00   0.0000000e+00   0.0000000e+00   0.0000000e+00   0.0000000e+00   0.0000000e+00   0.0000000e+00   0.0000000e+00   4.5027724e-03   0.0000000e+00   0.0000000e+00   0.0000000e+00   0.0000000e+00   0.0000000e+00   0.0000000e+00   0.0000000e+00   0.0000000e+00   0.0000000e+00   0.0000000e+00   1.5636351e-05   0.0000000e+00   0.0000000e+00   0.0000000e+00   0.0000000e+00   0.0000000e+00   0.0000000e+00   0.0000000e+00   0.0000000e+00   0.0000000e+00   7.7817049e-02   0.0000000e+00   0.0000000e+00   5.5713812e-03   3.9502941e-05   2.4815435e-03   0.0000000e+00   0.0000000e+00   0.0000000e+00   0.0000000e+00   0.0000000e+00   0.0000000e+00   8.3012223e-02   1.6158670e-05   0.0000000e+00   0.0000000e+00   0.0000000e+00   0.0000000e+00   0.0000000e+00   0.0000000e+00   0.0000000e+00   0.0000000e+00   0.0000000e+00   0.0000000e+00   0.0000000e+00   0.0000000e+00   2.2993651e-03   0.0000000e+00   7.9249049e-02   0.0000000e+00   0.0000000e+00   0.0000000e+00   0.0000000e+00   0.0000000e+00   0.0000000e+00   0.0000000e+00   0.0000000e+00   2.5885383e-03   0.0000000e+00   0.0000000e+00
   0.0000000e+00   2.1824936e-01   2.8488453e-03   0.0000000e+00   0.0000000e+00   0.0000000e+00   0.0000000e+00   0.0000000e+00   1.7675077e-01   0.0000000e+00   0.0000000e+00   0.0000000e+00   0.0000000e+00   0.0000000e+00   1.9664704e-01   1.9660264e-01   0.0000000e+00   0.0000000e+00   0.0000000e+00   2.1846549e-01   0.0000000e+00   0.0000000e+00   0.0000000e+00   0.0000000e+00   1.9774720e-01   0.0000000e+00   0.0000000e+00   0.0000000e+00   2.0271267e-01   0.0000000e+00   0.0000000e+00   0.0000000e+00   0.0000000e+00   0.0000000e+00   1.6853508e-01   0.0000000e+00   3.2809262e-06   0.0000000e+00   0.0000000e+00   0.0000000e+00   0.0000000e+00   0.0000000e+00   0.0000000e+00   0.0000000e+00   0.0000000e+00   1.4968534e-02   0.0000000e+00   0.0000000e+00   0.0000000e+00   0.0000000e+00   2.2117906e-06   0.0000000e+00   0.0000000e+00   0.0000000e+00   0.0000000e+00   0.0000000e+00   0.0000000e+00   3.6192673e-03   2.0482750e-04   1.5144258e-01   0.0000000e+00   0.0000000e+00   1.5222136e-01   2.1724995e-01   1.8999053e-01   0.0000000e+00   0.0000000e+00   0.0000000e+00   0.0000000e+00   1.9841990e-01   2.1911566e-01   3.0448478e-03   1.9048003e-02   0.0000000e+00   0.0000000e+00   2.7092694e-06   0.0000000e+00   0.0000000e+00   0.0000000e+00   0.0000000e+00   0.0000000e+00   0.0000000e+00   0.0000000e+00   0.0000000e+00   0.0000000e+00   0.0000000e+00   0.0000000e+00   2.7655002e-06   1.9075243e-01   0.0000000e+00   1.7022519e-01   1.9640108e-01   0.0000000e+00   0.0000000e+00   0.0000000e+00   0.0000000e+00   0.0000000e+00   0.0000000e+00   0.0000000e+00   0.0000000e+00   0.0000000e+00   1.9485690e-01   0.0000000e+00   0.0000000e+00   0.0000000e+00   1.7744071e-01   1.9853172e-01   0.0000000e+00   6.3234349e-03   0.0000000e+00   0.0000000e+00   1.8922603e-01   0.0000000e+00   0.0000000e+00   0.0000000e+00   1.7010209e-01   0.0000000e+00   0.0000000e+00   1.5694790e-02   0.0000000e+00   7.4094538e-04   0.0000000e+00   1.9675872e-01   0.0000000e+00   0.0000000e+00   0.0000000e+00   1.3358378e-01   1.6798306e-01   1.9005741e-01   0.0000000e+00   0.0000000e+00   0.0000000e+00   1.7902109e-01   0.0000000e+00   0.0000000e+00   0.0000000e+00   1.6931913e-01   0.0000000e+00   0.0000000e+00   0.0000000e+00   0.0000000e+00   1.9303180e-01   1.7714735e-01   0.0000000e+00   0.0000000e+00   0.0000000e+00   0.0000000e+00   0.0000000e+00   1.7432413e-04   1.9602787e-01   0.0000000e+00   0.0000000e+00   8.7428040e-05   1.7602202e-01   0.0000000e+00   2.1899345e-01   1.4515273e-01   0.0000000e+00   0.0000000e+00   0.0000000e+00   0.0000000e+00   1.5202636e-01   0.0000000e+00   3.2209288e-06   0.0000000e+00   0.0000000e+00   1.6347955e-02   0.0000000e+00   0.0000000e+00   0.0000000e+00   4.2179398e-03   0.0000000e+00   0.0000000e+00   1.6920394e-01   0.0000000e+00   0.0000000e+00   1.9063710e-01   2.2311096e-06   0.0000000e+00   2.1685979e-01   2.9996631e-06   2.1852612e-01   0.0000000e+00   0.0000000e+00   0.0000000e+00   0.0000000e+00   0.0000000e+00   0.0000000e+00   0.0000000e+00   0.0000000e+00   0.0000000e+00   0.0000000e+00   0.0000000e+00   0.0000000e+00   0.0000000e+00   0.0000000e+00   2.1876948e-01   0.0000000e+00   1.3731594e-01   1.9018332e-01   0.0000000e+00   3.0775219e-03   1.8819323e-01   0.0000000e+00   0.0000000e+00   0.0000000e+00   6.4814226e-03   0.0000000e+00   0.0000000e+00   0.0000000e+00   0.0000000e+00   0.0000000e+00   0.0000000e+00   2.1763122e-01   0.0000000e+00   2.1931268e-01   0.0000000e+00   0.0000000e+00   0.0000000e+00   2.1791613e-01   2.1740771e-01   1.7477064e-01   0.0000000e+00   0.0000000e+00   1.7733865e-01   0.0000000e+00   2.1962718e-01   1.8927526e-01   2.1961064e-01   0.0000000e+00   1.7473564e-01   0.0000000e+00   0.0000000e+00   0.0000000e+00   0.0000000e+00   1.9385395e-01   0.0000000e+00   0.0000000e+00   0.0000000e+00   0.0000000e+00   2.6112683e-03   0.0000000e+00   0.0000000e+00   0.0000000e+00   0.0000000e+00   0.0000000e+00   0.0000000e+00   0.0000000e+00   3.4678565e-06   0.0000000e+00   0.0000000e+00   0.0000000e+00   0.0000000e+00   1.6912480e-01   0.0000000e+00   0.0000000e+00   0.0000000e+00   1.3208605e-01   0.0000000e+00   1.8988420e-01   1.4937789e-01   0.0000000e+00   0.0000000e+00   0.0000000e+00   0.0000000e+00   0.0000000e+00   2.0096264e-02   0.0000000e+00   0.0000000e+00   0.0000000e+00   6.1626247e-03   0.0000000e+00   1.4922187e-02   0.0000000e+00   0.0000000e+00   1.7708780e-01   0.0000000e+00   1.5352583e-01   1.9665888e-01   1.7258022e-01   1.7727527e-01   0.0000000e+00   0.0000000e+00   0.0000000e+00   0.0000000e+00   0.0000000e+00   0.0000000e+00   0.0000000e+00   0.0000000e+00   2.1836286e-01   0.0000000e+00   0.0000000e+00   1.9245616e-01   0.0000000e+00   0.0000000e+00   0.0000000e+00   0.0000000e+00   0.0000000e+00   2.1770247e-01   1.9678899e-01   0.0000000e+00   2.1800016e-01   0.0000000e+00   2.1976306e-01   0.0000000e+00   1.9049926e-01   0.0000000e+00   0.0000000e+00   1.9625922e-01   0.0000000e+00   0.0000000e+00   0.0000000e+00   0.0000000e+00   0.0000000e+00   0.0000000e+00   1.9638258e-01   0.0000000e+00   0.0000000e+00   0.0000000e+00   0.0000000e+00   0.0000000e+00   2.7294934e-06   0.0000000e+00
   0.0000000e+00   0.0000000e+00   0.0000000e+00   0.0000000e+00   7.1502524e-05   6.1334838e-05   0.0000000e+00   0.0000000e+00   0.0000000e+00   1.2089502e-04   9.3283115e-05   0.0000000e+00   6.3090569e-05   0.0000000e+00   0.0000000e+00   0.0000000e+00   0.0000000e+00   0.0000000e+00   0.0000000e+00   0.0000000e+00   0.0000000e+00   4.9688889e-05   0.0000000e+00   0.0000000e+00   0.0000000e+00   0.0000000e+00   0.0000000e+00   0.0000000e+00   0.0000000e+00   7.3628172e-01   0.0000000e+00   0.0000000e+00   0.0000000e+00   4.5593650e-05   0.0000000e+00   1.5971700e-03   0.0000000e+00   0.0000000e+00   0.0000000e+00   0.0000000e+00   0.0000000e+00   0.0000000e+00   0.0000000e+00   0.0000000e+00   4.6135696e-05   0.0000000e+00   0.0000000e+00   0.0000000e+00   0.0000000e+00   0.0000000e+00   7.4109537e-04   0.0000000e+00   0.0000000e+00   0.0000000e+00   0.0000000e+00   0.0000000e+00   0.0000000e+00   3.8422367e-03   0.0000000e+00   0.0000000e+00   0.0000000e+00   0.0000000e+00   0.0000000e+00   0.0000000e+00   0.0000000e+00   0.0000000e+00   5.2419488e-05   0.0000000e+00   5.2172467e-02   0.0000000e+00   0.0000000e+00   0.0000000e+00   0.0000000e+00   0.0000000e+00   0.0000000e+00   0.0000000e+00   0.0000000e+00   0.0000000e+00   0.0000000e+00   1.6373175e-01   0.0000000e+00   0.0000000e+00   0.0000000e+00   0.0000000e+00   0.0000000e+00   0.0000000e+00   2.3137562e-04   0.0000000e+00   0.0000000e+00   0.0000000e+00   0.0000000e+00   0.0000000e+00   0.0000000e+00   0.0000000e+00   8.7125912e-05   0.0000000e+00   0.0000000e+00   0.0000000e+00   0.0000000e+00   0.0000000e+00   4.5186968e-05   0.0000000e+00   1.8353937e-01   0.0000000e+00   0.0000000e+00   0.0000000e+00   0.0000000e+00   0.0000000e+00   0.0000000e+00   0.0000000e+00   0.0000000e+00   0.0000000e+00   0.0000000e+00   4.2443808e-05   2.3208149e-05   0.0000000e+00   0.0000000e+00   0.0000000e+00   0.0000000e+00   5.2985952e-05   5.6395112e-04   0.0000000e+00   0.0000000e+00   0.0000000e+00   0.0000000e+00   0.0000000e+00   0.0000000e+00   0.0000000e+00   0.0000000e+00   0.0000000e+00   5.0501306e-05   0.0000000e+00   0.0000000e+00   0.0000000e+00   0.0000000e+00   0.0000000e+00   0.0000000e+00   0.0000000e+00   2.2587327e-03   0.0000000e+00   9.7109588e-05   0.0000000e+00   0.0000000e+00   0.0000000e+00   0.0000000e+00   1.7748378e-03   8.4206517e-04   0.0000000e+00   6.8034369e-06   0.0000000e+00   0.0000000e+00   0.0000000e+00   0.0000000e+00   0.0000000e+00   0.0000000e+00   0.0000000e+00   0.0000000e+00   0.0000000e+00   0.0000000e+00   0.0000000e+00   0.0000000e+00   0.0000000e+00   0.0000000e+00   0.0000000e+00   0.0000000e+00   0.0000000e+00   0.0000000e+00   0.0000000e+00   7.0727426e-05   4.5354262e-06   0.0000000e+00   0.0000000e+00   6.3876425e-05   0.0000000e+00   5.7491162e-05   0.0000000e+00   0.0000000e+00   0.0000000e+00   0.0000000e+00   0.0000000e+00   0.0000000e+00   0.0000000e+00   0.0000000e+00   0.0000000e+00   0.0000000e+00   1.7182131e-05   2.4110150e-05   0.0000000e+00   0.0000000e+00   0.0000000e+00   0.0000000e+00   0.0000000e+00   0.0000000e+00   0.0000000e+00   0.0000000e+00   0.0000000e+00   0.0000000e+00   0.0000000e+00   0.0000000e+00   0.0000000e+00   0.0000000e+00   0.0000000e+00   0.0000000e+00   1.8379423e-05   5.0223458e-05   0.0000000e+00   0.0000000e+00   8.8344761e-05   0.0000000e+00   0.0000000e+00   0.0000000e+00   1.5234625e-05   1.6125132e-05   0.0000000e+00   1.6905190e-01   0.0000000e+00   0.0000000e+00   5.4142043e-05   0.0000000e+00   0.0000000e+00   0.0000000e+00   0.0000000e+00   0.0000000e+00   0.0000000e+00   0.0000000e+00   0.0000000e+00   0.0000000e+00   0.0000000e+00   0.0000000e+00   0.0000000e+00   0.0000000e+00   0.0000000e+00   0.0000000e+00   5.6870236e-05   0.0000000e+00   0.0000000e+00   0.0000000e+00   0.0000000e+00   0.0000000e+00   0.0000000e+00   0.0000000e+00   0.0000000e+00   0.0000000e+00   0.0000000e+00   5.5713124e-05   0.0000000e+00   0.0000000e+00   0.0000000e+00   0.0000000e+00   0.0000000e+00   0.0000000e+00   0.0000000e+00   0.0000000e+00   0.0000000e+00   5.4725702e-05   0.0000000e+00   0.0000000e+00   0.0000000e+00   0.0000000e+00   0.0000000e+00   0.0000000e+00   0.0000000e+00   0.0000000e+00   0.0000000e+00   1.6728883e-05   0.0000000e+00   0.0000000e+00   0.0000000e+00   0.0000000e+00   3.6190206e-03   0.0000000e+00   7.5868026e-03   0.0000000e+00   0.0000000e+00   0.0000000e+00   0.0000000e+00   4.5989658e-05   0.0000000e+00   0.0000000e+00   0.0000000e+00   0.0000000e+00   0.0000000e+00   0.0000000e+00   0.0000000e+00   5.6397176e-05   0.0000000e+00   0.0000000e+00   0.0000000e+00   0.0000000e+00   0.0000000e+00   0.0000000e+00   0.0000000e+00   0.0000000e+00   0.0000000e+00   0.0000000e+00   0.0000000e+00   0.0000000e+00   0.0000000e+00   0.0000000e+00   0.0000000e+00   4.7825288e-05   0.0000000e+00   0.0000000e+00   0.0000000e+00   0.0000000e+00   0.0000000e+00   1.0904061e-04   6.9704551e-05   0.0000000e+00   0.0000000e+00   0.0000000e+00   0.0000000e+00   0.0000000e+00   0.0000000e+00   0.0000000e+00   0.0000000e+00   0.0000000e+00   0.0000000e+00   0.0000000e+00   2.3391521e-03   0.0000000e+00   0.0000000e+00   2.7675609e-05
   0.0000000e+00   2.4252702e-06   0.0000000e+00   0.0000000e+00   0.0000000e+00   0.0000000e+00   2.7832735e-01   1.7543050e-05   4.3835296e-06   2.3415892e-01   0.0000000e+00   1.0864257e-05   0.0000000e+00   0.0000000e+00   3.7733487e-06   3.8465293e-06   1.1516129e-05   0.0000000e+00   0.0000000e+00   2.4799216e-06   2.3394438e-01   0.0000000e+00   0.0000000e+00   7.3344325e-06   3.9426737e-06   2.4447685e-01   0.0000000e+00   1.3572263e-05   3.9663923e-06   7.0821388e-06   2.9147760e-01   0.0000000e+00   2.4378769e-01   0.0000000e+00   2.4966279e-06   1.3477061e-05   0.0000000e+00   2.7839093e-01   0.0000000e+00   0.0000000e+00   7.0455764e-06   0.0000000e+00   0.0000000e+00   4.7130634e-06   0.0000000e+00   0.0000000e+00   2.3376518e-01   2.4407513e-01   0.0000000e+00   0.0000000e+00   6.6052356e-06   0.0000000e+00   0.0000000e+00   0.0000000e+00   0.0000000e+00   2.7757740e-01   5.7808942e-06   5.5115391e-06   2.3351590e-01   1.9979936e-05   2.3278526e-01   8.8775749e-06   1.9653731e-05   2.9035809e-06   5.1246355e-06   7.6338740e-06   0.0000000e+00   0.0000000e+00   3.3362880e-04   4.1658590e-06   2.7222785e-06   0.0000000e+00   0.0000000e+00   1.0103891e-05   5.4156971e-03   0.0000000e+00   0.0000000e+00   2.7870192e-01   0.0000000e+00   0.0000000e+00   4.6688911e-06   2.4157537e-01   2.4110933e-01   0.0000000e+00   2.4066386e-03   0.0000000e+00   0.0000000e+00   0.0000000e+00   4.4755115e-06   0.0000000e+00   2.5269435e-06   4.1884762e-06   0.0000000e+00   0.0000000e+00   0.0000000e+00   0.0000000e+00   2.4431520e-01   0.0000000e+00   0.0000000e+00   0.0000000e+00   0.0000000e+00   4.5217407e-06   2.4798678e-05   0.0000000e+00   0.0000000e+00   6.0973848e-06   4.1573024e-06   1.8913368e-01   0.0000000e+00   0.0000000e+00   0.0000000e+00   4.9875362e-06   0.0000000e+00   0.0000000e+00   0.0000000e+00   2.6047367e-06   0.0000000e+00   0.0000000e+00   0.0000000e+00   0.0000000e+00   0.0000000e+00   0.0000000e+00   3.6029281e-06   1.1207581e-05   0.0000000e+00   0.0000000e+00   6.7752327e-05   2.5017512e-06   4.8445575e-06   0.0000000e+00   0.0000000e+00   2.7846148e-01   5.3247892e-06   0.0000000e+00   0.0000000e+00   2.7757740e-01   2.4395676e-06   0.0000000e+00   3.7545225e-03   0.0000000e+00   0.0000000e+00   4.4174067e-06   4.2001510e-06   0.0000000e+00   0.0000000e+00   1.5818776e-05   2.2170670e-03   2.7835970e-01   2.3092489e-01   3.7558884e-06   0.0000000e+00   0.0000000e+00   0.0000000e+00   4.7631884e-06   2.3619817e-01   2.5258754e-06   2.0587538e-05   7.4039985e-06   0.0000000e+00   0.0000000e+00   0.0000000e+00   4.0241286e-06   0.0000000e+00   0.0000000e+00   8.0705927e-06   2.7870192e-01   0.0000000e+00   7.8675997e-03   0.0000000e+00   0.0000000e+00   0.0000000e+00   0.0000000e+00   0.0000000e+00   2.3106755e-06   0.0000000e+00   2.7786104e-01   4.9293652e-06   0.0000000e+00   0.0000000e+00   2.6715028e-06   0.0000000e+00   2.6319078e-06   0.0000000e+00   0.0000000e+00   1.3662869e-05   0.0000000e+00   0.0000000e+00   0.0000000e+00   2.3393521e-01   2.4302761e-01   2.7858946e-01   0.0000000e+00   0.0000000e+00   0.0000000e+00   0.0000000e+00   6.3756712e-06   2.5308749e-06   5.3851750e-06   1.1104583e-04   5.1265520e-06   0.0000000e+00   0.0000000e+00   4.1110928e-06   0.0000000e+00   0.0000000e+00   0.0000000e+00   0.0000000e+00   0.0000000e+00   0.0000000e+00   0.0000000e+00   9.3393967e-06   0.0000000e+00   0.0000000e+00   2.7632603e-06   0.0000000e+00   2.6758004e-06   8.9678690e-06   0.0000000e+00   2.3451426e-01   2.6150619e-06   2.7081587e-06   3.1997407e-06   0.0000000e+00   0.0000000e+00   4.5881002e-06   7.3383288e-03   2.4356839e-06   5.1980334e-06   2.5926246e-06   2.3465223e-01   2.9488565e-06   1.2907682e-05   0.0000000e+00   0.0000000e+00   0.0000000e+00   4.6729547e-06   0.0000000e+00   0.0000000e+00   0.0000000e+00   0.0000000e+00   0.0000000e+00   0.0000000e+00   1.1816332e-05   0.0000000e+00   0.0000000e+00   0.0000000e+00   0.0000000e+00   5.6461429e-06   0.0000000e+00   0.0000000e+00   6.9699749e-06   0.0000000e+00   0.0000000e+00   2.4716437e-06   0.0000000e+00   7.7991853e-03   0.0000000e+00   1.0853003e-04   0.0000000e+00   4.7033065e-06   2.1662417e-05   0.0000000e+00   0.0000000e+00   2.7728054e-04   0.0000000e+00   8.1996886e-03   0.0000000e+00   0.0000000e+00   0.0000000e+00   0.0000000e+00   0.0000000e+00   0.0000000e+00   0.0000000e+00   2.7846148e-01   0.0000000e+00   4.3965188e-06   0.0000000e+00   1.1142138e-05   3.7143685e-06   2.8828050e-06   4.4735469e-06   0.0000000e+00   0.0000000e+00   6.5532824e-06   0.0000000e+00   0.0000000e+00   0.0000000e+00   2.3364056e-01   0.0000000e+00   2.6689549e-06   0.0000000e+00   0.0000000e+00   3.8934825e-06   0.0000000e+00   0.0000000e+00   8.2299855e-06   2.7701536e-01   0.0000000e+00   2.5250282e-06   3.7134400e-06   0.0000000e+00   2.3756763e-06   0.0000000e+00   2.5961389e-06   0.0000000e+00   4.9403781e-06   0.0000000e+00   0.0000000e+00   3.8091628e-06   0.0000000e+00   7.3446096e-03   9.7627326e-06   0.0000000e+00   0.0000000e+00   0.0000000e+00   3.8549529e-06   0.0000000e+00   0.0000000e+00   0.0000000e+00   2.0848398e-05   0.0000000e+00   0.0000000e+00   0.0000000e+00
   0.0000000e+00   0.0000000e+00   0.0000000e+00   0.0000000e+00   0.0000000e+00   0.0000000e+00   0.0000000e+00   0.0000000e+00   0.0000000e+00   0.0000000e+00   0.0000000e+00   0.0000000e+00   0.0000000e+00   6.6738617e-01   0.0000000e+00   0.0000000e+00   0.0000000e+00   0.0000000e+00   0.0000000e+00   0.0000000e+00   0.0000000e+00   0.0000000e+00   0.0000000e+00   0.0000000e+00   0.0000000e+00   0.0000000e+00   0.0000000e+00   0.0000000e+00   0.0000000e+00   0.0000000e+00   0.0000000e+00   6.6579215e-01   0.0000000e+00   0.0000000e+00   0.0000000e+00   0.0000000e+00   0.0000000e+00   0.0000000e+00   6.6716288e-01   0.0000000e+00   0.0000000e+00   0.0000000e+00   6.6836741e-01   0.0000000e+00   0.0000000e+00   0.0000000e+00   0.0000000e+00   0.0000000e+00   0.0000000e+00   0.0000000e+00   0.0000000e+00   0.0000000e+00   0.0000000e+00   0.0000000e+00   0.0000000e+00   0.0000000e+00   0.0000000e+00   0.0000000e+00   0.0000000e+00   0.0000000e+00   0.0000000e+00   0.0000000e+00   0.0000000e+00   0.0000000e+00   0.0000000e+00   0.0000000e+00   0.0000000e+00   0.0000000e+00   0.0000000e+00   0.0000000e+00   0.0000000e+00   0.0000000e+00   0.0000000e+00   0.0000000e+00   0.0000000e+00   0.0000000e+00   0.0000000e+00   0.0000000e+00   0.0000000e+00   0.0000000e+00   0.0000000e+00   0.0000000e+00   0.0000000e+00   0.0000000e+00   0.0000000e+00   6.3255552e-01   0.0000000e+00   0.0000000e+00   0.0000000e+00   0.0000000e+00   0.0000000e+00   0.0000000e+00   0.0000000e+00   0.0000000e+00   0.0000000e+00   6.6422740e-01   0.0000000e+00   0.0000000e+00   0.0000000e+00   0.0000000e+00   0.0000000e+00   0.0000000e+00   0.0000000e+00   0.0000000e+00   0.0000000e+00   0.0000000e+00   0.0000000e+00   0.0000000e+00   0.0000000e+00   0.0000000e+00   0.0000000e+00   0.0000000e+00   0.0000000e+00   0.0000000e+00   0.0000000e+00   0.0000000e+00   0.0000000e+00   0.0000000e+00   0.0000000e+00   0.0000000e+00   0.0000000e+00   0.0000000e+00   0.0000000e+00   0.0000000e+00   0.0000000e+00   0.0000000e+00   0.0000000e+00   0.0000000e+00   0.0000000e+00   6.2286337e-01   0.0000000e+00   0.0000000e+00   0.0000000e+00   0.0000000e+00   0.0000000e+00   0.0000000e+00   0.0000000e+00   0.0000000e+00   0.0000000e+00   0.0000000e+00   0.0000000e+00   0.0000000e+00   0.0000000e+00   0.0000000e+00   0.0000000e+00   0.0000000e+00   0.0000000e+00   0.0000000e+00   0.0000000e+00   0.0000000e+00   0.0000000e+00   0.0000000e+00   0.0000000e+00   0.0000000e+00   0.0000000e+00   0.0000000e+00   0.0000000e+00   0.0000000e+00   0.0000000e+00   0.0000000e+00   0.0000000e+00   0.0000000e+00   0.0000000e+00   0.0000000e+00   0.0000000e+00   0.0000000e+00   0.0000000e+00   0.0000000e+00   0.0000000e+00   0.0000000e+00   0.0000000e+00   0.0000000e+00   0.0000000e+00   0.0000000e+00   0.0000000e+00   0.0000000e+00   0.0000000e+00   0.0000000e+00   0.0000000e+00   0.0000000e+00   0.0000000e+00   0.0000000e+00   0.0000000e+00   0.0000000e+00   0.0000000e+00   0.0000000e+00   0.0000000e+00   0.0000000e+00   0.0000000e+00   0.0000000e+00   0.0000000e+00   0.0000000e+00   0.0000000e+00   0.0000000e+00   0.0000000e+00   0.0000000e+00   0.0000000e+00   0.0000000e+00   0.0000000e+00   0.0000000e+00   0.0000000e+00   0.0000000e+00   0.0000000e+00   0.0000000e+00   0.0000000e+00   0.0000000e+00   0.0000000e+00   0.0000000e+00   0.0000000e+00   0.0000000e+00   0.0000000e+00   0.0000000e+00   0.0000000e+00   0.0000000e+00   0.0000000e+00   0.0000000e+00   0.0000000e+00   0.0000000e+00   0.0000000e+00   0.0000000e+00   0.0000000e+00   0.0000000e+00   0.0000000e+00   0.0000000e+00   0.0000000e+00   0.0000000e+00   0.0000000e+00   0.0000000e+00   0.0000000e+00   0.0000000e+00   0.0000000e+00   0.0000000e+00   0.0000000e+00   0.0000000e+00   0.0000000e+00   0.0000000e+00   0.0000000e+00   0.0000000e+00   0.0000000e+00   0.0000000e+00   0.0000000e+00   0.0000000e+00   0.0000000e+00   0.0000000e+00   0.0000000e+00   6.6891340e-01   0.0000000e+00   0.0000000e+00   0.0000000e+00   0.0000000e+00   0.0000000e+00   0.0000000e+00   0.0000000e+00   0.0000000e+00   0.0000000e+00   0.0000000e+00   0.0000000e+00   0.0000000e+00   0.0000000e+00   0.0000000e+00   0.0000000e+00   0.0000000e+00   0.0000000e+00   0.0000000e+00   0.0000000e+00   0.0000000e+00   0.0000000e+00   0.0000000e+00   0.0000000e+00   0.0000000e+00   0.0000000e+00   0.0000000e+00   0.0000000e+00   0.0000000e+00   0.0000000e+00   0.0000000e+00   0.0000000e+00   0.0000000e+00   0.0000000e+00   0.0000000e+00   0.0000000e+00   0.0000000e+00   0.0000000e+00   0.0000000e+00   0.0000000e+00   0.0000000e+00   0.0000000e+00   0.0000000e+00   0.0000000e+00   0.0000000e+00   0.0000000e+00   0.0000000e+00   0.0000000e+00   6.6816658e-01   0.0000000e+00   0.0000000e+00   0.0000000e+00   0.0000000e+00   0.0000000e+00   0.0000000e+00   0.0000000e+00   0.0000000e+00   0.0000000e+00   0.0000000e+00   0.0000000e+00   0.0000000e+00   0.0000000e+00   0.0000000e+00   0.0000000e+00   0.0000000e+00   0.0000000e+00   0.0000000e+00   0.0000000e+00   0.0000000e+00   0.0000000e+00   0.0000000e+00   0.0000000e+00   0.0000000e+00   0.0000000e+00   0.0000000e+00   0.0000000e+00   0.0000000e+00   0.0000000e+00
   0.0000000e+00   4.1222167e-06   0.0000000e+00   0.0000000e+00   0.0000000e+00   0.0000000e+00   3.8385505e-01   2.5349661e-05   7.4601156e-06   3.2996357e-01   0.0000000e+00   1.5698823e-05   0.0000000e+00   0.0000000e+00   6.4532769e-06   6.5557635e-06   1.6640776e-05   0.0000000e+00   0.0000000e+00   4.2168201e-06   3.2960261e-01   0.0000000e+00   0.0000000e+00   1.0598236e-05   6.7237171e-06   3.5631400e-01   0.0000000e+00   1.9611885e-05   6.7146079e-06   1.0665154e-05   2.4386502e-01   0.0000000e+00   3.5648009e-01   0.0000000e+00   4.2423532e-06   2.0295412e-05   0.0000000e+00   3.8380390e-01   0.0000000e+00   0.0000000e+00   1.0180840e-05   0.0000000e+00   0.0000000e+00   6.8103644e-06   0.0000000e+00   0.0000000e+00   3.2922081e-01   3.5375833e-01   0.0000000e+00   0.0000000e+00   9.9469743e-06   0.0000000e+00   0.0000000e+00   0.0000000e+00   0.0000000e+00   3.8286079e-01   8.3533772e-06   8.2999519e-06   3.2915232e-01   3.4040070e-05   2.9033395e-01   1.2828073e-05   3.3453213e-05   4.9201805e-06   8.6911122e-06   1.1030928e-05   0.0000000e+00   0.0000000e+00   5.0241918e-04   7.0659993e-06   4.6416993e-06   0.0000000e+00   0.0000000e+00   1.4600096e-05   7.9585658e-03   0.0000000e+00   0.0000000e+00   3.8441145e-01   0.0000000e+00   0.0000000e+00   6.7465355e-06   3.3157671e-01   3.5273406e-01   0.0000000e+00   3.4335056e-03   0.0000000e+00   0.0000000e+00   0.0000000e+00   7.5590421e-06   0.0000000e+00   4.2949878e-06   7.1272536e-06   0.0000000e+00   0.0000000e+00   0.0000000e+00   0.0000000e+00   3.4202834e-01   0.0000000e+00   0.0000000e+00   0.0000000e+00   0.0000000e+00   7.6949793e-06   4.0744911e-05   0.0000000e+00   0.0000000e+00   1.0431406e-05   7.0677430e-06   2.3183615e-01   0.0000000e+00   0.0000000e+00   0.0000000e+00   8.5383984e-06   0.0000000e+00   0.0000000e+00   0.0000000e+00   4.4318647e-06   0.0000000e+00   0.0000000e+00   0.0000000e+00   0.0000000e+00   0.0000000e+00   0.0000000e+00   6.1551954e-06   1.6194925e-05   0.0000000e+00   0.0000000e+00   1.1534956e-04   4.2481012e-06   8.1972015e-06   0.0000000e+00   0.0000000e+00   3.8407946e-01   9.0737336e-06   0.0000000e+00   0.0000000e+00   3.8286079e-01   4.1464769e-06   0.0000000e+00   5.6282091e-03   0.0000000e+00   0.0000000e+00   7.5398042e-06   7.1486943e-06   0.0000000e+00   0.0000000e+00   2.3821854e-05   3.2582323e-03   3.8393764e-01   3.2593211e-01   6.4109090e-06   0.0000000e+00   0.0000000e+00   0.0000000e+00   8.1049098e-06   2.9227764e-01   4.2966517e-06   3.4996704e-05   1.0698759e-05   0.0000000e+00   0.0000000e+00   0.0000000e+00   6.7824996e-06   0.0000000e+00   0.0000000e+00   1.1661986e-05   3.8441145e-01   0.0000000e+00   1.1561727e-02   0.0000000e+00   0.0000000e+00   0.0000000e+00   0.0000000e+00   0.0000000e+00   3.9318485e-06   0.0000000e+00   3.8333751e-01   8.3176533e-06   0.0000000e+00   0.0000000e+00   4.5229721e-06   0.0000000e+00   4.4635829e-06   0.0000000e+00   0.0000000e+00   1.9742810e-05   0.0000000e+00   0.0000000e+00   0.0000000e+00   3.2857743e-01   3.5583917e-01   3.8423349e-01   0.0000000e+00   0.0000000e+00   0.0000000e+00   0.0000000e+00   9.2128284e-06   4.2937647e-06   7.7815640e-06   1.8394086e-04   8.7039407e-06   0.0000000e+00   0.0000000e+00   7.0188058e-06   0.0000000e+00   0.0000000e+00   0.0000000e+00   0.0000000e+00   0.0000000e+00   0.0000000e+00   0.0000000e+00   1.3495404e-05   0.0000000e+00   0.0000000e+00   4.7063104e-06   0.0000000e+00   4.5401628e-06   1.2958547e-05   0.0000000e+00   3.3022389e-01   4.4336429e-06   4.5889770e-06   5.4379690e-06   0.0000000e+00   0.0000000e+00   7.7934080e-06   1.0783944e-02   4.1424510e-06   8.7902633e-06   4.4090991e-06   3.3082392e-01   5.0547011e-06   1.8651566e-05   0.0000000e+00   0.0000000e+00   0.0000000e+00   7.9759176e-06   0.0000000e+00   0.0000000e+00   0.0000000e+00   0.0000000e+00   0.0000000e+00   0.0000000e+00   1.7074569e-05   0.0000000e+00   0.0000000e+00   0.0000000e+00   0.0000000e+00   8.1586618e-06   0.0000000e+00   0.0000000e+00   1.0071596e-05   0.0000000e+00   0.0000000e+00   4.2014423e-06   0.0000000e+00   1.1461189e-02   0.0000000e+00   1.9176836e-04   0.0000000e+00   7.9733302e-06   3.6955688e-05   0.0000000e+00   0.0000000e+00   5.1735541e-04   0.0000000e+00   1.2049743e-02   0.0000000e+00   0.0000000e+00   0.0000000e+00   0.0000000e+00   0.0000000e+00   0.0000000e+00   0.0000000e+00   3.8407946e-01   0.0000000e+00   7.4944270e-06   0.0000000e+00   2.0177766e-05   6.3400306e-06   4.9126796e-06   7.5818419e-06   0.0000000e+00   0.0000000e+00   9.4694760e-06   0.0000000e+00   0.0000000e+00   0.0000000e+00   3.2930935e-01   0.0000000e+00   4.5234365e-06   0.0000000e+00   0.0000000e+00   6.6337728e-06   0.0000000e+00   0.0000000e+00   1.1892308e-05   3.8236764e-01   0.0000000e+00   4.3024158e-06   6.3453174e-06   0.0000000e+00   4.0314436e-06   0.0000000e+00   4.4027108e-06   0.0000000e+00   8.3769176e-06   0.0000000e+00   0.0000000e+00   6.4961770e-06   0.0000000e+00   1.0793174e-02   1.4107123e-05   0.0000000e+00   0.0000000e+00   0.0000000e+00   6.5646446e-06   0.0000000e+00   0.0000000e+00   0.0000000e+00   3.1396075e-05   0.0000000e+00   0.0000000e+00   0.0000000e+00
   0.0000000e+00   4.6072654e-06   0.0000000e+00   0.0000000e+00   2.6212818e-01   2.7895918e-01   0.0000000e+00   0.0000000e+00   3.9315864e-06   0.0000000e+00   2.6784137e-01   0.0000000e+00   2.5888700e-01   0.0000000e+00   3.0562495e-06   3.0759516e-06   0.0000000e+00   0.0000000e+00   0.0000000e+00   4.5545790e-06   0.0000000e+00   3.3710562e-01   0.0000000e+00   0.0000000e+00   2.7931699e-06   0.0000000e+00   0.0000000e+00   0.0000000e+00   3.1438743e-06   0.0000000e+00   0.0000000e+00   0.0000000e+00   0.0000000e+00   3.4405199e-01   1.9997041e-05   4.5981305e-03   0.0000000e+00   0.0000000e+00   0.0000000e+00   0.0000000e+00   0.0000000e+00   0.0000000e+00   0.0000000e+00   0.0000000e+00   3.3816254e-01   0.0000000e+00   0.0000000e+00   0.0000000e+00   0.0000000e+00   0.0000000e+00   0.0000000e+00   0.0000000e+00   0.0000000e+00   0.0000000e+00   0.0000000e+00   0.0000000e+00   0.0000000e+00   2.6146015e-04   0.0000000e+00   2.9147997e-06   0.0000000e+00   0.0000000e+00   2.7544123e-06   4.8838065e-06   5.1065671e-06   0.0000000e+00   2.6343432e-01   0.0000000e+00   1.1436706e-05   2.6105759e-06   4.6999999e-06   0.0000000e+00   0.0000000e+00   0.0000000e+00   0.0000000e+00   0.0000000e+00   0.0000000e+00   0.0000000e+00   0.0000000e+00   0.0000000e+00   0.0000000e+00   0.0000000e+00   0.0000000e+00   0.0000000e+00   0.0000000e+00   0.0000000e+00   1.2506361e-02   0.0000000e+00   4.6056181e-06   0.0000000e+00   1.9067703e-05   3.1235577e-06   0.0000000e+00   0.0000000e+00   2.6470193e-01   0.0000000e+00   0.0000000e+00   0.0000000e+00   0.0000000e+00   0.0000000e+00   3.4196736e-01   3.3861951e-06   5.2096854e-03   0.0000000e+00   0.0000000e+00   3.5250988e-06   2.6481098e-06   0.0000000e+00   0.0000000e+00   0.0000000e+00   0.0000000e+00   6.9060553e-06   0.0000000e+00   3.4079365e-01   2.6429366e-01   1.9114672e-05   0.0000000e+00   0.0000000e+00   0.0000000e+00   3.2718835e-01   2.7025876e-01   0.0000000e+00   3.0055170e-06   0.0000000e+00   0.0000000e+00   0.0000000e+00   2.6984800e-06   2.3514561e-05   5.0874069e-06   0.0000000e+00   2.6302083e-01   0.0000000e+00   3.0709522e-06   0.0000000e+00   0.0000000e+00   0.0000000e+00   4.1702784e-05   0.0000000e+00   0.0000000e+00   0.0000000e+00   2.6841054e-01   2.7883304e-06   3.6674708e-06   0.0000000e+00   0.0000000e+00   0.0000000e+00   3.5173227e-06   0.0000000e+00   0.0000000e+00   3.0423518e-06   0.0000000e+00   0.0000000e+00   0.0000000e+00   3.7285212e-06   0.0000000e+00   4.7027514e-06   2.7702018e-06   0.0000000e+00   0.0000000e+00   0.0000000e+00   0.0000000e+00   3.6687465e-06   0.0000000e+00   0.0000000e+00   0.0000000e+00   0.0000000e+00   0.0000000e+00   0.0000000e+00   2.5638945e-01   0.0000000e+00   0.0000000e+00   0.0000000e+00   2.6757579e-01   1.9595635e-05   2.7132658e-01   0.0000000e+00   4.9368231e-06   0.0000000e+00   0.0000000e+00   4.8723873e-06   0.0000000e+00   4.7018265e-06   0.0000000e+00   0.0000000e+00   0.0000000e+00   2.6241378e-01   2.6556655e-01   0.0000000e+00   0.0000000e+00   0.0000000e+00   0.0000000e+00   0.0000000e+00   0.0000000e+00   0.0000000e+00   0.0000000e+00   0.0000000e+00   4.8651783e-06   0.0000000e+00   2.6555505e-06   4.6163022e-06   0.0000000e+00   0.0000000e+00   6.5886888e-06   2.6611707e-01   3.3639373e-01   0.0000000e+00   0.0000000e+00   2.5216601e-01   0.0000000e+00   0.0000000e+00   0.0000000e+00   3.0869989e-01   2.6656200e-01   4.9428042e-06   0.0000000e+00   4.8679959e-06   0.0000000e+00   3.3516767e-01   0.0000000e+00   4.7543876e-06   4.9266823e-06   1.5157303e-05   0.0000000e+00   0.0000000e+00   3.7394436e-06   0.0000000e+00   4.5408750e-06   4.5378269e-06   4.6138007e-06   0.0000000e+00   1.3785322e-05   0.0000000e+00   0.0000000e+00   2.7893641e-01   0.0000000e+00   3.3524352e-06   0.0000000e+00   0.0000000e+00   0.0000000e+00   0.0000000e+00   0.0000000e+00   0.0000000e+00   0.0000000e+00   0.0000000e+00   3.3009619e-01   0.0000000e+00   0.0000000e+00   0.0000000e+00   0.0000000e+00   0.0000000e+00   0.0000000e+00   0.0000000e+00   0.0000000e+00   1.9774977e-05   3.1998245e-01   0.0000000e+00   0.0000000e+00   2.3933205e-06   0.0000000e+00   4.5941650e-06   3.0727400e-06   0.0000000e+00   0.0000000e+00   0.0000000e+00   2.6641222e-01   0.0000000e+00   0.0000000e+00   0.0000000e+00   0.0000000e+00   0.0000000e+00   0.0000000e+00   0.0000000e+00   0.0000000e+00   0.0000000e+00   0.0000000e+00   3.4564750e-06   3.4266880e-01   2.9093989e-06   2.9482472e-06   1.6589834e-05   3.8216005e-06   0.0000000e+00   0.0000000e+00   0.0000000e+00   3.2534115e-01   0.0000000e+00   0.0000000e+00   0.0000000e+00   0.0000000e+00   4.7059351e-06   0.0000000e+00   0.0000000e+00   2.9479352e-06   0.0000000e+00   0.0000000e+00   0.0000000e+00   0.0000000e+00   0.0000000e+00   4.6509905e-06   2.9041139e-06   3.3825341e-01   4.8245330e-06   0.0000000e+00   4.5576431e-06   0.0000000e+00   4.6197950e-06   2.7659488e-01   2.6500231e-01   3.2659025e-06   0.0000000e+00   0.0000000e+00   0.0000000e+00   0.0000000e+00   0.0000000e+00   0.0000000e+00   2.8238345e-06   0.0000000e+00   0.0000000e+00   0.0000000e+00   0.0000000e+00   0.0000000e+00   0.0000000e+00   2.6315514e-01
   0.0000000e+00   2.4907602e-01   2.7118043e-03   0.0000000e+00   0.0000000e+00   0.0000000e+00   0.0000000e+00   0.0000000e+00   1.7795698e-01   0.0000000e+00   0.0000000e+00   0.0000000e+00   0.0000000e+00   0.0000000e+00   1.7662130e-01   1.7640927e-01   0.0000000e+00   0.0000000e+00   0.0000000e+00   2.4965725e-01   0.0000000e+00   0.0000000e+00   0.0000000e+00   0.0000000e+00   1.6967963e-01   0.0000000e+00   0.0000000e+00   0.0000000e+00   1.6818579e-01   0.0000000e+00   0.0000000e+00   0.0000000e+00   0.0000000e+00   0.0000000e+00   2.5603690e-01   0.0000000e+00   2.1876480e-06   0.0000000e+00   0.0000000e+00   0.0000000e+00   0.0000000e+00   0.0000000e+00   0.0000000e+00   0.0000000e+00   0.0000000e+00   1.4539667e-02   0.0000000e+00   0.0000000e+00   0.0000000e+00   0.0000000e+00   1.4747724e-06   0.0000000e+00   0.0000000e+00   0.0000000e+00   0.0000000e+00   0.0000000e+00   0.0000000e+00   1.5866455e-03   1.7369817e-04   1.4896783e-01   0.0000000e+00   0.0000000e+00   1.5059718e-01   2.4847616e-01   2.0624402e-01   0.0000000e+00   0.0000000e+00   0.0000000e+00   0.0000000e+00   1.6351061e-01   2.5036206e-01   2.7910213e-03   1.8600305e-02   0.0000000e+00   0.0000000e+00   1.8064801e-06   0.0000000e+00   0.0000000e+00   0.0000000e+00   0.0000000e+00   0.0000000e+00   0.0000000e+00   0.0000000e+00   0.0000000e+00   0.0000000e+00   0.0000000e+00   0.0000000e+00   1.8439735e-06   2.0491015e-01   0.0000000e+00   2.5334654e-01   1.7954607e-01   0.0000000e+00   0.0000000e+00   0.0000000e+00   0.0000000e+00   0.0000000e+00   0.0000000e+00   0.0000000e+00   0.0000000e+00   0.0000000e+00   1.7625818e-01   0.0000000e+00   0.0000000e+00   0.0000000e+00   1.7635825e-01   1.6413524e-01   0.0000000e+00   6.1373044e-03   0.0000000e+00   0.0000000e+00   2.1681867e-01   0.0000000e+00   0.0000000e+00   0.0000000e+00   2.5264368e-01   0.0000000e+00   0.0000000e+00   1.5291947e-02   0.0000000e+00   1.8378860e-03   0.0000000e+00   1.7559531e-01   0.0000000e+00   0.0000000e+00   0.0000000e+00   1.3287126e-01   2.5612908e-01   2.0430167e-01   0.0000000e+00   0.0000000e+00   0.0000000e+00   1.7599311e-01   0.0000000e+00   0.0000000e+00   0.0000000e+00   2.5439254e-01   0.0000000e+00   0.0000000e+00   0.0000000e+00   0.0000000e+00   1.6940873e-01   1.7845968e-01   0.0000000e+00   0.0000000e+00   0.0000000e+00   0.0000000e+00   0.0000000e+00   1.4728559e-04   1.7597930e-01   0.0000000e+00   0.0000000e+00   5.8295058e-05   1.7614697e-01   0.0000000e+00   2.4957816e-01   1.4270605e-01   0.0000000e+00   0.0000000e+00   0.0000000e+00   0.0000000e+00   1.6319800e-01   0.0000000e+00   2.1476431e-06   0.0000000e+00   0.0000000e+00   1.5907217e-02   0.0000000e+00   0.0000000e+00   0.0000000e+00   4.0374746e-03   0.0000000e+00   0.0000000e+00   2.5460184e-01   0.0000000e+00   0.0000000e+00   2.0687157e-01   1.4876539e-06   0.0000000e+00   2.4858171e-01   2.0001081e-06   2.4930834e-01   0.0000000e+00   0.0000000e+00   0.0000000e+00   0.0000000e+00   0.0000000e+00   0.0000000e+00   0.0000000e+00   0.0000000e+00   0.0000000e+00   0.0000000e+00   0.0000000e+00   0.0000000e+00   0.0000000e+00   0.0000000e+00   2.5063573e-01   0.0000000e+00   1.3665659e-01   2.0441756e-01   0.0000000e+00   2.9520187e-03   2.2047716e-01   0.0000000e+00   0.0000000e+00   0.0000000e+00   6.2359484e-03   0.0000000e+00   0.0000000e+00   0.0000000e+00   0.0000000e+00   0.0000000e+00   0.0000000e+00   2.4916541e-01   0.0000000e+00   2.5140836e-01   0.0000000e+00   0.0000000e+00   0.0000000e+00   2.4946506e-01   2.4846709e-01   2.4138471e-01   0.0000000e+00   0.0000000e+00   1.7909730e-01   0.0000000e+00   2.5064564e-01   2.0359516e-01   2.5112372e-01   0.0000000e+00   2.4311037e-01   0.0000000e+00   0.0000000e+00   0.0000000e+00   0.0000000e+00   1.8154997e-01   0.0000000e+00   0.0000000e+00   0.0000000e+00   0.0000000e+00   2.5146167e-03   0.0000000e+00   0.0000000e+00   0.0000000e+00   0.0000000e+00   0.0000000e+00   0.0000000e+00   0.0000000e+00   2.3122890e-06   0.0000000e+00   0.0000000e+00   0.0000000e+00   0.0000000e+00   2.5440353e-01   0.0000000e+00   0.0000000e+00   0.0000000e+00   1.2956168e-01   0.0000000e+00   2.0308639e-01   1.4799373e-01   0.0000000e+00   0.0000000e+00   0.0000000e+00   0.0000000e+00   0.0000000e+00   1.9657140e-02   0.0000000e+00   0.0000000e+00   0.0000000e+00   5.9437566e-03   0.0000000e+00   1.4534354e-02   0.0000000e+00   0.0000000e+00   1.7716498e-01   0.0000000e+00   1.5281771e-01   1.7579778e-01   2.4929839e-01   1.7940152e-01   0.0000000e+00   0.0000000e+00   0.0000000e+00   0.0000000e+00   0.0000000e+00   0.0000000e+00   0.0000000e+00   0.0000000e+00   2.5040116e-01   0.0000000e+00   0.0000000e+00   1.6691452e-01   0.0000000e+00   0.0000000e+00   0.0000000e+00   0.0000000e+00   0.0000000e+00   2.4871896e-01   1.7611254e-01   0.0000000e+00   2.4987822e-01   0.0000000e+00   2.5134928e-01   0.0000000e+00   2.0566209e-01   0.0000000e+00   0.0000000e+00   1.7877828e-01   0.0000000e+00   0.0000000e+00   0.0000000e+00   0.0000000e+00   0.0000000e+00   0.0000000e+00   1.6708469e-01   0.0000000e+00   0.0000000e+00   0.0000000e+00   0.0000000e+00   0.0000000e+00   1.8199650e-06   0.0000000e+00
   0.0000000e+00   8.5962056e-06   0.0000000e+00   0.0000000e+00   5.2470586e-03   5.0903798e-03   0.0000000e+00   0.0000000e+00   7.3355281e-06   1.9640982e-04   5.7878554e-03   0.0000000e+00   4.9400127e-03   0.0000000e+00   5.7023304e-06   5.7390903e-06   0.0000000e+00   0.0000000e+00   0.0000000e+00   8.4979038e-06   0.0000000e+00   5.1229775e-03   0.0000000e+00   0.0000000e+00   5.2114781e-06   0.0000000e+00   0.0000000e+00   0.0000000e+00   5.8658201e-06   1.9312932e-03   0.0000000e+00   0.0000000e+00   0.0000000e+00   5.0517718e-03   3.7310349e-05   8.7678205e-01   0.0000000e+00   0.0000000e+00   0.0000000e+00   0.0000000e+00   0.0000000e+00   0.0000000e+00   0.0000000e+00   0.0000000e+00   5.0519029e-03   0.0000000e+00   0.0000000e+00   0.0000000e+00   0.0000000e+00   0.0000000e+00   1.2040066e-03   0.0000000e+00   0.0000000e+00   0.0000000e+00   0.0000000e+00   0.0000000e+00   0.0000000e+00   2.5037449e-03   0.0000000e+00   5.4384143e-06   0.0000000e+00   0.0000000e+00   5.1391644e-06   9.1121743e-06   9.5277996e-06   0.0000000e+00   4.5061280e-03   0.0000000e+00   6.0901012e-02   4.8707954e-06   8.7692290e-06   0.0000000e+00   0.0000000e+00   0.0000000e+00   0.0000000e+00   0.0000000e+00   0.0000000e+00   0.0000000e+00   0.0000000e+00   8.3608045e-05   0.0000000e+00   0.0000000e+00   0.0000000e+00   0.0000000e+00   0.0000000e+00   0.0000000e+00   4.4757401e-03   0.0000000e+00   8.5931321e-06   0.0000000e+00   3.5576395e-05   5.8279135e-06   0.0000000e+00   0.0000000e+00   5.6408598e-03   0.0000000e+00   0.0000000e+00   0.0000000e+00   0.0000000e+00   0.0000000e+00   5.0309889e-03   6.3179406e-06   4.7454841e-03   0.0000000e+00   0.0000000e+00   6.5771062e-06   4.9408259e-06   0.0000000e+00   0.0000000e+00   0.0000000e+00   0.0000000e+00   1.2885273e-05   0.0000000e+00   4.9718526e-03   3.8522206e-03   3.5664030e-05   0.0000000e+00   0.0000000e+00   0.0000000e+00   5.1381411e-03   1.4552902e-02   0.0000000e+00   5.6076740e-06   0.0000000e+00   0.0000000e+00   0.0000000e+00   5.0348064e-06   4.3873315e-05   9.4920505e-06   0.0000000e+00   4.3748627e-03   0.0000000e+00   5.7297625e-06   0.0000000e+00   0.0000000e+00   0.0000000e+00   7.7808781e-05   0.0000000e+00   0.0000000e+00   0.0000000e+00   5.8513933e-03   5.2024486e-06   6.8427430e-06   0.0000000e+00   0.0000000e+00   2.8834568e-03   1.3933247e-03   0.0000000e+00   0.0000000e+00   5.6764002e-06   0.0000000e+00   0.0000000e+00   0.0000000e+00   6.9566504e-06   0.0000000e+00   8.7743628e-06   5.1686245e-06   0.0000000e+00   0.0000000e+00   0.0000000e+00   0.0000000e+00   6.8451233e-06   0.0000000e+00   0.0000000e+00   0.0000000e+00   0.0000000e+00   0.0000000e+00   0.0000000e+00   5.1300177e-03   8.6307566e-06   0.0000000e+00   0.0000000e+00   4.9829180e-03   3.6561408e-05   4.9486561e-03   0.0000000e+00   9.2110923e-06   0.0000000e+00   0.0000000e+00   9.0908684e-06   0.0000000e+00   8.7726371e-06   0.0000000e+00   0.0000000e+00   0.0000000e+00   4.0750975e-03   3.9197944e-03   0.0000000e+00   0.0000000e+00   0.0000000e+00   0.0000000e+00   0.0000000e+00   0.0000000e+00   0.0000000e+00   0.0000000e+00   0.0000000e+00   9.0774179e-06   0.0000000e+00   4.9547087e-06   8.6130664e-06   0.0000000e+00   0.0000000e+00   1.2293132e-05   3.5833730e-03   5.1367023e-03   0.0000000e+00   0.0000000e+00   4.7777658e-03   0.0000000e+00   0.0000000e+00   0.0000000e+00   4.2388699e-03   3.7290382e-03   9.2222518e-06   5.3078853e-05   9.0826750e-06   0.0000000e+00   5.2559252e-03   0.0000000e+00   8.8707054e-06   9.1921717e-06   2.8280396e-05   0.0000000e+00   0.0000000e+00   6.9770294e-06   0.0000000e+00   8.4723349e-06   8.4666478e-06   8.6083992e-06   0.0000000e+00   2.5720564e-05   0.0000000e+00   0.0000000e+00   4.9632682e-03   0.0000000e+00   6.2549516e-06   0.0000000e+00   0.0000000e+00   0.0000000e+00   0.0000000e+00   0.0000000e+00   0.0000000e+00   0.0000000e+00   0.0000000e+00   5.2330664e-03   0.0000000e+00   0.0000000e+00   0.0000000e+00   0.0000000e+00   0.0000000e+00   0.0000000e+00   0.0000000e+00   0.0000000e+00   3.6896022e-05   5.1406286e-03   0.0000000e+00   0.0000000e+00   4.4654417e-06   0.0000000e+00   8.5717630e-06   5.7330982e-06   0.0000000e+00   0.0000000e+00   0.0000000e+00   3.7277422e-03   0.0000000e+00   0.0000000e+00   0.0000000e+00   0.0000000e+00   0.0000000e+00   0.0000000e+00   0.0000000e+00   0.0000000e+00   0.0000000e+00   0.0000000e+00   6.4490684e-06   5.0601590e-03   5.4283374e-06   5.5008204e-06   3.0953204e-05   7.1303172e-06   0.0000000e+00   0.0000000e+00   0.0000000e+00   5.2050106e-03   0.0000000e+00   0.0000000e+00   0.0000000e+00   0.0000000e+00   8.7803030e-06   0.0000000e+00   0.0000000e+00   5.5002381e-06   0.0000000e+00   0.0000000e+00   0.0000000e+00   0.0000000e+00   0.0000000e+00   8.6777876e-06   5.4184767e-06   5.0900823e-03   9.0015822e-06   0.0000000e+00   8.5036206e-06   0.0000000e+00   8.6195833e-06   6.1825440e-03   5.2339096e-03   6.0934995e-06   0.0000000e+00   0.0000000e+00   0.0000000e+00   0.0000000e+00   0.0000000e+00   0.0000000e+00   5.2686919e-06   0.0000000e+00   0.0000000e+00   0.0000000e+00   3.8002595e-03   0.0000000e+00   0.0000000e+00   4.0263793e-03
   0.0000000e+00   0.0000000e+00   0.0000000e+00   0.0000000e+00   0.0000000e+00   0.0000000e+00   0.0000000e+00   0.0000000e+00   0.0000000e+00   3.5370921e-06   0.0000000e+00   0.0000000e+00   0.0000000e+00   0.0000000e+00   0.0000000e+00   0.0000000e+00   0.0000000e+00   0.0000000e+00   0.0000000e+00   0.0000000e+00   0.0000000e+00   0.0000000e+00   0.0000000e+00   0.0000000e+00   0.0000000e+00   0.0000000e+00   0.0000000e+00   0.0000000e+00   0.0000000e+00   2.3248138e-05   0.0000000e+00   0.0000000e+00   0.0000000e+00   0.0000000e+00   0.0000000e+00   4.4240389e-05   4.8890914e-01   0.0000000e+00   0.0000000e+00   0.0000000e+00   0.0000000e+00   0.0000000e+00   0.0000000e+00   0.0000000e+00   0.0000000e+00   0.0000000e+00   0.0000000e+00   0.0000000e+00   0.0000000e+00   0.0000000e+00   1.2069647e-01   0.0000000e+00   0.0000000e+00   0.0000000e+00   0.0000000e+00   0.0000000e+00   0.0000000e+00   1.8092419e-05   0.0000000e+00   0.0000000e+00   0.0000000e+00   0.0000000e+00   0.0000000e+00   0.0000000e+00   0.0000000e+00   0.0000000e+00   0.0000000e+00   0.0000000e+00   1.0951844e-03   0.0000000e+00   0.0000000e+00   0.0000000e+00   0.0000000e+00   0.0000000e+00   0.0000000e+00   1.2981231e-01   0.0000000e+00   0.0000000e+00   0.0000000e+00   0.0000000e+00   0.0000000e+00   0.0000000e+00   0.0000000e+00   0.0000000e+00   0.0000000e+00   0.0000000e+00   0.0000000e+00   1.1863802e-01   0.0000000e+00   0.0000000e+00   0.0000000e+00   0.0000000e+00   0.0000000e+00   0.0000000e+00   0.0000000e+00   0.0000000e+00   0.0000000e+00   0.0000000e+00   0.0000000e+00   0.0000000e+00   0.0000000e+00   0.0000000e+00   5.0393395e-05   0.0000000e+00   0.0000000e+00   0.0000000e+00   0.0000000e+00   0.0000000e+00   0.0000000e+00   0.0000000e+00   0.0000000e+00   0.0000000e+00   0.0000000e+00   0.0000000e+00   0.0000000e+00   0.0000000e+00   0.0000000e+00   0.0000000e+00   0.0000000e+00   0.0000000e+00   0.0000000e+00   0.0000000e+00   0.0000000e+00   0.0000000e+00   0.0000000e+00   0.0000000e+00   0.0000000e+00   0.0000000e+00   0.0000000e+00   0.0000000e+00   0.0000000e+00   0.0000000e+00   0.0000000e+00   0.0000000e+00   0.0000000e+00   0.0000000e+00   0.0000000e+00   0.0000000e+00   0.0000000e+00   0.0000000e+00   0.0000000e+00   0.0000000e+00   0.0000000e+00   0.0000000e+00   0.0000000e+00   5.1927404e-05   1.5424034e-05   0.0000000e+00   0.0000000e+00   0.0000000e+00   0.0000000e+00   0.0000000e+00   9.1441369e-02   0.0000000e+00   0.0000000e+00   0.0000000e+00   0.0000000e+00   0.0000000e+00   0.0000000e+00   0.0000000e+00   0.0000000e+00   0.0000000e+00   0.0000000e+00   1.2599238e-01   0.0000000e+00   0.0000000e+00   0.0000000e+00   0.0000000e+00   0.0000000e+00   0.0000000e+00   0.0000000e+00   0.0000000e+00   0.0000000e+00   0.0000000e+00   0.0000000e+00   0.0000000e+00   0.0000000e+00   1.1311481e-01   0.0000000e+00   0.0000000e+00   8.1678834e-02   0.0000000e+00   0.0000000e+00   0.0000000e+00   0.0000000e+00   0.0000000e+00   0.0000000e+00   0.0000000e+00   0.0000000e+00   0.0000000e+00   0.0000000e+00   0.0000000e+00   0.0000000e+00   0.0000000e+00   0.0000000e+00   0.0000000e+00   0.0000000e+00   0.0000000e+00   0.0000000e+00   0.0000000e+00   0.0000000e+00   0.0000000e+00   0.0000000e+00   0.0000000e+00   0.0000000e+00   0.0000000e+00   0.0000000e+00   0.0000000e+00   0.0000000e+00   0.0000000e+00   0.0000000e+00   0.0000000e+00   0.0000000e+00   0.0000000e+00   0.0000000e+00   0.0000000e+00   0.0000000e+00   0.0000000e+00   0.0000000e+00   0.0000000e+00   0.0000000e+00   0.0000000e+00   0.0000000e+00   0.0000000e+00   0.0000000e+00   0.0000000e+00   0.0000000e+00   0.0000000e+00   0.0000000e+00   0.0000000e+00   0.0000000e+00   0.0000000e+00   0.0000000e+00   0.0000000e+00   0.0000000e+00   0.0000000e+00   0.0000000e+00   0.0000000e+00   0.0000000e+00   0.0000000e+00   0.0000000e+00   0.0000000e+00   0.0000000e+00   0.0000000e+00   0.0000000e+00   0.0000000e+00   0.0000000e+00   0.0000000e+00   1.3505393e-01   0.0000000e+00   0.0000000e+00   0.0000000e+00   0.0000000e+00   0.0000000e+00   0.0000000e+00   0.0000000e+00   0.0000000e+00   3.6911444e-04   0.0000000e+00   0.0000000e+00   0.0000000e+00   0.0000000e+00   0.0000000e+00   0.0000000e+00   0.0000000e+00   0.0000000e+00   0.0000000e+00   0.0000000e+00   0.0000000e+00   0.0000000e+00   0.0000000e+00   0.0000000e+00   0.0000000e+00   0.0000000e+00   0.0000000e+00   0.0000000e+00   0.0000000e+00   0.0000000e+00   0.0000000e+00   0.0000000e+00   0.0000000e+00   0.0000000e+00   0.0000000e+00   0.0000000e+00   0.0000000e+00   0.0000000e+00   0.0000000e+00   0.0000000e+00   0.0000000e+00   0.0000000e+00   0.0000000e+00   0.0000000e+00   0.0000000e+00   0.0000000e+00   0.0000000e+00   0.0000000e+00   0.0000000e+00   0.0000000e+00   0.0000000e+00   0.0000000e+00   0.0000000e+00   0.0000000e+00   0.0000000e+00   0.0000000e+00   0.0000000e+00   0.0000000e+00   0.0000000e+00   0.0000000e+00   0.0000000e+00   0.0000000e+00   0.0000000e+00   0.0000000e+00   0.0000000e+00   0.0000000e+00   0.0000000e+00   0.0000000e+00   0.0000000e+00   0.0000000e+00   0.0000000e+00   6.8437859e-05   0.0000000e+00   1.2870261e-01   0.0000000e+00
   0.0000000e+00   3.2655175e-06   0.0000000e+00   0.0000000e+00   0.0000000e+00   0.0000000e+00   5.7387377e-01   2.0496749e-05   5.9043363e-06   4.0765086e-01   0.0000000e+00   1.2693457e-05   0.0000000e+00   0.0000000e+00   5.0895130e-06   5.1831606e-06   1.3455084e-05   0.0000000e+00   0.0000000e+00   3.3394854e-06   4.0702068e-01   0.0000000e+00   0.0000000e+00   8.5693207e-06   5.3136273e-06   3.8869233e-01   0.0000000e+00   1.5857407e-05   5.3345338e-06   8.9717934e-06   2.7807072e-01   0.0000000e+00   3.8358744e-01   0.0000000e+00   3.3613408e-06   1.7073007e-05   0.0000000e+00   5.7361082e-01   0.0000000e+00   0.0000000e+00   8.2318304e-06   0.0000000e+00   0.0000000e+00   5.5065954e-06   0.0000000e+00   0.0000000e+00   4.0510930e-01   3.8340435e-01   0.0000000e+00   0.0000000e+00   8.3676430e-06   0.0000000e+00   0.0000000e+00   0.0000000e+00   0.0000000e+00   5.7081485e-01   6.7542154e-06   6.9821266e-06   4.0624948e-01   2.6920006e-05   3.8899674e-01   1.0372280e-05   2.6473553e-05   3.9061899e-06   6.8958071e-06   8.9191788e-06   0.0000000e+00   0.0000000e+00   4.2264756e-04   5.6058648e-06   3.6686972e-06   0.0000000e+00   0.0000000e+00   1.1805069e-05   8.2897322e-03   0.0000000e+00   0.0000000e+00   5.7545542e-01   0.0000000e+00   0.0000000e+00   5.4549858e-06   4.0672528e-01   3.8052496e-01   0.0000000e+00   3.5920287e-03   0.0000000e+00   0.0000000e+00   0.0000000e+00   6.0153731e-06   0.0000000e+00   3.4024065e-06   5.6414088e-06   0.0000000e+00   0.0000000e+00   0.0000000e+00   0.0000000e+00   4.0554694e-01   0.0000000e+00   0.0000000e+00   0.0000000e+00   0.0000000e+00   6.0904196e-06   3.2518025e-05   0.0000000e+00   0.0000000e+00   8.2249673e-06   5.5979785e-06   2.7796993e-01   0.0000000e+00   0.0000000e+00   0.0000000e+00   6.7291320e-06   0.0000000e+00   0.0000000e+00   0.0000000e+00   3.5081898e-06   0.0000000e+00   0.0000000e+00   0.0000000e+00   0.0000000e+00   0.0000000e+00   0.0000000e+00   4.8581706e-06   1.3094586e-05   0.0000000e+00   0.0000000e+00   9.1268170e-05   3.3675785e-06   6.5147080e-06   0.0000000e+00   0.0000000e+00   5.7440001e-01   7.1747720e-06   0.0000000e+00   0.0000000e+00   5.7081485e-01   3.2847591e-06   0.0000000e+00   5.7058501e-03   0.0000000e+00   0.0000000e+00   5.9548841e-06   5.6574847e-06   0.0000000e+00   0.0000000e+00   2.0039538e-05   3.3923938e-03   5.7393892e-01   3.9985393e-01   5.0631714e-06   0.0000000e+00   0.0000000e+00   0.0000000e+00   6.4154162e-06   3.9961265e-01   3.4017448e-06   2.7721131e-05   8.6505995e-06   0.0000000e+00   0.0000000e+00   0.0000000e+00   5.4055242e-06   0.0000000e+00   0.0000000e+00   9.4294273e-06   5.7545542e-01   0.0000000e+00   1.2042825e-02   0.0000000e+00   0.0000000e+00   0.0000000e+00   0.0000000e+00   0.0000000e+00   3.1122045e-06   0.0000000e+00   5.7197015e-01   6.6236099e-06   0.0000000e+00   0.0000000e+00   3.5930942e-06   0.0000000e+00   3.5415465e-06   0.0000000e+00   0.0000000e+00   1.5963267e-05   0.0000000e+00   0.0000000e+00   0.0000000e+00   4.0762423e-01   3.8428548e-01   5.7494862e-01   0.0000000e+00   0.0000000e+00   0.0000000e+00   0.0000000e+00   7.4491342e-06   3.4059358e-06   6.2918695e-06   1.4844636e-04   6.9005235e-06   0.0000000e+00   0.0000000e+00   5.5423661e-06   0.0000000e+00   0.0000000e+00   0.0000000e+00   0.0000000e+00   0.0000000e+00   0.0000000e+00   0.0000000e+00   1.0911858e-05   0.0000000e+00   0.0000000e+00   3.7227515e-06   0.0000000e+00   3.6010869e-06   1.0477777e-05   0.0000000e+00   4.0743867e-01   3.5185726e-06   3.6432757e-06   4.3081709e-06   0.0000000e+00   0.0000000e+00   6.1765646e-06   1.1232678e-02   3.2801045e-06   6.9889205e-06   3.4913952e-06   4.0775885e-01   3.9799980e-06   1.5080930e-05   0.0000000e+00   0.0000000e+00   0.0000000e+00   6.2993608e-06   0.0000000e+00   0.0000000e+00   0.0000000e+00   0.0000000e+00   0.0000000e+00   0.0000000e+00   1.3805831e-05   0.0000000e+00   0.0000000e+00   0.0000000e+00   0.0000000e+00   6.5967762e-06   0.0000000e+00   0.0000000e+00   8.1435000e-06   0.0000000e+00   0.0000000e+00   3.3280476e-06   0.0000000e+00   1.1938104e-02   0.0000000e+00   1.4776003e-04   0.0000000e+00   6.3281380e-06   2.9197870e-05   0.0000000e+00   0.0000000e+00   3.8362549e-04   0.0000000e+00   1.2551149e-02   0.0000000e+00   0.0000000e+00   0.0000000e+00   0.0000000e+00   0.0000000e+00   0.0000000e+00   0.0000000e+00   5.7440001e-01   0.0000000e+00   5.9245559e-06   0.0000000e+00   1.5279010e-05   5.0071982e-06   3.8844227e-06   6.0185610e-06   0.0000000e+00   0.0000000e+00   7.6566494e-06   0.0000000e+00   0.0000000e+00   0.0000000e+00   4.0617858e-01   0.0000000e+00   3.5907336e-06   0.0000000e+00   0.0000000e+00   5.2459800e-06   0.0000000e+00   0.0000000e+00   9.6156568e-06   5.6863187e-01   0.0000000e+00   3.4022118e-06   5.0074800e-06   0.0000000e+00   3.1972956e-06   0.0000000e+00   3.4933684e-06   0.0000000e+00   6.6474867e-06   0.0000000e+00   0.0000000e+00   5.1337243e-06   0.0000000e+00   1.1242292e-02   1.1406470e-05   0.0000000e+00   0.0000000e+00   0.0000000e+00   5.1932894e-06   0.0000000e+00   0.0000000e+00   0.0000000e+00   2.6411162e-05   0.0000000e+00   0.0000000e+00   0.0000000e+00
   0.0000000e+00   0.0000000e+00   0.0000000e+00   0.0000000e+00   0.0000000e+00   0.0000000e+00   0.0000000e+00   0.0000000e+00   0.0000000e+00   0.0000000e+00   0.0000000e+00   0.0000000e+00   0.0000000e+00   6.7090749e-01   0.0000000e+00   0.0000000e+00   0.0000000e+00   0.0000000e+00   0.0000000e+00   0.0000000e+00   0.0000000e+00   0.0000000e+00   0.0000000e+00   0.0000000e+00   0.0000000e+00   0.0000000e+00   0.0000000e+00   0.0000000e+00   0.0000000e+00   0.0000000e+00   0.0000000e+00   6.6716288e-01   0.0000000e+00   0.0000000e+00   0.0000000e+00   0.0000000e+00   0.0000000e+00   0.0000000e+00   6.7130462e-01   0.0000000e+00   0.0000000e+00   0.0000000e+00   6.7147745e-01   0.0000000e+00   0.0000000e+00   0.0000000e+00   0.0000000e+00   0.0000000e+00   0.0000000e+00   0.0000000e+00   0.0000000e+00   0.0000000e+00   0.0000000e+00   0.0000000e+00   0.0000000e+00   0.0000000e+00   0.0000000e+00   0.0000000e+00   0.0000000e+00   0.0000000e+00   0.0000000e+00   0.0000000e+00   0.0000000e+00   0.0000000e+00   0.0000000e+00   0.0000000e+00   0.0000000e+00   0.0000000e+00   0.0000000e+00   0.0000000e+00   0.0000000e+00   0.0000000e+00   0.0000000e+00   0.0000000e+00   0.0000000e+00   0.0000000e+00   0.0000000e+00   0.0000000e+00   0.0000000e+00   0.0000000e+00   0.0000000e+00   0.0000000e+00   0.0000000e+00   0.0000000e+00   0.0000000e+00   6.3509292e-01   0.0000000e+00   0.0000000e+00   0.0000000e+00   0.0000000e+00   0.0000000e+00   0.0000000e+00   0.0000000e+00   0.0000000e+00   0.0000000e+00   6.6707533e-01   0.0000000e+00   0.0000000e+00   0.0000000e+00   0.0000000e+00   0.0000000e+00   0.0000000e+00   0.0000000e+00   0.0000000e+00   0.0000000e+00   0.0000000e+00   0.0000000e+00   0.0000000e+00   0.0000000e+00   0.0000000e+00   0.0000000e+00   0.0000000e+00   0.0000000e+00   0.0000000e+00   0.0000000e+00   0.0000000e+00   0.0000000e+00   0.0000000e+00   0.0000000e+00   0.0000000e+00   0.0000000e+00   0.0000000e+00   0.0000000e+00   0.0000000e+00   0.0000000e+00   0.0000000e+00   0.0000000e+00   0.0000000e+00   0.0000000e+00   6.2493155e-01   0.0000000e+00   0.0000000e+00   0.0000000e+00   0.0000000e+00   0.0000000e+00   0.0000000e+00   0.0000000e+00   0.0000000e+00   0.0000000e+00   0.0000000e+00   0.0000000e+00   0.0000000e+00   0.0000000e+00   0.0000000e+00   0.0000000e+00   0.0000000e+00   0.0000000e+00   0.0000000e+00   0.0000000e+00   0.0000000e+00   0.0000000e+00   0.0000000e+00   0.0000000e+00   0.0000000e+00   0.0000000e+00   0.0000000e+00   0.0000000e+00   0.0000000e+00   0.0000000e+00   0.0000000e+00   0.0000000e+00   0.0000000e+00   0.0000000e+00   0.0000000e+00   0.0000000e+00   0.0000000e+00   0.0000000e+00   0.0000000e+00   0.0000000e+00   0.0000000e+00   0.0000000e+00   0.0000000e+00   0.0000000e+00   0.0000000e+00   0.0000000e+00   0.0000000e+00   0.0000000e+00   0.0000000e+00   0.0000000e+00   0.0000000e+00   0.0000000e+00   0.0000000e+00   0.0000000e+00   0.0000000e+00   0.0000000e+00   0.0000000e+00   0.0000000e+00   0.0000000e+00   0.0000000e+00   0.0000000e+00   0.0000000e+00   0.0000000e+00   0.0000000e+00   0.0000000e+00   0.0000000e+00   0.0000000e+00   0.0000000e+00   0.0000000e+00   0.0000000e+00   0.0000000e+00   0.0000000e+00   0.0000000e+00   0.0000000e+00   0.0000000e+00   0.0000000e+00   0.0000000e+00   0.0000000e+00   0.0000000e+00   0.0000000e+00   0.0000000e+00   0.0000000e+00   0.0000000e+00   0.0000000e+00   0.0000000e+00   0.0000000e+00   0.0000000e+00   0.0000000e+00   0.0000000e+00   0.0000000e+00   0.0000000e+00   0.0000000e+00   0.0000000e+00   0.0000000e+00   0.0000000e+00   0.0000000e+00   0.0000000e+00   0.0000000e+00   0.0000000e+00   0.0000000e+00   0.0000000e+00   0.0000000e+00   0.0000000e+00   0.0000000e+00   0.0000000e+00   0.0000000e+00   0.0000000e+00   0.0000000e+00   0.0000000e+00   0.0000000e+00   0.0000000e+00   0.0000000e+00   0.0000000e+00   0.0000000e+00   0.0000000e+00   0.0000000e+00   6.7218961e-01   0.0000000e+00   0.0000000e+00   0.0000000e+00   0.0000000e+00   0.0000000e+00   0.0000000e+00   0.0000000e+00   0.0000000e+00   0.0000000e+00   0.0000000e+00   0.0000000e+00   0.0000000e+00   0.0000000e+00   0.0000000e+00   0.0000000e+00   0.0000000e+00   0.0000000e+00   0.0000000e+00   0.0000000e+00   0.0000000e+00   0.0000000e+00   0.0000000e+00   0.0000000e+00   0.0000000e+00   0.0000000e+00   0.0000000e+00   0.0000000e+00   0.0000000e+00   0.0000000e+00   0.0000000e+00   0.0000000e+00   0.0000000e+00   0.0000000e+00   0.0000000e+00   0.0000000e+00   0.0000000e+00   0.0000000e+00   0.0000000e+00   0.0000000e+00   0.0000000e+00   0.0000000e+00   0.0000000e+00   0.0000000e+00   0.0000000e+00   0.0000000e+00   0.0000000e+00   0.0000000e+00   6.7169565e-01   0.0000000e+00   0.0000000e+00   0.0000000e+00   0.0000000e+00   0.0000000e+00   0.0000000e+00   0.0000000e+00   0.0000000e+00   0.0000000e+00   0.0000000e+00   0.0000000e+00   0.0000000e+00   0.0000000e+00   0.0000000e+00   0.0000000e+00   0.0000000e+00   0.0000000e+00   0.0000000e+00   0.0000000e+00   0.0000000e+00   0.0000000e+00   0.0000000e+00   0.0000000e+00   0.0000000e+00   0.0000000e+00   0.0000000e+00   0.0000000e+00   0.0000000e+00   0.0000000e+00
   0.0000000e+00   0.0000000e+00   0.0000000e+00   0.0000000e+00   0.0000000e+00   0.0000000e+00   3.8487299e-05   0.0000000e+00   0.0000000e+00   1.2223044e-04   0.0000000e+00   0.0000000e+00   0.0000000e+00   0.0000000e+00   0.0000000e+00   0.0000000e+00   0.0000000e+00   9.2025737e-02   0.0000000e+00   0.0000000e+00   1.2346597e-04   0.0000000e+00   0.0000000e+00   0.0000000e+00   0.0000000e+00   4.6547734e-05   0.0000000e+00   0.0000000e+00   0.0000000e+00   0.0000000e+00   2.7311071e-05   0.0000000e+00   5.0957525e-05   0.0000000e+00   0.0000000e+00   0.0000000e+00   0.0000000e+00   3.7785640e-05   0.0000000e+00   4.6945466e-01   0.0000000e+00   0.0000000e+00   0.0000000e+00   0.0000000e+00   0.0000000e+00   0.0000000e+00   1.2283460e-04   4.8151644e-05   0.0000000e+00   0.0000000e+00   0.0000000e+00   0.0000000e+00   0.0000000e+00   0.0000000e+00   0.0000000e+00   3.9516878e-05   0.0000000e+00   0.0000000e+00   1.2523912e-04   0.0000000e+00   5.2804963e-05   0.0000000e+00   0.0000000e+00   0.0000000e+00   0.0000000e+00   0.0000000e+00   0.0000000e+00   0.0000000e+00   0.0000000e+00   0.0000000e+00   0.0000000e+00   0.0000000e+00   0.0000000e+00   0.0000000e+00   1.4017149e-01   0.0000000e+00   0.0000000e+00   3.8079864e-05   0.0000000e+00   0.0000000e+00   0.0000000e+00   5.5339202e-05   5.0229453e-05   0.0000000e+00   0.0000000e+00   0.0000000e+00   0.0000000e+00   0.0000000e+00   0.0000000e+00   1.4098150e-01   0.0000000e+00   0.0000000e+00   0.0000000e+00   0.0000000e+00   0.0000000e+00   0.0000000e+00   5.3102712e-05   0.0000000e+00   0.0000000e+00   0.0000000e+00   0.0000000e+00   0.0000000e+00   0.0000000e+00   0.0000000e+00   0.0000000e+00   0.0000000e+00   0.0000000e+00   3.2224370e-05   0.0000000e+00   1.1824211e-01   0.0000000e+00   0.0000000e+00   0.0000000e+00   0.0000000e+00   0.0000000e+00   0.0000000e+00   0.0000000e+00   0.0000000e+00   0.0000000e+00   0.0000000e+00   0.0000000e+00   0.0000000e+00   0.0000000e+00   0.0000000e+00   0.0000000e+00   0.0000000e+00   0.0000000e+00   0.0000000e+00   0.0000000e+00   0.0000000e+00   0.0000000e+00   3.8018016e-05   0.0000000e+00   0.0000000e+00   0.0000000e+00   3.9516878e-05   0.0000000e+00   0.0000000e+00   3.7729613e-05   0.0000000e+00   0.0000000e+00   0.0000000e+00   0.0000000e+00   0.0000000e+00   0.0000000e+00   0.0000000e+00   2.4021194e-05   3.8329519e-05   2.1952469e-04   0.0000000e+00   0.0000000e+00   0.0000000e+00   0.0000000e+00   0.0000000e+00   5.6440622e-05   0.0000000e+00   0.0000000e+00   0.0000000e+00   0.0000000e+00   1.2022908e-01   0.0000000e+00   0.0000000e+00   0.0000000e+00   0.0000000e+00   0.0000000e+00   3.8079864e-05   0.0000000e+00   8.5423904e-05   0.0000000e+00   0.0000000e+00   0.0000000e+00   0.0000000e+00   0.0000000e+00   0.0000000e+00   0.0000000e+00   3.9321150e-05   0.0000000e+00   0.0000000e+00   0.0000000e+00   0.0000000e+00   0.0000000e+00   0.0000000e+00   0.0000000e+00   0.0000000e+00   0.0000000e+00   0.0000000e+00   0.0000000e+00   0.0000000e+00   1.1586252e-04   5.2825861e-05   3.8323643e-05   0.0000000e+00   0.0000000e+00   0.0000000e+00   0.0000000e+00   0.0000000e+00   0.0000000e+00   0.0000000e+00   0.0000000e+00   0.0000000e+00   0.0000000e+00   0.0000000e+00   0.0000000e+00   0.0000000e+00   0.0000000e+00   0.0000000e+00   0.0000000e+00   0.0000000e+00   0.0000000e+00   1.1371524e-01   0.0000000e+00   0.0000000e+00   0.0000000e+00   0.0000000e+00   0.0000000e+00   0.0000000e+00   0.0000000e+00   0.0000000e+00   1.2546882e-04   0.0000000e+00   0.0000000e+00   0.0000000e+00   0.0000000e+00   0.0000000e+00   0.0000000e+00   7.9677249e-05   0.0000000e+00   0.0000000e+00   0.0000000e+00   1.2159077e-04   0.0000000e+00   0.0000000e+00   0.0000000e+00   0.0000000e+00   0.0000000e+00   0.0000000e+00   0.0000000e+00   0.0000000e+00   0.0000000e+00   0.0000000e+00   0.0000000e+00   0.0000000e+00   0.0000000e+00   0.0000000e+00   0.0000000e+00   0.0000000e+00   0.0000000e+00   0.0000000e+00   0.0000000e+00   0.0000000e+00   0.0000000e+00   0.0000000e+00   0.0000000e+00   0.0000000e+00   0.0000000e+00   8.4681082e-05   0.0000000e+00   0.0000000e+00   0.0000000e+00   0.0000000e+00   0.0000000e+00   1.9926020e-01   0.0000000e+00   0.0000000e+00   0.0000000e+00   8.9029620e-05   0.0000000e+00   0.0000000e+00   0.0000000e+00   0.0000000e+00   0.0000000e+00   0.0000000e+00   0.0000000e+00   3.8018016e-05   0.0000000e+00   0.0000000e+00   0.0000000e+00   0.0000000e+00   0.0000000e+00   0.0000000e+00   0.0000000e+00   1.4680536e-01   0.0000000e+00   0.0000000e+00   0.0000000e+00   0.0000000e+00   0.0000000e+00   1.2233079e-04   0.0000000e+00   0.0000000e+00   0.0000000e+00   0.0000000e+00   0.0000000e+00   0.0000000e+00   0.0000000e+00   0.0000000e+00   4.0751169e-05   0.0000000e+00   0.0000000e+00   0.0000000e+00   0.0000000e+00   0.0000000e+00   0.0000000e+00   0.0000000e+00   0.0000000e+00   0.0000000e+00   0.0000000e+00   0.0000000e+00   0.0000000e+00   0.0000000e+00   7.9745444e-05   0.0000000e+00   0.0000000e+00   0.0000000e+00   0.0000000e+00   0.0000000e+00   0.0000000e+00   0.0000000e+00   0.0000000e+00   0.0000000e+00   0.0000000e+00   0.0000000e+00   0.0000000e+00
   0.0000000e+00   0.0000000e+00   0.0000000e+00   0.0000000e+00   0.0000000e+00   0.0000000e+00   8.1569582e-06   7.8450127e-02   0.0000000e+00   2.0564444e-05   0.0000000e+00   7.6915957e-02   0.0000000e+00   0.0000000e+00   0.0000000e+00   0.0000000e+00   6.7352134e-02   0.0000000e+00   2.9454218e-03   0.0000000e+00   2.0305089e-05   0.0000000e+00   0.0000000e+00   9.1708092e-02   0.0000000e+00   9.7568688e-06   0.0000000e+00   7.9214228e-02   0.0000000e+00   0.0000000e+00   6.8304443e-06   0.0000000e+00   9.8699743e-06   0.0000000e+00   0.0000000e+00   0.0000000e+00   0.0000000e+00   7.9804768e-06   0.0000000e+00   0.0000000e+00   2.4589956e-01   2.5807036e-03   0.0000000e+00   2.1954029e-01   0.0000000e+00   0.0000000e+00   2.0348173e-05   1.0187835e-05   0.0000000e+00   0.0000000e+00   0.0000000e+00   0.0000000e+00   2.4426204e-03   0.0000000e+00   0.0000000e+00   8.4331881e-06   8.5819550e-02   0.0000000e+00   2.0529915e-05   0.0000000e+00   1.1016237e-05   7.8890825e-02   0.0000000e+00   0.0000000e+00   0.0000000e+00   2.1664030e-01   0.0000000e+00   0.0000000e+00   0.0000000e+00   0.0000000e+00   0.0000000e+00   0.0000000e+00   0.0000000e+00   8.5018912e-02   0.0000000e+00   0.0000000e+00   2.8186307e-03   8.0712688e-06   0.0000000e+00   0.0000000e+00   2.2368513e-01   1.2154655e-05   1.1259746e-05   1.6500905e-03   8.6636615e-02   0.0000000e+00   0.0000000e+00   0.0000000e+00   0.0000000e+00   0.0000000e+00   0.0000000e+00   0.0000000e+00   0.0000000e+00   0.0000000e+00   0.0000000e+00   0.0000000e+00   1.0627199e-05   0.0000000e+00   0.0000000e+00   0.0000000e+00   0.0000000e+00   0.0000000e+00   0.0000000e+00   0.0000000e+00   0.0000000e+00   0.0000000e+00   0.0000000e+00   6.5467168e-06   0.0000000e+00   0.0000000e+00   0.0000000e+00   0.0000000e+00   0.0000000e+00   0.0000000e+00   0.0000000e+00   0.0000000e+00   0.0000000e+00   0.0000000e+00   0.0000000e+00   0.0000000e+00   0.0000000e+00   0.0000000e+00   0.0000000e+00   7.7886608e-02   0.0000000e+00   0.0000000e+00   0.0000000e+00   0.0000000e+00   0.0000000e+00   0.0000000e+00   0.0000000e+00   8.1170769e-06   0.0000000e+00   0.0000000e+00   0.0000000e+00   8.4331881e-06   0.0000000e+00   0.0000000e+00   0.0000000e+00   0.0000000e+00   0.0000000e+00   0.0000000e+00   0.0000000e+00   5.8104426e-03   0.0000000e+00   0.0000000e+00   0.0000000e+00   8.0640055e-06   2.2636481e-05   0.0000000e+00   0.0000000e+00   0.0000000e+00   0.0000000e+00   0.0000000e+00   1.1459155e-05   0.0000000e+00   0.0000000e+00   6.6612201e-02   0.0000000e+00   0.0000000e+00   0.0000000e+00   0.0000000e+00   0.0000000e+00   0.0000000e+00   9.3118489e-02   8.0712688e-06   0.0000000e+00   0.0000000e+00   0.0000000e+00   0.0000000e+00   0.0000000e+00   0.0000000e+00   0.0000000e+00   0.0000000e+00   0.0000000e+00   8.2123500e-06   0.0000000e+00   0.0000000e+00   0.0000000e+00   0.0000000e+00   0.0000000e+00   0.0000000e+00   0.0000000e+00   0.0000000e+00   1.1071773e-01   0.0000000e+00   0.0000000e+00   0.0000000e+00   2.5822647e-04   1.0700631e-05   8.0627694e-06   0.0000000e+00   0.0000000e+00   0.0000000e+00   0.0000000e+00   2.1967923e-01   0.0000000e+00   1.6004814e-01   0.0000000e+00   0.0000000e+00   0.0000000e+00   0.0000000e+00   0.0000000e+00   0.0000000e+00   0.0000000e+00   0.0000000e+00   0.0000000e+00   0.0000000e+00   0.0000000e+00   0.0000000e+00   6.9068651e-02   0.0000000e+00   0.0000000e+00   0.0000000e+00   0.0000000e+00   0.0000000e+00   6.6994311e-02   0.0000000e+00   2.0355560e-05   0.0000000e+00   0.0000000e+00   0.0000000e+00   2.7764454e-03   0.0000000e+00   0.0000000e+00   0.0000000e+00   0.0000000e+00   0.0000000e+00   0.0000000e+00   2.0137169e-05   0.0000000e+00   8.3029621e-02   0.0000000e+00   0.0000000e+00   0.0000000e+00   0.0000000e+00   0.0000000e+00   3.8757013e-03   0.0000000e+00   0.0000000e+00   0.0000000e+00   0.0000000e+00   8.3647644e-02   0.0000000e+00   0.0000000e+00   0.0000000e+00   0.0000000e+00   6.7521697e-02   0.0000000e+00   0.0000000e+00   8.1945749e-02   0.0000000e+00   0.0000000e+00   0.0000000e+00   0.0000000e+00   0.0000000e+00   0.0000000e+00   0.0000000e+00   0.0000000e+00   0.0000000e+00   0.0000000e+00   0.0000000e+00   3.8585099e-03   0.0000000e+00   0.0000000e+00   0.0000000e+00   0.0000000e+00   0.0000000e+00   0.0000000e+00   0.0000000e+00   0.0000000e+00   0.0000000e+00   0.0000000e+00   8.1170769e-06   0.0000000e+00   0.0000000e+00   0.0000000e+00   0.0000000e+00   0.0000000e+00   0.0000000e+00   0.0000000e+00   0.0000000e+00   0.0000000e+00   2.1571110e-01   0.0000000e+00   0.0000000e+00   5.3339680e-03   2.0506601e-05   2.0529759e-03   0.0000000e+00   0.0000000e+00   0.0000000e+00   0.0000000e+00   0.0000000e+00   0.0000000e+00   2.0560494e-01   8.3882207e-06   0.0000000e+00   0.0000000e+00   0.0000000e+00   0.0000000e+00   0.0000000e+00   0.0000000e+00   0.0000000e+00   0.0000000e+00   0.0000000e+00   0.0000000e+00   0.0000000e+00   0.0000000e+00   1.8502845e-03   0.0000000e+00   8.2104758e-02   0.0000000e+00   0.0000000e+00   0.0000000e+00   0.0000000e+00   0.0000000e+00   0.0000000e+00   0.0000000e+00   0.0000000e+00   2.1264240e-03   0.0000000e+00   0.0000000e+00
   0.0000000e+00   0.0000000e+00   0.0000000e+00   0.0000000e+00   0.0000000e+00   0.0000000e+00   0.0000000e+00   9.5619411e-03   0.0000000e+00   0.0000000e+00   0.0000000e+00   2.1446482e-03   0.0000000e+00   0.0000000e+00   0.0000000e+00   0.0000000e+00   2.5170384e-03   0.0000000e+00   1.9920740e-01   0.0000000e+00   0.0000000e+00   0.0000000e+00   0.0000000e+00   6.2596407e-03   0.0000000e+00   0.0000000e+00   0.0000000e+00   2.9022358e-03   0.0000000e+00   0.0000000e+00   0.0000000e+00   0.0000000e+00   0.0000000e+00   0.0000000e+00   0.0000000e+00   0.0000000e+00   0.0000000e+00   0.0000000e+00   0.0000000e+00   0.0000000e+00   2.4644595e-03   3.5335894e-01   0.0000000e+00   2.6750124e-03   0.0000000e+00   0.0000000e+00   0.0000000e+00   0.0000000e+00   0.0000000e+00   0.0000000e+00   0.0000000e+00   0.0000000e+00   2.9610180e-01   0.0000000e+00   0.0000000e+00   0.0000000e+00   5.7268279e-03   0.0000000e+00   0.0000000e+00   0.0000000e+00   0.0000000e+00   1.5230041e-02   0.0000000e+00   0.0000000e+00   0.0000000e+00   2.0624291e-03   0.0000000e+00   0.0000000e+00   0.0000000e+00   0.0000000e+00   0.0000000e+00   0.0000000e+00   0.0000000e+00   6.9702719e-03   0.0000000e+00   0.0000000e+00   1.8627461e-01   0.0000000e+00   0.0000000e+00   0.0000000e+00   2.4697018e-03   0.0000000e+00   0.0000000e+00   1.3810423e-03   3.2848507e-03   0.0000000e+00   0.0000000e+00   0.0000000e+00   0.0000000e+00   0.0000000e+00   0.0000000e+00   0.0000000e+00   0.0000000e+00   0.0000000e+00   0.0000000e+00   0.0000000e+00   0.0000000e+00   0.0000000e+00   0.0000000e+00   0.0000000e+00   0.0000000e+00   0.0000000e+00   0.0000000e+00   0.0000000e+00   0.0000000e+00   0.0000000e+00   0.0000000e+00   0.0000000e+00   0.0000000e+00   0.0000000e+00   0.0000000e+00   0.0000000e+00   0.0000000e+00   0.0000000e+00   0.0000000e+00   0.0000000e+00   0.0000000e+00   0.0000000e+00   0.0000000e+00   0.0000000e+00   0.0000000e+00   0.0000000e+00   0.0000000e+00   2.1317668e-03   0.0000000e+00   0.0000000e+00   0.0000000e+00   0.0000000e+00   0.0000000e+00   0.0000000e+00   0.0000000e+00   0.0000000e+00   0.0000000e+00   0.0000000e+00   0.0000000e+00   0.0000000e+00   0.0000000e+00   0.0000000e+00   0.0000000e+00   0.0000000e+00   0.0000000e+00   0.0000000e+00   0.0000000e+00   2.5403500e-05   0.0000000e+00   0.0000000e+00   0.0000000e+00   0.0000000e+00   0.0000000e+00   0.0000000e+00   0.0000000e+00   0.0000000e+00   0.0000000e+00   0.0000000e+00   0.0000000e+00   0.0000000e+00   0.0000000e+00   4.9384728e-02   0.0000000e+00   0.0000000e+00   0.0000000e+00   0.0000000e+00   0.0000000e+00   0.0000000e+00   5.7437087e-03   0.0000000e+00   0.0000000e+00   0.0000000e+00   0.0000000e+00   0.0000000e+00   0.0000000e+00   0.0000000e+00   0.0000000e+00   0.0000000e+00   0.0000000e+00   0.0000000e+00   0.0000000e+00   0.0000000e+00   0.0000000e+00   0.0000000e+00   0.0000000e+00   0.0000000e+00   0.0000000e+00   0.0000000e+00   3.4312499e-03   0.0000000e+00   0.0000000e+00   0.0000000e+00   4.1303031e-06   0.0000000e+00   0.0000000e+00   0.0000000e+00   0.0000000e+00   0.0000000e+00   0.0000000e+00   2.3911700e-03   0.0000000e+00   3.1887281e-03   0.0000000e+00   0.0000000e+00   0.0000000e+00   0.0000000e+00   0.0000000e+00   0.0000000e+00   0.0000000e+00   0.0000000e+00   0.0000000e+00   0.0000000e+00   0.0000000e+00   0.0000000e+00   5.1768697e-02   0.0000000e+00   0.0000000e+00   0.0000000e+00   0.0000000e+00   0.0000000e+00   1.9746030e-03   0.0000000e+00   0.0000000e+00   0.0000000e+00   0.0000000e+00   0.0000000e+00   2.6857629e-01   0.0000000e+00   0.0000000e+00   0.0000000e+00   0.0000000e+00   0.0000000e+00   0.0000000e+00   0.0000000e+00   0.0000000e+00   3.1736233e-03   0.0000000e+00   0.0000000e+00   0.0000000e+00   0.0000000e+00   0.0000000e+00   1.5872934e-01   0.0000000e+00   0.0000000e+00   0.0000000e+00   0.0000000e+00   7.3834126e-03   0.0000000e+00   0.0000000e+00   0.0000000e+00   0.0000000e+00   3.8582986e-03   0.0000000e+00   0.0000000e+00   3.6079780e-02   0.0000000e+00   0.0000000e+00   0.0000000e+00   0.0000000e+00   0.0000000e+00   0.0000000e+00   0.0000000e+00   0.0000000e+00   0.0000000e+00   0.0000000e+00   0.0000000e+00   1.6161480e-01   0.0000000e+00   0.0000000e+00   0.0000000e+00   0.0000000e+00   0.0000000e+00   0.0000000e+00   0.0000000e+00   0.0000000e+00   0.0000000e+00   0.0000000e+00   0.0000000e+00   0.0000000e+00   0.0000000e+00   0.0000000e+00   0.0000000e+00   0.0000000e+00   0.0000000e+00   0.0000000e+00   0.0000000e+00   0.0000000e+00   2.6841167e-03   0.0000000e+00   0.0000000e+00   1.4610525e-01   0.0000000e+00   3.1955799e-01   0.0000000e+00   0.0000000e+00   0.0000000e+00   0.0000000e+00   0.0000000e+00   0.0000000e+00   2.1561947e-03   0.0000000e+00   0.0000000e+00   0.0000000e+00   0.0000000e+00   0.0000000e+00   0.0000000e+00   0.0000000e+00   0.0000000e+00   0.0000000e+00   0.0000000e+00   0.0000000e+00   0.0000000e+00   0.0000000e+00   3.1577735e-01   0.0000000e+00   2.9140750e-03   0.0000000e+00   0.0000000e+00   0.0000000e+00   0.0000000e+00   0.0000000e+00   0.0000000e+00   0.0000000e+00   0.0000000e+00   2.9938357e-01   0.0000000e+00   0.0000000e+00
   0.0000000e+00   0.0000000e+00   0.0000000e+00   0.0000000e+00   0.0000000e+00   0.0000000e+00   0.0000000e+00   0.0000000e+00   0.0000000e+00   0.0000000e+00   0.0000000e+00   0.0000000e+00   0.0000000e+00   6.7179461e-01   0.0000000e+00   0.0000000e+00   0.0000000e+00   0.0000000e+00   0.0000000e+00   0.0000000e+00   0.0000000e+00   0.0000000e+00   0.0000000e+00   0.0000000e+00   0.0000000e+00   0.0000000e+00   0.0000000e+00   0.0000000e+00   0.0000000e+00   0.0000000e+00   0.0000000e+00   6.6836741e-01   0.0000000e+00   0.0000000e+00   0.0000000e+00   0.0000000e+00   0.0000000e+00   0.0000000e+00   6.7147745e-01   0.0000000e+00   0.0000000e+00   0.0000000e+00   6.7296123e-01   0.0000000e+00   0.0000000e+00   0.0000000e+00   0.0000000e+00   0.0000000e+00   0.0000000e+00   0.0000000e+00   0.0000000e+00   0.0000000e+00   0.0000000e+00   0.0000000e+00   0.0000000e+00   0.0000000e+00   0.0000000e+00   0.0000000e+00   0.0000000e+00   0.0000000e+00   0.0000000e+00   0.0000000e+00   0.0000000e+00   0.0000000e+00   0.0000000e+00   0.0000000e+00   0.0000000e+00   0.0000000e+00   0.0000000e+00   0.0000000e+00   0.0000000e+00   0.0000000e+00   0.0000000e+00   0.0000000e+00   0.0000000e+00   0.0000000e+00   0.0000000e+00   0.0000000e+00   0.0000000e+00   0.0000000e+00   0.0000000e+00   0.0000000e+00   0.0000000e+00   0.0000000e+00   0.0000000e+00   6.3621911e-01   0.0000000e+00   0.0000000e+00   0.0000000e+00   0.0000000e+00   0.0000000e+00   0.0000000e+00   0.0000000e+00   0.0000000e+00   0.0000000e+00   6.6812369e-01   0.0000000e+00   0.0000000e+00   0.0000000e+00   0.0000000e+00   0.0000000e+00   0.0000000e+00   0.0000000e+00   0.0000000e+00   0.0000000e+00   0.0000000e+00   0.0000000e+00   0.0000000e+00   0.0000000e+00   0.0000000e+00   0.0000000e+00   0.0000000e+00   0.0000000e+00   0.0000000e+00   0.0000000e+00   0.0000000e+00   0.0000000e+00   0.0000000e+00   0.0000000e+00   0.0000000e+00   0.0000000e+00   0.0000000e+00   0.0000000e+00   0.0000000e+00   0.0000000e+00   0.0000000e+00   0.0000000e+00   0.0000000e+00   0.0000000e+00   6.2541485e-01   0.0000000e+00   0.0000000e+00   0.0000000e+00   0.0000000e+00   0.0000000e+00   0.0000000e+00   0.0000000e+00   0.0000000e+00   0.0000000e+00   0.0000000e+00   0.0000000e+00   0.0000000e+00   0.0000000e+00   0.0000000e+00   0.0000000e+00   0.0000000e+00   0.0000000e+00   0.0000000e+00   0.0000000e+00   0.0000000e+00   0.0000000e+00   0.0000000e+00   0.0000000e+00   0.0000000e+00   0.0000000e+00   0.0000000e+00   0.0000000e+00   0.0000000e+00   0.0000000e+00   0.0000000e+00   0.0000000e+00   0.0000000e+00   0.0000000e+00   0.0000000e+00   0.0000000e+00   0.0000000e+00   0.0000000e+00   0.0000000e+00   0.0000000e+00   0.0000000e+00   0.0000000e+00   0.0000000e+00   0.0000000e+00   0.0000000e+00   0.0000000e+00   0.0000000e+00   0.0000000e+00   0.0000000e+00   0.0000000e+00   0.0000000e+00   0.0000000e+00   0.0000000e+00   0.0000000e+00   0.0000000e+00   0.0000000e+00   0.0000000e+00   0.0000000e+00   0.0000000e+00   0.0000000e+00   0.0000000e+00   0.0000000e+00   0.0000000e+00   0.0000000e+00   0.0000000e+00   0.0000000e+00   0.0000000e+00   0.0000000e+00   0.0000000e+00   0.0000000e+00   0.0000000e+00   0.0000000e+00   0.0000000e+00   0.0000000e+00   0.0000000e+00   0.0000000e+00   0.0000000e+00   0.0000000e+00   0.0000000e+00   0.0000000e+00   0.0000000e+00   0.0000000e+00   0.0000000e+00   0.0000000e+00   0.0000000e+00   0.0000000e+00   0.0000000e+00   0.0000000e+00   0.0000000e+00   0.0000000e+00   0.0000000e+00   0.0000000e+00   0.0000000e+00   0.0000000e+00   0.0000000e+00   0.0000000e+00   0.0000000e+00   0.0000000e+00   0.0000000e+00   0.0000000e+00   0.0000000e+00   0.0000000e+00   0.0000000e+00   0.0000000e+00   0.0000000e+00   0.0000000e+00   0.0000000e+00   0.0000000e+00   0.0000000e+00   0.0000000e+00   0.0000000e+00   0.0000000e+00   0.0000000e+00   0.0000000e+00   0.0000000e+00   0.0000000e+00   6.7337062e-01   0.0000000e+00   0.0000000e+00   0.0000000e+00   0.0000000e+00   0.0000000e+00   0.0000000e+00   0.0000000e+00   0.0000000e+00   0.0000000e+00   0.0000000e+00   0.0000000e+00   0.0000000e+00   0.0000000e+00   0.0000000e+00   0.0000000e+00   0.0000000e+00   0.0000000e+00   0.0000000e+00   0.0000000e+00   0.0000000e+00   0.0000000e+00   0.0000000e+00   0.0000000e+00   0.0000000e+00   0.0000000e+00   0.0000000e+00   0.0000000e+00   0.0000000e+00   0.0000000e+00   0.0000000e+00   0.0000000e+00   0.0000000e+00   0.0000000e+00   0.0000000e+00   0.0000000e+00   0.0000000e+00   0.0000000e+00   0.0000000e+00   0.0000000e+00   0.0000000e+00   0.0000000e+00   0.0000000e+00   0.0000000e+00   0.0000000e+00   0.0000000e+00   0.0000000e+00   0.0000000e+00   6.7248018e-01   0.0000000e+00   0.0000000e+00   0.0000000e+00   0.0000000e+00   0.0000000e+00   0.0000000e+00   0.0000000e+00   0.0000000e+00   0.0000000e+00   0.0000000e+00   0.0000000e+00   0.0000000e+00   0.0000000e+00   0.0000000e+00   0.0000000e+00   0.0000000e+00   0.0000000e+00   0.0000000e+00   0.0000000e+00   0.0000000e+00   0.0000000e+00   0.0000000e+00   0.0000000e+00   0.0000000e+00   0.0000000e+00   0.0000000e+00   0.0000000e+00   0.0000000e+00   0.0000000e+00
   0.0000000e+00   0.0000000e+00   0.0000000e+00   0.0000000e+00   0.0000000e+00   0.0000000e+00   5.4565105e-06   8.0465220e-02   0.0000000e+00   1.3756366e-05   0.0000000e+00   7.3252096e-02   0.0000000e+00   0.0000000e+00   0.0000000e+00   0.0000000e+00   5.4856729e-02   0.0000000e+00   3.2728331e-03   0.0000000e+00   1.3582873e-05   0.0000000e+00   0.0000000e+00   9.2396698e-02   0.0000000e+00   6.5267536e-06   0.0000000e+00   7.8673464e-02   0.0000000e+00   0.0000000e+00   4.5691531e-06   0.0000000e+00   6.6024144e-06   0.0000000e+00   0.0000000e+00   0.0000000e+00   0.0000000e+00   5.3384551e-06   0.0000000e+00   0.0000000e+00   2.1911669e-01   2.8873091e-03   0.0000000e+00   2.4946850e-01   0.0000000e+00   0.0000000e+00   1.3611694e-05   6.8150438e-06   0.0000000e+00   0.0000000e+00   0.0000000e+00   0.0000000e+00   2.6934412e-03   0.0000000e+00   0.0000000e+00   5.6412915e-06   9.1219524e-02   0.0000000e+00   1.3733268e-05   0.0000000e+00   7.3691945e-06   8.6892804e-02   0.0000000e+00   0.0000000e+00   0.0000000e+00   2.1155143e-01   0.0000000e+00   0.0000000e+00   0.0000000e+00   0.0000000e+00   0.0000000e+00   0.0000000e+00   0.0000000e+00   8.5031799e-02   0.0000000e+00   0.0000000e+00   3.1445774e-03   5.3991895e-06   0.0000000e+00   0.0000000e+00   2.1778691e-01   8.1307274e-06   7.5320875e-06   1.7784336e-03   8.1089072e-02   0.0000000e+00   0.0000000e+00   0.0000000e+00   0.0000000e+00   0.0000000e+00   0.0000000e+00   0.0000000e+00   0.0000000e+00   0.0000000e+00   0.0000000e+00   0.0000000e+00   7.1089517e-06   0.0000000e+00   0.0000000e+00   0.0000000e+00   0.0000000e+00   0.0000000e+00   0.0000000e+00   0.0000000e+00   0.0000000e+00   0.0000000e+00   0.0000000e+00   4.3793566e-06   0.0000000e+00   0.0000000e+00   0.0000000e+00   0.0000000e+00   0.0000000e+00   0.0000000e+00   0.0000000e+00   0.0000000e+00   0.0000000e+00   0.0000000e+00   0.0000000e+00   0.0000000e+00   0.0000000e+00   0.0000000e+00   0.0000000e+00   7.6266971e-02   0.0000000e+00   0.0000000e+00   0.0000000e+00   0.0000000e+00   0.0000000e+00   0.0000000e+00   0.0000000e+00   5.4298323e-06   0.0000000e+00   0.0000000e+00   0.0000000e+00   5.6412915e-06   0.0000000e+00   0.0000000e+00   0.0000000e+00   0.0000000e+00   0.0000000e+00   0.0000000e+00   0.0000000e+00   7.3002542e-03   0.0000000e+00   0.0000000e+00   0.0000000e+00   5.3943307e-06   1.5142433e-05   0.0000000e+00   0.0000000e+00   0.0000000e+00   0.0000000e+00   0.0000000e+00   7.6654800e-06   0.0000000e+00   0.0000000e+00   6.6034132e-02   0.0000000e+00   0.0000000e+00   0.0000000e+00   0.0000000e+00   0.0000000e+00   0.0000000e+00   8.9577959e-02   5.3991895e-06   0.0000000e+00   0.0000000e+00   0.0000000e+00   0.0000000e+00   0.0000000e+00   0.0000000e+00   0.0000000e+00   0.0000000e+00   0.0000000e+00   5.4935642e-06   0.0000000e+00   0.0000000e+00   0.0000000e+00   0.0000000e+00   0.0000000e+00   0.0000000e+00   0.0000000e+00   0.0000000e+00   1.1302181e-01   0.0000000e+00   0.0000000e+00   0.0000000e+00   2.1116509e-04   7.1580733e-06   5.3935038e-06   0.0000000e+00   0.0000000e+00   0.0000000e+00   0.0000000e+00   2.0997706e-01   0.0000000e+00   1.5917348e-01   0.0000000e+00   0.0000000e+00   0.0000000e+00   0.0000000e+00   0.0000000e+00   0.0000000e+00   0.0000000e+00   0.0000000e+00   0.0000000e+00   0.0000000e+00   0.0000000e+00   0.0000000e+00   7.2340940e-02   0.0000000e+00   0.0000000e+00   0.0000000e+00   0.0000000e+00   0.0000000e+00   5.2319859e-02   0.0000000e+00   1.3616635e-05   0.0000000e+00   0.0000000e+00   0.0000000e+00   3.0831480e-03   0.0000000e+00   0.0000000e+00   0.0000000e+00   0.0000000e+00   0.0000000e+00   0.0000000e+00   1.3470545e-05   0.0000000e+00   8.1641144e-02   0.0000000e+00   0.0000000e+00   0.0000000e+00   0.0000000e+00   0.0000000e+00   4.1656900e-03   0.0000000e+00   0.0000000e+00   0.0000000e+00   0.0000000e+00   8.3684253e-02   0.0000000e+00   0.0000000e+00   0.0000000e+00   0.0000000e+00   6.7499157e-02   0.0000000e+00   0.0000000e+00   8.1836906e-02   0.0000000e+00   0.0000000e+00   0.0000000e+00   0.0000000e+00   0.0000000e+00   0.0000000e+00   0.0000000e+00   0.0000000e+00   0.0000000e+00   0.0000000e+00   0.0000000e+00   4.3069634e-03   0.0000000e+00   0.0000000e+00   0.0000000e+00   0.0000000e+00   0.0000000e+00   0.0000000e+00   0.0000000e+00   0.0000000e+00   0.0000000e+00   0.0000000e+00   5.4298323e-06   0.0000000e+00   0.0000000e+00   0.0000000e+00   0.0000000e+00   0.0000000e+00   0.0000000e+00   0.0000000e+00   0.0000000e+00   0.0000000e+00   2.1460705e-01   0.0000000e+00   0.0000000e+00   5.7515014e-03   1.3717673e-05   2.3191995e-03   0.0000000e+00   0.0000000e+00   0.0000000e+00   0.0000000e+00   0.0000000e+00   0.0000000e+00   2.0312620e-01   5.6112111e-06   0.0000000e+00   0.0000000e+00   0.0000000e+00   0.0000000e+00   0.0000000e+00   0.0000000e+00   0.0000000e+00   0.0000000e+00   0.0000000e+00   0.0000000e+00   0.0000000e+00   0.0000000e+00   2.0999558e-03   0.0000000e+00   8.3388161e-02   0.0000000e+00   0.0000000e+00   0.0000000e+00   0.0000000e+00   0.0000000e+00   0.0000000e+00   0.0000000e+00   0.0000000e+00   2.3923984e-03   0.0000000e+00   0.0000000e+00
   0.0000000e+00   4.6620394e-06   0.0000000e+00   0.0000000e+00   2.5967617e-01   2.7631536e-01   0.0000000e+00   0.0000000e+00   3.9783275e-06   0.0000000e+00   2.6586145e-01   0.0000000e+00   2.5684158e-01   0.0000000e+00   3.0925842e-06   3.1125204e-06   0.0000000e+00   0.0000000e+00   0.0000000e+00   4.6087267e-06   0.0000000e+00   3.3193349e-01   0.0000000e+00   0.0000000e+00   2.8263769e-06   0.0000000e+00   0.0000000e+00   0.0000000e+00   3.1812506e-06   0.0000000e+00   0.0000000e+00   0.0000000e+00   0.0000000e+00   3.3808840e-01   2.0234779e-05   4.5972450e-03   0.0000000e+00   0.0000000e+00   0.0000000e+00   0.0000000e+00   0.0000000e+00   0.0000000e+00   0.0000000e+00   0.0000000e+00   3.3369219e-01   0.0000000e+00   0.0000000e+00   0.0000000e+00   0.0000000e+00   0.0000000e+00   0.0000000e+00   0.0000000e+00   0.0000000e+00   0.0000000e+00   0.0000000e+00   0.0000000e+00   0.0000000e+00   2.5250373e-04   0.0000000e+00   2.9494527e-06   0.0000000e+00   0.0000000e+00   2.7871584e-06   4.9418683e-06   5.1672772e-06   0.0000000e+00   2.6125794e-01   0.0000000e+00   1.1044938e-05   2.6416120e-06   4.7558764e-06   0.0000000e+00   0.0000000e+00   0.0000000e+00   0.0000000e+00   0.0000000e+00   0.0000000e+00   0.0000000e+00   0.0000000e+00   0.0000000e+00   0.0000000e+00   0.0000000e+00   0.0000000e+00   0.0000000e+00   0.0000000e+00   0.0000000e+00   1.2503952e-02   0.0000000e+00   4.6603725e-06   0.0000000e+00   1.9294392e-05   3.1606925e-06   0.0000000e+00   0.0000000e+00   2.6241407e-01   0.0000000e+00   0.0000000e+00   0.0000000e+00   0.0000000e+00   0.0000000e+00   3.3619710e-01   3.4264523e-06   5.2083049e-03   0.0000000e+00   0.0000000e+00   3.5670073e-06   2.6795922e-06   0.0000000e+00   0.0000000e+00   0.0000000e+00   0.0000000e+00   6.9881588e-06   0.0000000e+00   3.3522990e-01   2.6244666e-01   1.9341919e-05   0.0000000e+00   0.0000000e+00   0.0000000e+00   3.2241757e-01   2.6758403e-01   0.0000000e+00   3.0412485e-06   0.0000000e+00   0.0000000e+00   0.0000000e+00   2.7305613e-06   2.3794117e-05   5.1478892e-06   0.0000000e+00   2.6073401e-01   0.0000000e+00   3.1074616e-06   0.0000000e+00   0.0000000e+00   0.0000000e+00   4.2198573e-05   0.0000000e+00   0.0000000e+00   0.0000000e+00   2.6637350e-01   2.8214798e-06   3.7110720e-06   0.0000000e+00   0.0000000e+00   0.0000000e+00   3.3968355e-06   0.0000000e+00   0.0000000e+00   3.0785212e-06   0.0000000e+00   0.0000000e+00   0.0000000e+00   3.7728482e-06   0.0000000e+00   4.7586606e-06   2.8031357e-06   0.0000000e+00   0.0000000e+00   0.0000000e+00   0.0000000e+00   3.7123629e-06   0.0000000e+00   0.0000000e+00   0.0000000e+00   0.0000000e+00   0.0000000e+00   0.0000000e+00   2.5469815e-01   0.0000000e+00   0.0000000e+00   0.0000000e+00   2.6539442e-01   1.9828600e-05   2.6900995e-01   0.0000000e+00   4.9955152e-06   0.0000000e+00   0.0000000e+00   4.9303133e-06   0.0000000e+00   4.7577247e-06   0.0000000e+00   0.0000000e+00   0.0000000e+00   2.6018380e-01   2.6373751e-01   0.0000000e+00   0.0000000e+00   0.0000000e+00   0.0000000e+00   0.0000000e+00   0.0000000e+00   0.0000000e+00   0.0000000e+00   0.0000000e+00   4.9230186e-06   0.0000000e+00   2.6871213e-06   4.6711837e-06   0.0000000e+00   0.0000000e+00   6.6670192e-06   2.6386875e-01   3.3125714e-01   0.0000000e+00   0.0000000e+00   2.4957649e-01   0.0000000e+00   0.0000000e+00   0.0000000e+00   3.0423606e-01   2.6443206e-01   5.0015673e-06   0.0000000e+00   4.9258697e-06   0.0000000e+00   3.3021509e-01   0.0000000e+00   4.8109108e-06   4.9852538e-06   1.5337502e-05   0.0000000e+00   0.0000000e+00   3.7839004e-06   0.0000000e+00   4.5948598e-06   4.5917755e-06   4.6686525e-06   0.0000000e+00   1.3949211e-05   0.0000000e+00   0.0000000e+00   2.7630867e-01   0.0000000e+00   3.3922910e-06   0.0000000e+00   0.0000000e+00   0.0000000e+00   0.0000000e+00   0.0000000e+00   0.0000000e+00   0.0000000e+00   0.0000000e+00   3.2541257e-01   0.0000000e+00   0.0000000e+00   0.0000000e+00   0.0000000e+00   0.0000000e+00   0.0000000e+00   0.0000000e+00   0.0000000e+00   2.0010074e-05   3.1573089e-01   0.0000000e+00   0.0000000e+00   2.4217738e-06   0.0000000e+00   4.6487833e-06   3.1092707e-06   0.0000000e+00   0.0000000e+00   0.0000000e+00   2.6443006e-01   0.0000000e+00   0.0000000e+00   0.0000000e+00   0.0000000e+00   0.0000000e+00   0.0000000e+00   0.0000000e+00   0.0000000e+00   0.0000000e+00   0.0000000e+00   3.4975677e-06   3.3690273e-01   2.9439876e-06   2.9832978e-06   1.6787065e-05   3.8670341e-06   0.0000000e+00   0.0000000e+00   0.0000000e+00   3.2067009e-01   0.0000000e+00   0.0000000e+00   0.0000000e+00   0.0000000e+00   4.7618822e-06   0.0000000e+00   0.0000000e+00   2.9829821e-06   0.0000000e+00   0.0000000e+00   0.0000000e+00   0.0000000e+00   0.0000000e+00   4.7062844e-06   2.9386398e-06   3.3276000e-01   4.8818901e-06   0.0000000e+00   4.6118272e-06   0.0000000e+00   4.6747180e-06   2.7415409e-01   2.6301321e-01   3.3047296e-06   0.0000000e+00   0.0000000e+00   0.0000000e+00   0.0000000e+00   0.0000000e+00   0.0000000e+00   2.8574060e-06   0.0000000e+00   0.0000000e+00   0.0000000e+00   0.0000000e+00   0.0000000e+00   0.0000000e+00   2.6094473e-01
   7.4932720e-02   1.7537483e-02   1.4629649e-01   0.0000000e+00   0.0000000e+00   0.0000000e+00   0.0000000e+00   0.0000000e+00   1.5705924e-02   0.0000000e+00   0.0000000e+00   0.0000000e+00   0.0000000e+00   0.0000000e+00   1.4446100e-02   1.4533624e-02   0.0000000e+00   0.0000000e+00   0.0000000e+00   1.7578256e-02   0.0000000e+00   0.0000000e+00   0.0000000e+00   0.0000000e+00   1.4472571e-02   0.0000000e+00   0.0000000e+00   0.0000000e+00   1.4802219e-02   0.0000000e+00   0.0000000e+00   0.0000000e+00   0.0000000e+00   0.0000000e+00   1.4407226e-02   0.0000000e+00   0.0000000e+00   0.0000000e+00   0.0000000e+00   0.0000000e+00   0.0000000e+00   0.0000000e+00   0.0000000e+00   0.0000000e+00   0.0000000e+00   3.6610745e-01   0.0000000e+00   0.0000000e+00   0.0000000e+00   0.0000000e+00   0.0000000e+00   0.0000000e+00   0.0000000e+00   0.0000000e+00   0.0000000e+00   0.0000000e+00   0.0000000e+00   1.2880499e-04   1.8084200e-05   1.3251567e-02   0.0000000e+00   0.0000000e+00   1.2945561e-02   1.7519887e-02   2.3076657e-02   0.0000000e+00   0.0000000e+00   0.0000000e+00   0.0000000e+00   1.4431636e-02   1.7323574e-02   2.2083169e-01   3.4516426e-01   0.0000000e+00   0.0000000e+00   0.0000000e+00   0.0000000e+00   0.0000000e+00   0.0000000e+00   0.0000000e+00   0.0000000e+00   0.0000000e+00   0.0000000e+00   0.0000000e+00   0.0000000e+00   0.0000000e+00   0.0000000e+00   0.0000000e+00   2.3154369e-02   0.0000000e+00   1.4518152e-02   1.4812286e-02   0.0000000e+00   0.0000000e+00   0.0000000e+00   0.0000000e+00   0.0000000e+00   0.0000000e+00   0.0000000e+00   0.0000000e+00   0.0000000e+00   1.5090387e-02   0.0000000e+00   0.0000000e+00   0.0000000e+00   1.5532218e-02   1.4483890e-02   0.0000000e+00   1.8910679e-01   0.0000000e+00   0.0000000e+00   1.7864748e-02   0.0000000e+00   0.0000000e+00   0.0000000e+00   1.4405370e-02   0.0000000e+00   0.0000000e+00   3.2094890e-01   0.0000000e+00   4.9265209e-05   0.0000000e+00   1.4402458e-02   0.0000000e+00   0.0000000e+00   0.0000000e+00   1.2542151e-02   1.4224030e-02   2.3198018e-02   0.0000000e+00   0.0000000e+00   0.0000000e+00   1.5754592e-02   0.0000000e+00   0.0000000e+00   0.0000000e+00   1.4393754e-02   0.0000000e+00   0.0000000e+00   0.0000000e+00   0.0000000e+00   1.4769702e-02   1.5750932e-02   0.0000000e+00   0.0000000e+00   0.0000000e+00   0.0000000e+00   0.0000000e+00   1.2062840e-05   1.4486302e-02   0.0000000e+00   0.0000000e+00   0.0000000e+00   1.5717218e-02   0.0000000e+00   1.7358115e-02   1.3550356e-02   0.0000000e+00   0.0000000e+00   0.0000000e+00   0.0000000e+00   1.0704037e-01   0.0000000e+00   0.0000000e+00   0.0000000e+00   0.0000000e+00   3.4835083e-01   0.0000000e+00   0.0000000e+00   0.0000000e+00   1.8455012e-01   0.0000000e+00   0.0000000e+00   1.4552299e-02   0.0000000e+00   0.0000000e+00   2.2825415e-02   0.0000000e+00   0.0000000e+00   1.7545284e-02   0.0000000e+00   1.7369823e-02   0.0000000e+00   0.0000000e+00   0.0000000e+00   0.0000000e+00   0.0000000e+00   0.0000000e+00   0.0000000e+00   0.0000000e+00   0.0000000e+00   0.0000000e+00   0.0000000e+00   0.0000000e+00   0.0000000e+00   0.0000000e+00   1.7347320e-02   0.0000000e+00   1.3428637e-02   2.3201089e-02   0.0000000e+00   1.2901680e-01   1.6522326e-02   0.0000000e+00   0.0000000e+00   0.0000000e+00   2.0055648e-01   0.0000000e+00   0.0000000e+00   0.0000000e+00   0.0000000e+00   0.0000000e+00   0.0000000e+00   1.7312481e-02   0.0000000e+00   1.7401637e-02   0.0000000e+00   0.0000000e+00   0.0000000e+00   1.7752953e-02   1.7322392e-02   1.5260688e-02   0.0000000e+00   0.0000000e+00   1.5468390e-02   0.0000000e+00   1.7330719e-02   2.3454581e-02   1.7423605e-02   0.0000000e+00   1.5373994e-02   0.0000000e+00   0.0000000e+00   0.0000000e+00   0.0000000e+00   1.6436438e-02   0.0000000e+00   0.0000000e+00   0.0000000e+00   0.0000000e+00   1.3216553e-01   0.0000000e+00   0.0000000e+00   0.0000000e+00   0.0000000e+00   0.0000000e+00   0.0000000e+00   0.0000000e+00   0.0000000e+00   0.0000000e+00   0.0000000e+00   0.0000000e+00   0.0000000e+00   1.4468265e-02   0.0000000e+00   0.0000000e+00   0.0000000e+00   1.2075202e-02   0.0000000e+00   2.3404925e-02   1.3030681e-02   0.0000000e+00   0.0000000e+00   0.0000000e+00   0.0000000e+00   0.0000000e+00   3.4158337e-01   0.0000000e+00   0.0000000e+00   0.0000000e+00   2.1162205e-01   0.0000000e+00   3.2239807e-01   0.0000000e+00   0.0000000e+00   1.5685267e-02   0.0000000e+00   1.2933452e-02   1.4388450e-02   1.4981372e-02   1.6121637e-02   0.0000000e+00   0.0000000e+00   0.0000000e+00   0.0000000e+00   0.0000000e+00   0.0000000e+00   0.0000000e+00   0.0000000e+00   1.7574646e-02   0.0000000e+00   0.0000000e+00   1.4648462e-02   0.0000000e+00   0.0000000e+00   0.0000000e+00   0.0000000e+00   0.0000000e+00   1.7651525e-02   1.4405656e-02   0.0000000e+00   1.7614388e-02   0.0000000e+00   1.7382975e-02   0.0000000e+00   2.3913511e-02   0.0000000e+00   0.0000000e+00   1.4651135e-02   0.0000000e+00   0.0000000e+00   0.0000000e+00   0.0000000e+00   0.0000000e+00   0.0000000e+00   1.4398472e-02   0.0000000e+00   0.0000000e+00   0.0000000e+00   0.0000000e+00   0.0000000e+00   0.0000000e+00   0.0000000e+00
   0.0000000e+00   1.0678255e-05   0.0000000e+00   0.0000000e+00   0.0000000e+00   0.0000000e+00   4.0778658e-01   5.2261464e-05   1.9305693e-05   4.2002289e-01   0.0000000e+00   3.2365066e-05   0.0000000e+00   0.0000000e+00   1.6636381e-05   1.6946106e-05   3.4307020e-05   0.0000000e+00   0.0000000e+00   1.0919857e-05   4.2076046e-01   0.0000000e+00   0.0000000e+00   2.1849575e-05   1.7372008e-05   3.3009846e-01   0.0000000e+00   4.0432329e-05   1.7448265e-05   3.0159607e-05   2.3496279e-01   0.0000000e+00   3.3077449e-01   0.0000000e+00   1.0991781e-05   5.7392671e-05   0.0000000e+00   4.0715364e-01   0.0000000e+00   0.0000000e+00   2.0989061e-05   0.0000000e+00   0.0000000e+00   1.4040409e-05   0.0000000e+00   0.0000000e+00   4.2212390e-01   3.3018436e-01   0.0000000e+00   0.0000000e+00   2.8128693e-05   0.0000000e+00   0.0000000e+00   0.0000000e+00   0.0000000e+00   4.0793623e-01   1.7221521e-05   2.3471137e-05   4.2029842e-01   8.8015701e-05   3.2695254e-01   2.6446659e-05   8.6560976e-05   1.2775655e-05   2.2552382e-05   2.2741623e-05   0.0000000e+00   0.0000000e+00   1.4207732e-03   1.8333545e-05   1.1994313e-05   0.0000000e+00   0.0000000e+00   3.0099905e-05   1.2562945e-02   0.0000000e+00   0.0000000e+00   4.0794682e-01   0.0000000e+00   0.0000000e+00   1.3908818e-05   3.4645902e-01   3.3162121e-01   0.0000000e+00   5.1996175e-03   0.0000000e+00   0.0000000e+00   0.0000000e+00   1.9677952e-05   0.0000000e+00   1.1125890e-05   1.8446131e-05   0.0000000e+00   0.0000000e+00   0.0000000e+00   0.0000000e+00   3.4246569e-01   0.0000000e+00   0.0000000e+00   0.0000000e+00   0.0000000e+00   1.9914194e-05   1.0786480e-04   0.0000000e+00   0.0000000e+00   2.6884860e-05   1.8305156e-05   2.2460404e-01   0.0000000e+00   0.0000000e+00   0.0000000e+00   2.1994528e-05   0.0000000e+00   0.0000000e+00   0.0000000e+00   1.1471058e-05   0.0000000e+00   0.0000000e+00   0.0000000e+00   0.0000000e+00   0.0000000e+00   0.0000000e+00   1.5881235e-05   3.3387842e-05   0.0000000e+00   0.0000000e+00   2.9841671e-04   1.1012651e-05   2.1309040e-05   0.0000000e+00   0.0000000e+00   4.0789709e-01   2.3457824e-05   0.0000000e+00   0.0000000e+00   4.0793623e-01   1.0741182e-05   0.0000000e+00   9.3184066e-03   0.0000000e+00   0.0000000e+00   1.9467453e-05   1.8498444e-05   0.0000000e+00   0.0000000e+00   6.7364969e-05   5.1521024e-03   4.0790715e-01   4.1398058e-01   1.6552271e-05   0.0000000e+00   0.0000000e+00   0.0000000e+00   2.0977007e-05   3.3478660e-01   1.1123170e-05   9.0647539e-05   2.2056815e-05   0.0000000e+00   0.0000000e+00   0.0000000e+00   1.7685234e-05   0.0000000e+00   0.0000000e+00   2.4042626e-05   4.0794682e-01   0.0000000e+00   1.8250692e-02   0.0000000e+00   0.0000000e+00   0.0000000e+00   0.0000000e+00   0.0000000e+00   1.0176217e-05   0.0000000e+00   4.0748480e-01   2.1668934e-05   0.0000000e+00   0.0000000e+00   1.1752269e-05   0.0000000e+00   1.1582445e-05   0.0000000e+00   0.0000000e+00   4.0702245e-05   0.0000000e+00   0.0000000e+00   0.0000000e+00   4.0616911e-01   3.3264243e-01   4.0785311e-01   0.0000000e+00   0.0000000e+00   0.0000000e+00   0.0000000e+00   1.8993386e-05   1.1138693e-05   1.6042657e-05   4.8618724e-04   2.2566276e-05   0.0000000e+00   0.0000000e+00   1.8118575e-05   0.0000000e+00   0.0000000e+00   0.0000000e+00   0.0000000e+00   0.0000000e+00   0.0000000e+00   0.0000000e+00   2.7822445e-05   0.0000000e+00   0.0000000e+00   1.2171877e-05   0.0000000e+00   1.1776827e-05   2.6715649e-05   0.0000000e+00   4.2187044e-01   1.1507529e-05   1.1915772e-05   1.4087833e-05   0.0000000e+00   0.0000000e+00   2.0198182e-05   1.7022927e-02   1.0725550e-05   2.2860952e-05   1.1416488e-05   4.1976642e-01   1.3007814e-05   3.8452512e-05   0.0000000e+00   0.0000000e+00   0.0000000e+00   2.0593612e-05   0.0000000e+00   0.0000000e+00   0.0000000e+00   0.0000000e+00   0.0000000e+00   0.0000000e+00   3.5201337e-05   0.0000000e+00   0.0000000e+00   0.0000000e+00   0.0000000e+00   1.6820091e-05   0.0000000e+00   0.0000000e+00   2.0763841e-05   0.0000000e+00   0.0000000e+00   1.0882664e-05   0.0000000e+00   1.8091989e-02   0.0000000e+00   4.8200996e-04   0.0000000e+00   2.0696366e-05   9.5455395e-05   0.0000000e+00   0.0000000e+00   1.2471003e-03   0.0000000e+00   1.9021048e-02   0.0000000e+00   0.0000000e+00   0.0000000e+00   0.0000000e+00   0.0000000e+00   0.0000000e+00   0.0000000e+00   4.0789709e-01   0.0000000e+00   1.9369857e-05   0.0000000e+00   4.9764463e-05   1.6369287e-05   1.2700034e-05   1.9684203e-05   0.0000000e+00   0.0000000e+00   1.9522497e-05   0.0000000e+00   0.0000000e+00   0.0000000e+00   4.2063089e-01   0.0000000e+00   1.1743784e-05   0.0000000e+00   0.0000000e+00   1.7151813e-05   0.0000000e+00   0.0000000e+00   2.4517464e-05   4.0683587e-01   0.0000000e+00   1.1123546e-05   1.6369112e-05   0.0000000e+00   1.0456204e-05   0.0000000e+00   1.1424914e-05   0.0000000e+00   2.1740536e-05   0.0000000e+00   0.0000000e+00   1.6783822e-05   0.0000000e+00   1.7037497e-02   2.9083580e-05   0.0000000e+00   0.0000000e+00   0.0000000e+00   1.6980095e-05   0.0000000e+00   0.0000000e+00   0.0000000e+00   8.8783838e-05   0.0000000e+00   0.0000000e+00   0.0000000e+00
   0.0000000e+00   3.9512070e-06   0.0000000e+00   0.0000000e+00   0.0000000e+00   0.0000000e+00   3.8365066e-01   2.6166042e-05   7.1491913e-06   3.2931441e-01   0.0000000e+00   1.6204400e-05   0.0000000e+00   0.0000000e+00   6.1795031e-06   6.2810775e-06   1.7176689e-05   0.0000000e+00   0.0000000e+00   4.0416247e-06   3.2890483e-01   0.0000000e+00   0.0000000e+00   1.0939550e-05   6.4413716e-06   3.5406890e-01   0.0000000e+00   2.0243482e-05   6.4401776e-06   1.1213434e-05   2.4406245e-01   0.0000000e+00   3.5365898e-01   0.0000000e+00   4.0665350e-06   2.1338771e-05   0.0000000e+00   3.8359475e-01   0.0000000e+00   0.0000000e+00   1.0508712e-05   0.0000000e+00   0.0000000e+00   7.0296909e-06   0.0000000e+00   0.0000000e+00   3.2852835e-01   3.5335648e-01   0.0000000e+00   0.0000000e+00   1.0458334e-05   0.0000000e+00   0.0000000e+00   0.0000000e+00   0.0000000e+00   3.8260885e-01   8.6223961e-06   8.7266409e-06   3.2842644e-01   3.2615676e-05   2.8975211e-01   1.3241198e-05   3.2058107e-05   4.7183577e-06   8.3334903e-06   1.1386177e-05   0.0000000e+00   0.0000000e+00   5.2824786e-04   6.7751067e-06   4.4469034e-06   0.0000000e+00   0.0000000e+00   1.5070289e-05   7.9064822e-03   0.0000000e+00   0.0000000e+00   3.8421154e-01   0.0000000e+00   0.0000000e+00   6.9638063e-06   3.3118976e-01   3.5091569e-01   0.0000000e+00   3.4430101e-03   0.0000000e+00   0.0000000e+00   0.0000000e+00   7.2527697e-06   0.0000000e+00   4.1168172e-06   6.8303410e-06   0.0000000e+00   0.0000000e+00   0.0000000e+00   0.0000000e+00   3.4106235e-01   0.0000000e+00   0.0000000e+00   0.0000000e+00   0.0000000e+00   7.3743198e-06   4.0962796e-05   0.0000000e+00   0.0000000e+00   9.9883330e-06   6.7742942e-06   2.3250794e-01   0.0000000e+00   0.0000000e+00   0.0000000e+00   8.1748639e-06   0.0000000e+00   0.0000000e+00   0.0000000e+00   4.2473063e-06   0.0000000e+00   0.0000000e+00   0.0000000e+00   0.0000000e+00   0.0000000e+00   0.0000000e+00   5.8950713e-06   1.6716479e-05   0.0000000e+00   0.0000000e+00   1.1053512e-04   4.0724960e-06   7.8627937e-06   0.0000000e+00   0.0000000e+00   3.8387397e-01   8.6937693e-06   0.0000000e+00   0.0000000e+00   3.8260885e-01   3.9744671e-06   0.0000000e+00   5.5660648e-03   0.0000000e+00   0.0000000e+00   7.2222025e-06   6.8506487e-06   0.0000000e+00   0.0000000e+00   2.5046503e-05   3.2373194e-03   3.8373657e-01   3.2514032e-01   6.1408282e-06   0.0000000e+00   0.0000000e+00   0.0000000e+00   7.7673139e-06   2.9188782e-01   4.1178814e-06   3.3544230e-05   1.1043310e-05   0.0000000e+00   0.0000000e+00   0.0000000e+00   6.5098648e-06   0.0000000e+00   0.0000000e+00   1.2037558e-05   3.8421154e-01   0.0000000e+00   1.1486063e-02   0.0000000e+00   0.0000000e+00   0.0000000e+00   0.0000000e+00   0.0000000e+00   3.7680641e-06   0.0000000e+00   3.8311133e-01   7.9818622e-06   0.0000000e+00   0.0000000e+00   4.3380463e-06   0.0000000e+00   4.2799145e-06   0.0000000e+00   0.0000000e+00   2.0378623e-05   0.0000000e+00   0.0000000e+00   0.0000000e+00   3.2793162e-01   3.5386381e-01   3.8402830e-01   0.0000000e+00   0.0000000e+00   0.0000000e+00   0.0000000e+00   9.5095257e-06   4.1168504e-06   8.0321677e-06   1.7704257e-04   8.3443270e-06   0.0000000e+00   0.0000000e+00   6.7228723e-06   0.0000000e+00   0.0000000e+00   0.0000000e+00   0.0000000e+00   0.0000000e+00   0.0000000e+00   0.0000000e+00   1.3930021e-05   0.0000000e+00   0.0000000e+00   4.5096035e-06   0.0000000e+00   4.3530161e-06   1.3375875e-05   0.0000000e+00   3.2949863e-01   4.2514159e-06   4.4007486e-06   5.2124686e-06   0.0000000e+00   0.0000000e+00   7.4708554e-06   1.0713370e-02   3.9702154e-06   8.4324326e-06   4.2258174e-06   3.3015567e-01   4.8385187e-06   1.9252236e-05   0.0000000e+00   0.0000000e+00   0.0000000e+00   7.6399554e-06   0.0000000e+00   0.0000000e+00   0.0000000e+00   0.0000000e+00   0.0000000e+00   0.0000000e+00   1.7624452e-05   0.0000000e+00   0.0000000e+00   0.0000000e+00   0.0000000e+00   8.4214099e-06   0.0000000e+00   0.0000000e+00   1.0395949e-05   0.0000000e+00   0.0000000e+00   4.0270842e-06   0.0000000e+00   1.1386183e-02   0.0000000e+00   1.8269952e-04   0.0000000e+00   7.6457374e-06   3.5401813e-05   0.0000000e+00   0.0000000e+00   4.8886820e-04   0.0000000e+00   1.1970886e-02   0.0000000e+00   0.0000000e+00   0.0000000e+00   0.0000000e+00   0.0000000e+00   0.0000000e+00   0.0000000e+00   3.8387397e-01   0.0000000e+00   7.1802136e-06   0.0000000e+00   1.9151660e-05   6.0729370e-06   4.7069266e-06   7.2706373e-06   0.0000000e+00   0.0000000e+00   9.7744386e-06   0.0000000e+00   0.0000000e+00   0.0000000e+00   3.2860225e-01   0.0000000e+00   4.3377602e-06   0.0000000e+00   0.0000000e+00   6.3561247e-06   0.0000000e+00   0.0000000e+00   1.2275297e-05   3.8209777e-01   0.0000000e+00   4.1223078e-06   6.0769576e-06   0.0000000e+00   3.8651877e-06   0.0000000e+00   4.2215792e-06   0.0000000e+00   8.0324846e-06   0.0000000e+00   0.0000000e+00   6.2233644e-06   0.0000000e+00   1.0722539e-02   1.4561440e-05   0.0000000e+00   0.0000000e+00   0.0000000e+00   6.2904193e-06   0.0000000e+00   0.0000000e+00   0.0000000e+00   3.3010104e-05   0.0000000e+00   0.0000000e+00   0.0000000e+00
   0.0000000e+00   0.0000000e+00   0.0000000e+00   0.0000000e+00   0.0000000e+00   0.0000000e+00   0.0000000e+00   0.0000000e+00   0.0000000e+00   0.0000000e+00   0.0000000e+00   0.0000000e+00   0.0000000e+00   0.0000000e+00   0.0000000e+00   0.0000000e+00   0.0000000e+00   0.0000000e+00   0.0000000e+00   0.0000000e+00   0.0000000e+00   0.0000000e+00   0.0000000e+00   0.0000000e+00   0.0000000e+00   0.0000000e+00   0.0000000e+00   0.0000000e+00   0.0000000e+00   0.0000000e+00   0.0000000e+00   0.0000000e+00   0.0000000e+00   0.0000000e+00   0.0000000e+00   0.0000000e+00   0.0000000e+00   0.0000000e+00   0.0000000e+00   0.0000000e+00   0.0000000e+00   0.0000000e+00   0.0000000e+00   0.0000000e+00   0.0000000e+00   0.0000000e+00   0.0000000e+00   0.0000000e+00   3.2058846e-01   0.0000000e+00   0.0000000e+00   0.0000000e+00   0.0000000e+00   2.1131673e-01   2.0403033e-01   0.0000000e+00   0.0000000e+00   0.0000000e+00   0.0000000e+00   0.0000000e+00   0.0000000e+00   0.0000000e+00   0.0000000e+00   0.0000000e+00   0.0000000e+00   0.0000000e+00   0.0000000e+00   0.0000000e+00   0.0000000e+00   0.0000000e+00   0.0000000e+00   0.0000000e+00   0.0000000e+00   0.0000000e+00   0.0000000e+00   0.0000000e+00   0.0000000e+00   0.0000000e+00   0.0000000e+00   0.0000000e+00   0.0000000e+00   0.0000000e+00   0.0000000e+00   0.0000000e+00   0.0000000e+00   0.0000000e+00   0.0000000e+00   0.0000000e+00   0.0000000e+00   0.0000000e+00   0.0000000e+00   0.0000000e+00   0.0000000e+00   0.0000000e+00   0.0000000e+00   0.0000000e+00   0.0000000e+00   0.0000000e+00   1.9174732e-01   0.0000000e+00   0.0000000e+00   0.0000000e+00   0.0000000e+00   2.0530229e-01   0.0000000e+00   0.0000000e+00   0.0000000e+00   0.0000000e+00   0.0000000e+00   0.0000000e+00   0.0000000e+00   0.0000000e+00   0.0000000e+00   0.0000000e+00   0.0000000e+00   0.0000000e+00   0.0000000e+00   0.0000000e+00   0.0000000e+00   0.0000000e+00   0.0000000e+00   0.0000000e+00   0.0000000e+00   0.0000000e+00   0.0000000e+00   2.0198736e-01   0.0000000e+00   0.0000000e+00   0.0000000e+00   0.0000000e+00   0.0000000e+00   0.0000000e+00   0.0000000e+00   0.0000000e+00   0.0000000e+00   0.0000000e+00   0.0000000e+00   0.0000000e+00   0.0000000e+00   0.0000000e+00   0.0000000e+00   0.0000000e+00   0.0000000e+00   0.0000000e+00   0.0000000e+00   0.0000000e+00   0.0000000e+00   0.0000000e+00   0.0000000e+00   0.0000000e+00   0.0000000e+00   0.0000000e+00   0.0000000e+00   0.0000000e+00   0.0000000e+00   0.0000000e+00   0.0000000e+00   0.0000000e+00   2.0160439e-01   0.0000000e+00   0.0000000e+00   0.0000000e+00   0.0000000e+00   0.0000000e+00   0.0000000e+00   0.0000000e+00   0.0000000e+00   0.0000000e+00   0.0000000e+00   0.0000000e+00   0.0000000e+00   0.0000000e+00   0.0000000e+00   0.0000000e+00   0.0000000e+00   0.0000000e+00   0.0000000e+00   0.0000000e+00   0.0000000e+00   0.0000000e+00   0.0000000e+00   0.0000000e+00   0.0000000e+00   0.0000000e+00   0.0000000e+00   0.0000000e+00   0.0000000e+00   0.0000000e+00   0.0000000e+00   0.0000000e+00   0.0000000e+00   2.0433369e-01   0.0000000e+00   0.0000000e+00   0.0000000e+00   0.0000000e+00   0.0000000e+00   0.0000000e+00   0.0000000e+00   0.0000000e+00   0.0000000e+00   0.0000000e+00   0.0000000e+00   0.0000000e+00   0.0000000e+00   0.0000000e+00   0.0000000e+00   0.0000000e+00   0.0000000e+00   0.0000000e+00   0.0000000e+00   0.0000000e+00   0.0000000e+00   0.0000000e+00   0.0000000e+00   0.0000000e+00   0.0000000e+00   0.0000000e+00   0.0000000e+00   0.0000000e+00   0.0000000e+00   0.0000000e+00   0.0000000e+00   0.0000000e+00   0.0000000e+00   0.0000000e+00   0.0000000e+00   0.0000000e+00   0.0000000e+00   0.0000000e+00   0.0000000e+00   0.0000000e+00   0.0000000e+00   0.0000000e+00   0.0000000e+00   0.0000000e+00   0.0000000e+00   0.0000000e+00   0.0000000e+00   0.0000000e+00   0.0000000e+00   0.0000000e+00   0.0000000e+00   0.0000000e+00   0.0000000e+00   0.0000000e+00   0.0000000e+00   0.0000000e+00   0.0000000e+00   0.0000000e+00   0.0000000e+00   0.0000000e+00   0.0000000e+00   0.0000000e+00   0.0000000e+00   0.0000000e+00   0.0000000e+00   0.0000000e+00   0.0000000e+00   0.0000000e+00   0.0000000e+00   0.0000000e+00   0.0000000e+00   0.0000000e+00   0.0000000e+00   0.0000000e+00   0.0000000e+00   0.0000000e+00   0.0000000e+00   0.0000000e+00   0.0000000e+00   0.0000000e+00   0.0000000e+00   0.0000000e+00   0.0000000e+00   0.0000000e+00   0.0000000e+00   0.0000000e+00   0.0000000e+00   0.0000000e+00   0.0000000e+00   0.0000000e+00   0.0000000e+00   0.0000000e+00   0.0000000e+00   0.0000000e+00   0.0000000e+00   0.0000000e+00   0.0000000e+00   0.0000000e+00   0.0000000e+00   0.0000000e+00   0.0000000e+00   0.0000000e+00   2.0644555e-01   0.0000000e+00   0.0000000e+00   0.0000000e+00   0.0000000e+00   0.0000000e+00   0.0000000e+00   0.0000000e+00   2.0675116e-01   0.0000000e+00   0.0000000e+00   0.0000000e+00   0.0000000e+00   0.0000000e+00   0.0000000e+00   0.0000000e+00   0.0000000e+00   0.0000000e+00   0.0000000e+00   0.0000000e+00   0.0000000e+00   0.0000000e+00   0.0000000e+00   0.0000000e+00   0.0000000e+00   0.0000000e+00   0.0000000e+00   0.0000000e+00   0.0000000e+00
   0.0000000e+00   0.0000000e+00   0.0000000e+00   0.0000000e+00   0.0000000e+00   0.0000000e+00   0.0000000e+00   0.0000000e+00   0.0000000e+00   0.0000000e+00   0.0000000e+00   0.0000000e+00   0.0000000e+00   0.0000000e+00   0.0000000e+00   0.0000000e+00   0.0000000e+00   0.0000000e+00   0.0000000e+00   0.0000000e+00   0.0000000e+00   0.0000000e+00   0.0000000e+00   0.0000000e+00   0.0000000e+00   0.0000000e+00   4.1405302e-01   0.0000000e+00   0.0000000e+00   0.0000000e+00   0.0000000e+00   0.0000000e+00   0.0000000e+00   0.0000000e+00   0.0000000e+00   0.0000000e+00   0.0000000e+00   0.0000000e+00   0.0000000e+00   0.0000000e+00   0.0000000e+00   0.0000000e+00   0.0000000e+00   0.0000000e+00   0.0000000e+00   0.0000000e+00   0.0000000e+00   0.0000000e+00   0.0000000e+00   4.6262943e-01   0.0000000e+00   0.0000000e+00   0.0000000e+00   0.0000000e+00   0.0000000e+00   0.0000000e+00   0.0000000e+00   0.0000000e+00   0.0000000e+00   0.0000000e+00   0.0000000e+00   0.0000000e+00   0.0000000e+00   0.0000000e+00   0.0000000e+00   0.0000000e+00   0.0000000e+00   4.5468699e-01   0.0000000e+00   0.0000000e+00   0.0000000e+00   0.0000000e+00   0.0000000e+00   0.0000000e+00   0.0000000e+00   0.0000000e+00   0.0000000e+00   0.0000000e+00   0.0000000e+00   0.0000000e+00   0.0000000e+00   0.0000000e+00   0.0000000e+00   0.0000000e+00   0.0000000e+00   0.0000000e+00   0.0000000e+00   0.0000000e+00   0.0000000e+00   0.0000000e+00   0.0000000e+00   0.0000000e+00   0.0000000e+00   0.0000000e+00   0.0000000e+00   0.0000000e+00   0.0000000e+00   0.0000000e+00   0.0000000e+00   4.5802107e-01   0.0000000e+00   0.0000000e+00   0.0000000e+00   0.0000000e+00   0.0000000e+00   0.0000000e+00   0.0000000e+00   0.0000000e+00   0.0000000e+00   0.0000000e+00   0.0000000e+00   0.0000000e+00   0.0000000e+00   0.0000000e+00   0.0000000e+00   0.0000000e+00   0.0000000e+00   0.0000000e+00   0.0000000e+00   0.0000000e+00   0.0000000e+00   0.0000000e+00   0.0000000e+00   0.0000000e+00   0.0000000e+00   0.0000000e+00   0.0000000e+00   0.0000000e+00   0.0000000e+00   0.0000000e+00   0.0000000e+00   0.0000000e+00   0.0000000e+00   4.1578788e-01   4.1830999e-01   0.0000000e+00   0.0000000e+00   4.2380126e-01   0.0000000e+00   0.0000000e+00   0.0000000e+00   0.0000000e+00   0.0000000e+00   2.4019320e-03   0.0000000e+00   0.0000000e+00   0.0000000e+00   0.0000000e+00   0.0000000e+00   0.0000000e+00   0.0000000e+00   4.5641599e-01   0.0000000e+00   0.0000000e+00   0.0000000e+00   0.0000000e+00   0.0000000e+00   0.0000000e+00   0.0000000e+00   0.0000000e+00   0.0000000e+00   0.0000000e+00   0.0000000e+00   0.0000000e+00   0.0000000e+00   0.0000000e+00   0.0000000e+00   0.0000000e+00   0.0000000e+00   3.4695500e-03   0.0000000e+00   0.0000000e+00   0.0000000e+00   0.0000000e+00   0.0000000e+00   0.0000000e+00   0.0000000e+00   0.0000000e+00   0.0000000e+00   0.0000000e+00   0.0000000e+00   0.0000000e+00   0.0000000e+00   0.0000000e+00   0.0000000e+00   0.0000000e+00   0.0000000e+00   0.0000000e+00   0.0000000e+00   0.0000000e+00   0.0000000e+00   0.0000000e+00   0.0000000e+00   0.0000000e+00   0.0000000e+00   0.0000000e+00   0.0000000e+00   0.0000000e+00   0.0000000e+00   0.0000000e+00   0.0000000e+00   0.0000000e+00   0.0000000e+00   0.0000000e+00   0.0000000e+00   0.0000000e+00   0.0000000e+00   0.0000000e+00   4.1778294e-01   0.0000000e+00   0.0000000e+00   0.0000000e+00   0.0000000e+00   0.0000000e+00   0.0000000e+00   0.0000000e+00   0.0000000e+00   0.0000000e+00   0.0000000e+00   0.0000000e+00   0.0000000e+00   0.0000000e+00   0.0000000e+00   4.4932844e-01   0.0000000e+00   0.0000000e+00   0.0000000e+00   0.0000000e+00   0.0000000e+00   0.0000000e+00   0.0000000e+00   0.0000000e+00   4.2502091e-01   0.0000000e+00   0.0000000e+00   0.0000000e+00   0.0000000e+00   0.0000000e+00   0.0000000e+00   0.0000000e+00   0.0000000e+00   0.0000000e+00   0.0000000e+00   4.2346763e-01   0.0000000e+00   0.0000000e+00   0.0000000e+00   0.0000000e+00   0.0000000e+00   0.0000000e+00   0.0000000e+00   0.0000000e+00   4.1770655e-01   0.0000000e+00   0.0000000e+00   0.0000000e+00   0.0000000e+00   0.0000000e+00   0.0000000e+00   0.0000000e+00   0.0000000e+00   0.0000000e+00   0.0000000e+00   0.0000000e+00   0.0000000e+00   0.0000000e+00   0.0000000e+00   4.6154157e-01   3.5946807e-01   0.0000000e+00   0.0000000e+00   0.0000000e+00   0.0000000e+00   0.0000000e+00   0.0000000e+00   0.0000000e+00   0.0000000e+00   0.0000000e+00   0.0000000e+00   0.0000000e+00   0.0000000e+00   0.0000000e+00   0.0000000e+00   0.0000000e+00   0.0000000e+00   0.0000000e+00   0.0000000e+00   0.0000000e+00   0.0000000e+00   0.0000000e+00   3.9478732e-01   0.0000000e+00   0.0000000e+00   0.0000000e+00   0.0000000e+00   0.0000000e+00   0.0000000e+00   0.0000000e+00   0.0000000e+00   0.0000000e+00   0.0000000e+00   0.0000000e+00   0.0000000e+00   0.0000000e+00   0.0000000e+00   0.0000000e+00   0.0000000e+00   0.0000000e+00   0.0000000e+00   0.0000000e+00   0.0000000e+00   0.0000000e+00   0.0000000e+00   0.0000000e+00   0.0000000e+00   0.0000000e+00   4.2333335e-01   0.0000000e+00   4.1496847e-01   0.0000000e+00   0.0000000e+00   0.0000000e+00   0.0000000e+00
   0.0000000e+00   0.0000000e+00   0.0000000e+00   0.0000000e+00   0.0000000e+00   0.0000000e+00   0.0000000e+00   0.0000000e+00   0.0000000e+00   9.8151849e-05   0.0000000e+00   0.0000000e+00   0.0000000e+00   0.0000000e+00   0.0000000e+00   0.0000000e+00   0.0000000e+00   0.0000000e+00   0.0000000e+00   0.0000000e+00   0.0000000e+00   0.0000000e+00   0.0000000e+00   0.0000000e+00   0.0000000e+00   0.0000000e+00   0.0000000e+00   0.0000000e+00   0.0000000e+00   9.5896439e-04   0.0000000e+00   0.0000000e+00   0.0000000e+00   0.0000000e+00   0.0000000e+00   1.2276401e-03   1.0900392e-01   0.0000000e+00   0.0000000e+00   0.0000000e+00   0.0000000e+00   0.0000000e+00   0.0000000e+00   0.0000000e+00   0.0000000e+00   0.0000000e+00   0.0000000e+00   0.0000000e+00   0.0000000e+00   0.0000000e+00   4.6121330e-01   0.0000000e+00   0.0000000e+00   0.0000000e+00   0.0000000e+00   0.0000000e+00   0.0000000e+00   1.2367742e-03   0.0000000e+00   0.0000000e+00   0.0000000e+00   0.0000000e+00   0.0000000e+00   0.0000000e+00   0.0000000e+00   0.0000000e+00   0.0000000e+00   0.0000000e+00   3.0433217e-02   0.0000000e+00   0.0000000e+00   0.0000000e+00   0.0000000e+00   0.0000000e+00   0.0000000e+00   1.3287419e-01   0.0000000e+00   0.0000000e+00   0.0000000e+00   4.0977097e-05   0.0000000e+00   0.0000000e+00   0.0000000e+00   0.0000000e+00   0.0000000e+00   0.0000000e+00   0.0000000e+00   1.9446832e-01   0.0000000e+00   0.0000000e+00   0.0000000e+00   0.0000000e+00   0.0000000e+00   0.0000000e+00   0.0000000e+00   0.0000000e+00   0.0000000e+00   0.0000000e+00   0.0000000e+00   0.0000000e+00   0.0000000e+00   0.0000000e+00   1.4408957e-03   0.0000000e+00   0.0000000e+00   0.0000000e+00   0.0000000e+00   0.0000000e+00   0.0000000e+00   0.0000000e+00   0.0000000e+00   0.0000000e+00   0.0000000e+00   0.0000000e+00   0.0000000e+00   0.0000000e+00   0.0000000e+00   0.0000000e+00   0.0000000e+00   0.0000000e+00   0.0000000e+00   0.0000000e+00   0.0000000e+00   0.0000000e+00   0.0000000e+00   0.0000000e+00   0.0000000e+00   0.0000000e+00   0.0000000e+00   0.0000000e+00   0.0000000e+00   0.0000000e+00   0.0000000e+00   0.0000000e+00   0.0000000e+00   0.0000000e+00   0.0000000e+00   0.0000000e+00   0.0000000e+00   0.0000000e+00   0.0000000e+00   0.0000000e+00   0.0000000e+00   0.0000000e+00   0.0000000e+00   1.4409494e-03   6.9112128e-04   0.0000000e+00   0.0000000e+00   0.0000000e+00   0.0000000e+00   0.0000000e+00   9.1587226e-02   0.0000000e+00   0.0000000e+00   0.0000000e+00   0.0000000e+00   0.0000000e+00   0.0000000e+00   0.0000000e+00   0.0000000e+00   0.0000000e+00   0.0000000e+00   1.5443941e-01   0.0000000e+00   0.0000000e+00   0.0000000e+00   0.0000000e+00   0.0000000e+00   4.2300158e-06   0.0000000e+00   0.0000000e+00   0.0000000e+00   0.0000000e+00   0.0000000e+00   0.0000000e+00   0.0000000e+00   2.0211923e-01   0.0000000e+00   0.0000000e+00   9.1016898e-02   0.0000000e+00   0.0000000e+00   0.0000000e+00   0.0000000e+00   0.0000000e+00   0.0000000e+00   0.0000000e+00   0.0000000e+00   0.0000000e+00   0.0000000e+00   0.0000000e+00   0.0000000e+00   0.0000000e+00   0.0000000e+00   0.0000000e+00   0.0000000e+00   0.0000000e+00   0.0000000e+00   0.0000000e+00   0.0000000e+00   0.0000000e+00   0.0000000e+00   0.0000000e+00   0.0000000e+00   0.0000000e+00   0.0000000e+00   5.8571232e-06   0.0000000e+00   0.0000000e+00   0.0000000e+00   0.0000000e+00   0.0000000e+00   0.0000000e+00   2.6014450e-05   0.0000000e+00   0.0000000e+00   0.0000000e+00   0.0000000e+00   0.0000000e+00   0.0000000e+00   0.0000000e+00   0.0000000e+00   0.0000000e+00   0.0000000e+00   0.0000000e+00   0.0000000e+00   0.0000000e+00   0.0000000e+00   0.0000000e+00   0.0000000e+00   0.0000000e+00   0.0000000e+00   0.0000000e+00   0.0000000e+00   0.0000000e+00   0.0000000e+00   0.0000000e+00   0.0000000e+00   0.0000000e+00   0.0000000e+00   0.0000000e+00   0.0000000e+00   0.0000000e+00   0.0000000e+00   0.0000000e+00   0.0000000e+00   0.0000000e+00   1.8309228e-01   0.0000000e+00   0.0000000e+00   0.0000000e+00   0.0000000e+00   0.0000000e+00   0.0000000e+00   0.0000000e+00   0.0000000e+00   3.0906070e-04   0.0000000e+00   0.0000000e+00   0.0000000e+00   0.0000000e+00   0.0000000e+00   0.0000000e+00   0.0000000e+00   0.0000000e+00   0.0000000e+00   0.0000000e+00   0.0000000e+00   0.0000000e+00   0.0000000e+00   0.0000000e+00   0.0000000e+00   0.0000000e+00   0.0000000e+00   0.0000000e+00   0.0000000e+00   0.0000000e+00   0.0000000e+00   0.0000000e+00   0.0000000e+00   0.0000000e+00   0.0000000e+00   0.0000000e+00   0.0000000e+00   0.0000000e+00   0.0000000e+00   0.0000000e+00   0.0000000e+00   0.0000000e+00   0.0000000e+00   0.0000000e+00   0.0000000e+00   0.0000000e+00   0.0000000e+00   0.0000000e+00   0.0000000e+00   0.0000000e+00   0.0000000e+00   0.0000000e+00   0.0000000e+00   0.0000000e+00   0.0000000e+00   0.0000000e+00   0.0000000e+00   0.0000000e+00   0.0000000e+00   0.0000000e+00   0.0000000e+00   0.0000000e+00   0.0000000e+00   0.0000000e+00   0.0000000e+00   0.0000000e+00   0.0000000e+00   0.0000000e+00   0.0000000e+00   0.0000000e+00   0.0000000e+00   1.8991031e-03   0.0000000e+00   1.5948258e-01   0.0000000e+00
   0.0000000e+00   0.0000000e+00   0.0000000e+00   0.0000000e+00   0.0000000e+00   0.0000000e+00   0.0000000e+00   0.0000000e+00   0.0000000e+00   0.0000000e+00   0.0000000e+00   0.0000000e+00   0.0000000e+00   0.0000000e+00   0.0000000e+00   0.0000000e+00   0.0000000e+00   0.0000000e+00   0.0000000e+00   0.0000000e+00   0.0000000e+00   0.0000000e+00   0.0000000e+00   0.0000000e+00   0.0000000e+00   0.0000000e+00   0.0000000e+00   0.0000000e+00   0.0000000e+00   0.0000000e+00   0.0000000e+00   0.0000000e+00   0.0000000e+00   0.0000000e+00   0.0000000e+00   0.0000000e+00   0.0000000e+00   0.0000000e+00   0.0000000e+00   0.0000000e+00   0.0000000e+00   0.0000000e+00   0.0000000e+00   0.0000000e+00   0.0000000e+00   0.0000000e+00   0.0000000e+00   0.0000000e+00   0.0000000e+00   0.0000000e+00   0.0000000e+00   8.9295818e-01   0.0000000e+00   0.0000000e+00   0.0000000e+00   0.0000000e+00   0.0000000e+00   0.0000000e+00   0.0000000e+00   0.0000000e+00   0.0000000e+00   0.0000000e+00   0.0000000e+00   0.0000000e+00   0.0000000e+00   0.0000000e+00   0.0000000e+00   0.0000000e+00   0.0000000e+00   0.0000000e+00   0.0000000e+00   0.0000000e+00   0.0000000e+00   0.0000000e+00   0.0000000e+00   0.0000000e+00   0.0000000e+00   0.0000000e+00   0.0000000e+00   0.0000000e+00   0.0000000e+00   0.0000000e+00   0.0000000e+00   0.0000000e+00   0.0000000e+00   0.0000000e+00   0.0000000e+00   0.0000000e+00   0.0000000e+00   0.0000000e+00   0.0000000e+00   0.0000000e+00   0.0000000e+00   0.0000000e+00   0.0000000e+00   0.0000000e+00   0.0000000e+00   0.0000000e+00   0.0000000e+00   0.0000000e+00   0.0000000e+00   0.0000000e+00   0.0000000e+00   0.0000000e+00   0.0000000e+00   0.0000000e+00   0.0000000e+00   0.0000000e+00   0.0000000e+00   0.0000000e+00   0.0000000e+00   0.0000000e+00   0.0000000e+00   0.0000000e+00   0.0000000e+00   0.0000000e+00   1.2531049e-01   0.0000000e+00   0.0000000e+00   0.0000000e+00   0.0000000e+00   0.0000000e+00   0.0000000e+00   0.0000000e+00   0.0000000e+00   0.0000000e+00   0.0000000e+00   0.0000000e+00   0.0000000e+00   0.0000000e+00   0.0000000e+00   0.0000000e+00   0.0000000e+00   0.0000000e+00   0.0000000e+00   0.0000000e+00   0.0000000e+00   0.0000000e+00   0.0000000e+00   0.0000000e+00   0.0000000e+00   0.0000000e+00   0.0000000e+00   0.0000000e+00   0.0000000e+00   0.0000000e+00   0.0000000e+00   0.0000000e+00   0.0000000e+00   0.0000000e+00   0.0000000e+00   0.0000000e+00   0.0000000e+00   0.0000000e+00   0.0000000e+00   0.0000000e+00   0.0000000e+00   0.0000000e+00   0.0000000e+00   0.0000000e+00   0.0000000e+00   0.0000000e+00   0.0000000e+00   0.0000000e+00   0.0000000e+00   0.0000000e+00   0.0000000e+00   0.0000000e+00   0.0000000e+00   0.0000000e+00   0.0000000e+00   0.0000000e+00   0.0000000e+00   0.0000000e+00   0.0000000e+00   0.0000000e+00   0.0000000e+00   0.0000000e+00   0.0000000e+00   0.0000000e+00   0.0000000e+00   0.0000000e+00   0.0000000e+00   0.0000000e+00   0.0000000e+00   0.0000000e+00   0.0000000e+00   0.0000000e+00   0.0000000e+00   0.0000000e+00   0.0000000e+00   0.0000000e+00   0.0000000e+00   0.0000000e+00   0.0000000e+00   0.0000000e+00   0.0000000e+00   0.0000000e+00   0.0000000e+00   0.0000000e+00   0.0000000e+00   0.0000000e+00   0.0000000e+00   0.0000000e+00   0.0000000e+00   0.0000000e+00   0.0000000e+00   0.0000000e+00   0.0000000e+00   0.0000000e+00   0.0000000e+00   0.0000000e+00   0.0000000e+00   0.0000000e+00   0.0000000e+00   0.0000000e+00   0.0000000e+00   0.0000000e+00   0.0000000e+00   0.0000000e+00   0.0000000e+00   0.0000000e+00   0.0000000e+00   0.0000000e+00   0.0000000e+00   0.0000000e+00   0.0000000e+00   0.0000000e+00   0.0000000e+00   0.0000000e+00   0.0000000e+00   0.0000000e+00   0.0000000e+00   0.0000000e+00   0.0000000e+00   0.0000000e+00   0.0000000e+00   0.0000000e+00   0.0000000e+00   0.0000000e+00   0.0000000e+00   0.0000000e+00   0.0000000e+00   0.0000000e+00   0.0000000e+00   0.0000000e+00   0.0000000e+00   0.0000000e+00   0.0000000e+00   0.0000000e+00   0.0000000e+00   0.0000000e+00   0.0000000e+00   0.0000000e+00   0.0000000e+00   0.0000000e+00   0.0000000e+00   0.0000000e+00   0.0000000e+00   0.0000000e+00   0.0000000e+00   0.0000000e+00   0.0000000e+00   0.0000000e+00   0.0000000e+00   0.0000000e+00   0.0000000e+00   0.0000000e+00   0.0000000e+00   0.0000000e+00   0.0000000e+00   0.0000000e+00   0.0000000e+00   0.0000000e+00   0.0000000e+00   0.0000000e+00   0.0000000e+00   0.0000000e+00   0.0000000e+00   0.0000000e+00   0.0000000e+00   0.0000000e+00   0.0000000e+00   0.0000000e+00   0.0000000e+00   0.0000000e+00   0.0000000e+00   0.0000000e+00   0.0000000e+00   0.0000000e+00   0.0000000e+00   0.0000000e+00   0.0000000e+00   0.0000000e+00   0.0000000e+00   0.0000000e+00   0.0000000e+00   0.0000000e+00   0.0000000e+00   0.0000000e+00   0.0000000e+00   0.0000000e+00   0.0000000e+00   0.0000000e+00   0.0000000e+00   0.0000000e+00   0.0000000e+00   0.0000000e+00   0.0000000e+00   0.0000000e+00   0.0000000e+00   0.0000000e+00   0.0000000e+00   0.0000000e+00   0.0000000e+00   0.0000000e+00   0.0000000e+00   0.0000000e+00   0.0000000e+00   5.9033464e-03   0.0000000e+00   0.0000000e+00   0.0000000e+00
   0.0000000e+00   0.0000000e+00   0.0000000e+00   0.0000000e+00   0.0000000e+00   0.0000000e+00   0.0000000e+00   8.4502388e-03   0.0000000e+00   0.0000000e+00   0.0000000e+00   2.2720402e-03   0.0000000e+00   0.0000000e+00   0.0000000e+00   0.0000000e+00   2.5997966e-03   0.0000000e+00   2.0303267e-01   0.0000000e+00   0.0000000e+00   0.0000000e+00   0.0000000e+00   4.9565352e-03   0.0000000e+00   0.0000000e+00   0.0000000e+00   3.2205640e-03   0.0000000e+00   0.0000000e+00   0.0000000e+00   0.0000000e+00   0.0000000e+00   0.0000000e+00   0.0000000e+00   0.0000000e+00   0.0000000e+00   0.0000000e+00   0.0000000e+00   0.0000000e+00   2.4344388e-03   2.9633508e-01   0.0000000e+00   2.6974315e-03   0.0000000e+00   0.0000000e+00   0.0000000e+00   0.0000000e+00   0.0000000e+00   0.0000000e+00   0.0000000e+00   0.0000000e+00   3.5282762e-01   0.0000000e+00   0.0000000e+00   0.0000000e+00   5.7037659e-03   0.0000000e+00   0.0000000e+00   0.0000000e+00   0.0000000e+00   1.1671152e-02   0.0000000e+00   0.0000000e+00   0.0000000e+00   1.9823585e-03   0.0000000e+00   0.0000000e+00   0.0000000e+00   0.0000000e+00   0.0000000e+00   0.0000000e+00   0.0000000e+00   5.2534716e-03   0.0000000e+00   0.0000000e+00   1.8786671e-01   0.0000000e+00   0.0000000e+00   0.0000000e+00   2.4315910e-03   0.0000000e+00   0.0000000e+00   1.4350363e-03   3.3536011e-03   0.0000000e+00   0.0000000e+00   0.0000000e+00   0.0000000e+00   0.0000000e+00   0.0000000e+00   0.0000000e+00   0.0000000e+00   0.0000000e+00   0.0000000e+00   0.0000000e+00   0.0000000e+00   0.0000000e+00   0.0000000e+00   0.0000000e+00   0.0000000e+00   0.0000000e+00   0.0000000e+00   0.0000000e+00   0.0000000e+00   0.0000000e+00   0.0000000e+00   0.0000000e+00   0.0000000e+00   0.0000000e+00   0.0000000e+00   0.0000000e+00   0.0000000e+00   0.0000000e+00   0.0000000e+00   0.0000000e+00   0.0000000e+00   0.0000000e+00   0.0000000e+00   0.0000000e+00   0.0000000e+00   0.0000000e+00   0.0000000e+00   2.1831572e-03   0.0000000e+00   0.0000000e+00   0.0000000e+00   0.0000000e+00   0.0000000e+00   0.0000000e+00   0.0000000e+00   0.0000000e+00   0.0000000e+00   0.0000000e+00   0.0000000e+00   0.0000000e+00   0.0000000e+00   0.0000000e+00   0.0000000e+00   0.0000000e+00   0.0000000e+00   0.0000000e+00   0.0000000e+00   2.7694570e-05   0.0000000e+00   0.0000000e+00   0.0000000e+00   0.0000000e+00   0.0000000e+00   0.0000000e+00   0.0000000e+00   0.0000000e+00   0.0000000e+00   0.0000000e+00   0.0000000e+00   0.0000000e+00   0.0000000e+00   4.6821713e-02   0.0000000e+00   0.0000000e+00   0.0000000e+00   0.0000000e+00   0.0000000e+00   0.0000000e+00   5.8383824e-03   0.0000000e+00   0.0000000e+00   0.0000000e+00   0.0000000e+00   0.0000000e+00   0.0000000e+00   0.0000000e+00   0.0000000e+00   0.0000000e+00   0.0000000e+00   0.0000000e+00   0.0000000e+00   0.0000000e+00   0.0000000e+00   0.0000000e+00   0.0000000e+00   0.0000000e+00   0.0000000e+00   0.0000000e+00   3.3508238e-03   0.0000000e+00   0.0000000e+00   0.0000000e+00   4.3860776e-06   0.0000000e+00   0.0000000e+00   0.0000000e+00   0.0000000e+00   0.0000000e+00   0.0000000e+00   2.4952966e-03   0.0000000e+00   3.2773274e-03   0.0000000e+00   0.0000000e+00   0.0000000e+00   0.0000000e+00   0.0000000e+00   0.0000000e+00   0.0000000e+00   0.0000000e+00   0.0000000e+00   0.0000000e+00   0.0000000e+00   0.0000000e+00   5.2056446e-02   0.0000000e+00   0.0000000e+00   0.0000000e+00   0.0000000e+00   0.0000000e+00   2.0914903e-03   0.0000000e+00   0.0000000e+00   0.0000000e+00   0.0000000e+00   0.0000000e+00   2.5354031e-01   0.0000000e+00   0.0000000e+00   0.0000000e+00   0.0000000e+00   0.0000000e+00   0.0000000e+00   0.0000000e+00   0.0000000e+00   3.3503170e-03   0.0000000e+00   0.0000000e+00   0.0000000e+00   0.0000000e+00   0.0000000e+00   1.6412315e-01   0.0000000e+00   0.0000000e+00   0.0000000e+00   0.0000000e+00   6.1325521e-03   0.0000000e+00   0.0000000e+00   0.0000000e+00   0.0000000e+00   1.3784547e-02   0.0000000e+00   0.0000000e+00   3.1192731e-02   0.0000000e+00   0.0000000e+00   0.0000000e+00   0.0000000e+00   0.0000000e+00   0.0000000e+00   0.0000000e+00   0.0000000e+00   0.0000000e+00   0.0000000e+00   0.0000000e+00   1.6280004e-01   0.0000000e+00   0.0000000e+00   0.0000000e+00   0.0000000e+00   0.0000000e+00   0.0000000e+00   0.0000000e+00   0.0000000e+00   0.0000000e+00   0.0000000e+00   0.0000000e+00   0.0000000e+00   0.0000000e+00   0.0000000e+00   0.0000000e+00   0.0000000e+00   0.0000000e+00   0.0000000e+00   0.0000000e+00   0.0000000e+00   2.6775352e-03   0.0000000e+00   0.0000000e+00   1.4067493e-01   0.0000000e+00   3.1722080e-01   0.0000000e+00   0.0000000e+00   0.0000000e+00   0.0000000e+00   0.0000000e+00   0.0000000e+00   2.1503146e-03   0.0000000e+00   0.0000000e+00   0.0000000e+00   0.0000000e+00   0.0000000e+00   0.0000000e+00   0.0000000e+00   0.0000000e+00   0.0000000e+00   0.0000000e+00   0.0000000e+00   0.0000000e+00   0.0000000e+00   3.0455584e-01   0.0000000e+00   2.9848324e-03   0.0000000e+00   0.0000000e+00   0.0000000e+00   0.0000000e+00   0.0000000e+00   0.0000000e+00   0.0000000e+00   0.0000000e+00   2.9218317e-01   0.0000000e+00   0.0000000e+00
   0.0000000e+00   0.0000000e+00   0.0000000e+00   0.0000000e+00   0.0000000e+00   0.0000000e+00   0.0000000e+00   0.0000000e+00   0.0000000e+00   0.0000000e+00   0.0000000e+00   0.0000000e+00   0.0000000e+00   0.0000000e+00   0.0000000e+00   0.0000000e+00   0.0000000e+00   0.0000000e+00   0.0000000e+00   0.0000000e+00   0.0000000e+00   0.0000000e+00   0.0000000e+00   0.0000000e+00   0.0000000e+00   0.0000000e+00   0.0000000e+00   0.0000000e+00   0.0000000e+00   0.0000000e+00   0.0000000e+00   0.0000000e+00   0.0000000e+00   0.0000000e+00   0.0000000e+00   0.0000000e+00   0.0000000e+00   0.0000000e+00   0.0000000e+00   0.0000000e+00   0.0000000e+00   0.0000000e+00   0.0000000e+00   0.0000000e+00   0.0000000e+00   0.0000000e+00   0.0000000e+00   0.0000000e+00   2.1138580e-01   0.0000000e+00   0.0000000e+00   0.0000000e+00   0.0000000e+00   3.3337036e-01   1.9974583e-01   0.0000000e+00   0.0000000e+00   0.0000000e+00   0.0000000e+00   0.0000000e+00   0.0000000e+00   0.0000000e+00   0.0000000e+00   0.0000000e+00   0.0000000e+00   0.0000000e+00   0.0000000e+00   0.0000000e+00   0.0000000e+00   0.0000000e+00   0.0000000e+00   0.0000000e+00   0.0000000e+00   0.0000000e+00   0.0000000e+00   0.0000000e+00   0.0000000e+00   0.0000000e+00   0.0000000e+00   0.0000000e+00   0.0000000e+00   0.0000000e+00   0.0000000e+00   0.0000000e+00   0.0000000e+00   0.0000000e+00   0.0000000e+00   0.0000000e+00   0.0000000e+00   0.0000000e+00   0.0000000e+00   0.0000000e+00   0.0000000e+00   0.0000000e+00   0.0000000e+00   0.0000000e+00   0.0000000e+00   0.0000000e+00   1.8576735e-01   0.0000000e+00   0.0000000e+00   0.0000000e+00   0.0000000e+00   1.9632511e-01   0.0000000e+00   0.0000000e+00   0.0000000e+00   0.0000000e+00   0.0000000e+00   0.0000000e+00   0.0000000e+00   0.0000000e+00   0.0000000e+00   0.0000000e+00   0.0000000e+00   0.0000000e+00   0.0000000e+00   0.0000000e+00   0.0000000e+00   0.0000000e+00   0.0000000e+00   0.0000000e+00   0.0000000e+00   0.0000000e+00   0.0000000e+00   1.9595047e-01   0.0000000e+00   0.0000000e+00   0.0000000e+00   0.0000000e+00   0.0000000e+00   0.0000000e+00   0.0000000e+00   0.0000000e+00   0.0000000e+00   0.0000000e+00   0.0000000e+00   0.0000000e+00   0.0000000e+00   0.0000000e+00   0.0000000e+00   0.0000000e+00   0.0000000e+00   0.0000000e+00   0.0000000e+00   0.0000000e+00   0.0000000e+00   0.0000000e+00   0.0000000e+00   0.0000000e+00   0.0000000e+00   0.0000000e+00   0.0000000e+00   0.0000000e+00   0.0000000e+00   0.0000000e+00   0.0000000e+00   0.0000000e+00   1.9286716e-01   0.0000000e+00   0.0000000e+00   0.0000000e+00   0.0000000e+00   0.0000000e+00   0.0000000e+00   0.0000000e+00   0.0000000e+00   0.0000000e+00   0.0000000e+00   0.0000000e+00   0.0000000e+00   0.0000000e+00   0.0000000e+00   0.0000000e+00   0.0000000e+00   0.0000000e+00   0.0000000e+00   0.0000000e+00   0.0000000e+00   0.0000000e+00   0.0000000e+00   0.0000000e+00   0.0000000e+00   0.0000000e+00   0.0000000e+00   0.0000000e+00   0.0000000e+00   0.0000000e+00   0.0000000e+00   0.0000000e+00   0.0000000e+00   1.9511898e-01   0.0000000e+00   0.0000000e+00   0.0000000e+00   0.0000000e+00   0.0000000e+00   0.0000000e+00   0.0000000e+00   0.0000000e+00   0.0000000e+00   0.0000000e+00   0.0000000e+00   0.0000000e+00   0.0000000e+00   0.0000000e+00   0.0000000e+00   0.0000000e+00   0.0000000e+00   0.0000000e+00   0.0000000e+00   0.0000000e+00   0.0000000e+00   0.0000000e+00   0.0000000e+00   0.0000000e+00   0.0000000e+00   0.0000000e+00   0.0000000e+00   0.0000000e+00   0.0000000e+00   0.0000000e+00   0.0000000e+00   0.0000000e+00   0.0000000e+00   0.0000000e+00   0.0000000e+00   0.0000000e+00   0.0000000e+00   0.0000000e+00   0.0000000e+00   0.0000000e+00   0.0000000e+00   0.0000000e+00   0.0000000e+00   0.0000000e+00   0.0000000e+00   0.0000000e+00   0.0000000e+00   0.0000000e+00   0.0000000e+00   0.0000000e+00   0.0000000e+00   0.0000000e+00   0.0000000e+00   0.0000000e+00   0.0000000e+00   0.0000000e+00   0.0000000e+00   0.0000000e+00   0.0000000e+00   0.0000000e+00   0.0000000e+00   0.0000000e+00   0.0000000e+00   0.0000000e+00   0.0000000e+00   0.0000000e+00   0.0000000e+00   0.0000000e+00   0.0000000e+00   0.0000000e+00   0.0000000e+00   0.0000000e+00   0.0000000e+00   0.0000000e+00   0.0000000e+00   0.0000000e+00   0.0000000e+00   0.0000000e+00   0.0000000e+00   0.0000000e+00   0.0000000e+00   0.0000000e+00   0.0000000e+00   0.0000000e+00   0.0000000e+00   0.0000000e+00   0.0000000e+00   0.0000000e+00   0.0000000e+00   0.0000000e+00   0.0000000e+00   0.0000000e+00   0.0000000e+00   0.0000000e+00   0.0000000e+00   0.0000000e+00   0.0000000e+00   0.0000000e+00   0.0000000e+00   0.0000000e+00   0.0000000e+00   0.0000000e+00   1.9500059e-01   0.0000000e+00   0.0000000e+00   0.0000000e+00   0.0000000e+00   0.0000000e+00   0.0000000e+00   0.0000000e+00   2.0535877e-01   0.0000000e+00   0.0000000e+00   0.0000000e+00   0.0000000e+00   0.0000000e+00   0.0000000e+00   0.0000000e+00   0.0000000e+00   0.0000000e+00   0.0000000e+00   0.0000000e+00   0.0000000e+00   0.0000000e+00   0.0000000e+00   0.0000000e+00   0.0000000e+00   0.0000000e+00   0.0000000e+00   0.0000000e+00   0.0000000e+00
   0.0000000e+00   0.0000000e+00   0.0000000e+00   0.0000000e+00   0.0000000e+00   0.0000000e+00   0.0000000e+00   0.0000000e+00   0.0000000e+00   0.0000000e+00   0.0000000e+00   0.0000000e+00   0.0000000e+00   0.0000000e+00   0.0000000e+00   0.0000000e+00   0.0000000e+00   0.0000000e+00   0.0000000e+00   0.0000000e+00   0.0000000e+00   0.0000000e+00   0.0000000e+00   0.0000000e+00   0.0000000e+00   0.0000000e+00   0.0000000e+00   0.0000000e+00   0.0000000e+00   0.0000000e+00   0.0000000e+00   0.0000000e+00   0.0000000e+00   0.0000000e+00   0.0000000e+00   0.0000000e+00   0.0000000e+00   0.0000000e+00   0.0000000e+00   0.0000000e+00   0.0000000e+00   0.0000000e+00   0.0000000e+00   0.0000000e+00   0.0000000e+00   0.0000000e+00   0.0000000e+00   0.0000000e+00   2.0488011e-01   0.0000000e+00   0.0000000e+00   0.0000000e+00   0.0000000e+00   2.0019814e-01   3.4790006e-01   0.0000000e+00   0.0000000e+00   0.0000000e+00   0.0000000e+00   0.0000000e+00   0.0000000e+00   0.0000000e+00   0.0000000e+00   0.0000000e+00   0.0000000e+00   0.0000000e+00   0.0000000e+00   0.0000000e+00   0.0000000e+00   0.0000000e+00   0.0000000e+00   0.0000000e+00   0.0000000e+00   0.0000000e+00   0.0000000e+00   0.0000000e+00   0.0000000e+00   0.0000000e+00   0.0000000e+00   0.0000000e+00   0.0000000e+00   0.0000000e+00   0.0000000e+00   0.0000000e+00   0.0000000e+00   0.0000000e+00   0.0000000e+00   0.0000000e+00   0.0000000e+00   0.0000000e+00   0.0000000e+00   0.0000000e+00   0.0000000e+00   0.0000000e+00   0.0000000e+00   0.0000000e+00   0.0000000e+00   0.0000000e+00   1.8361233e-01   0.0000000e+00   0.0000000e+00   0.0000000e+00   0.0000000e+00   1.9596033e-01   0.0000000e+00   0.0000000e+00   0.0000000e+00   0.0000000e+00   0.0000000e+00   0.0000000e+00   0.0000000e+00   0.0000000e+00   0.0000000e+00   0.0000000e+00   0.0000000e+00   0.0000000e+00   0.0000000e+00   0.0000000e+00   0.0000000e+00   0.0000000e+00   0.0000000e+00   0.0000000e+00   0.0000000e+00   0.0000000e+00   0.0000000e+00   2.1097311e-01   0.0000000e+00   0.0000000e+00   0.0000000e+00   0.0000000e+00   0.0000000e+00   0.0000000e+00   0.0000000e+00   0.0000000e+00   0.0000000e+00   0.0000000e+00   0.0000000e+00   0.0000000e+00   0.0000000e+00   0.0000000e+00   0.0000000e+00   0.0000000e+00   0.0000000e+00   0.0000000e+00   0.0000000e+00   0.0000000e+00   0.0000000e+00   0.0000000e+00   0.0000000e+00   0.0000000e+00   0.0000000e+00   0.0000000e+00   0.0000000e+00   0.0000000e+00   0.0000000e+00   0.0000000e+00   0.0000000e+00   0.0000000e+00   1.9233986e-01   0.0000000e+00   0.0000000e+00   0.0000000e+00   0.0000000e+00   0.0000000e+00   0.0000000e+00   0.0000000e+00   0.0000000e+00   0.0000000e+00   0.0000000e+00   0.0000000e+00   0.0000000e+00   0.0000000e+00   0.0000000e+00   0.0000000e+00   0.0000000e+00   0.0000000e+00   0.0000000e+00   0.0000000e+00   0.0000000e+00   0.0000000e+00   0.0000000e+00   0.0000000e+00   0.0000000e+00   0.0000000e+00   0.0000000e+00   0.0000000e+00   0.0000000e+00   0.0000000e+00   0.0000000e+00   0.0000000e+00   0.0000000e+00   2.3050607e-01   0.0000000e+00   0.0000000e+00   0.0000000e+00   0.0000000e+00   0.0000000e+00   0.0000000e+00   0.0000000e+00   0.0000000e+00   0.0000000e+00   0.0000000e+00   0.0000000e+00   0.0000000e+00   0.0000000e+00   0.0000000e+00   0.0000000e+00   0.0000000e+00   0.0000000e+00   0.0000000e+00   0.0000000e+00   0.0000000e+00   0.0000000e+00   0.0000000e+00   0.0000000e+00   0.0000000e+00   0.0000000e+00   0.0000000e+00   0.0000000e+00   0.0000000e+00   0.0000000e+00   0.0000000e+00   0.0000000e+00   0.0000000e+00   0.0000000e+00   0.0000000e+00   0.0000000e+00   0.0000000e+00   0.0000000e+00   0.0000000e+00   0.0000000e+00   0.0000000e+00   0.0000000e+00   0.0000000e+00   0.0000000e+00   0.0000000e+00   0.0000000e+00   0.0000000e+00   0.0000000e+00   0.0000000e+00   0.0000000e+00   0.0000000e+00   0.0000000e+00   0.0000000e+00   0.0000000e+00   0.0000000e+00   0.0000000e+00   0.0000000e+00   0.0000000e+00   0.0000000e+00   0.0000000e+00   0.0000000e+00   0.0000000e+00   0.0000000e+00   0.0000000e+00   0.0000000e+00   0.0000000e+00   0.0000000e+00   0.0000000e+00   0.0000000e+00   0.0000000e+00   0.0000000e+00   0.0000000e+00   0.0000000e+00   0.0000000e+00   0.0000000e+00   0.0000000e+00   0.0000000e+00   0.0000000e+00   0.0000000e+00   0.0000000e+00   0.0000000e+00   0.0000000e+00   0.0000000e+00   0.0000000e+00   0.0000000e+00   0.0000000e+00   0.0000000e+00   0.0000000e+00   0.0000000e+00   0.0000000e+00   0.0000000e+00   0.0000000e+00   0.0000000e+00   0.0000000e+00   0.0000000e+00   0.0000000e+00   0.0000000e+00   0.0000000e+00   0.0000000e+00   0.0000000e+00   0.0000000e+00   0.0000000e+00   0.0000000e+00   1.9197080e-01   0.0000000e+00   0.0000000e+00   0.0000000e+00   0.0000000e+00   0.0000000e+00   0.0000000e+00   0.0000000e+00   2.0607278e-01   0.0000000e+00   0.0000000e+00   0.0000000e+00   0.0000000e+00   0.0000000e+00   0.0000000e+00   0.0000000e+00   0.0000000e+00   0.0000000e+00   0.0000000e+00   0.0000000e+00   0.0000000e+00   0.0000000e+00   0.0000000e+00   0.0000000e+00   0.0000000e+00   0.0000000e+00   0.0000000e+00   0.0000000e+00   0.0000000e+00
   0.0000000e+00   3.4135850e-06   0.0000000e+00   0.0000000e+00   0.0000000e+00   0.0000000e+00   5.7117089e-01   2.1659475e-05   6.1720925e-06   4.0839372e-01   0.0000000e+00   1.3413523e-05   0.0000000e+00   0.0000000e+00   5.3204426e-06   5.4182499e-06   1.4218355e-05   0.0000000e+00   0.0000000e+00   3.4909136e-06   4.0778913e-01   0.0000000e+00   0.0000000e+00   9.0554356e-06   5.5546502e-06   3.8768690e-01   0.0000000e+00   1.6756955e-05   5.5763093e-06   9.5116073e-06   2.7729775e-01   0.0000000e+00   3.8269104e-01   0.0000000e+00   3.5137486e-06   1.8100254e-05   0.0000000e+00   5.7089607e-01   0.0000000e+00   0.0000000e+00   8.6988003e-06   0.0000000e+00   0.0000000e+00   5.8189700e-06   0.0000000e+00   0.0000000e+00   4.0593483e-01   3.8246746e-01   0.0000000e+00   0.0000000e+00   8.8711065e-06   0.0000000e+00   0.0000000e+00   0.0000000e+00   0.0000000e+00   5.6820397e-01   7.1373642e-06   7.4022265e-06   4.0702193e-01   2.8140950e-05   3.8797951e-01   1.0960672e-05   2.7674126e-05   4.0832479e-06   7.2084060e-06   9.4251402e-06   0.0000000e+00   0.0000000e+00   4.4807737e-04   5.8599921e-06   3.8351040e-06   0.0000000e+00   0.0000000e+00   1.2474739e-05   8.3888340e-03   0.0000000e+00   0.0000000e+00   5.7271938e-01   0.0000000e+00   0.0000000e+00   5.7644327e-06   4.0577180e-01   3.7968467e-01   0.0000000e+00   3.6387462e-03   0.0000000e+00   0.0000000e+00   0.0000000e+00   6.2879370e-06   0.0000000e+00   3.5566808e-06   5.8972378e-06   0.0000000e+00   0.0000000e+00   0.0000000e+00   0.0000000e+00   4.0445845e-01   0.0000000e+00   0.0000000e+00   0.0000000e+00   0.0000000e+00   6.3666131e-06   3.4286998e-05   0.0000000e+00   0.0000000e+00   8.5981776e-06   5.8518125e-06   2.7713589e-01   0.0000000e+00   0.0000000e+00   0.0000000e+00   7.0344909e-06   0.0000000e+00   0.0000000e+00   0.0000000e+00   3.6672790e-06   0.0000000e+00   0.0000000e+00   0.0000000e+00   0.0000000e+00   0.0000000e+00   0.0000000e+00   5.0785772e-06   1.3837407e-05   0.0000000e+00   0.0000000e+00   9.5407275e-05   3.5202575e-06   6.8099563e-06   0.0000000e+00   0.0000000e+00   5.7168199e-01   7.5001877e-06   0.0000000e+00   0.0000000e+00   5.6820397e-01   3.4336989e-06   0.0000000e+00   5.7871614e-03   0.0000000e+00   0.0000000e+00   6.2250196e-06   5.9140490e-06   0.0000000e+00   0.0000000e+00   2.1245275e-05   3.4332360e-03   5.7123121e-01   4.0061352e-01   5.2928564e-06   0.0000000e+00   0.0000000e+00   0.0000000e+00   6.7063441e-06   3.9859629e-01   3.5560029e-06   2.8978100e-05   9.1413251e-06   0.0000000e+00   0.0000000e+00   0.0000000e+00   5.6503990e-06   0.0000000e+00   0.0000000e+00   9.9643337e-06   5.7271938e-01   0.0000000e+00   1.2186794e-02   0.0000000e+00   0.0000000e+00   0.0000000e+00   0.0000000e+00   0.0000000e+00   3.2533378e-06   0.0000000e+00   5.6929822e-01   6.9237024e-06   0.0000000e+00   0.0000000e+00   3.7559447e-06   0.0000000e+00   3.7020910e-06   0.0000000e+00   0.0000000e+00   1.6868821e-05   0.0000000e+00   0.0000000e+00   0.0000000e+00   4.0807975e-01   3.8340461e-01   5.7221985e-01   0.0000000e+00   0.0000000e+00   0.0000000e+00   0.0000000e+00   7.8717038e-06   3.5603389e-06   6.6487906e-06   1.5515834e-04   7.2133741e-06   0.0000000e+00   0.0000000e+00   5.7937955e-06   0.0000000e+00   0.0000000e+00   0.0000000e+00   0.0000000e+00   0.0000000e+00   0.0000000e+00   0.0000000e+00   1.1530859e-05   0.0000000e+00   0.0000000e+00   3.8915892e-06   0.0000000e+00   3.7643389e-06   1.1072153e-05   0.0000000e+00   4.0822129e-01   3.6780702e-06   3.8084162e-06   4.5035128e-06   0.0000000e+00   0.0000000e+00   6.4566074e-06   1.1366962e-02   3.4288435e-06   7.3056402e-06   3.6497143e-06   4.0848780e-01   4.1606302e-06   1.5936431e-05   0.0000000e+00   0.0000000e+00   0.0000000e+00   6.5851228e-06   0.0000000e+00   0.0000000e+00   0.0000000e+00   0.0000000e+00   0.0000000e+00   0.0000000e+00   1.4589000e-05   0.0000000e+00   0.0000000e+00   0.0000000e+00   0.0000000e+00   6.9709938e-06   0.0000000e+00   0.0000000e+00   8.6054592e-06   0.0000000e+00   0.0000000e+00   3.4789520e-06   0.0000000e+00   1.2080822e-02   0.0000000e+00   1.5448873e-04   0.0000000e+00   6.6149907e-06   3.0522320e-05   0.0000000e+00   0.0000000e+00   4.0120219e-04   0.0000000e+00   1.2701195e-02   0.0000000e+00   0.0000000e+00   0.0000000e+00   0.0000000e+00   0.0000000e+00   0.0000000e+00   0.0000000e+00   5.7168199e-01   0.0000000e+00   6.1932773e-06   0.0000000e+00   1.5976702e-05   5.2343439e-06   4.0606036e-06   6.2913729e-06   0.0000000e+00   0.0000000e+00   8.0909909e-06   0.0000000e+00   0.0000000e+00   0.0000000e+00   4.0696501e-01   0.0000000e+00   3.7534961e-06   0.0000000e+00   0.0000000e+00   5.4839106e-06   0.0000000e+00   0.0000000e+00   1.0161128e-05   5.6602849e-01   0.0000000e+00   3.5565194e-06   5.2346657e-06   0.0000000e+00   3.3422442e-06   0.0000000e+00   3.6517280e-06   0.0000000e+00   6.9488221e-06   0.0000000e+00   0.0000000e+00   5.3665874e-06   0.0000000e+00   1.1376691e-02   1.2053529e-05   0.0000000e+00   0.0000000e+00   0.0000000e+00   5.4288164e-06   0.0000000e+00   0.0000000e+00   0.0000000e+00   2.8000266e-05   0.0000000e+00   0.0000000e+00   0.0000000e+00
   0.0000000e+00   0.0000000e+00   0.0000000e+00   0.0000000e+00   0.0000000e+00   0.0000000e+00   6.6927828e-06   1.4140904e-01   0.0000000e+00   1.6873123e-05   0.0000000e+00   6.9576876e-02   0.0000000e+00   0.0000000e+00   0.0000000e+00   0.0000000e+00   6.9967934e-02   0.0000000e+00   6.5695069e-03   0.0000000e+00   1.6660322e-05   0.0000000e+00   0.0000000e+00   1.7253323e-01   0.0000000e+00   8.0055092e-06   0.0000000e+00   7.2962909e-02   0.0000000e+00   0.0000000e+00   5.6043784e-06   0.0000000e+00   8.0983122e-06   0.0000000e+00   0.0000000e+00   0.0000000e+00   0.0000000e+00   6.5479798e-06   0.0000000e+00   0.0000000e+00   8.6168002e-02   6.0244300e-03   0.0000000e+00   9.2323039e-02   0.0000000e+00   0.0000000e+00   1.6695673e-05   8.3591168e-06   0.0000000e+00   0.0000000e+00   0.0000000e+00   0.0000000e+00   5.7613155e-03   0.0000000e+00   0.0000000e+00   6.9194294e-06   2.3918567e-01   0.0000000e+00   1.6844792e-05   0.0000000e+00   9.0388204e-06   8.5149572e-02   0.0000000e+00   0.0000000e+00   0.0000000e+00   9.0623542e-02   0.0000000e+00   0.0000000e+00   0.0000000e+00   0.0000000e+00   0.0000000e+00   0.0000000e+00   0.0000000e+00   1.5044455e-01   0.0000000e+00   0.0000000e+00   6.9583250e-03   6.6224747e-06   0.0000000e+00   0.0000000e+00   8.9533729e-02   9.9728926e-06   9.2386198e-06   3.4401568e-03   7.6428312e-02   0.0000000e+00   0.0000000e+00   0.0000000e+00   0.0000000e+00   0.0000000e+00   0.0000000e+00   0.0000000e+00   0.0000000e+00   0.0000000e+00   0.0000000e+00   0.0000000e+00   8.7196149e-06   0.0000000e+00   0.0000000e+00   0.0000000e+00   0.0000000e+00   0.0000000e+00   0.0000000e+00   0.0000000e+00   0.0000000e+00   0.0000000e+00   0.0000000e+00   5.3715800e-06   0.0000000e+00   0.0000000e+00   0.0000000e+00   0.0000000e+00   0.0000000e+00   0.0000000e+00   0.0000000e+00   0.0000000e+00   0.0000000e+00   0.0000000e+00   0.0000000e+00   0.0000000e+00   0.0000000e+00   0.0000000e+00   0.0000000e+00   7.0447480e-02   0.0000000e+00   0.0000000e+00   0.0000000e+00   0.0000000e+00   0.0000000e+00   0.0000000e+00   0.0000000e+00   6.6600602e-06   0.0000000e+00   0.0000000e+00   0.0000000e+00   6.9194294e-06   0.0000000e+00   0.0000000e+00   0.0000000e+00   0.0000000e+00   0.0000000e+00   0.0000000e+00   0.0000000e+00   1.8447004e-03   0.0000000e+00   0.0000000e+00   0.0000000e+00   6.6165152e-06   1.8573229e-05   0.0000000e+00   0.0000000e+00   0.0000000e+00   0.0000000e+00   0.0000000e+00   9.4022349e-06   0.0000000e+00   0.0000000e+00   6.6049183e-02   0.0000000e+00   0.0000000e+00   0.0000000e+00   0.0000000e+00   0.0000000e+00   0.0000000e+00   9.4907419e-02   6.6224747e-06   0.0000000e+00   0.0000000e+00   0.0000000e+00   0.0000000e+00   0.0000000e+00   0.0000000e+00   0.0000000e+00   0.0000000e+00   0.0000000e+00   6.7382318e-06   0.0000000e+00   0.0000000e+00   0.0000000e+00   0.0000000e+00   0.0000000e+00   0.0000000e+00   0.0000000e+00   0.0000000e+00   8.3823969e-02   0.0000000e+00   0.0000000e+00   0.0000000e+00   2.3269195e-04   8.7798659e-06   6.6155009e-06   0.0000000e+00   0.0000000e+00   0.0000000e+00   0.0000000e+00   8.5550829e-02   0.0000000e+00   9.0031649e-02   0.0000000e+00   0.0000000e+00   0.0000000e+00   0.0000000e+00   0.0000000e+00   0.0000000e+00   0.0000000e+00   0.0000000e+00   0.0000000e+00   0.0000000e+00   0.0000000e+00   0.0000000e+00   1.1661319e-01   0.0000000e+00   0.0000000e+00   0.0000000e+00   0.0000000e+00   0.0000000e+00   6.0908924e-02   0.0000000e+00   1.6701733e-05   0.0000000e+00   0.0000000e+00   0.0000000e+00   6.8580058e-03   0.0000000e+00   0.0000000e+00   0.0000000e+00   0.0000000e+00   0.0000000e+00   0.0000000e+00   1.6522543e-05   0.0000000e+00   7.7337743e-02   0.0000000e+00   0.0000000e+00   0.0000000e+00   0.0000000e+00   0.0000000e+00   1.1341406e-02   0.0000000e+00   0.0000000e+00   0.0000000e+00   0.0000000e+00   1.2953509e-01   0.0000000e+00   0.0000000e+00   0.0000000e+00   0.0000000e+00   7.3742509e-02   0.0000000e+00   0.0000000e+00   1.1119213e-01   0.0000000e+00   0.0000000e+00   0.0000000e+00   0.0000000e+00   0.0000000e+00   0.0000000e+00   0.0000000e+00   0.0000000e+00   0.0000000e+00   0.0000000e+00   0.0000000e+00   8.9064098e-03   0.0000000e+00   0.0000000e+00   0.0000000e+00   0.0000000e+00   0.0000000e+00   0.0000000e+00   0.0000000e+00   0.0000000e+00   0.0000000e+00   0.0000000e+00   6.6600602e-06   0.0000000e+00   0.0000000e+00   0.0000000e+00   0.0000000e+00   0.0000000e+00   0.0000000e+00   0.0000000e+00   0.0000000e+00   0.0000000e+00   8.6978809e-02   0.0000000e+00   0.0000000e+00   1.6958337e-02   1.6825663e-05   5.3184660e-03   0.0000000e+00   0.0000000e+00   0.0000000e+00   0.0000000e+00   0.0000000e+00   0.0000000e+00   8.6143318e-02   6.8825337e-06   0.0000000e+00   0.0000000e+00   0.0000000e+00   0.0000000e+00   0.0000000e+00   0.0000000e+00   0.0000000e+00   0.0000000e+00   0.0000000e+00   0.0000000e+00   0.0000000e+00   0.0000000e+00   4.7616485e-03   0.0000000e+00   8.3174740e-02   0.0000000e+00   0.0000000e+00   0.0000000e+00   0.0000000e+00   0.0000000e+00   0.0000000e+00   0.0000000e+00   0.0000000e+00   5.5616331e-03   0.0000000e+00   0.0000000e+00
   0.0000000e+00   2.2994996e-03   2.0919540e-05   0.0000000e+00   0.0000000e+00   0.0000000e+00   7.9578633e-06   0.0000000e+00   2.2952127e-03   1.2058129e-04   0.0000000e+00   0.0000000e+00   0.0000000e+00   0.0000000e+00   2.6511971e-03   2.6308747e-03   0.0000000e+00   0.0000000e+00   0.0000000e+00   2.2905996e-03   2.5528560e-05   0.0000000e+00   0.0000000e+00   0.0000000e+00   4.4566841e-03   9.6244869e-06   0.0000000e+00   0.0000000e+00   4.5228325e-03   8.8830750e-04   5.6469998e-06   0.0000000e+00   1.0536282e-05   0.0000000e+00   1.6881628e-03   1.1920729e-03   0.0000000e+00   7.8127843e-06   0.0000000e+00   0.0000000e+00   0.0000000e+00   0.0000000e+00   0.0000000e+00   0.0000000e+00   0.0000000e+00   1.2880499e-04   2.5398015e-05   9.9561209e-06   0.0000000e+00   0.0000000e+00   5.8424624e-04   0.0000000e+00   0.0000000e+00   0.0000000e+00   0.0000000e+00   8.1707452e-06   0.0000000e+00   8.9672752e-01   2.8428354e-05   2.1069376e-03   1.0918269e-05   0.0000000e+00   2.0739366e-03   2.2879699e-03   2.4047568e-03   0.0000000e+00   0.0000000e+00   0.0000000e+00   6.9361061e-02   7.0811178e-03   2.2873766e-03   1.5394666e-05   1.7026945e-04   0.0000000e+00   1.2158236e-05   0.0000000e+00   0.0000000e+00   7.8736198e-06   0.0000000e+00   3.4192099e-05   0.0000000e+00   1.1442263e-05   1.0385741e-05   0.0000000e+00   0.0000000e+00   0.0000000e+00   0.0000000e+00   0.0000000e+00   2.3782749e-03   0.0000000e+00   1.7039765e-03   2.6624148e-03   0.0000000e+00   0.0000000e+00   0.0000000e+00   0.0000000e+00   1.0979833e-05   0.0000000e+00   0.0000000e+00   0.0000000e+00   0.0000000e+00   3.8072226e-03   3.9250514e-02   0.0000000e+00   0.0000000e+00   2.4969908e-03   5.1437881e-03   6.6629029e-06   5.4091960e-05   0.0000000e+00   0.0000000e+00   2.3063287e-03   0.0000000e+00   0.0000000e+00   0.0000000e+00   1.7060660e-03   0.0000000e+00   0.0000000e+00   1.3809239e-04   0.0000000e+00   5.0428817e-06   0.0000000e+00   2.6492187e-03   0.0000000e+00   0.0000000e+00   0.0000000e+00   1.7946165e-03   1.6701535e-03   2.4115053e-03   0.0000000e+00   0.0000000e+00   7.8608317e-06   2.5058648e-03   0.0000000e+00   0.0000000e+00   8.1707452e-06   1.7060602e-03   0.0000000e+00   7.8011997e-06   0.0000000e+00   0.0000000e+00   3.8277359e-03   2.2581130e-03   0.0000000e+00   0.0000000e+00   1.3992022e-03   5.4254016e-02   7.9252398e-06   4.7379458e-05   2.6260216e-03   0.0000000e+00   0.0000000e+00   0.0000000e+00   2.2900088e-03   1.1669999e-05   2.2965246e-03   1.9932788e-03   0.0000000e+00   0.0000000e+00   0.0000000e+00   0.0000000e+00   1.8844117e-03   0.0000000e+00   0.0000000e+00   0.0000000e+00   7.8736198e-06   1.4246869e-04   1.7662756e-05   0.0000000e+00   6.9797792e-04   3.2428350e-05   0.0000000e+00   0.0000000e+00   1.6932734e-03   0.0000000e+00   8.1302754e-06   2.3692535e-03   0.0000000e+00   0.0000000e+00   2.2749711e-03   0.0000000e+00   2.2949740e-03   0.0000000e+00   0.0000000e+00   0.0000000e+00   0.0000000e+00   0.0000000e+00   0.0000000e+00   2.3956425e-05   1.0922590e-05   7.9240249e-06   0.0000000e+00   0.0000000e+00   0.0000000e+00   0.0000000e+00   0.0000000e+00   2.2785057e-03   0.0000000e+00   1.8750051e-03   2.3516836e-03   0.0000000e+00   2.4060773e-05   2.1307385e-03   0.0000000e+00   0.0000000e+00   0.0000000e+00   5.1895517e-05   7.1917549e-03   0.0000000e+00   0.0000000e+00   0.0000000e+00   0.0000000e+00   0.0000000e+00   2.2922718e-03   2.1706971e-05   2.2770789e-03   0.0000000e+00   0.0000000e+00   2.5942682e-05   2.2630186e-03   2.2788401e-03   1.8052335e-03   0.0000000e+00   0.0000000e+00   2.2645019e-03   1.6474543e-05   2.2874205e-03   2.3356221e-03   2.2809313e-03   2.5140832e-05   1.8108047e-03   0.0000000e+00   0.0000000e+00   0.0000000e+00   0.0000000e+00   2.4774545e-03   0.0000000e+00   0.0000000e+00   0.0000000e+00   0.0000000e+00   2.1053642e-05   0.0000000e+00   0.0000000e+00   0.0000000e+00   0.0000000e+00   0.0000000e+00   0.0000000e+00   0.0000000e+00   0.0000000e+00   0.0000000e+00   0.0000000e+00   0.0000000e+00   0.0000000e+00   1.6806003e-03   0.0000000e+00   1.7509165e-05   0.0000000e+00   1.8579168e-03   0.0000000e+00   2.4048607e-03   2.0577843e-03   0.0000000e+00   0.0000000e+00   0.0000000e+00   0.0000000e+00   1.8408295e-05   1.8179429e-04   0.0000000e+00   0.0000000e+00   0.0000000e+00   5.0285651e-05   0.0000000e+00   1.3098183e-04   7.8608317e-06   0.0000000e+00   2.3003229e-03   0.0000000e+00   2.0714314e-03   2.6387287e-03   1.7533337e-03   2.2935271e-03   0.0000000e+00   0.0000000e+00   0.0000000e+00   0.0000000e+00   0.0000000e+00   0.0000000e+00   2.5293844e-05   0.0000000e+00   2.2593601e-03   0.0000000e+00   0.0000000e+00   5.2821850e-03   0.0000000e+00   0.0000000e+00   0.0000000e+00   8.4259547e-06   0.0000000e+00   2.2903987e-03   2.6413920e-03   0.0000000e+00   2.2683427e-03   0.0000000e+00   2.2885260e-03   0.0000000e+00   2.3361099e-03   0.0000000e+00   0.0000000e+00   2.6484137e-03   0.0000000e+00   1.6488643e-05   0.0000000e+00   0.0000000e+00   0.0000000e+00   0.0000000e+00   4.9409903e-03   0.0000000e+00   0.0000000e+00   0.0000000e+00   1.8440823e-03   0.0000000e+00   0.0000000e+00   0.0000000e+00
   0.0000000e+00   2.1758490e-04   2.9371000e-06   0.0000000e+00   0.0000000e+00   0.0000000e+00   4.0888929e-01   5.2728241e-05   2.4695528e-04   4.1842093e-01   0.0000000e+00   3.2654137e-05   0.0000000e+00   0.0000000e+00   2.3730394e-04   2.3840285e-04   3.4613436e-05   0.0000000e+00   0.0000000e+00   2.1825835e-04   4.1912984e-01   0.0000000e+00   0.0000000e+00   2.2044726e-05   2.2685749e-04   3.2993195e-01   0.0000000e+00   4.0793453e-05   2.2981599e-04   2.9795352e-05   2.3463446e-01   0.0000000e+00   3.3058472e-01   0.0000000e+00   1.8963778e-04   5.6699507e-05   0.0000000e+00   4.0826779e-01   0.0000000e+00   0.0000000e+00   2.1176526e-05   0.0000000e+00   0.0000000e+00   1.4165812e-05   0.0000000e+00   1.8084200e-05   4.1992544e-01   3.2995572e-01   0.0000000e+00   0.0000000e+00   2.7788967e-05   0.0000000e+00   0.0000000e+00   0.0000000e+00   0.0000000e+00   4.0898953e-01   1.7375336e-05   2.5709801e-05   4.1911109e-01   5.5305885e-04   3.2697937e-01   2.6682870e-05   5.5012110e-04   2.2319319e-04   2.6131568e-04   2.2944742e-05   0.0000000e+00   0.0000000e+00   1.4036138e-03   2.3092975e-04   2.2137637e-04   2.1614085e-06   2.3905803e-05   3.0368745e-05   1.2497888e-02   0.0000000e+00   0.0000000e+00   4.0907003e-01   0.0000000e+00   0.0000000e+00   1.4033045e-05   3.4631412e-01   3.3138797e-01   0.0000000e+00   5.1837588e-03   0.0000000e+00   0.0000000e+00   0.0000000e+00   2.5595634e-04   0.0000000e+00   1.9191754e-04   2.4253790e-04   0.0000000e+00   0.0000000e+00   0.0000000e+00   0.0000000e+00   3.4240221e-01   0.0000000e+00   0.0000000e+00   0.0000000e+00   0.0000000e+00   2.3920070e-04   1.0790698e-04   0.0000000e+00   0.0000000e+00   2.6659609e-04   2.3023991e-04   2.2444279e-01   7.5945022e-06   0.0000000e+00   0.0000000e+00   2.4971014e-04   0.0000000e+00   0.0000000e+00   0.0000000e+00   1.9273277e-04   0.0000000e+00   0.0000000e+00   1.9388148e-05   0.0000000e+00   6.2901556e-07   0.0000000e+00   2.3517758e-04   3.3686048e-05   0.0000000e+00   0.0000000e+00   1.1815400e-03   1.8920602e-04   2.6067495e-04   0.0000000e+00   0.0000000e+00   4.0900351e-01   2.6291132e-04   0.0000000e+00   0.0000000e+00   4.0898953e-01   1.8880910e-04   0.0000000e+00   9.3012802e-03   0.0000000e+00   0.0000000e+00   2.3518957e-04   2.4547007e-04   0.0000000e+00   0.0000000e+00   6.6551365e-05   5.1252846e-03   4.0900826e-01   4.1246077e-01   2.3738875e-04   0.0000000e+00   0.0000000e+00   0.0000000e+00   2.5289421e-04   3.3480413e-01   2.1920200e-04   5.4660565e-04   2.2253817e-05   0.0000000e+00   0.0000000e+00   0.0000000e+00   2.0974163e-04   0.0000000e+00   0.0000000e+00   2.4257365e-05   4.0907003e-01   2.0002580e-05   1.8156182e-02   0.0000000e+00   0.0000000e+00   4.5529351e-06   0.0000000e+00   0.0000000e+00   1.8700103e-04   0.0000000e+00   4.0856503e-01   2.6091982e-04   0.0000000e+00   0.0000000e+00   2.2029341e-04   0.0000000e+00   2.2045531e-04   0.0000000e+00   0.0000000e+00   4.1065781e-05   0.0000000e+00   0.0000000e+00   0.0000000e+00   4.0490905e-01   3.3243037e-01   4.0897154e-01   0.0000000e+00   0.0000000e+00   0.0000000e+00   0.0000000e+00   1.9163027e-05   2.1880992e-04   1.6185943e-05   1.6131859e-03   2.6319591e-04   0.0000000e+00   3.3781285e-06   2.3257327e-04   0.0000000e+00   0.0000000e+00   0.0000000e+00   7.2861221e-06   0.0000000e+00   0.0000000e+00   0.0000000e+00   2.8070944e-05   0.0000000e+00   0.0000000e+00   2.2142466e-04   0.0000000e+00   2.2048137e-04   2.6954262e-05   0.0000000e+00   4.2019690e-01   2.1990664e-04   2.2107114e-04   2.0657885e-04   0.0000000e+00   0.0000000e+00   2.5142904e-04   1.6934775e-02   2.1777603e-04   2.6552466e-04   2.1985712e-04   4.1812234e-01   1.9926834e-04   3.8795954e-05   0.0000000e+00   0.0000000e+00   0.0000000e+00   2.4429373e-04   0.0000000e+00   0.0000000e+00   0.0000000e+00   0.0000000e+00   2.9559279e-06   0.0000000e+00   3.5515741e-05   0.0000000e+00   0.0000000e+00   0.0000000e+00   0.0000000e+00   1.6970321e-05   0.0000000e+00   0.0000000e+00   2.0949295e-05   0.0000000e+00   0.0000000e+00   1.8975107e-04   0.0000000e+00   1.7998301e-02   0.0000000e+00   1.3624657e-03   0.0000000e+00   2.5827973e-04   5.7346004e-04   0.0000000e+00   0.0000000e+00   1.2715126e-03   0.0000000e+00   1.8922549e-02   2.5523889e-05   0.0000000e+00   0.0000000e+00   0.0000000e+00   7.0600971e-06   0.0000000e+00   1.8389827e-05   4.0900351e-01   0.0000000e+00   2.4723292e-04   0.0000000e+00   4.3815091e-04   2.3678013e-04   1.9957631e-04   2.4958238e-04   0.0000000e+00   0.0000000e+00   1.9696863e-05   0.0000000e+00   0.0000000e+00   0.0000000e+00   4.1903440e-01   0.0000000e+00   2.2064570e-04   0.0000000e+00   0.0000000e+00   2.2646719e-04   0.0000000e+00   0.0000000e+00   2.4736444e-05   4.0787841e-01   0.0000000e+00   2.1868962e-04   2.3696163e-04   0.0000000e+00   2.1658188e-04   0.0000000e+00   2.2014713e-04   0.0000000e+00   2.6140722e-04   0.0000000e+00   0.0000000e+00   2.3761812e-04   0.0000000e+00   1.6949270e-02   2.9343343e-05   0.0000000e+00   0.0000000e+00   0.0000000e+00   2.2676921e-04   0.0000000e+00   0.0000000e+00   0.0000000e+00   8.7711546e-05   0.0000000e+00   0.0000000e+00   0.0000000e+00
   0.0000000e+00   1.8553080e-01   2.5659468e-03   0.0000000e+00   0.0000000e+00   0.0000000e+00   0.0000000e+00   0.0000000e+00   1.5909626e-01   0.0000000e+00   0.0000000e+00   0.0000000e+00   0.0000000e+00   0.0000000e+00   1.6585340e-01   1.6584794e-01   0.0000000e+00   0.0000000e+00   0.0000000e+00   1.8590581e-01   0.0000000e+00   0.0000000e+00   0.0000000e+00   0.0000000e+00   1.5256926e-01   0.0000000e+00   0.0000000e+00   0.0000000e+00   1.5128417e-01   0.0000000e+00   0.0000000e+00   0.0000000e+00   0.0000000e+00   0.0000000e+00   1.4907178e-01   0.0000000e+00   1.8197839e-05   0.0000000e+00   0.0000000e+00   0.0000000e+00   0.0000000e+00   0.0000000e+00   0.0000000e+00   0.0000000e+00   0.0000000e+00   1.3414232e-02   0.0000000e+00   0.0000000e+00   0.0000000e+00   0.0000000e+00   1.2267819e-05   0.0000000e+00   0.0000000e+00   0.0000000e+00   0.0000000e+00   0.0000000e+00   0.0000000e+00   1.9024205e-03   4.1125139e-04   1.8793240e-01   0.0000000e+00   0.0000000e+00   1.8714478e-01   1.8497290e-01   1.6535213e-01   0.0000000e+00   0.0000000e+00   0.0000000e+00   0.0000000e+00   1.5029139e-01   1.8661937e-01   2.7675145e-03   1.7047238e-02   0.0000000e+00   0.0000000e+00   1.5027113e-05   0.0000000e+00   0.0000000e+00   0.0000000e+00   0.0000000e+00   0.0000000e+00   0.0000000e+00   0.0000000e+00   0.0000000e+00   0.0000000e+00   0.0000000e+00   0.0000000e+00   1.5339000e-05   1.6592545e-01   0.0000000e+00   1.5067845e-01   1.6561668e-01   0.0000000e+00   0.0000000e+00   0.0000000e+00   0.0000000e+00   0.0000000e+00   0.0000000e+00   0.0000000e+00   0.0000000e+00   0.0000000e+00   1.5518504e-01   0.0000000e+00   0.0000000e+00   0.0000000e+00   1.5551451e-01   1.5032141e-01   0.0000000e+00   5.6679778e-03   0.0000000e+00   0.0000000e+00   1.6590365e-01   0.0000000e+00   0.0000000e+00   0.0000000e+00   1.5069671e-01   0.0000000e+00   0.0000000e+00   1.4054157e-02   0.0000000e+00   6.7621574e-04   0.0000000e+00   1.6577125e-01   0.0000000e+00   0.0000000e+00   0.0000000e+00   1.6111617e-01   1.4882098e-01   1.6560288e-01   0.0000000e+00   0.0000000e+00   0.0000000e+00   1.6013379e-01   0.0000000e+00   0.0000000e+00   0.0000000e+00   1.4948993e-01   0.0000000e+00   0.0000000e+00   0.0000000e+00   0.0000000e+00   1.5311743e-01   1.5966979e-01   0.0000000e+00   0.0000000e+00   0.0000000e+00   0.0000000e+00   0.0000000e+00   3.8620039e-04   1.6559573e-01   0.0000000e+00   0.0000000e+00   4.8492448e-04   1.5879963e-01   0.0000000e+00   1.8627116e-01   1.7288966e-01   0.0000000e+00   0.0000000e+00   0.0000000e+00   0.0000000e+00   1.3240712e-01   0.0000000e+00   1.7865060e-05   0.0000000e+00   0.0000000e+00   1.4643970e-02   0.0000000e+00   0.0000000e+00   0.0000000e+00   3.7938560e-03   0.0000000e+00   0.0000000e+00   1.4951930e-01   0.0000000e+00   0.0000000e+00   1.6587917e-01   1.2374973e-05   0.0000000e+00   1.8461621e-01   1.6637798e-05   1.8590709e-01   0.0000000e+00   0.0000000e+00   0.0000000e+00   0.0000000e+00   0.0000000e+00   0.0000000e+00   0.0000000e+00   0.0000000e+00   0.0000000e+00   0.0000000e+00   0.0000000e+00   0.0000000e+00   0.0000000e+00   0.0000000e+00   1.8612730e-01   0.0000000e+00   1.6094813e-01   1.6575704e-01   0.0000000e+00   2.7666608e-03   1.6478845e-01   0.0000000e+00   0.0000000e+00   0.0000000e+00   5.8223401e-03   0.0000000e+00   0.0000000e+00   0.0000000e+00   0.0000000e+00   0.0000000e+00   0.0000000e+00   1.8529126e-01   0.0000000e+00   1.8656726e-01   0.0000000e+00   0.0000000e+00   0.0000000e+00   1.8553995e-01   1.8522812e-01   1.5440911e-01   0.0000000e+00   0.0000000e+00   1.6024320e-01   0.0000000e+00   1.8677226e-01   1.6528366e-01   1.8688079e-01   0.0000000e+00   1.5353614e-01   0.0000000e+00   0.0000000e+00   0.0000000e+00   0.0000000e+00   1.5899730e-01   0.0000000e+00   0.0000000e+00   0.0000000e+00   0.0000000e+00   2.3452102e-03   0.0000000e+00   0.0000000e+00   0.0000000e+00   0.0000000e+00   0.0000000e+00   0.0000000e+00   0.0000000e+00   1.9234659e-05   0.0000000e+00   0.0000000e+00   0.0000000e+00   0.0000000e+00   1.4984792e-01   0.0000000e+00   0.0000000e+00   0.0000000e+00   1.5858128e-01   0.0000000e+00   1.6518185e-01   1.8630134e-01   0.0000000e+00   0.0000000e+00   0.0000000e+00   0.0000000e+00   0.0000000e+00   1.7977649e-02   0.0000000e+00   0.0000000e+00   0.0000000e+00   5.5325721e-03   0.0000000e+00   1.3363441e-02   0.0000000e+00   0.0000000e+00   1.5934454e-01   0.0000000e+00   1.8729741e-01   1.6585879e-01   1.5259989e-01   1.5933665e-01   0.0000000e+00   0.0000000e+00   0.0000000e+00   0.0000000e+00   0.0000000e+00   0.0000000e+00   0.0000000e+00   0.0000000e+00   1.8593409e-01   0.0000000e+00   0.0000000e+00   1.5144843e-01   0.0000000e+00   0.0000000e+00   0.0000000e+00   0.0000000e+00   0.0000000e+00   1.8535563e-01   1.6613823e-01   0.0000000e+00   1.8536065e-01   0.0000000e+00   1.8697052e-01   0.0000000e+00   1.6618141e-01   0.0000000e+00   0.0000000e+00   1.6558917e-01   0.0000000e+00   0.0000000e+00   0.0000000e+00   0.0000000e+00   0.0000000e+00   0.0000000e+00   1.5195549e-01   0.0000000e+00   0.0000000e+00   0.0000000e+00   0.0000000e+00   0.0000000e+00   1.5139287e-05   0.0000000e+00
   0.0000000e+00   4.3787938e-06   0.0000000e+00   0.0000000e+00   0.0000000e+00   0.0000000e+00   3.9134992e-01   2.8293678e-05   7.9216914e-06   3.2765687e-01   0.0000000e+00   1.7522026e-05   0.0000000e+00   0.0000000e+00   6.8433458e-06   6.9586031e-06   1.8573375e-05   0.0000000e+00   0.0000000e+00   4.4787857e-06   3.2774725e-01   0.0000000e+00   0.0000000e+00   1.1829076e-05   7.1356861e-06   2.9400350e-01   0.0000000e+00   2.1889538e-05   7.1404358e-06   1.1417430e-05   2.3402506e-01   0.0000000e+00   2.9193175e-01   0.0000000e+00   4.5067435e-06   2.1726967e-05   0.0000000e+00   3.9121764e-01   0.0000000e+00   0.0000000e+00   1.1363205e-05   0.0000000e+00   0.0000000e+00   7.6012951e-06   0.0000000e+00   0.0000000e+00   3.2708099e-01   2.9146952e-01   0.0000000e+00   0.0000000e+00   1.0648593e-05   0.0000000e+00   0.0000000e+00   0.0000000e+00   0.0000000e+00   3.9012573e-01   9.3235077e-06   8.8853963e-06   3.2720095e-01   3.6135372e-05   3.4110718e-01   1.4317878e-05   3.5521447e-05   5.2308084e-06   9.2376727e-06   1.2312020e-05   0.0000000e+00   0.0000000e+00   5.3785776e-04   7.5100912e-06   4.9263315e-06   0.0000000e+00   0.0000000e+00   1.6295698e-05   7.9760993e-03   0.0000000e+00   0.0000000e+00   3.9200991e-01   0.0000000e+00   0.0000000e+00   7.5300533e-06   3.1847792e-01   2.9027695e-01   0.0000000e+00   3.4753437e-03   0.0000000e+00   0.0000000e+00   0.0000000e+00   8.0435337e-06   0.0000000e+00   4.5623310e-06   7.5684998e-06   0.0000000e+00   0.0000000e+00   0.0000000e+00   0.0000000e+00   3.1226298e-01   0.0000000e+00   0.0000000e+00   0.0000000e+00   0.0000000e+00   8.1711891e-06   4.3014618e-05   0.0000000e+00   0.0000000e+00   1.1060917e-05   7.5071895e-06   2.2477061e-01   0.0000000e+00   0.0000000e+00   0.0000000e+00   9.0520117e-06   0.0000000e+00   0.0000000e+00   0.0000000e+00   4.7063696e-06   0.0000000e+00   0.0000000e+00   0.0000000e+00   0.0000000e+00   0.0000000e+00   0.0000000e+00   6.5291682e-06   1.8075744e-05   0.0000000e+00   0.0000000e+00   1.2247336e-04   4.5137133e-06   8.7182338e-06   0.0000000e+00   0.0000000e+00   3.9159064e-01   9.6317274e-06   0.0000000e+00   0.0000000e+00   3.9012573e-01   4.4045760e-06   0.0000000e+00   5.6583726e-03   0.0000000e+00   0.0000000e+00   7.9998872e-06   7.5908088e-06   0.0000000e+00   0.0000000e+00   2.5502150e-05   3.2658941e-03   3.9138479e-01   3.2297868e-01   6.8020451e-06   0.0000000e+00   0.0000000e+00   0.0000000e+00   8.6067680e-06   3.4197322e-01   4.5630829e-06   3.7173763e-05   1.1941273e-05   0.0000000e+00   0.0000000e+00   0.0000000e+00   7.2213804e-06   0.0000000e+00   0.0000000e+00   1.3016366e-05   3.9200991e-01   0.0000000e+00   1.1587198e-02   0.0000000e+00   0.0000000e+00   0.0000000e+00   0.0000000e+00   0.0000000e+00   4.1752901e-06   0.0000000e+00   3.9057832e-01   8.8530991e-06   0.0000000e+00   0.0000000e+00   4.8096785e-06   0.0000000e+00   4.7442838e-06   0.0000000e+00   0.0000000e+00   2.2035667e-05   0.0000000e+00   0.0000000e+00   0.0000000e+00   3.2491256e-01   2.9228103e-01   3.9182254e-01   0.0000000e+00   0.0000000e+00   0.0000000e+00   0.0000000e+00   1.0282772e-05   4.5633392e-06   8.6852862e-06   1.9679172e-04   9.2485060e-06   0.0000000e+00   0.0000000e+00   7.4465652e-06   0.0000000e+00   0.0000000e+00   0.0000000e+00   0.0000000e+00   0.0000000e+00   0.0000000e+00   0.0000000e+00   1.5062711e-05   0.0000000e+00   0.0000000e+00   4.9964369e-06   0.0000000e+00   4.8250535e-06   1.4463505e-05   0.0000000e+00   3.2826046e-01   4.7128619e-06   4.8787114e-06   5.7766200e-06   0.0000000e+00   0.0000000e+00   8.2799363e-06   1.0807702e-02   4.3995479e-06   9.3504682e-06   4.6828230e-06   3.2815303e-01   5.3568994e-06   2.0817691e-05   0.0000000e+00   0.0000000e+00   0.0000000e+00   8.4626317e-06   0.0000000e+00   0.0000000e+00   0.0000000e+00   0.0000000e+00   0.0000000e+00   0.0000000e+00   1.9057547e-05   0.0000000e+00   0.0000000e+00   0.0000000e+00   0.0000000e+00   9.1061788e-06   0.0000000e+00   0.0000000e+00   1.1241274e-05   0.0000000e+00   0.0000000e+00   4.4628325e-06   0.0000000e+00   1.1486439e-02   0.0000000e+00   2.0157362e-04   0.0000000e+00   8.4756963e-06   3.9216145e-05   0.0000000e+00   0.0000000e+00   5.3611186e-04   0.0000000e+00   1.2076290e-02   0.0000000e+00   0.0000000e+00   0.0000000e+00   0.0000000e+00   0.0000000e+00   0.0000000e+00   0.0000000e+00   3.9159064e-01   0.0000000e+00   7.9545677e-06   0.0000000e+00   2.1071881e-05   6.7268447e-06   5.2147229e-06   8.0601230e-06   0.0000000e+00   0.0000000e+00   1.0569226e-05   0.0000000e+00   0.0000000e+00   0.0000000e+00   3.2729179e-01   0.0000000e+00   4.8087722e-06   0.0000000e+00   0.0000000e+00   7.0419924e-06   0.0000000e+00   0.0000000e+00   1.3273437e-05   3.8919026e-01   0.0000000e+00   4.5671030e-06   6.7304568e-06   0.0000000e+00   4.2842618e-06   0.0000000e+00   4.6796450e-06   0.0000000e+00   8.9042177e-06   0.0000000e+00   0.0000000e+00   6.8941621e-06   0.0000000e+00   1.0816952e-02   1.5745473e-05   0.0000000e+00   0.0000000e+00   0.0000000e+00   6.9696238e-06   0.0000000e+00   0.0000000e+00   0.0000000e+00   3.3610625e-05   0.0000000e+00   0.0000000e+00   0.0000000e+00
   0.0000000e+00   0.0000000e+00   0.0000000e+00   0.0000000e+00   0.0000000e+00   0.0000000e+00   1.0277939e-05   9.3699754e-02   0.0000000e+00   2.5911634e-05   0.0000000e+00   6.6036189e-02   0.0000000e+00   0.0000000e+00   0.0000000e+00   0.0000000e+00   6.4190900e-02   0.0000000e+00   1.3132732e-02   0.0000000e+00   2.5584841e-05   0.0000000e+00   0.0000000e+00   9.8075163e-02   0.0000000e+00   1.2293861e-05   0.0000000e+00   7.6763169e-02   0.0000000e+00   0.0000000e+00   8.6065040e-06   0.0000000e+00   1.2436376e-05   0.0000000e+00   0.0000000e+00   0.0000000e+00   0.0000000e+00   1.0055569e-05   0.0000000e+00   0.0000000e+00   8.8090829e-02   2.0432007e-02   0.0000000e+00   9.3989945e-02   0.0000000e+00   0.0000000e+00   2.5639128e-05   1.2836887e-05   0.0000000e+00   0.0000000e+00   0.0000000e+00   0.0000000e+00   1.3785637e-02   0.0000000e+00   0.0000000e+00   1.0625995e-05   9.0866432e-02   0.0000000e+00   2.5868126e-05   0.0000000e+00   1.3880691e-05   1.8913262e-01   0.0000000e+00   0.0000000e+00   0.0000000e+00   9.2560853e-02   0.0000000e+00   0.0000000e+00   0.0000000e+00   0.0000000e+00   0.0000000e+00   0.0000000e+00   0.0000000e+00   8.7071752e-02   0.0000000e+00   0.0000000e+00   1.1374183e-02   1.0169969e-05   0.0000000e+00   0.0000000e+00   9.0732538e-02   1.5315122e-05   1.4187518e-05   2.7541823e-03   7.5536854e-02   0.0000000e+00   0.0000000e+00   0.0000000e+00   0.0000000e+00   0.0000000e+00   0.0000000e+00   0.0000000e+00   0.0000000e+00   0.0000000e+00   0.0000000e+00   0.0000000e+00   1.3390495e-05   0.0000000e+00   0.0000000e+00   0.0000000e+00   0.0000000e+00   0.0000000e+00   0.0000000e+00   0.0000000e+00   0.0000000e+00   0.0000000e+00   0.0000000e+00   8.2490013e-06   0.0000000e+00   0.0000000e+00   0.0000000e+00   0.0000000e+00   0.0000000e+00   0.0000000e+00   0.0000000e+00   0.0000000e+00   0.0000000e+00   0.0000000e+00   0.0000000e+00   0.0000000e+00   0.0000000e+00   0.0000000e+00   0.0000000e+00   6.6942250e-02   0.0000000e+00   0.0000000e+00   0.0000000e+00   0.0000000e+00   0.0000000e+00   0.0000000e+00   0.0000000e+00   1.0227688e-05   0.0000000e+00   0.0000000e+00   0.0000000e+00   1.0625995e-05   0.0000000e+00   0.0000000e+00   0.0000000e+00   0.0000000e+00   0.0000000e+00   0.0000000e+00   0.0000000e+00   2.0236463e-03   0.0000000e+00   0.0000000e+00   0.0000000e+00   1.0160817e-05   2.8522443e-05   0.0000000e+00   0.0000000e+00   0.0000000e+00   0.0000000e+00   0.0000000e+00   1.4438777e-05   0.0000000e+00   0.0000000e+00   6.5068371e-02   0.0000000e+00   0.0000000e+00   0.0000000e+00   0.0000000e+00   0.0000000e+00   0.0000000e+00   8.8021439e-02   1.0169969e-05   0.0000000e+00   0.0000000e+00   0.0000000e+00   0.0000000e+00   0.0000000e+00   0.0000000e+00   0.0000000e+00   0.0000000e+00   0.0000000e+00   1.0347734e-05   0.0000000e+00   0.0000000e+00   0.0000000e+00   0.0000000e+00   0.0000000e+00   0.0000000e+00   0.0000000e+00   0.0000000e+00   7.4314132e-02   0.0000000e+00   0.0000000e+00   0.0000000e+00   2.8467537e-04   1.3483021e-05   1.0159260e-05   0.0000000e+00   0.0000000e+00   0.0000000e+00   0.0000000e+00   8.5101543e-02   0.0000000e+00   8.7667399e-02   0.0000000e+00   0.0000000e+00   0.0000000e+00   0.0000000e+00   0.0000000e+00   0.0000000e+00   0.0000000e+00   0.0000000e+00   0.0000000e+00   0.0000000e+00   0.0000000e+00   0.0000000e+00   8.5683194e-02   0.0000000e+00   0.0000000e+00   0.0000000e+00   0.0000000e+00   0.0000000e+00   4.3197786e-02   0.0000000e+00   2.5648435e-05   0.0000000e+00   0.0000000e+00   0.0000000e+00   1.3917055e-02   0.0000000e+00   0.0000000e+00   0.0000000e+00   0.0000000e+00   0.0000000e+00   0.0000000e+00   2.5373257e-05   0.0000000e+00   7.8803398e-02   0.0000000e+00   0.0000000e+00   0.0000000e+00   0.0000000e+00   0.0000000e+00   1.3018541e-02   0.0000000e+00   0.0000000e+00   0.0000000e+00   0.0000000e+00   1.1828577e-01   0.0000000e+00   0.0000000e+00   0.0000000e+00   0.0000000e+00   6.6011200e-02   0.0000000e+00   0.0000000e+00   9.4809212e-02   0.0000000e+00   0.0000000e+00   0.0000000e+00   0.0000000e+00   0.0000000e+00   0.0000000e+00   0.0000000e+00   0.0000000e+00   0.0000000e+00   0.0000000e+00   0.0000000e+00   2.5867544e-02   0.0000000e+00   0.0000000e+00   0.0000000e+00   0.0000000e+00   0.0000000e+00   0.0000000e+00   0.0000000e+00   0.0000000e+00   0.0000000e+00   0.0000000e+00   1.0227688e-05   0.0000000e+00   0.0000000e+00   0.0000000e+00   0.0000000e+00   0.0000000e+00   0.0000000e+00   0.0000000e+00   0.0000000e+00   0.0000000e+00   8.6455778e-02   0.0000000e+00   0.0000000e+00   1.4057941e-02   2.5838750e-05   1.3678596e-02   0.0000000e+00   0.0000000e+00   0.0000000e+00   0.0000000e+00   0.0000000e+00   0.0000000e+00   8.7120976e-02   1.0569335e-05   0.0000000e+00   0.0000000e+00   0.0000000e+00   0.0000000e+00   0.0000000e+00   0.0000000e+00   0.0000000e+00   0.0000000e+00   0.0000000e+00   0.0000000e+00   0.0000000e+00   0.0000000e+00   1.3328654e-02   0.0000000e+00   7.1774330e-02   0.0000000e+00   0.0000000e+00   0.0000000e+00   0.0000000e+00   0.0000000e+00   0.0000000e+00   0.0000000e+00   0.0000000e+00   1.4106579e-02   0.0000000e+00   0.0000000e+00
   0.0000000e+00   1.8825649e-01   2.4801774e-03   0.0000000e+00   0.0000000e+00   0.0000000e+00   0.0000000e+00   0.0000000e+00   1.5882680e-01   0.0000000e+00   0.0000000e+00   0.0000000e+00   0.0000000e+00   0.0000000e+00   1.6725057e-01   1.6724764e-01   0.0000000e+00   0.0000000e+00   0.0000000e+00   1.8863482e-01   0.0000000e+00   0.0000000e+00   0.0000000e+00   0.0000000e+00   1.5337122e-01   0.0000000e+00   0.0000000e+00   0.0000000e+00   1.5199901e-01   0.0000000e+00   0.0000000e+00   0.0000000e+00   0.0000000e+00   0.0000000e+00   1.5062356e-01   0.0000000e+00   1.7660768e-05   0.0000000e+00   0.0000000e+00   0.0000000e+00   0.0000000e+00   0.0000000e+00   0.0000000e+00   0.0000000e+00   0.0000000e+00   1.3098907e-02   0.0000000e+00   0.0000000e+00   0.0000000e+00   0.0000000e+00   1.1905760e-05   0.0000000e+00   0.0000000e+00   0.0000000e+00   0.0000000e+00   0.0000000e+00   0.0000000e+00   1.8797338e-03   4.1050507e-04   1.8746335e-01   0.0000000e+00   0.0000000e+00   1.8940901e-01   1.8766230e-01   1.6656441e-01   0.0000000e+00   0.0000000e+00   0.0000000e+00   0.0000000e+00   1.5080815e-01   1.8933169e-01   2.6259486e-03   1.6691546e-02   0.0000000e+00   0.0000000e+00   1.4583619e-05   0.0000000e+00   0.0000000e+00   0.0000000e+00   0.0000000e+00   0.0000000e+00   0.0000000e+00   0.0000000e+00   0.0000000e+00   0.0000000e+00   0.0000000e+00   0.0000000e+00   1.4886302e-05   1.6705623e-01   0.0000000e+00   1.5230649e-01   1.6700960e-01   0.0000000e+00   0.0000000e+00   0.0000000e+00   0.0000000e+00   0.0000000e+00   0.0000000e+00   0.0000000e+00   0.0000000e+00   0.0000000e+00   1.5600953e-01   0.0000000e+00   0.0000000e+00   0.0000000e+00   1.5659975e-01   1.5087875e-01   0.0000000e+00   5.5324659e-03   0.0000000e+00   0.0000000e+00   1.6751042e-01   0.0000000e+00   0.0000000e+00   0.0000000e+00   1.5232605e-01   0.0000000e+00   0.0000000e+00   1.3745298e-02   0.0000000e+00   6.8034390e-04   0.0000000e+00   1.6716248e-01   0.0000000e+00   0.0000000e+00   0.0000000e+00   1.6160244e-01   1.5037448e-01   1.6664564e-01   0.0000000e+00   0.0000000e+00   0.0000000e+00   1.6006669e-01   0.0000000e+00   0.0000000e+00   0.0000000e+00   1.5103444e-01   0.0000000e+00   0.0000000e+00   0.0000000e+00   0.0000000e+00   1.5380068e-01   1.5940599e-01   0.0000000e+00   0.0000000e+00   0.0000000e+00   0.0000000e+00   0.0000000e+00   3.8319346e-04   1.6697529e-01   0.0000000e+00   0.0000000e+00   4.7061295e-04   1.5846867e-01   0.0000000e+00   1.8897944e-01   1.7322514e-01   0.0000000e+00   0.0000000e+00   0.0000000e+00   0.0000000e+00   1.3319713e-01   0.0000000e+00   1.7337810e-05   0.0000000e+00   0.0000000e+00   1.4312438e-02   0.0000000e+00   0.0000000e+00   0.0000000e+00   3.6772944e-03   0.0000000e+00   0.0000000e+00   1.5111011e-01   0.0000000e+00   0.0000000e+00   1.6700256e-01   1.2009752e-05   0.0000000e+00   1.8729395e-01   1.6146768e-05   1.8859090e-01   0.0000000e+00   0.0000000e+00   0.0000000e+00   0.0000000e+00   0.0000000e+00   0.0000000e+00   0.0000000e+00   0.0000000e+00   0.0000000e+00   0.0000000e+00   0.0000000e+00   0.0000000e+00   0.0000000e+00   0.0000000e+00   1.8883590e-01   0.0000000e+00   1.6142959e-01   1.6685888e-01   0.0000000e+00   2.6844814e-03   1.6670780e-01   0.0000000e+00   0.0000000e+00   0.0000000e+00   5.6580232e-03   0.0000000e+00   0.0000000e+00   0.0000000e+00   0.0000000e+00   0.0000000e+00   0.0000000e+00   1.8797053e-01   0.0000000e+00   1.8930282e-01   0.0000000e+00   0.0000000e+00   0.0000000e+00   1.8825868e-01   1.8792920e-01   1.5617404e-01   0.0000000e+00   0.0000000e+00   1.5997973e-01   0.0000000e+00   1.8949324e-01   1.6635283e-01   1.8961516e-01   0.0000000e+00   1.5516335e-01   0.0000000e+00   0.0000000e+00   0.0000000e+00   0.0000000e+00   1.6008200e-01   0.0000000e+00   0.0000000e+00   0.0000000e+00   0.0000000e+00   2.2800533e-03   0.0000000e+00   0.0000000e+00   0.0000000e+00   0.0000000e+00   0.0000000e+00   0.0000000e+00   0.0000000e+00   1.8666988e-05   0.0000000e+00   0.0000000e+00   0.0000000e+00   0.0000000e+00   1.5142596e-01   0.0000000e+00   0.0000000e+00   0.0000000e+00   1.5889954e-01   0.0000000e+00   1.6623516e-01   1.8653808e-01   0.0000000e+00   0.0000000e+00   0.0000000e+00   0.0000000e+00   0.0000000e+00   1.7617818e-02   0.0000000e+00   0.0000000e+00   0.0000000e+00   5.3830913e-03   0.0000000e+00   1.3067546e-02   0.0000000e+00   0.0000000e+00   1.5902182e-01   0.0000000e+00   1.8782812e-01   1.6725163e-01   1.5424750e-01   1.5914511e-01   0.0000000e+00   0.0000000e+00   0.0000000e+00   0.0000000e+00   0.0000000e+00   0.0000000e+00   0.0000000e+00   0.0000000e+00   1.8868836e-01   0.0000000e+00   0.0000000e+00   1.5206468e-01   0.0000000e+00   0.0000000e+00   0.0000000e+00   0.0000000e+00   0.0000000e+00   1.8806546e-01   1.6754081e-01   0.0000000e+00   1.8809271e-01   0.0000000e+00   1.8971353e-01   0.0000000e+00   1.6731032e-01   0.0000000e+00   0.0000000e+00   1.6696812e-01   0.0000000e+00   0.0000000e+00   0.0000000e+00   0.0000000e+00   0.0000000e+00   0.0000000e+00   1.5266740e-01   0.0000000e+00   0.0000000e+00   0.0000000e+00   0.0000000e+00   0.0000000e+00   1.4692482e-05   0.0000000e+00
   0.0000000e+00   3.4209600e-01   3.2889443e-03   0.0000000e+00   0.0000000e+00   0.0000000e+00   0.0000000e+00   0.0000000e+00   2.1994697e-01   0.0000000e+00   0.0000000e+00   0.0000000e+00   0.0000000e+00   0.0000000e+00   2.2115386e-01   2.2088015e-01   0.0000000e+00   0.0000000e+00   0.0000000e+00   3.4293444e-01   0.0000000e+00   0.0000000e+00   0.0000000e+00   0.0000000e+00   2.2081995e-01   0.0000000e+00   0.0000000e+00   0.0000000e+00   2.1681132e-01   0.0000000e+00   0.0000000e+00   0.0000000e+00   0.0000000e+00   0.0000000e+00   2.4832992e-01   0.0000000e+00   2.4386711e-06   0.0000000e+00   0.0000000e+00   0.0000000e+00   0.0000000e+00   0.0000000e+00   0.0000000e+00   0.0000000e+00   0.0000000e+00   1.7674580e-02   0.0000000e+00   0.0000000e+00   0.0000000e+00   0.0000000e+00   1.6439960e-06   0.0000000e+00   0.0000000e+00   0.0000000e+00   0.0000000e+00   0.0000000e+00   0.0000000e+00   2.1343371e-03   2.0452638e-04   1.8469735e-01   0.0000000e+00   0.0000000e+00   1.8742762e-01   3.3974396e-01   2.5725387e-01   0.0000000e+00   0.0000000e+00   0.0000000e+00   0.0000000e+00   2.1236292e-01   3.4404874e-01   3.3700858e-03   2.2624103e-02   0.0000000e+00   0.0000000e+00   2.0137657e-06   0.0000000e+00   0.0000000e+00   0.0000000e+00   0.0000000e+00   0.0000000e+00   0.0000000e+00   0.0000000e+00   0.0000000e+00   0.0000000e+00   0.0000000e+00   0.0000000e+00   2.0555614e-06   2.5585871e-01   0.0000000e+00   2.5087338e-01   2.2652775e-01   0.0000000e+00   0.0000000e+00   0.0000000e+00   0.0000000e+00   0.0000000e+00   0.0000000e+00   0.0000000e+00   0.0000000e+00   0.0000000e+00   2.2763332e-01   0.0000000e+00   0.0000000e+00   0.0000000e+00   2.2274518e-01   2.1305748e-01   0.0000000e+00   7.4598996e-03   0.0000000e+00   0.0000000e+00   2.6561909e-01   0.0000000e+00   0.0000000e+00   0.0000000e+00   2.5064836e-01   0.0000000e+00   0.0000000e+00   1.8595444e-02   0.0000000e+00   1.1159050e-03   0.0000000e+00   2.1979188e-01   0.0000000e+00   0.0000000e+00   0.0000000e+00   1.6218641e-01   2.4779285e-01   2.5459415e-01   0.0000000e+00   0.0000000e+00   0.0000000e+00   2.2242081e-01   0.0000000e+00   0.0000000e+00   0.0000000e+00   2.4900305e-01   0.0000000e+00   0.0000000e+00   0.0000000e+00   0.0000000e+00   2.1947418e-01   2.2126289e-01   0.0000000e+00   0.0000000e+00   0.0000000e+00   0.0000000e+00   0.0000000e+00   1.7116402e-04   2.1977050e-01   0.0000000e+00   0.0000000e+00   6.4984159e-05   2.1780195e-01   0.0000000e+00   3.4293366e-01   1.7643789e-01   0.0000000e+00   0.0000000e+00   0.0000000e+00   0.0000000e+00   2.0534962e-01   0.0000000e+00   2.3940757e-06   0.0000000e+00   0.0000000e+00   1.9340759e-02   0.0000000e+00   0.0000000e+00   0.0000000e+00   4.8998716e-03   0.0000000e+00   0.0000000e+00   2.4966944e-01   0.0000000e+00   0.0000000e+00   2.5780750e-01   1.6583556e-06   0.0000000e+00   3.3921771e-01   2.2296118e-06   3.4171384e-01   0.0000000e+00   0.0000000e+00   0.0000000e+00   0.0000000e+00   0.0000000e+00   0.0000000e+00   0.0000000e+00   0.0000000e+00   0.0000000e+00   0.0000000e+00   0.0000000e+00   0.0000000e+00   0.0000000e+00   0.0000000e+00   3.4326288e-01   0.0000000e+00   1.6882239e-01   2.5545852e-01   0.0000000e+00   3.5834177e-03   2.7575819e-01   0.0000000e+00   0.0000000e+00   0.0000000e+00   7.5723392e-03   0.0000000e+00   0.0000000e+00   0.0000000e+00   0.0000000e+00   0.0000000e+00   0.0000000e+00   3.4021010e-01   0.0000000e+00   3.4509681e-01   0.0000000e+00   0.0000000e+00   0.0000000e+00   3.4170124e-01   3.3982545e-01   2.5881184e-01   0.0000000e+00   0.0000000e+00   2.2309498e-01   0.0000000e+00   3.4517350e-01   2.5393169e-01   3.4547346e-01   0.0000000e+00   2.5782760e-01   0.0000000e+00   0.0000000e+00   0.0000000e+00   0.0000000e+00   2.3587255e-01   0.0000000e+00   0.0000000e+00   0.0000000e+00   0.0000000e+00   3.0538191e-03   0.0000000e+00   0.0000000e+00   0.0000000e+00   0.0000000e+00   0.0000000e+00   0.0000000e+00   0.0000000e+00   2.5776140e-06   0.0000000e+00   0.0000000e+00   0.0000000e+00   0.0000000e+00   2.4966303e-01   0.0000000e+00   0.0000000e+00   0.0000000e+00   1.5966642e-01   0.0000000e+00   2.5380065e-01   1.8120279e-01   0.0000000e+00   0.0000000e+00   0.0000000e+00   0.0000000e+00   0.0000000e+00   2.3914068e-02   0.0000000e+00   0.0000000e+00   0.0000000e+00   7.2195296e-03   0.0000000e+00   1.7673535e-02   0.0000000e+00   0.0000000e+00   2.2018024e-01   0.0000000e+00   1.8984588e-01   2.2000720e-01   2.5391026e-01   2.2135916e-01   0.0000000e+00   0.0000000e+00   0.0000000e+00   0.0000000e+00   0.0000000e+00   0.0000000e+00   0.0000000e+00   0.0000000e+00   3.4340848e-01   0.0000000e+00   0.0000000e+00   2.1654188e-01   0.0000000e+00   0.0000000e+00   0.0000000e+00   0.0000000e+00   0.0000000e+00   3.4074782e-01   2.2086777e-01   0.0000000e+00   3.4183617e-01   0.0000000e+00   3.4592824e-01   0.0000000e+00   2.5792498e-01   0.0000000e+00   0.0000000e+00   2.2462502e-01   0.0000000e+00   0.0000000e+00   0.0000000e+00   0.0000000e+00   0.0000000e+00   0.0000000e+00   2.1700994e-01   0.0000000e+00   0.0000000e+00   0.0000000e+00   0.0000000e+00   0.0000000e+00   2.0287980e-06   0.0000000e+00
   0.0000000e+00   2.5978050e-01   4.8017151e-03   0.0000000e+00   0.0000000e+00   0.0000000e+00   0.0000000e+00   0.0000000e+00   1.9619947e-01   0.0000000e+00   0.0000000e+00   0.0000000e+00   0.0000000e+00   0.0000000e+00   2.0197833e-01   2.0205558e-01   0.0000000e+00   0.0000000e+00   0.0000000e+00   2.6027272e-01   0.0000000e+00   0.0000000e+00   0.0000000e+00   0.0000000e+00   1.9205175e-01   0.0000000e+00   0.0000000e+00   0.0000000e+00   1.9058481e-01   0.0000000e+00   0.0000000e+00   0.0000000e+00   0.0000000e+00   0.0000000e+00   2.0734230e-01   0.0000000e+00   4.3604811e-06   0.0000000e+00   0.0000000e+00   0.0000000e+00   0.0000000e+00   0.0000000e+00   0.0000000e+00   0.0000000e+00   0.0000000e+00   2.3476577e-02   0.0000000e+00   0.0000000e+00   0.0000000e+00   0.0000000e+00   2.9395574e-06   0.0000000e+00   0.0000000e+00   0.0000000e+00   0.0000000e+00   0.0000000e+00   0.0000000e+00   2.1930058e-03   2.3167280e-04   1.6620112e-01   0.0000000e+00   0.0000000e+00   1.6746064e-01   2.5856942e-01   2.2714855e-01   0.0000000e+00   0.0000000e+00   0.0000000e+00   0.0000000e+00   1.8798075e-01   2.6091500e-01   5.7783331e-03   2.9284566e-02   0.0000000e+00   0.0000000e+00   3.6007265e-06   0.0000000e+00   0.0000000e+00   0.0000000e+00   0.0000000e+00   0.0000000e+00   0.0000000e+00   0.0000000e+00   0.0000000e+00   0.0000000e+00   0.0000000e+00   0.0000000e+00   3.6754594e-06   2.2832200e-01   0.0000000e+00   2.0886910e-01   2.0383306e-01   0.0000000e+00   0.0000000e+00   0.0000000e+00   0.0000000e+00   0.0000000e+00   0.0000000e+00   0.0000000e+00   0.0000000e+00   0.0000000e+00   1.9740213e-01   0.0000000e+00   0.0000000e+00   0.0000000e+00   1.9510903e-01   1.8844987e-01   0.0000000e+00   9.9474816e-03   0.0000000e+00   0.0000000e+00   2.2103617e-01   0.0000000e+00   0.0000000e+00   0.0000000e+00   2.0876923e-01   0.0000000e+00   0.0000000e+00   2.4333722e-02   0.0000000e+00   9.9981327e-04   0.0000000e+00   2.0161243e-01   0.0000000e+00   0.0000000e+00   0.0000000e+00   1.4887385e-01   2.0684218e-01   2.2695127e-01   0.0000000e+00   0.0000000e+00   0.0000000e+00   1.9630379e-01   0.0000000e+00   0.0000000e+00   0.0000000e+00   2.0772729e-01   0.0000000e+00   0.0000000e+00   0.0000000e+00   0.0000000e+00   1.9266707e-01   1.9738253e-01   0.0000000e+00   0.0000000e+00   0.0000000e+00   0.0000000e+00   0.0000000e+00   1.9414700e-04   2.0141084e-01   0.0000000e+00   0.0000000e+00   1.1619533e-04   1.9528322e-01   0.0000000e+00   2.6044615e-01   1.6044349e-01   0.0000000e+00   0.0000000e+00   0.0000000e+00   0.0000000e+00   1.8196919e-01   0.0000000e+00   4.2807421e-06   0.0000000e+00   0.0000000e+00   2.5473603e-02   0.0000000e+00   0.0000000e+00   0.0000000e+00   6.9742668e-03   0.0000000e+00   0.0000000e+00   2.0811599e-01   0.0000000e+00   0.0000000e+00   2.2835299e-01   2.9652331e-06   0.0000000e+00   2.5825263e-01   3.9866713e-06   2.5987022e-01   0.0000000e+00   0.0000000e+00   0.0000000e+00   0.0000000e+00   0.0000000e+00   0.0000000e+00   0.0000000e+00   0.0000000e+00   0.0000000e+00   0.0000000e+00   0.0000000e+00   0.0000000e+00   0.0000000e+00   0.0000000e+00   2.6066904e-01   0.0000000e+00   1.5380386e-01   2.2832348e-01   0.0000000e+00   5.0514763e-03   2.2276258e-01   0.0000000e+00   0.0000000e+00   0.0000000e+00   1.0525251e-02   0.0000000e+00   0.0000000e+00   0.0000000e+00   0.0000000e+00   0.0000000e+00   0.0000000e+00   2.5888825e-01   0.0000000e+00   2.6154972e-01   0.0000000e+00   0.0000000e+00   0.0000000e+00   2.5971420e-01   2.5841742e-01   2.1279500e-01   0.0000000e+00   0.0000000e+00   1.9764175e-01   0.0000000e+00   2.6157687e-01   2.2792976e-01   2.6180718e-01   0.0000000e+00   2.1304867e-01   0.0000000e+00   0.0000000e+00   0.0000000e+00   0.0000000e+00   2.0279893e-01   0.0000000e+00   0.0000000e+00   0.0000000e+00   0.0000000e+00   4.2269444e-03   0.0000000e+00   0.0000000e+00   0.0000000e+00   0.0000000e+00   0.0000000e+00   0.0000000e+00   0.0000000e+00   4.6089188e-06   0.0000000e+00   0.0000000e+00   0.0000000e+00   0.0000000e+00   2.0802185e-01   0.0000000e+00   0.0000000e+00   0.0000000e+00   1.4622038e-01   0.0000000e+00   2.2747214e-01   1.6396727e-01   0.0000000e+00   0.0000000e+00   0.0000000e+00   0.0000000e+00   0.0000000e+00   3.0696242e-02   0.0000000e+00   0.0000000e+00   0.0000000e+00   9.9200723e-03   0.0000000e+00   2.3164874e-02   0.0000000e+00   0.0000000e+00   1.9646521e-01   0.0000000e+00   1.6923986e-01   2.0159734e-01   2.1092325e-01   1.9757956e-01   0.0000000e+00   0.0000000e+00   0.0000000e+00   0.0000000e+00   0.0000000e+00   0.0000000e+00   0.0000000e+00   0.0000000e+00   2.6056544e-01   0.0000000e+00   0.0000000e+00   1.9029975e-01   0.0000000e+00   0.0000000e+00   0.0000000e+00   0.0000000e+00   0.0000000e+00   2.5921204e-01   2.0197792e-01   0.0000000e+00   2.5981276e-01   0.0000000e+00   2.6199638e-01   0.0000000e+00   2.2954169e-01   0.0000000e+00   0.0000000e+00   2.0343296e-01   0.0000000e+00   0.0000000e+00   0.0000000e+00   0.0000000e+00   0.0000000e+00   0.0000000e+00   1.9006260e-01   0.0000000e+00   0.0000000e+00   0.0000000e+00   0.0000000e+00   0.0000000e+00   3.6276050e-06   0.0000000e+00
   0.0000000e+00   0.0000000e+00   0.0000000e+00   0.0000000e+00   0.0000000e+00   0.0000000e+00   8.8380550e-06   7.9453786e-02   0.0000000e+00   2.2281552e-05   0.0000000e+00   8.0692493e-02   0.0000000e+00   0.0000000e+00   0.0000000e+00   0.0000000e+00   7.0030180e-02   0.0000000e+00   2.3395911e-03   0.0000000e+00   2.2000541e-05   0.0000000e+00   0.0000000e+00   9.6063458e-02   0.0000000e+00   1.0571556e-05   0.0000000e+00   7.9890921e-02   0.0000000e+00   0.0000000e+00   7.4007786e-06   0.0000000e+00   1.0694106e-05   0.0000000e+00   0.0000000e+00   0.0000000e+00   0.0000000e+00   8.6468375e-06   0.0000000e+00   0.0000000e+00   2.1652534e-01   2.2068589e-03   0.0000000e+00   2.1168143e-01   0.0000000e+00   0.0000000e+00   2.2047223e-05   1.1038508e-05   0.0000000e+00   0.0000000e+00   0.0000000e+00   0.0000000e+00   1.9116060e-03   0.0000000e+00   0.0000000e+00   9.1373497e-06   8.8761073e-02   0.0000000e+00   2.2244139e-05   0.0000000e+00   1.1936080e-05   8.5402245e-02   0.0000000e+00   0.0000000e+00   0.0000000e+00   2.3148083e-01   0.0000000e+00   0.0000000e+00   0.0000000e+00   0.0000000e+00   0.0000000e+00   0.0000000e+00   0.0000000e+00   8.7127424e-02   0.0000000e+00   0.0000000e+00   2.0893125e-03   8.7452106e-06   0.0000000e+00   0.0000000e+00   2.1656501e-01   1.3169555e-05   1.2199922e-05   1.3754776e-03   8.7907356e-02   0.0000000e+00   0.0000000e+00   0.0000000e+00   0.0000000e+00   0.0000000e+00   0.0000000e+00   0.0000000e+00   0.0000000e+00   0.0000000e+00   0.0000000e+00   0.0000000e+00   1.1514558e-05   0.0000000e+00   0.0000000e+00   0.0000000e+00   0.0000000e+00   0.0000000e+00   0.0000000e+00   0.0000000e+00   0.0000000e+00   0.0000000e+00   0.0000000e+00   7.0933602e-06   0.0000000e+00   0.0000000e+00   0.0000000e+00   0.0000000e+00   0.0000000e+00   0.0000000e+00   0.0000000e+00   0.0000000e+00   0.0000000e+00   0.0000000e+00   0.0000000e+00   0.0000000e+00   0.0000000e+00   0.0000000e+00   0.0000000e+00   7.8853469e-02   0.0000000e+00   0.0000000e+00   0.0000000e+00   0.0000000e+00   0.0000000e+00   0.0000000e+00   0.0000000e+00   8.7948436e-06   0.0000000e+00   0.0000000e+00   0.0000000e+00   9.1373497e-06   0.0000000e+00   0.0000000e+00   0.0000000e+00   0.0000000e+00   0.0000000e+00   0.0000000e+00   0.0000000e+00   5.4442978e-03   0.0000000e+00   0.0000000e+00   0.0000000e+00   8.7373408e-06   2.4526601e-05   0.0000000e+00   0.0000000e+00   0.0000000e+00   0.0000000e+00   0.0000000e+00   1.2415982e-05   0.0000000e+00   0.0000000e+00   6.6981395e-02   0.0000000e+00   0.0000000e+00   0.0000000e+00   0.0000000e+00   0.0000000e+00   0.0000000e+00   8.8902934e-02   8.7452106e-06   0.0000000e+00   0.0000000e+00   0.0000000e+00   0.0000000e+00   0.0000000e+00   0.0000000e+00   0.0000000e+00   0.0000000e+00   0.0000000e+00   8.8980719e-06   0.0000000e+00   0.0000000e+00   0.0000000e+00   0.0000000e+00   0.0000000e+00   0.0000000e+00   0.0000000e+00   0.0000000e+00   1.0873617e-01   0.0000000e+00   0.0000000e+00   0.0000000e+00   2.7074960e-04   1.1594121e-05   8.7360014e-06   0.0000000e+00   0.0000000e+00   0.0000000e+00   0.0000000e+00   2.0902949e-01   0.0000000e+00   1.5872202e-01   0.0000000e+00   0.0000000e+00   0.0000000e+00   0.0000000e+00   0.0000000e+00   0.0000000e+00   0.0000000e+00   0.0000000e+00   0.0000000e+00   0.0000000e+00   0.0000000e+00   0.0000000e+00   6.4552797e-02   0.0000000e+00   0.0000000e+00   0.0000000e+00   0.0000000e+00   0.0000000e+00   6.7039944e-02   0.0000000e+00   2.2055226e-05   0.0000000e+00   0.0000000e+00   0.0000000e+00   2.2473734e-03   0.0000000e+00   0.0000000e+00   0.0000000e+00   0.0000000e+00   0.0000000e+00   0.0000000e+00   2.1818599e-05   0.0000000e+00   9.0225122e-02   0.0000000e+00   0.0000000e+00   0.0000000e+00   0.0000000e+00   0.0000000e+00   3.5071092e-03   0.0000000e+00   0.0000000e+00   0.0000000e+00   0.0000000e+00   8.3089163e-02   0.0000000e+00   0.0000000e+00   0.0000000e+00   0.0000000e+00   6.7336085e-02   0.0000000e+00   0.0000000e+00   8.2341560e-02   0.0000000e+00   0.0000000e+00   0.0000000e+00   0.0000000e+00   0.0000000e+00   0.0000000e+00   0.0000000e+00   0.0000000e+00   0.0000000e+00   0.0000000e+00   0.0000000e+00   3.3677589e-03   0.0000000e+00   0.0000000e+00   0.0000000e+00   0.0000000e+00   0.0000000e+00   0.0000000e+00   0.0000000e+00   0.0000000e+00   0.0000000e+00   0.0000000e+00   8.7948436e-06   0.0000000e+00   0.0000000e+00   0.0000000e+00   0.0000000e+00   0.0000000e+00   0.0000000e+00   0.0000000e+00   0.0000000e+00   0.0000000e+00   2.0706508e-01   0.0000000e+00   0.0000000e+00   4.6591220e-03   2.2218879e-05   1.5076777e-03   0.0000000e+00   0.0000000e+00   0.0000000e+00   0.0000000e+00   0.0000000e+00   0.0000000e+00   2.0862253e-01   9.0886276e-06   0.0000000e+00   0.0000000e+00   0.0000000e+00   0.0000000e+00   0.0000000e+00   0.0000000e+00   0.0000000e+00   0.0000000e+00   0.0000000e+00   0.0000000e+00   0.0000000e+00   0.0000000e+00   1.3753040e-03   0.0000000e+00   8.5242306e-02   0.0000000e+00   0.0000000e+00   0.0000000e+00   0.0000000e+00   0.0000000e+00   0.0000000e+00   0.0000000e+00   0.0000000e+00   1.5654455e-03   0.0000000e+00   0.0000000e+00
   0.0000000e+00   5.2970203e-06   0.0000000e+00   0.0000000e+00   2.1625434e-01   2.2849953e-01   0.0000000e+00   0.0000000e+00   4.5201852e-06   0.0000000e+00   2.2881066e-01   0.0000000e+00   2.2938476e-01   0.0000000e+00   3.5138015e-06   3.5364531e-06   0.0000000e+00   0.0000000e+00   0.0000000e+00   5.2364462e-06   0.0000000e+00   2.6150823e-01   0.0000000e+00   0.0000000e+00   3.2113361e-06   0.0000000e+00   0.0000000e+00   0.0000000e+00   3.6145445e-06   0.0000000e+00   0.0000000e+00   0.0000000e+00   0.0000000e+00   2.6407664e-01   2.2990804e-05   4.1462026e-03   0.0000000e+00   0.0000000e+00   0.0000000e+00   0.0000000e+00   0.0000000e+00   0.0000000e+00   0.0000000e+00   0.0000000e+00   2.6191988e-01   0.0000000e+00   0.0000000e+00   0.0000000e+00   0.0000000e+00   0.0000000e+00   0.0000000e+00   0.0000000e+00   0.0000000e+00   0.0000000e+00   0.0000000e+00   0.0000000e+00   0.0000000e+00   1.4696857e-04   0.0000000e+00   3.3511752e-06   0.0000000e+00   0.0000000e+00   3.1667761e-06   5.6149625e-06   5.8710726e-06   0.0000000e+00   2.6326019e-01   0.0000000e+00   6.4286523e-06   3.0014059e-06   5.4036381e-06   0.0000000e+00   0.0000000e+00   0.0000000e+00   0.0000000e+00   0.0000000e+00   0.0000000e+00   0.0000000e+00   0.0000000e+00   0.0000000e+00   0.0000000e+00   0.0000000e+00   0.0000000e+00   0.0000000e+00   0.0000000e+00   0.0000000e+00   1.1277171e-02   0.0000000e+00   5.2951264e-06   0.0000000e+00   2.1922334e-05   3.5911863e-06   0.0000000e+00   0.0000000e+00   2.2416801e-01   0.0000000e+00   0.0000000e+00   0.0000000e+00   0.0000000e+00   0.0000000e+00   2.6325886e-01   3.8931432e-06   4.6938907e-03   0.0000000e+00   0.0000000e+00   4.0528422e-06   3.0445590e-06   0.0000000e+00   0.0000000e+00   0.0000000e+00   0.0000000e+00   7.9399626e-06   0.0000000e+00   2.6242256e-01   2.3011254e-01   2.1976334e-05   0.0000000e+00   0.0000000e+00   0.0000000e+00   2.5763830e-01   2.2314380e-01   0.0000000e+00   3.4554738e-06   0.0000000e+00   0.0000000e+00   0.0000000e+00   3.1024702e-06   2.7034932e-05   5.8490439e-06   0.0000000e+00   2.6402322e-01   0.0000000e+00   3.5307052e-06   0.0000000e+00   0.0000000e+00   0.0000000e+00   4.7946118e-05   0.0000000e+00   0.0000000e+00   0.0000000e+00   2.3063322e-01   3.2057721e-06   4.2165288e-06   0.0000000e+00   0.0000000e+00   0.0000000e+00   1.9771116e-06   0.0000000e+00   0.0000000e+00   3.4978231e-06   0.0000000e+00   0.0000000e+00   0.0000000e+00   4.2867191e-06   0.0000000e+00   5.4068015e-06   3.1849295e-06   0.0000000e+00   0.0000000e+00   0.0000000e+00   0.0000000e+00   4.2179956e-06   0.0000000e+00   0.0000000e+00   0.0000000e+00   0.0000000e+00   0.0000000e+00   0.0000000e+00   2.2909511e-01   0.0000000e+00   0.0000000e+00   0.0000000e+00   2.3449031e-01   2.2529303e-05   2.3082117e-01   0.0000000e+00   5.6759162e-06   0.0000000e+00   0.0000000e+00   5.6018337e-06   0.0000000e+00   5.4057381e-06   0.0000000e+00   0.0000000e+00   0.0000000e+00   2.3543403e-01   2.3078357e-01   0.0000000e+00   0.0000000e+00   0.0000000e+00   0.0000000e+00   0.0000000e+00   0.0000000e+00   0.0000000e+00   0.0000000e+00   0.0000000e+00   5.5935455e-06   0.0000000e+00   3.0531136e-06   5.3074100e-06   0.0000000e+00   0.0000000e+00   7.5750831e-06   2.3029373e-01   2.6123949e-01   0.0000000e+00   0.0000000e+00   2.0833714e-01   0.0000000e+00   0.0000000e+00   0.0000000e+00   2.4415733e-01   2.3032376e-01   5.6827927e-06   0.0000000e+00   5.5967849e-06   0.0000000e+00   2.5830797e-01   0.0000000e+00   5.4661683e-06   5.6642573e-06   1.7426506e-05   0.0000000e+00   0.0000000e+00   4.2992767e-06   0.0000000e+00   5.2206906e-06   5.2171862e-06   5.3045340e-06   0.0000000e+00   1.5849127e-05   0.0000000e+00   0.0000000e+00   2.3092728e-01   0.0000000e+00   3.8543291e-06   0.0000000e+00   0.0000000e+00   0.0000000e+00   0.0000000e+00   0.0000000e+00   0.0000000e+00   0.0000000e+00   0.0000000e+00   2.5846148e-01   0.0000000e+00   0.0000000e+00   0.0000000e+00   0.0000000e+00   0.0000000e+00   0.0000000e+00   0.0000000e+00   0.0000000e+00   2.2735494e-05   2.5451553e-01   0.0000000e+00   0.0000000e+00   2.7516251e-06   0.0000000e+00   5.2819586e-06   3.5327607e-06   0.0000000e+00   0.0000000e+00   0.0000000e+00   2.3093709e-01   0.0000000e+00   0.0000000e+00   0.0000000e+00   0.0000000e+00   0.0000000e+00   0.0000000e+00   0.0000000e+00   0.0000000e+00   0.0000000e+00   0.0000000e+00   3.9739448e-06   2.6368735e-01   3.3449658e-06   3.3896301e-06   1.9073503e-05   4.3937333e-06   0.0000000e+00   0.0000000e+00   0.0000000e+00   2.5623222e-01   0.0000000e+00   0.0000000e+00   0.0000000e+00   0.0000000e+00   5.4104619e-06   0.0000000e+00   0.0000000e+00   3.3892713e-06   0.0000000e+00   0.0000000e+00   0.0000000e+00   0.0000000e+00   0.0000000e+00   5.3472915e-06   3.3388896e-06   2.6163741e-01   5.5468152e-06   0.0000000e+00   5.2399690e-06   0.0000000e+00   5.3114257e-06   2.3375605e-01   2.2929525e-01   3.7548416e-06   0.0000000e+00   0.0000000e+00   0.0000000e+00   0.0000000e+00   0.0000000e+00   0.0000000e+00   3.2465915e-06   0.0000000e+00   0.0000000e+00   0.0000000e+00   0.0000000e+00   0.0000000e+00   0.0000000e+00   2.2694635e-01
   0.0000000e+00   0.0000000e+00   0.0000000e+00   0.0000000e+00   0.0000000e+00   0.0000000e+00   0.0000000e+00   0.0000000e+00   0.0000000e+00   0.0000000e+00   0.0000000e+00   0.0000000e+00   0.0000000e+00   0.0000000e+00   0.0000000e+00   0.0000000e+00   0.0000000e+00   0.0000000e+00   0.0000000e+00   0.0000000e+00   0.0000000e+00   0.0000000e+00   0.0000000e+00   0.0000000e+00   0.0000000e+00   0.0000000e+00   4.0963662e-01   0.0000000e+00   0.0000000e+00   0.0000000e+00   0.0000000e+00   0.0000000e+00   0.0000000e+00   0.0000000e+00   0.0000000e+00   0.0000000e+00   0.0000000e+00   0.0000000e+00   0.0000000e+00   0.0000000e+00   0.0000000e+00   0.0000000e+00   0.0000000e+00   0.0000000e+00   0.0000000e+00   0.0000000e+00   0.0000000e+00   0.0000000e+00   0.0000000e+00   4.5518964e-01   0.0000000e+00   0.0000000e+00   0.0000000e+00   0.0000000e+00   0.0000000e+00   0.0000000e+00   0.0000000e+00   0.0000000e+00   0.0000000e+00   0.0000000e+00   0.0000000e+00   0.0000000e+00   0.0000000e+00   0.0000000e+00   0.0000000e+00   0.0000000e+00   0.0000000e+00   4.4968202e-01   0.0000000e+00   0.0000000e+00   0.0000000e+00   0.0000000e+00   0.0000000e+00   0.0000000e+00   0.0000000e+00   0.0000000e+00   0.0000000e+00   0.0000000e+00   0.0000000e+00   0.0000000e+00   0.0000000e+00   0.0000000e+00   0.0000000e+00   0.0000000e+00   0.0000000e+00   0.0000000e+00   0.0000000e+00   0.0000000e+00   0.0000000e+00   0.0000000e+00   0.0000000e+00   0.0000000e+00   0.0000000e+00   0.0000000e+00   0.0000000e+00   0.0000000e+00   0.0000000e+00   0.0000000e+00   0.0000000e+00   4.5151736e-01   0.0000000e+00   0.0000000e+00   0.0000000e+00   0.0000000e+00   0.0000000e+00   0.0000000e+00   0.0000000e+00   0.0000000e+00   0.0000000e+00   0.0000000e+00   0.0000000e+00   0.0000000e+00   0.0000000e+00   0.0000000e+00   0.0000000e+00   0.0000000e+00   0.0000000e+00   0.0000000e+00   0.0000000e+00   0.0000000e+00   0.0000000e+00   0.0000000e+00   0.0000000e+00   0.0000000e+00   0.0000000e+00   0.0000000e+00   0.0000000e+00   0.0000000e+00   0.0000000e+00   0.0000000e+00   0.0000000e+00   0.0000000e+00   0.0000000e+00   4.1082881e-01   4.1333295e-01   0.0000000e+00   0.0000000e+00   4.1926071e-01   0.0000000e+00   0.0000000e+00   0.0000000e+00   0.0000000e+00   0.0000000e+00   2.7018828e-03   0.0000000e+00   0.0000000e+00   0.0000000e+00   0.0000000e+00   0.0000000e+00   0.0000000e+00   0.0000000e+00   4.4994647e-01   0.0000000e+00   0.0000000e+00   0.0000000e+00   0.0000000e+00   0.0000000e+00   0.0000000e+00   0.0000000e+00   0.0000000e+00   0.0000000e+00   0.0000000e+00   0.0000000e+00   0.0000000e+00   0.0000000e+00   0.0000000e+00   0.0000000e+00   0.0000000e+00   0.0000000e+00   3.9028239e-03   0.0000000e+00   0.0000000e+00   0.0000000e+00   0.0000000e+00   0.0000000e+00   0.0000000e+00   0.0000000e+00   0.0000000e+00   0.0000000e+00   0.0000000e+00   0.0000000e+00   0.0000000e+00   0.0000000e+00   0.0000000e+00   0.0000000e+00   0.0000000e+00   0.0000000e+00   0.0000000e+00   0.0000000e+00   0.0000000e+00   0.0000000e+00   0.0000000e+00   0.0000000e+00   0.0000000e+00   0.0000000e+00   0.0000000e+00   0.0000000e+00   0.0000000e+00   0.0000000e+00   0.0000000e+00   0.0000000e+00   0.0000000e+00   0.0000000e+00   0.0000000e+00   0.0000000e+00   0.0000000e+00   0.0000000e+00   0.0000000e+00   4.1324246e-01   0.0000000e+00   0.0000000e+00   0.0000000e+00   0.0000000e+00   0.0000000e+00   0.0000000e+00   0.0000000e+00   0.0000000e+00   0.0000000e+00   0.0000000e+00   0.0000000e+00   0.0000000e+00   0.0000000e+00   0.0000000e+00   4.4397169e-01   0.0000000e+00   0.0000000e+00   0.0000000e+00   0.0000000e+00   0.0000000e+00   0.0000000e+00   0.0000000e+00   0.0000000e+00   4.2038582e-01   0.0000000e+00   0.0000000e+00   0.0000000e+00   0.0000000e+00   0.0000000e+00   0.0000000e+00   0.0000000e+00   0.0000000e+00   0.0000000e+00   0.0000000e+00   4.1894638e-01   0.0000000e+00   0.0000000e+00   0.0000000e+00   0.0000000e+00   0.0000000e+00   0.0000000e+00   0.0000000e+00   0.0000000e+00   4.1300144e-01   0.0000000e+00   0.0000000e+00   0.0000000e+00   0.0000000e+00   0.0000000e+00   0.0000000e+00   0.0000000e+00   0.0000000e+00   0.0000000e+00   0.0000000e+00   0.0000000e+00   0.0000000e+00   0.0000000e+00   0.0000000e+00   4.5486698e-01   3.5612189e-01   0.0000000e+00   0.0000000e+00   0.0000000e+00   0.0000000e+00   0.0000000e+00   0.0000000e+00   0.0000000e+00   0.0000000e+00   0.0000000e+00   0.0000000e+00   0.0000000e+00   0.0000000e+00   0.0000000e+00   0.0000000e+00   0.0000000e+00   0.0000000e+00   0.0000000e+00   0.0000000e+00   0.0000000e+00   0.0000000e+00   0.0000000e+00   3.9711602e-01   0.0000000e+00   0.0000000e+00   0.0000000e+00   0.0000000e+00   0.0000000e+00   0.0000000e+00   0.0000000e+00   0.0000000e+00   0.0000000e+00   0.0000000e+00   0.0000000e+00   0.0000000e+00   0.0000000e+00   0.0000000e+00   0.0000000e+00   0.0000000e+00   0.0000000e+00   0.0000000e+00   0.0000000e+00   0.0000000e+00   0.0000000e+00   0.0000000e+00   0.0000000e+00   0.0000000e+00   0.0000000e+00   4.1868248e-01   0.0000000e+00   4.1061951e-01   0.0000000e+00   0.0000000e+00   0.0000000e+00   0.0000000e+00
   0.0000000e+00   7.0240611e-06   0.0000000e+00   0.0000000e+00   0.0000000e+00   0.0000000e+00   5.6257459e-06   0.0000000e+00   9.1598338e-06   2.7854743e-03   0.0000000e+00   0.0000000e+00   0.0000000e+00   0.0000000e+00   1.0707075e-05   1.0455536e-05   0.0000000e+00   0.0000000e+00   0.0000000e+00   6.9641253e-06   1.8047205e-05   0.0000000e+00   0.0000000e+00   0.0000000e+00   4.2844809e-05   6.8039517e-06   0.0000000e+00   0.0000000e+00   4.1046165e-05   4.8761640e-02   3.9921000e-06   0.0000000e+00   7.4485375e-06   0.0000000e+00   4.5504937e-06   3.4616017e-02   0.0000000e+00   5.5231835e-06   0.0000000e+00   0.0000000e+00   0.0000000e+00   0.0000000e+00   0.0000000e+00   0.0000000e+00   0.0000000e+00   0.0000000e+00   1.7954917e-05   7.0383977e-06   0.0000000e+00   0.0000000e+00   1.6965639e-02   0.0000000e+00   0.0000000e+00   0.0000000e+00   0.0000000e+00   5.7762410e-06   0.0000000e+00   9.1013212e-02   1.8306388e-05   9.4759617e-06   7.7185803e-06   0.0000000e+00   8.8453474e-06   6.9835204e-06   1.0133462e-05   0.0000000e+00   0.0000000e+00   0.0000000e+00   8.6138244e-01   1.0532901e-04   6.8493147e-06   0.0000000e+00   0.0000000e+00   0.0000000e+00   8.5951649e-06   0.0000000e+00   0.0000000e+00   5.5661906e-06   0.0000000e+00   4.7370901e-03   0.0000000e+00   8.0890138e-06   7.3421141e-06   0.0000000e+00   0.0000000e+00   0.0000000e+00   0.0000000e+00   0.0000000e+00   9.3259454e-06   0.0000000e+00   4.4947090e-06   1.1185622e-05   0.0000000e+00   0.0000000e+00   0.0000000e+00   0.0000000e+00   7.7621027e-06   0.0000000e+00   0.0000000e+00   0.0000000e+00   0.0000000e+00   2.8112637e-05   4.5592875e-02   0.0000000e+00   0.0000000e+00   1.1869535e-05   4.6963347e-05   4.7102843e-06   0.0000000e+00   0.0000000e+00   0.0000000e+00   9.2580023e-06   0.0000000e+00   0.0000000e+00   0.0000000e+00   4.6161043e-06   0.0000000e+00   0.0000000e+00   0.0000000e+00   0.0000000e+00   0.0000000e+00   0.0000000e+00   1.0634029e-05   0.0000000e+00   0.0000000e+00   0.0000000e+00   7.5445837e-06   4.4011020e-06   9.9848213e-06   0.0000000e+00   0.0000000e+00   5.5571502e-06   1.2276333e-05   0.0000000e+00   0.0000000e+00   5.7762410e-06   4.6678548e-06   0.0000000e+00   5.5149938e-06   0.0000000e+00   0.0000000e+00   2.6489138e-05   8.4545002e-06   0.0000000e+00   0.0000000e+00   4.0630744e-02   4.2540660e-02   5.6026830e-06   3.2088251e-05   1.0429714e-05   0.0000000e+00   0.0000000e+00   0.0000000e+00   9.1507660e-06   8.2500099e-06   6.9167556e-06   8.7154257e-06   0.0000000e+00   0.0000000e+00   0.0000000e+00   0.0000000e+00   7.4892100e-06   0.0000000e+00   0.0000000e+00   0.0000000e+00   5.5661906e-06   0.0000000e+00   1.2486540e-05   0.0000000e+00   4.9168461e-04   0.0000000e+00   0.0000000e+00   0.0000000e+00   4.5409183e-06   0.0000000e+00   5.7476312e-06   9.4364522e-06   0.0000000e+00   0.0000000e+00   6.8220419e-06   0.0000000e+00   6.9517626e-06   0.0000000e+00   0.0000000e+00   0.0000000e+00   0.0000000e+00   0.0000000e+00   0.0000000e+00   1.6935797e-05   7.7216349e-06   5.6018241e-06   0.0000000e+00   0.0000000e+00   0.0000000e+00   0.0000000e+00   0.0000000e+00   6.7293217e-06   0.0000000e+00   8.3135790e-06   8.9754698e-06   0.0000000e+00   0.0000000e+00   7.5276427e-06   0.0000000e+00   0.0000000e+00   0.0000000e+00   0.0000000e+00   6.1200537e-04   0.0000000e+00   0.0000000e+00   0.0000000e+00   0.0000000e+00   0.0000000e+00   7.0348557e-06   3.7020869e-03   6.6708743e-06   0.0000000e+00   0.0000000e+00   1.8339965e-05   6.5382318e-06   6.8077444e-06   5.1510794e-06   0.0000000e+00   0.0000000e+00   8.8452972e-06   1.1646542e-05   6.7691100e-06   8.8096015e-06   6.7274286e-06   1.7773104e-05   5.2312879e-06   0.0000000e+00   0.0000000e+00   0.0000000e+00   0.0000000e+00   4.0375695e-06   0.0000000e+00   0.0000000e+00   0.0000000e+00   0.0000000e+00   0.0000000e+00   0.0000000e+00   0.0000000e+00   0.0000000e+00   0.0000000e+00   0.0000000e+00   0.0000000e+00   0.0000000e+00   0.0000000e+00   0.0000000e+00   0.0000000e+00   0.0000000e+00   0.0000000e+00   4.3816135e-06   0.0000000e+00   1.2377960e-05   0.0000000e+00   9.0822313e-06   0.0000000e+00   9.7181106e-06   8.9168600e-06   0.0000000e+00   0.0000000e+00   0.0000000e+00   0.0000000e+00   1.3013593e-05   0.0000000e+00   0.0000000e+00   0.0000000e+00   2.9057702e-05   0.0000000e+00   8.0698961e-05   0.0000000e+00   5.5571502e-06   0.0000000e+00   9.2115301e-06   0.0000000e+00   8.5613525e-06   1.0484025e-05   4.7645769e-06   9.1427564e-06   0.0000000e+00   0.0000000e+00   0.0000000e+00   0.0000000e+00   0.0000000e+00   0.0000000e+00   1.7881275e-05   0.0000000e+00   6.4366032e-06   0.0000000e+00   0.0000000e+00   5.2096257e-05   0.0000000e+00   0.0000000e+00   0.0000000e+00   5.9566593e-06   0.0000000e+00   6.9397657e-06   1.0583849e-05   0.0000000e+00   6.6072662e-06   0.0000000e+00   6.9062105e-06   0.0000000e+00   8.9548019e-06   0.0000000e+00   0.0000000e+00   1.0966902e-05   0.0000000e+00   1.1656511e-05   0.0000000e+00   0.0000000e+00   0.0000000e+00   0.0000000e+00   4.5940874e-05   0.0000000e+00   0.0000000e+00   0.0000000e+00   5.3549396e-02   0.0000000e+00   0.0000000e+00   0.0000000e+00
   0.0000000e+00   2.1365667e-01   2.7710390e-03   0.0000000e+00   0.0000000e+00   0.0000000e+00   0.0000000e+00   0.0000000e+00   1.7535113e-01   0.0000000e+00   0.0000000e+00   0.0000000e+00   0.0000000e+00   0.0000000e+00   1.9467253e-01   1.9456468e-01   0.0000000e+00   0.0000000e+00   0.0000000e+00   2.1388455e-01   0.0000000e+00   0.0000000e+00   0.0000000e+00   0.0000000e+00   1.9831528e-01   0.0000000e+00   0.0000000e+00   0.0000000e+00   1.9839818e-01   0.0000000e+00   0.0000000e+00   0.0000000e+00   0.0000000e+00   0.0000000e+00   1.6379530e-01   0.0000000e+00   3.5517825e-06   0.0000000e+00   0.0000000e+00   0.0000000e+00   0.0000000e+00   0.0000000e+00   0.0000000e+00   0.0000000e+00   0.0000000e+00   1.4605771e-02   0.0000000e+00   0.0000000e+00   0.0000000e+00   0.0000000e+00   2.3943846e-06   0.0000000e+00   0.0000000e+00   0.0000000e+00   0.0000000e+00   0.0000000e+00   0.0000000e+00   4.7284437e-03   2.0474057e-04   1.5030566e-01   0.0000000e+00   0.0000000e+00   1.5091594e-01   2.1271338e-01   1.8723641e-01   0.0000000e+00   0.0000000e+00   0.0000000e+00   0.0000000e+00   2.0872043e-01   2.1448615e-01   2.9447100e-03   1.8601880e-02   0.0000000e+00   0.0000000e+00   2.9329327e-06   0.0000000e+00   0.0000000e+00   0.0000000e+00   0.0000000e+00   0.0000000e+00   0.0000000e+00   0.0000000e+00   0.0000000e+00   0.0000000e+00   0.0000000e+00   0.0000000e+00   2.9938056e-06   1.8791693e-01   0.0000000e+00   1.6547802e-01   1.9434865e-01   0.0000000e+00   0.0000000e+00   0.0000000e+00   0.0000000e+00   0.0000000e+00   0.0000000e+00   0.0000000e+00   0.0000000e+00   0.0000000e+00   1.9641570e-01   0.0000000e+00   0.0000000e+00   0.0000000e+00   1.7580719e-01   2.0541066e-01   0.0000000e+00   6.1694024e-03   0.0000000e+00   0.0000000e+00   1.8614814e-01   0.0000000e+00   0.0000000e+00   0.0000000e+00   1.6541108e-01   0.0000000e+00   0.0000000e+00   1.5321832e-02   0.0000000e+00   7.0091472e-04   0.0000000e+00   1.9478817e-01   0.0000000e+00   0.0000000e+00   0.0000000e+00   1.3232105e-01   1.6321203e-01   1.8734269e-01   0.0000000e+00   0.0000000e+00   0.0000000e+00   1.7805675e-01   0.0000000e+00   0.0000000e+00   0.0000000e+00   1.6459680e-01   0.0000000e+00   0.0000000e+00   0.0000000e+00   0.0000000e+00   1.9573154e-01   1.7563189e-01   0.0000000e+00   0.0000000e+00   0.0000000e+00   0.0000000e+00   0.0000000e+00   1.7503373e-04   1.9399614e-01   0.0000000e+00   0.0000000e+00   9.4645648e-05   1.7466828e-01   0.0000000e+00   2.1439640e-01   1.4392040e-01   0.0000000e+00   0.0000000e+00   0.0000000e+00   0.0000000e+00   1.4967712e-01   0.0000000e+00   3.4868320e-06   0.0000000e+00   0.0000000e+00   1.5956134e-02   0.0000000e+00   0.0000000e+00   0.0000000e+00   4.1062896e-03   0.0000000e+00   0.0000000e+00   1.6448171e-01   0.0000000e+00   0.0000000e+00   1.8774144e-01   2.4152985e-06   0.0000000e+00   2.1225748e-01   3.2472998e-06   2.1395753e-01   0.0000000e+00   0.0000000e+00   0.0000000e+00   0.0000000e+00   0.0000000e+00   0.0000000e+00   0.0000000e+00   0.0000000e+00   0.0000000e+00   0.0000000e+00   0.0000000e+00   0.0000000e+00   0.0000000e+00   0.0000000e+00   2.1413923e-01   0.0000000e+00   1.3616309e-01   1.8724898e-01   0.0000000e+00   2.9970345e-03   1.8466571e-01   0.0000000e+00   0.0000000e+00   0.0000000e+00   6.3148919e-03   0.0000000e+00   0.0000000e+00   0.0000000e+00   0.0000000e+00   0.0000000e+00   0.0000000e+00   2.1308699e-01   0.0000000e+00   2.1464745e-01   0.0000000e+00   0.0000000e+00   0.0000000e+00   2.1324379e-01   2.1282723e-01   1.7043945e-01   0.0000000e+00   0.0000000e+00   1.7588690e-01   0.0000000e+00   2.1500087e-01   1.8638621e-01   2.1494490e-01   0.0000000e+00   1.7032614e-01   0.0000000e+00   0.0000000e+00   0.0000000e+00   0.0000000e+00   1.8658351e-01   0.0000000e+00   0.0000000e+00   0.0000000e+00   0.0000000e+00   2.5445308e-03   0.0000000e+00   0.0000000e+00   0.0000000e+00   0.0000000e+00   0.0000000e+00   0.0000000e+00   0.0000000e+00   3.7541448e-06   0.0000000e+00   0.0000000e+00   0.0000000e+00   0.0000000e+00   1.6437621e-01   0.0000000e+00   0.0000000e+00   0.0000000e+00   1.3124642e-01   0.0000000e+00   1.8709088e-01   1.4820053e-01   0.0000000e+00   0.0000000e+00   0.0000000e+00   0.0000000e+00   0.0000000e+00   1.9630843e-02   0.0000000e+00   0.0000000e+00   0.0000000e+00   6.0065832e-03   0.0000000e+00   1.4566827e-02   0.0000000e+00   0.0000000e+00   1.7572258e-01   0.0000000e+00   1.5221831e-01   1.9464853e-01   1.6796712e-01   1.7577315e-01   0.0000000e+00   0.0000000e+00   0.0000000e+00   0.0000000e+00   0.0000000e+00   0.0000000e+00   0.0000000e+00   0.0000000e+00   2.1363912e-01   0.0000000e+00   0.0000000e+00   2.0531140e-01   0.0000000e+00   0.0000000e+00   0.0000000e+00   0.0000000e+00   0.0000000e+00   2.1314934e-01   1.9480046e-01   0.0000000e+00   2.1333189e-01   0.0000000e+00   2.1509572e-01   0.0000000e+00   1.8747481e-01   0.0000000e+00   0.0000000e+00   1.9421943e-01   0.0000000e+00   0.0000000e+00   0.0000000e+00   0.0000000e+00   0.0000000e+00   0.0000000e+00   2.0394978e-01   0.0000000e+00   0.0000000e+00   0.0000000e+00   0.0000000e+00   0.0000000e+00   2.9548263e-06   0.0000000e+00
   0.0000000e+00   3.4630386e-01   3.2289778e-03   0.0000000e+00   0.0000000e+00   0.0000000e+00   0.0000000e+00   0.0000000e+00   2.2231907e-01   0.0000000e+00   0.0000000e+00   0.0000000e+00   0.0000000e+00   0.0000000e+00   2.2271014e-01   2.2242028e-01   0.0000000e+00   0.0000000e+00   0.0000000e+00   3.4716909e-01   0.0000000e+00   0.0000000e+00   0.0000000e+00   0.0000000e+00   2.2262341e-01   0.0000000e+00   0.0000000e+00   0.0000000e+00   2.1858820e-01   0.0000000e+00   0.0000000e+00   0.0000000e+00   0.0000000e+00   0.0000000e+00   2.5011452e-01   0.0000000e+00   2.5081640e-06   0.0000000e+00   0.0000000e+00   0.0000000e+00   0.0000000e+00   0.0000000e+00   0.0000000e+00   0.0000000e+00   0.0000000e+00   1.7468552e-02   0.0000000e+00   0.0000000e+00   0.0000000e+00   0.0000000e+00   1.6908438e-06   0.0000000e+00   0.0000000e+00   0.0000000e+00   0.0000000e+00   0.0000000e+00   0.0000000e+00   2.1361113e-03   2.0392187e-04   1.8626373e-01   0.0000000e+00   0.0000000e+00   1.8901370e-01   3.4388624e-01   2.5948688e-01   0.0000000e+00   0.0000000e+00   0.0000000e+00   0.0000000e+00   2.1404494e-01   3.4886374e-01   3.2657869e-03   2.2398646e-02   0.0000000e+00   0.0000000e+00   2.0711505e-06   0.0000000e+00   0.0000000e+00   0.0000000e+00   0.0000000e+00   0.0000000e+00   0.0000000e+00   0.0000000e+00   0.0000000e+00   0.0000000e+00   0.0000000e+00   0.0000000e+00   2.1141372e-06   2.5802496e-01   0.0000000e+00   2.5273081e-01   2.2824650e-01   0.0000000e+00   0.0000000e+00   0.0000000e+00   0.0000000e+00   0.0000000e+00   0.0000000e+00   0.0000000e+00   0.0000000e+00   0.0000000e+00   2.2961550e-01   0.0000000e+00   0.0000000e+00   0.0000000e+00   2.2460086e-01   2.1475270e-01   0.0000000e+00   7.3710070e-03   0.0000000e+00   0.0000000e+00   2.6822585e-01   0.0000000e+00   0.0000000e+00   0.0000000e+00   2.5250424e-01   0.0000000e+00   0.0000000e+00   1.8396959e-02   0.0000000e+00   1.1137087e-03   0.0000000e+00   2.2130029e-01   0.0000000e+00   0.0000000e+00   0.0000000e+00   1.6344708e-01   2.4955629e-01   2.5673812e-01   0.0000000e+00   0.0000000e+00   0.0000000e+00   2.2479131e-01   0.0000000e+00   0.0000000e+00   0.0000000e+00   2.5081360e-01   0.0000000e+00   0.0000000e+00   0.0000000e+00   0.0000000e+00   2.2121233e-01   2.2369075e-01   0.0000000e+00   0.0000000e+00   0.0000000e+00   0.0000000e+00   0.0000000e+00   1.7181595e-04   2.2127228e-01   0.0000000e+00   0.0000000e+00   6.6835964e-05   2.2016817e-01   0.0000000e+00   3.4770527e-01   1.7781576e-01   0.0000000e+00   0.0000000e+00   0.0000000e+00   0.0000000e+00   2.0705184e-01   0.0000000e+00   2.4622979e-06   0.0000000e+00   0.0000000e+00   1.9126100e-02   0.0000000e+00   0.0000000e+00   0.0000000e+00   4.8194885e-03   0.0000000e+00   0.0000000e+00   2.5146822e-01   0.0000000e+00   0.0000000e+00   2.6001770e-01   1.7056125e-06   0.0000000e+00   3.4333618e-01   2.2931473e-06   3.4644848e-01   0.0000000e+00   0.0000000e+00   0.0000000e+00   0.0000000e+00   0.0000000e+00   0.0000000e+00   0.0000000e+00   0.0000000e+00   0.0000000e+00   0.0000000e+00   0.0000000e+00   0.0000000e+00   0.0000000e+00   0.0000000e+00   3.4803367e-01   0.0000000e+00   1.7013990e-01   2.5762677e-01   0.0000000e+00   3.5270785e-03   2.7867898e-01   0.0000000e+00   0.0000000e+00   0.0000000e+00   7.4607423e-03   0.0000000e+00   0.0000000e+00   0.0000000e+00   0.0000000e+00   0.0000000e+00   0.0000000e+00   3.4481591e-01   0.0000000e+00   3.4992576e-01   0.0000000e+00   0.0000000e+00   0.0000000e+00   3.4591874e-01   3.4430836e-01   2.6100306e-01   0.0000000e+00   0.0000000e+00   2.2557949e-01   0.0000000e+00   3.5003499e-01   2.5605970e-01   3.5034966e-01   0.0000000e+00   2.5992241e-01   0.0000000e+00   0.0000000e+00   0.0000000e+00   0.0000000e+00   2.3804207e-01   0.0000000e+00   0.0000000e+00   0.0000000e+00   0.0000000e+00   3.0096997e-03   0.0000000e+00   0.0000000e+00   0.0000000e+00   0.0000000e+00   0.0000000e+00   0.0000000e+00   0.0000000e+00   2.6510663e-06   0.0000000e+00   0.0000000e+00   0.0000000e+00   0.0000000e+00   2.5148373e-01   0.0000000e+00   0.0000000e+00   0.0000000e+00   1.6094279e-01   0.0000000e+00   2.5591359e-01   1.8268921e-01   0.0000000e+00   0.0000000e+00   0.0000000e+00   0.0000000e+00   0.0000000e+00   2.3688642e-02   0.0000000e+00   0.0000000e+00   0.0000000e+00   7.1188643e-03   0.0000000e+00   1.7483014e-02   0.0000000e+00   0.0000000e+00   2.2256477e-01   0.0000000e+00   1.9148091e-01   2.2152506e-01   2.5587583e-01   2.2372240e-01   0.0000000e+00   0.0000000e+00   0.0000000e+00   0.0000000e+00   0.0000000e+00   0.0000000e+00   0.0000000e+00   0.0000000e+00   3.4763080e-01   0.0000000e+00   0.0000000e+00   2.1827448e-01   0.0000000e+00   0.0000000e+00   0.0000000e+00   0.0000000e+00   0.0000000e+00   3.4491359e-01   2.2241438e-01   0.0000000e+00   3.4604933e-01   0.0000000e+00   3.5080117e-01   0.0000000e+00   2.6013785e-01   0.0000000e+00   0.0000000e+00   2.2627015e-01   0.0000000e+00   0.0000000e+00   0.0000000e+00   0.0000000e+00   0.0000000e+00   0.0000000e+00   2.1879507e-01   0.0000000e+00   0.0000000e+00   0.0000000e+00   0.0000000e+00   0.0000000e+00   2.0866111e-06   0.0000000e+00
   2.0951891e-01   3.1911499e-03   2.4861234e-01   0.0000000e+00   0.0000000e+00   0.0000000e+00   0.0000000e+00   0.0000000e+00   3.0790517e-03   0.0000000e+00   0.0000000e+00   0.0000000e+00   0.0000000e+00   0.0000000e+00   2.6666068e-03   2.6991627e-03   0.0000000e+00   0.0000000e+00   0.0000000e+00   3.2050971e-03   0.0000000e+00   0.0000000e+00   0.0000000e+00   0.0000000e+00   2.7582780e-03   0.0000000e+00   0.0000000e+00   0.0000000e+00   2.8737886e-03   0.0000000e+00   0.0000000e+00   0.0000000e+00   0.0000000e+00   0.0000000e+00   2.6483968e-03   0.0000000e+00   0.0000000e+00   0.0000000e+00   0.0000000e+00   0.0000000e+00   0.0000000e+00   0.0000000e+00   0.0000000e+00   0.0000000e+00   0.0000000e+00   2.1783241e-01   0.0000000e+00   0.0000000e+00   0.0000000e+00   0.0000000e+00   0.0000000e+00   0.0000000e+00   0.0000000e+00   0.0000000e+00   0.0000000e+00   0.0000000e+00   0.0000000e+00   1.5394666e-05   2.1614085e-06   2.6079145e-03   0.0000000e+00   0.0000000e+00   2.4799677e-03   3.2001973e-03   5.3727002e-03   0.0000000e+00   0.0000000e+00   0.0000000e+00   0.0000000e+00   2.7795517e-03   3.1066511e-03   3.3999051e-01   2.1821974e-01   0.0000000e+00   0.0000000e+00   0.0000000e+00   0.0000000e+00   0.0000000e+00   0.0000000e+00   0.0000000e+00   0.0000000e+00   0.0000000e+00   0.0000000e+00   0.0000000e+00   0.0000000e+00   0.0000000e+00   0.0000000e+00   0.0000000e+00   5.2769240e-03   0.0000000e+00   2.6723115e-03   2.7793981e-03   0.0000000e+00   0.0000000e+00   0.0000000e+00   0.0000000e+00   0.0000000e+00   0.0000000e+00   0.0000000e+00   0.0000000e+00   0.0000000e+00   2.9190227e-03   0.0000000e+00   0.0000000e+00   0.0000000e+00   3.0757222e-03   2.7905991e-03   0.0000000e+00   3.0606987e-01   0.0000000e+00   0.0000000e+00   3.6623239e-03   0.0000000e+00   0.0000000e+00   0.0000000e+00   2.6292588e-03   0.0000000e+00   0.0000000e+00   2.3529276e-01   0.0000000e+00   5.8881368e-06   0.0000000e+00   2.6508991e-03   0.0000000e+00   0.0000000e+00   0.0000000e+00   2.5607544e-03   2.5953674e-03   5.3313955e-03   0.0000000e+00   0.0000000e+00   0.0000000e+00   3.1208465e-03   0.0000000e+00   0.0000000e+00   0.0000000e+00   2.6441539e-03   0.0000000e+00   0.0000000e+00   0.0000000e+00   0.0000000e+00   2.8455377e-03   3.0649193e-03   0.0000000e+00   0.0000000e+00   0.0000000e+00   0.0000000e+00   0.0000000e+00   1.4417406e-06   2.6848578e-03   0.0000000e+00   0.0000000e+00   0.0000000e+00   3.0806531e-03   0.0000000e+00   3.1226557e-03   2.7811631e-03   0.0000000e+00   0.0000000e+00   0.0000000e+00   0.0000000e+00   5.8597614e-02   0.0000000e+00   0.0000000e+00   0.0000000e+00   0.0000000e+00   2.1379702e-01   0.0000000e+00   0.0000000e+00   0.0000000e+00   3.1911276e-01   0.0000000e+00   0.0000000e+00   2.6988739e-03   0.0000000e+00   0.0000000e+00   5.1747463e-03   0.0000000e+00   0.0000000e+00   3.2125257e-03   0.0000000e+00   3.1331829e-03   0.0000000e+00   0.0000000e+00   0.0000000e+00   0.0000000e+00   0.0000000e+00   0.0000000e+00   0.0000000e+00   0.0000000e+00   0.0000000e+00   0.0000000e+00   0.0000000e+00   0.0000000e+00   0.0000000e+00   0.0000000e+00   3.1153597e-03   0.0000000e+00   2.8125958e-03   5.2805982e-03   0.0000000e+00   2.0343704e-01   3.1887608e-03   0.0000000e+00   0.0000000e+00   0.0000000e+00   2.4514357e-01   0.0000000e+00   0.0000000e+00   0.0000000e+00   0.0000000e+00   0.0000000e+00   0.0000000e+00   3.1222499e-03   0.0000000e+00   3.1291113e-03   0.0000000e+00   0.0000000e+00   0.0000000e+00   3.2852010e-03   3.1388501e-03   2.8844755e-03   0.0000000e+00   0.0000000e+00   2.9700472e-03   0.0000000e+00   3.1010417e-03   5.3681748e-03   3.1351497e-03   0.0000000e+00   2.9133803e-03   0.0000000e+00   0.0000000e+00   0.0000000e+00   0.0000000e+00   3.3276899e-03   0.0000000e+00   0.0000000e+00   0.0000000e+00   0.0000000e+00   2.6258375e-01   0.0000000e+00   0.0000000e+00   0.0000000e+00   0.0000000e+00   0.0000000e+00   0.0000000e+00   0.0000000e+00   0.0000000e+00   0.0000000e+00   0.0000000e+00   0.0000000e+00   0.0000000e+00   2.6681902e-03   0.0000000e+00   0.0000000e+00   0.0000000e+00   2.4272117e-03   0.0000000e+00   5.3654635e-03   2.5554381e-03   0.0000000e+00   0.0000000e+00   0.0000000e+00   0.0000000e+00   0.0000000e+00   2.2602596e-01   0.0000000e+00   0.0000000e+00   0.0000000e+00   3.1866037e-01   0.0000000e+00   2.1796372e-01   0.0000000e+00   0.0000000e+00   3.0610863e-03   0.0000000e+00   2.4520385e-03   2.6492692e-03   2.8080269e-03   3.2121860e-03   0.0000000e+00   0.0000000e+00   0.0000000e+00   0.0000000e+00   0.0000000e+00   0.0000000e+00   0.0000000e+00   0.0000000e+00   3.1973492e-03   0.0000000e+00   0.0000000e+00   2.8484045e-03   0.0000000e+00   0.0000000e+00   0.0000000e+00   0.0000000e+00   0.0000000e+00   3.2425130e-03   2.6517136e-03   0.0000000e+00   3.2253860e-03   0.0000000e+00   3.1168878e-03   0.0000000e+00   5.5658276e-03   0.0000000e+00   0.0000000e+00   2.7132977e-03   0.0000000e+00   0.0000000e+00   0.0000000e+00   0.0000000e+00   0.0000000e+00   0.0000000e+00   2.7542746e-03   0.0000000e+00   0.0000000e+00   0.0000000e+00   0.0000000e+00   0.0000000e+00   0.0000000e+00   0.0000000e+00
   7.3444013e-02   2.2482676e-02   1.4700840e-01   0.0000000e+00   0.0000000e+00   0.0000000e+00   0.0000000e+00   0.0000000e+00   1.9993195e-02   0.0000000e+00   0.0000000e+00   0.0000000e+00   0.0000000e+00   0.0000000e+00   1.8495305e-02   1.8596872e-02   0.0000000e+00   0.0000000e+00   0.0000000e+00   2.2530772e-02   0.0000000e+00   0.0000000e+00   0.0000000e+00   0.0000000e+00   1.8473688e-02   0.0000000e+00   0.0000000e+00   0.0000000e+00   1.8860775e-02   0.0000000e+00   0.0000000e+00   0.0000000e+00   0.0000000e+00   0.0000000e+00   1.8452592e-02   0.0000000e+00   0.0000000e+00   0.0000000e+00   0.0000000e+00   0.0000000e+00   0.0000000e+00   0.0000000e+00   0.0000000e+00   0.0000000e+00   0.0000000e+00   3.4614184e-01   0.0000000e+00   0.0000000e+00   0.0000000e+00   0.0000000e+00   0.0000000e+00   0.0000000e+00   0.0000000e+00   0.0000000e+00   0.0000000e+00   0.0000000e+00   0.0000000e+00   1.7026945e-04   2.3905803e-05   1.6862456e-02   0.0000000e+00   0.0000000e+00   1.6516384e-02   2.2452285e-02   2.8833128e-02   0.0000000e+00   0.0000000e+00   0.0000000e+00   0.0000000e+00   1.8402840e-02   2.2237601e-02   2.2312188e-01   3.6576343e-01   0.0000000e+00   0.0000000e+00   0.0000000e+00   0.0000000e+00   0.0000000e+00   0.0000000e+00   0.0000000e+00   0.0000000e+00   0.0000000e+00   0.0000000e+00   0.0000000e+00   0.0000000e+00   0.0000000e+00   0.0000000e+00   0.0000000e+00   2.9003056e-02   0.0000000e+00   1.8592410e-02   1.8935224e-02   0.0000000e+00   0.0000000e+00   0.0000000e+00   0.0000000e+00   0.0000000e+00   0.0000000e+00   0.0000000e+00   0.0000000e+00   0.0000000e+00   1.9234805e-02   0.0000000e+00   0.0000000e+00   0.0000000e+00   1.9752420e-02   1.8468844e-02   0.0000000e+00   1.9303158e-01   0.0000000e+00   0.0000000e+00   2.2638951e-02   0.0000000e+00   0.0000000e+00   0.0000000e+00   1.8462237e-02   0.0000000e+00   0.0000000e+00   3.3210478e-01   0.0000000e+00   6.5124494e-05   0.0000000e+00   1.8444324e-02   0.0000000e+00   0.0000000e+00   0.0000000e+00   1.5900600e-02   1.8230336e-02   2.9029253e-02   0.0000000e+00   0.0000000e+00   0.0000000e+00   2.0034518e-02   0.0000000e+00   0.0000000e+00   0.0000000e+00   1.8436466e-02   0.0000000e+00   0.0000000e+00   0.0000000e+00   0.0000000e+00   1.8833373e-02   2.0065171e-02   0.0000000e+00   0.0000000e+00   0.0000000e+00   0.0000000e+00   0.0000000e+00   1.5946067e-05   1.8539848e-02   0.0000000e+00   0.0000000e+00   0.0000000e+00   2.0007964e-02   0.0000000e+00   2.2275664e-02   1.7169462e-02   0.0000000e+00   0.0000000e+00   0.0000000e+00   0.0000000e+00   1.1596251e-01   0.0000000e+00   0.0000000e+00   0.0000000e+00   0.0000000e+00   3.5483772e-01   0.0000000e+00   0.0000000e+00   0.0000000e+00   1.8667535e-01   0.0000000e+00   0.0000000e+00   1.8623171e-02   0.0000000e+00   0.0000000e+00   2.8608411e-02   0.0000000e+00   0.0000000e+00   2.2479914e-02   0.0000000e+00   2.2285303e-02   0.0000000e+00   0.0000000e+00   0.0000000e+00   0.0000000e+00   0.0000000e+00   0.0000000e+00   0.0000000e+00   0.0000000e+00   0.0000000e+00   0.0000000e+00   0.0000000e+00   0.0000000e+00   0.0000000e+00   0.0000000e+00   2.2265235e-02   0.0000000e+00   1.6979151e-02   2.9066038e-02   0.0000000e+00   1.3107135e-01   2.1064649e-02   0.0000000e+00   0.0000000e+00   0.0000000e+00   2.1211920e-01   0.0000000e+00   0.0000000e+00   0.0000000e+00   0.0000000e+00   0.0000000e+00   0.0000000e+00   2.2212110e-02   0.0000000e+00   2.2332395e-02   0.0000000e+00   0.0000000e+00   0.0000000e+00   2.2723826e-02   2.2215353e-02   1.9495044e-02   0.0000000e+00   0.0000000e+00   1.9730755e-02   0.0000000e+00   2.2251178e-02   2.9364496e-02   2.2359252e-02   0.0000000e+00   1.9634999e-02   0.0000000e+00   0.0000000e+00   0.0000000e+00   0.0000000e+00   2.0855689e-02   0.0000000e+00   0.0000000e+00   0.0000000e+00   0.0000000e+00   1.3302716e-01   0.0000000e+00   0.0000000e+00   0.0000000e+00   0.0000000e+00   0.0000000e+00   0.0000000e+00   0.0000000e+00   0.0000000e+00   0.0000000e+00   0.0000000e+00   0.0000000e+00   0.0000000e+00   1.8525286e-02   0.0000000e+00   0.0000000e+00   0.0000000e+00   1.5333051e-02   0.0000000e+00   2.9296793e-02   1.6587141e-02   0.0000000e+00   0.0000000e+00   0.0000000e+00   0.0000000e+00   0.0000000e+00   3.5832236e-01   0.0000000e+00   0.0000000e+00   0.0000000e+00   2.1194602e-01   0.0000000e+00   3.2334821e-01   0.0000000e+00   0.0000000e+00   1.9975800e-02   0.0000000e+00   1.6517314e-02   1.8425778e-02   1.9153356e-02   2.0489359e-02   0.0000000e+00   0.0000000e+00   0.0000000e+00   0.0000000e+00   0.0000000e+00   0.0000000e+00   0.0000000e+00   0.0000000e+00   2.2530679e-02   0.0000000e+00   0.0000000e+00   1.8662002e-02   0.0000000e+00   0.0000000e+00   0.0000000e+00   0.0000000e+00   0.0000000e+00   2.2609297e-02   1.8448275e-02   0.0000000e+00   2.2568320e-02   0.0000000e+00   2.2314116e-02   0.0000000e+00   2.9879828e-02   0.0000000e+00   0.0000000e+00   1.8752154e-02   0.0000000e+00   0.0000000e+00   0.0000000e+00   0.0000000e+00   0.0000000e+00   0.0000000e+00   1.8372632e-02   0.0000000e+00   0.0000000e+00   0.0000000e+00   0.0000000e+00   0.0000000e+00   0.0000000e+00   0.0000000e+00
   0.0000000e+00   0.0000000e+00   0.0000000e+00   0.0000000e+00   0.0000000e+00   0.0000000e+00   1.1697697e-05   1.7934034e-01   0.0000000e+00   2.9490973e-05   0.0000000e+00   6.6077940e-02   0.0000000e+00   0.0000000e+00   0.0000000e+00   0.0000000e+00   6.9547687e-02   0.0000000e+00   7.4171306e-03   0.0000000e+00   2.9119038e-05   0.0000000e+00   0.0000000e+00   1.2321321e-01   0.0000000e+00   1.3992090e-05   0.0000000e+00   7.3233645e-02   0.0000000e+00   0.0000000e+00   9.7953752e-06   0.0000000e+00   1.4154292e-05   0.0000000e+00   0.0000000e+00   0.0000000e+00   0.0000000e+00   1.1444609e-05   0.0000000e+00   0.0000000e+00   8.4508284e-02   8.2064341e-03   0.0000000e+00   8.4464530e-02   0.0000000e+00   0.0000000e+00   2.9180824e-05   1.4610128e-05   0.0000000e+00   0.0000000e+00   0.0000000e+00   0.0000000e+00   7.2951478e-03   0.0000000e+00   0.0000000e+00   1.2093831e-05   1.3303820e-01   0.0000000e+00   2.9441455e-05   0.0000000e+00   1.5798119e-05   8.8520826e-02   0.0000000e+00   0.0000000e+00   0.0000000e+00   8.6620164e-02   0.0000000e+00   0.0000000e+00   0.0000000e+00   0.0000000e+00   0.0000000e+00   0.0000000e+00   0.0000000e+00   2.4166935e-01   0.0000000e+00   0.0000000e+00   7.0258419e-03   1.1574812e-05   0.0000000e+00   0.0000000e+00   8.3260909e-02   1.7430698e-05   1.6147330e-05   2.6129486e-03   9.0351186e-02   0.0000000e+00   0.0000000e+00   0.0000000e+00   0.0000000e+00   0.0000000e+00   0.0000000e+00   0.0000000e+00   0.0000000e+00   0.0000000e+00   0.0000000e+00   0.0000000e+00   1.5240209e-05   0.0000000e+00   0.0000000e+00   0.0000000e+00   0.0000000e+00   0.0000000e+00   0.0000000e+00   0.0000000e+00   0.0000000e+00   0.0000000e+00   0.0000000e+00   9.3884884e-06   0.0000000e+00   0.0000000e+00   0.0000000e+00   0.0000000e+00   0.0000000e+00   0.0000000e+00   0.0000000e+00   0.0000000e+00   0.0000000e+00   0.0000000e+00   0.0000000e+00   0.0000000e+00   0.0000000e+00   0.0000000e+00   0.0000000e+00   7.0582472e-02   0.0000000e+00   0.0000000e+00   0.0000000e+00   0.0000000e+00   0.0000000e+00   0.0000000e+00   0.0000000e+00   1.1640504e-05   0.0000000e+00   0.0000000e+00   0.0000000e+00   1.2093831e-05   0.0000000e+00   0.0000000e+00   0.0000000e+00   0.0000000e+00   0.0000000e+00   0.0000000e+00   0.0000000e+00   1.6385765e-03   0.0000000e+00   0.0000000e+00   0.0000000e+00   1.1564396e-05   3.2462430e-05   0.0000000e+00   0.0000000e+00   0.0000000e+00   0.0000000e+00   0.0000000e+00   1.6433298e-05   0.0000000e+00   0.0000000e+00   6.5116326e-02   0.0000000e+00   0.0000000e+00   0.0000000e+00   0.0000000e+00   0.0000000e+00   0.0000000e+00   9.8985905e-02   1.1574812e-05   0.0000000e+00   0.0000000e+00   0.0000000e+00   0.0000000e+00   0.0000000e+00   0.0000000e+00   0.0000000e+00   0.0000000e+00   0.0000000e+00   1.1777133e-05   0.0000000e+00   0.0000000e+00   0.0000000e+00   0.0000000e+00   0.0000000e+00   0.0000000e+00   0.0000000e+00   0.0000000e+00   8.6080073e-02   0.0000000e+00   0.0000000e+00   0.0000000e+00   3.3605137e-04   1.5345516e-05   1.1562623e-05   0.0000000e+00   0.0000000e+00   0.0000000e+00   0.0000000e+00   8.3209646e-02   0.0000000e+00   9.8616109e-02   0.0000000e+00   0.0000000e+00   0.0000000e+00   0.0000000e+00   0.0000000e+00   0.0000000e+00   0.0000000e+00   0.0000000e+00   0.0000000e+00   0.0000000e+00   0.0000000e+00   0.0000000e+00   1.0010403e-01   0.0000000e+00   0.0000000e+00   0.0000000e+00   0.0000000e+00   0.0000000e+00   5.1688324e-02   0.0000000e+00   2.9191416e-05   0.0000000e+00   0.0000000e+00   0.0000000e+00   1.0989279e-02   0.0000000e+00   0.0000000e+00   0.0000000e+00   0.0000000e+00   0.0000000e+00   0.0000000e+00   2.8878227e-05   0.0000000e+00   7.2727663e-02   0.0000000e+00   0.0000000e+00   0.0000000e+00   0.0000000e+00   0.0000000e+00   2.0360179e-02   0.0000000e+00   0.0000000e+00   0.0000000e+00   0.0000000e+00   1.1314507e-01   0.0000000e+00   0.0000000e+00   0.0000000e+00   0.0000000e+00   6.9056444e-02   0.0000000e+00   0.0000000e+00   1.5093428e-01   0.0000000e+00   0.0000000e+00   0.0000000e+00   0.0000000e+00   0.0000000e+00   0.0000000e+00   0.0000000e+00   0.0000000e+00   0.0000000e+00   0.0000000e+00   0.0000000e+00   1.2230578e-02   0.0000000e+00   0.0000000e+00   0.0000000e+00   0.0000000e+00   0.0000000e+00   0.0000000e+00   0.0000000e+00   0.0000000e+00   0.0000000e+00   0.0000000e+00   1.1640504e-05   0.0000000e+00   0.0000000e+00   0.0000000e+00   0.0000000e+00   0.0000000e+00   0.0000000e+00   0.0000000e+00   0.0000000e+00   0.0000000e+00   8.3764523e-02   0.0000000e+00   0.0000000e+00   1.2304633e-02   2.9408021e-05   6.3047739e-03   0.0000000e+00   0.0000000e+00   0.0000000e+00   0.0000000e+00   0.0000000e+00   0.0000000e+00   8.6576425e-02   1.2029345e-05   0.0000000e+00   0.0000000e+00   0.0000000e+00   0.0000000e+00   0.0000000e+00   0.0000000e+00   0.0000000e+00   0.0000000e+00   0.0000000e+00   0.0000000e+00   0.0000000e+00   0.0000000e+00   5.6158139e-03   0.0000000e+00   7.6163465e-02   0.0000000e+00   0.0000000e+00   0.0000000e+00   0.0000000e+00   0.0000000e+00   0.0000000e+00   0.0000000e+00   0.0000000e+00   7.5106789e-03   0.0000000e+00   0.0000000e+00
   0.0000000e+00   2.1252132e-06   0.0000000e+00   0.0000000e+00   0.0000000e+00   0.0000000e+00   8.7362277e-03   0.0000000e+00   3.9138820e-06   1.3555746e-02   0.0000000e+00   0.0000000e+00   0.0000000e+00   0.0000000e+00   3.6119265e-06   3.5077540e-06   0.0000000e+00   1.0992814e-01   0.0000000e+00   2.1862665e-06   1.3623241e-02   0.0000000e+00   0.0000000e+00   0.0000000e+00   3.6268783e-06   8.2628466e-03   0.0000000e+00   0.0000000e+00   3.2678159e-06   0.0000000e+00   5.6813318e-03   0.0000000e+00   8.4577757e-03   0.0000000e+00   2.1789064e-06   0.0000000e+00   0.0000000e+00   8.6985016e-03   0.0000000e+00   1.2335547e-01   0.0000000e+00   0.0000000e+00   0.0000000e+00   0.0000000e+00   0.0000000e+00   0.0000000e+00   1.3685125e-02   8.3788825e-03   0.0000000e+00   0.0000000e+00   0.0000000e+00   0.0000000e+00   0.0000000e+00   0.0000000e+00   0.0000000e+00   8.8123005e-03   0.0000000e+00   0.0000000e+00   1.3650104e-02   1.8125123e-05   8.4778661e-03   0.0000000e+00   1.7590197e-05   2.4289264e-06   4.3430570e-06   0.0000000e+00   0.0000000e+00   0.0000000e+00   0.0000000e+00   3.5375900e-06   2.4981417e-06   0.0000000e+00   0.0000000e+00   0.0000000e+00   4.6615963e-01   0.0000000e+00   0.0000000e+00   8.7097150e-03   0.0000000e+00   0.0000000e+00   0.0000000e+00   8.9738261e-03   8.5392670e-03   0.0000000e+00   1.5967777e-04   0.0000000e+00   0.0000000e+00   0.0000000e+00   3.5532212e-06   1.4206696e-01   2.2139814e-06   3.7327311e-06   0.0000000e+00   0.0000000e+00   0.0000000e+00   0.0000000e+00   8.7480488e-03   0.0000000e+00   0.0000000e+00   0.0000000e+00   0.0000000e+00   4.0345873e-06   2.0340255e-05   0.0000000e+00   0.0000000e+00   5.8634659e-06   3.6552690e-06   5.4047162e-03   0.0000000e+00   9.3392334e-02   0.0000000e+00   4.8401683e-06   0.0000000e+00   0.0000000e+00   0.0000000e+00   2.3179061e-06   0.0000000e+00   0.0000000e+00   0.0000000e+00   0.0000000e+00   0.0000000e+00   0.0000000e+00   3.3978882e-06   0.0000000e+00   0.0000000e+00   0.0000000e+00   6.0840604e-05   2.1606462e-06   3.9603371e-06   0.0000000e+00   0.0000000e+00   8.7236050e-03   4.8444775e-06   0.0000000e+00   0.0000000e+00   8.8123005e-03   2.1374270e-06   0.0000000e+00   1.4922354e-03   0.0000000e+00   0.0000000e+00   4.1134776e-06   3.7552365e-06   0.0000000e+00   0.0000000e+00   0.0000000e+00   5.6678981e-04   8.7371751e-03   1.5040378e-02   3.4990908e-06   0.0000000e+00   0.0000000e+00   0.0000000e+00   4.2426527e-06   8.7294801e-03   2.2397860e-06   1.8072658e-05   0.0000000e+00   0.0000000e+00   1.4012743e-01   0.0000000e+00   3.0859799e-06   0.0000000e+00   0.0000000e+00   0.0000000e+00   8.7097150e-03   0.0000000e+00   2.0156116e-03   0.0000000e+00   0.0000000e+00   0.0000000e+00   0.0000000e+00   0.0000000e+00   2.0586721e-06   0.0000000e+00   8.7682086e-03   3.8525406e-06   0.0000000e+00   0.0000000e+00   2.2044514e-06   0.0000000e+00   2.2305495e-06   0.0000000e+00   0.0000000e+00   0.0000000e+00   0.0000000e+00   0.0000000e+00   0.0000000e+00   1.2898397e-02   8.5738267e-03   8.7179336e-03   0.0000000e+00   0.0000000e+00   0.0000000e+00   0.0000000e+00   0.0000000e+00   2.1566710e-06   0.0000000e+00   6.0393089e-05   4.4182952e-06   0.0000000e+00   0.0000000e+00   3.8423066e-06   0.0000000e+00   0.0000000e+00   0.0000000e+00   0.0000000e+00   0.0000000e+00   0.0000000e+00   1.0912064e-01   0.0000000e+00   0.0000000e+00   0.0000000e+00   2.4952760e-06   0.0000000e+00   2.2841967e-06   0.0000000e+00   0.0000000e+00   1.3704402e-02   2.2057411e-06   2.2650170e-06   2.7991746e-06   0.0000000e+00   0.0000000e+00   3.9823558e-06   1.8800170e-03   2.1538153e-06   4.2106012e-06   2.2905472e-06   1.3531606e-02   2.9110257e-06   0.0000000e+00   0.0000000e+00   0.0000000e+00   0.0000000e+00   4.3509363e-06   0.0000000e+00   0.0000000e+00   0.0000000e+00   0.0000000e+00   0.0000000e+00   0.0000000e+00   0.0000000e+00   0.0000000e+00   0.0000000e+00   0.0000000e+00   0.0000000e+00   0.0000000e+00   0.0000000e+00   0.0000000e+00   0.0000000e+00   0.0000000e+00   0.0000000e+00   2.1689617e-06   0.0000000e+00   1.9980844e-03   0.0000000e+00   1.5121121e-04   0.0000000e+00   3.9611602e-06   2.0029181e-05   1.0982175e-01   0.0000000e+00   5.9699707e-04   0.0000000e+00   2.1006900e-03   0.0000000e+00   0.0000000e+00   0.0000000e+00   0.0000000e+00   0.0000000e+00   0.0000000e+00   0.0000000e+00   8.7236050e-03   0.0000000e+00   4.0192866e-06   0.0000000e+00   1.9290173e-05   3.4603465e-06   2.6244688e-06   3.7523924e-06   1.9324717e-01   0.0000000e+00   0.0000000e+00   0.0000000e+00   0.0000000e+00   0.0000000e+00   1.3603025e-02   0.0000000e+00   2.2390707e-06   0.0000000e+00   0.0000000e+00   3.5350899e-06   0.0000000e+00   0.0000000e+00   0.0000000e+00   8.8194854e-03   0.0000000e+00   2.2944120e-06   3.5122931e-06   0.0000000e+00   2.0319642e-06   0.0000000e+00   2.1986216e-06   0.0000000e+00   4.1738065e-06   0.0000000e+00   0.0000000e+00   3.5051775e-06   0.0000000e+00   1.8816261e-03   0.0000000e+00   0.0000000e+00   0.0000000e+00   0.0000000e+00   3.4733541e-06   0.0000000e+00   0.0000000e+00   0.0000000e+00   0.0000000e+00   0.0000000e+00   0.0000000e+00   0.0000000e+00
   0.0000000e+00   0.0000000e+00   0.0000000e+00   0.0000000e+00   0.0000000e+00   0.0000000e+00   0.0000000e+00   0.0000000e+00   0.0000000e+00   2.5250787e-06   0.0000000e+00   0.0000000e+00   0.0000000e+00   0.0000000e+00   0.0000000e+00   0.0000000e+00   0.0000000e+00   0.0000000e+00   0.0000000e+00   0.0000000e+00   0.0000000e+00   0.0000000e+00   0.0000000e+00   0.0000000e+00   0.0000000e+00   0.0000000e+00   0.0000000e+00   0.0000000e+00   0.0000000e+00   1.6596508e-05   0.0000000e+00   0.0000000e+00   0.0000000e+00   0.0000000e+00   0.0000000e+00   3.1582571e-05   1.2887999e-01   0.0000000e+00   0.0000000e+00   0.0000000e+00   0.0000000e+00   0.0000000e+00   0.0000000e+00   0.0000000e+00   0.0000000e+00   0.0000000e+00   0.0000000e+00   0.0000000e+00   0.0000000e+00   0.0000000e+00   1.3894888e-01   0.0000000e+00   0.0000000e+00   0.0000000e+00   0.0000000e+00   0.0000000e+00   0.0000000e+00   1.2915915e-05   0.0000000e+00   0.0000000e+00   0.0000000e+00   0.0000000e+00   0.0000000e+00   0.0000000e+00   0.0000000e+00   0.0000000e+00   0.0000000e+00   0.0000000e+00   7.8183627e-04   0.0000000e+00   0.0000000e+00   0.0000000e+00   0.0000000e+00   0.0000000e+00   0.0000000e+00   4.3691002e-01   0.0000000e+00   0.0000000e+00   0.0000000e+00   0.0000000e+00   0.0000000e+00   0.0000000e+00   0.0000000e+00   0.0000000e+00   0.0000000e+00   0.0000000e+00   0.0000000e+00   2.2148606e-01   0.0000000e+00   0.0000000e+00   0.0000000e+00   0.0000000e+00   0.0000000e+00   0.0000000e+00   0.0000000e+00   0.0000000e+00   0.0000000e+00   0.0000000e+00   0.0000000e+00   0.0000000e+00   0.0000000e+00   0.0000000e+00   3.5975113e-05   0.0000000e+00   0.0000000e+00   0.0000000e+00   0.0000000e+00   0.0000000e+00   0.0000000e+00   0.0000000e+00   0.0000000e+00   0.0000000e+00   0.0000000e+00   0.0000000e+00   0.0000000e+00   0.0000000e+00   0.0000000e+00   0.0000000e+00   0.0000000e+00   0.0000000e+00   0.0000000e+00   0.0000000e+00   0.0000000e+00   0.0000000e+00   0.0000000e+00   0.0000000e+00   0.0000000e+00   0.0000000e+00   0.0000000e+00   0.0000000e+00   0.0000000e+00   0.0000000e+00   0.0000000e+00   0.0000000e+00   0.0000000e+00   0.0000000e+00   0.0000000e+00   0.0000000e+00   0.0000000e+00   0.0000000e+00   0.0000000e+00   0.0000000e+00   0.0000000e+00   0.0000000e+00   0.0000000e+00   3.7070220e-05   1.1010994e-05   0.0000000e+00   0.0000000e+00   0.0000000e+00   0.0000000e+00   0.0000000e+00   1.1129266e-01   0.0000000e+00   0.0000000e+00   0.0000000e+00   0.0000000e+00   0.0000000e+00   0.0000000e+00   0.0000000e+00   0.0000000e+00   0.0000000e+00   0.0000000e+00   2.6632693e-01   0.0000000e+00   0.0000000e+00   0.0000000e+00   0.0000000e+00   0.0000000e+00   0.0000000e+00   0.0000000e+00   0.0000000e+00   0.0000000e+00   0.0000000e+00   0.0000000e+00   0.0000000e+00   0.0000000e+00   1.9236856e-01   0.0000000e+00   0.0000000e+00   7.1458248e-02   0.0000000e+00   0.0000000e+00   0.0000000e+00   0.0000000e+00   0.0000000e+00   0.0000000e+00   0.0000000e+00   0.0000000e+00   0.0000000e+00   0.0000000e+00   0.0000000e+00   0.0000000e+00   0.0000000e+00   0.0000000e+00   0.0000000e+00   0.0000000e+00   0.0000000e+00   0.0000000e+00   0.0000000e+00   0.0000000e+00   0.0000000e+00   0.0000000e+00   0.0000000e+00   0.0000000e+00   0.0000000e+00   0.0000000e+00   0.0000000e+00   0.0000000e+00   0.0000000e+00   0.0000000e+00   0.0000000e+00   0.0000000e+00   0.0000000e+00   0.0000000e+00   0.0000000e+00   0.0000000e+00   0.0000000e+00   0.0000000e+00   0.0000000e+00   0.0000000e+00   0.0000000e+00   0.0000000e+00   0.0000000e+00   0.0000000e+00   0.0000000e+00   0.0000000e+00   0.0000000e+00   0.0000000e+00   0.0000000e+00   0.0000000e+00   0.0000000e+00   0.0000000e+00   0.0000000e+00   0.0000000e+00   0.0000000e+00   0.0000000e+00   0.0000000e+00   0.0000000e+00   0.0000000e+00   0.0000000e+00   0.0000000e+00   0.0000000e+00   0.0000000e+00   0.0000000e+00   0.0000000e+00   0.0000000e+00   0.0000000e+00   2.3292093e-01   0.0000000e+00   0.0000000e+00   0.0000000e+00   0.0000000e+00   0.0000000e+00   0.0000000e+00   0.0000000e+00   0.0000000e+00   3.9447153e-04   0.0000000e+00   0.0000000e+00   0.0000000e+00   0.0000000e+00   0.0000000e+00   0.0000000e+00   0.0000000e+00   0.0000000e+00   0.0000000e+00   0.0000000e+00   0.0000000e+00   0.0000000e+00   0.0000000e+00   0.0000000e+00   0.0000000e+00   0.0000000e+00   0.0000000e+00   0.0000000e+00   0.0000000e+00   0.0000000e+00   0.0000000e+00   0.0000000e+00   0.0000000e+00   0.0000000e+00   0.0000000e+00   0.0000000e+00   0.0000000e+00   0.0000000e+00   0.0000000e+00   0.0000000e+00   0.0000000e+00   0.0000000e+00   0.0000000e+00   0.0000000e+00   0.0000000e+00   0.0000000e+00   0.0000000e+00   0.0000000e+00   0.0000000e+00   0.0000000e+00   0.0000000e+00   0.0000000e+00   0.0000000e+00   0.0000000e+00   0.0000000e+00   0.0000000e+00   0.0000000e+00   0.0000000e+00   0.0000000e+00   0.0000000e+00   0.0000000e+00   0.0000000e+00   0.0000000e+00   0.0000000e+00   0.0000000e+00   0.0000000e+00   0.0000000e+00   0.0000000e+00   0.0000000e+00   0.0000000e+00   0.0000000e+00   4.8856794e-05   0.0000000e+00   2.8082245e-01   0.0000000e+00
   0.0000000e+00   0.0000000e+00   0.0000000e+00   0.0000000e+00   0.0000000e+00   0.0000000e+00   0.0000000e+00   8.1281586e-03   0.0000000e+00   0.0000000e+00   0.0000000e+00   2.5545606e-03   0.0000000e+00   0.0000000e+00   0.0000000e+00   0.0000000e+00   3.0380568e-03   0.0000000e+00   1.7397001e-01   0.0000000e+00   0.0000000e+00   0.0000000e+00   0.0000000e+00   5.7790288e-03   0.0000000e+00   0.0000000e+00   0.0000000e+00   4.3420418e-03   0.0000000e+00   0.0000000e+00   0.0000000e+00   0.0000000e+00   0.0000000e+00   0.0000000e+00   0.0000000e+00   0.0000000e+00   0.0000000e+00   0.0000000e+00   0.0000000e+00   0.0000000e+00   2.8744444e-03   1.6099856e-01   0.0000000e+00   3.1865675e-03   0.0000000e+00   0.0000000e+00   0.0000000e+00   0.0000000e+00   0.0000000e+00   0.0000000e+00   0.0000000e+00   0.0000000e+00   1.8341656e-01   0.0000000e+00   0.0000000e+00   0.0000000e+00   6.9108570e-03   0.0000000e+00   0.0000000e+00   0.0000000e+00   0.0000000e+00   8.8335485e-03   0.0000000e+00   0.0000000e+00   0.0000000e+00   2.3950205e-03   0.0000000e+00   0.0000000e+00   0.0000000e+00   0.0000000e+00   0.0000000e+00   0.0000000e+00   0.0000000e+00   5.7987250e-03   0.0000000e+00   0.0000000e+00   3.8761035e-01   0.0000000e+00   0.0000000e+00   0.0000000e+00   2.9055926e-03   0.0000000e+00   0.0000000e+00   1.7760920e-03   4.0661196e-03   0.0000000e+00   0.0000000e+00   0.0000000e+00   0.0000000e+00   0.0000000e+00   0.0000000e+00   0.0000000e+00   0.0000000e+00   0.0000000e+00   0.0000000e+00   0.0000000e+00   0.0000000e+00   0.0000000e+00   0.0000000e+00   0.0000000e+00   0.0000000e+00   0.0000000e+00   0.0000000e+00   0.0000000e+00   0.0000000e+00   0.0000000e+00   0.0000000e+00   0.0000000e+00   0.0000000e+00   0.0000000e+00   0.0000000e+00   0.0000000e+00   0.0000000e+00   0.0000000e+00   0.0000000e+00   0.0000000e+00   0.0000000e+00   0.0000000e+00   0.0000000e+00   0.0000000e+00   0.0000000e+00   0.0000000e+00   0.0000000e+00   2.5901005e-03   0.0000000e+00   0.0000000e+00   0.0000000e+00   0.0000000e+00   0.0000000e+00   0.0000000e+00   0.0000000e+00   0.0000000e+00   0.0000000e+00   0.0000000e+00   0.0000000e+00   0.0000000e+00   0.0000000e+00   0.0000000e+00   0.0000000e+00   0.0000000e+00   0.0000000e+00   0.0000000e+00   0.0000000e+00   3.4819810e-05   0.0000000e+00   0.0000000e+00   0.0000000e+00   0.0000000e+00   0.0000000e+00   0.0000000e+00   0.0000000e+00   0.0000000e+00   0.0000000e+00   0.0000000e+00   0.0000000e+00   0.0000000e+00   0.0000000e+00   4.9931668e-02   0.0000000e+00   0.0000000e+00   0.0000000e+00   0.0000000e+00   0.0000000e+00   0.0000000e+00   6.6037698e-03   0.0000000e+00   0.0000000e+00   0.0000000e+00   0.0000000e+00   0.0000000e+00   0.0000000e+00   0.0000000e+00   0.0000000e+00   0.0000000e+00   0.0000000e+00   0.0000000e+00   0.0000000e+00   0.0000000e+00   0.0000000e+00   0.0000000e+00   0.0000000e+00   0.0000000e+00   0.0000000e+00   0.0000000e+00   3.6288541e-03   0.0000000e+00   0.0000000e+00   0.0000000e+00   6.1555678e-06   0.0000000e+00   0.0000000e+00   0.0000000e+00   0.0000000e+00   0.0000000e+00   0.0000000e+00   2.7896131e-03   0.0000000e+00   3.7633111e-03   0.0000000e+00   0.0000000e+00   0.0000000e+00   0.0000000e+00   0.0000000e+00   0.0000000e+00   0.0000000e+00   0.0000000e+00   0.0000000e+00   0.0000000e+00   0.0000000e+00   0.0000000e+00   4.7083701e-02   0.0000000e+00   0.0000000e+00   0.0000000e+00   0.0000000e+00   0.0000000e+00   2.4271082e-03   0.0000000e+00   0.0000000e+00   0.0000000e+00   0.0000000e+00   0.0000000e+00   1.4593547e-01   0.0000000e+00   0.0000000e+00   0.0000000e+00   0.0000000e+00   0.0000000e+00   0.0000000e+00   0.0000000e+00   0.0000000e+00   3.9259399e-03   0.0000000e+00   0.0000000e+00   0.0000000e+00   0.0000000e+00   0.0000000e+00   1.3655621e-01   0.0000000e+00   0.0000000e+00   0.0000000e+00   0.0000000e+00   7.4896202e-03   0.0000000e+00   0.0000000e+00   0.0000000e+00   0.0000000e+00   4.5884982e-03   0.0000000e+00   0.0000000e+00   1.9297260e-02   0.0000000e+00   0.0000000e+00   0.0000000e+00   0.0000000e+00   0.0000000e+00   0.0000000e+00   0.0000000e+00   0.0000000e+00   0.0000000e+00   0.0000000e+00   0.0000000e+00   1.2248504e-01   0.0000000e+00   0.0000000e+00   0.0000000e+00   0.0000000e+00   0.0000000e+00   0.0000000e+00   0.0000000e+00   0.0000000e+00   0.0000000e+00   0.0000000e+00   0.0000000e+00   0.0000000e+00   0.0000000e+00   0.0000000e+00   0.0000000e+00   0.0000000e+00   0.0000000e+00   0.0000000e+00   0.0000000e+00   0.0000000e+00   3.1766955e-03   0.0000000e+00   0.0000000e+00   1.1091554e-01   0.0000000e+00   1.5144437e-01   0.0000000e+00   0.0000000e+00   0.0000000e+00   0.0000000e+00   0.0000000e+00   0.0000000e+00   2.5353015e-03   0.0000000e+00   0.0000000e+00   0.0000000e+00   0.0000000e+00   0.0000000e+00   0.0000000e+00   0.0000000e+00   0.0000000e+00   0.0000000e+00   0.0000000e+00   0.0000000e+00   0.0000000e+00   0.0000000e+00   1.4384872e-01   0.0000000e+00   3.4951195e-03   0.0000000e+00   0.0000000e+00   0.0000000e+00   0.0000000e+00   0.0000000e+00   0.0000000e+00   0.0000000e+00   0.0000000e+00   1.6877292e-01   0.0000000e+00   0.0000000e+00
[truncated: 1,271,575 more chars]
