# Supplementary material for: Searching Remote Homology with Spectral Clustering with Symmetry in Neighborhood Cluster Kernels
Source: PLoS One. 2013 Feb 15;8(2):e46468. doi: 10.1371/journal.pone.0046468 (PMC3574063; doi:10.1371/journal.pone.0046468)
Supplement: Table S4 — OrthoMCL Mismatch Profile kernel matrix. (TXT) [file pone.0046468.s004.txt]

   0.0000000e+00   0.0000000e+00   0.0000000e+00   0.0000000e+00   0.0000000e+00   0.0000000e+00   0.0000000e+00   0.0000000e+00   0.0000000e+00   0.0000000e+00   0.0000000e+00   0.0000000e+00   0.0000000e+00   0.0000000e+00   0.0000000e+00   0.0000000e+00   0.0000000e+00   0.0000000e+00   0.0000000e+00   0.0000000e+00   0.0000000e+00   0.0000000e+00   0.0000000e+00   0.0000000e+00   0.0000000e+00   0.0000000e+00   0.0000000e+00   0.0000000e+00   0.0000000e+00   0.0000000e+00   0.0000000e+00   0.0000000e+00   0.0000000e+00   0.0000000e+00   0.0000000e+00   0.0000000e+00   0.0000000e+00   0.0000000e+00   0.0000000e+00   0.0000000e+00   0.0000000e+00   0.0000000e+00   0.0000000e+00   0.0000000e+00   0.0000000e+00   0.0000000e+00   0.0000000e+00   0.0000000e+00   0.0000000e+00   0.0000000e+00   0.0000000e+00   0.0000000e+00   0.0000000e+00   0.0000000e+00   0.0000000e+00   0.0000000e+00   0.0000000e+00   0.0000000e+00   0.0000000e+00   0.0000000e+00   0.0000000e+00   0.0000000e+00   0.0000000e+00   0.0000000e+00   0.0000000e+00   0.0000000e+00   0.0000000e+00   0.0000000e+00   0.0000000e+00   0.0000000e+00   0.0000000e+00   0.0000000e+00   0.0000000e+00   0.0000000e+00   0.0000000e+00   0.0000000e+00   0.0000000e+00   0.0000000e+00   0.0000000e+00   0.0000000e+00   0.0000000e+00   0.0000000e+00   0.0000000e+00   0.0000000e+00   0.0000000e+00   0.0000000e+00   0.0000000e+00   0.0000000e+00   0.0000000e+00   0.0000000e+00   0.0000000e+00   0.0000000e+00   0.0000000e+00   0.0000000e+00   0.0000000e+00   0.0000000e+00   0.0000000e+00   0.0000000e+00   0.0000000e+00   0.0000000e+00   0.0000000e+00   0.0000000e+00   0.0000000e+00   0.0000000e+00   0.0000000e+00   0.0000000e+00   0.0000000e+00   0.0000000e+00   0.0000000e+00   0.0000000e+00   0.0000000e+00   0.0000000e+00   0.0000000e+00   0.0000000e+00   0.0000000e+00   0.0000000e+00   0.0000000e+00   0.0000000e+00   0.0000000e+00   0.0000000e+00   0.0000000e+00   0.0000000e+00   0.0000000e+00   0.0000000e+00   0.0000000e+00   0.0000000e+00   0.0000000e+00   0.0000000e+00   0.0000000e+00   0.0000000e+00   0.0000000e+00   0.0000000e+00   0.0000000e+00   0.0000000e+00   0.0000000e+00   0.0000000e+00   0.0000000e+00   0.0000000e+00   0.0000000e+00   0.0000000e+00   0.0000000e+00   0.0000000e+00   0.0000000e+00   0.0000000e+00   0.0000000e+00   0.0000000e+00   0.0000000e+00   0.0000000e+00   0.0000000e+00   0.0000000e+00   0.0000000e+00   0.0000000e+00   0.0000000e+00   0.0000000e+00   0.0000000e+00   0.0000000e+00   0.0000000e+00   0.0000000e+00   0.0000000e+00   0.0000000e+00   0.0000000e+00   0.0000000e+00   0.0000000e+00   0.0000000e+00   0.0000000e+00   0.0000000e+00   0.0000000e+00   0.0000000e+00   0.0000000e+00   0.0000000e+00   0.0000000e+00   0.0000000e+00   0.0000000e+00   0.0000000e+00   0.0000000e+00   0.0000000e+00   0.0000000e+00   0.0000000e+00   0.0000000e+00   0.0000000e+00   0.0000000e+00   0.0000000e+00   0.0000000e+00   0.0000000e+00   0.0000000e+00   0.0000000e+00   0.0000000e+00   0.0000000e+00   0.0000000e+00   0.0000000e+00   0.0000000e+00   0.0000000e+00   0.0000000e+00   0.0000000e+00   0.0000000e+00   0.0000000e+00   0.0000000e+00   0.0000000e+00   0.0000000e+00   0.0000000e+00   0.0000000e+00   0.0000000e+00   0.0000000e+00   0.0000000e+00   0.0000000e+00   0.0000000e+00   0.0000000e+00   0.0000000e+00   0.0000000e+00   0.0000000e+00   0.0000000e+00   0.0000000e+00   0.0000000e+00   0.0000000e+00   0.0000000e+00   0.0000000e+00   0.0000000e+00   0.0000000e+00   0.0000000e+00   0.0000000e+00   0.0000000e+00   0.0000000e+00   0.0000000e+00   0.0000000e+00   0.0000000e+00   0.0000000e+00   0.0000000e+00   0.0000000e+00   0.0000000e+00   0.0000000e+00   0.0000000e+00   0.0000000e+00   0.0000000e+00   0.0000000e+00   0.0000000e+00   0.0000000e+00   0.0000000e+00   0.0000000e+00   0.0000000e+00   0.0000000e+00   0.0000000e+00   0.0000000e+00   0.0000000e+00   0.0000000e+00   0.0000000e+00   0.0000000e+00   0.0000000e+00   0.0000000e+00   0.0000000e+00   0.0000000e+00   0.0000000e+00   0.0000000e+00   0.0000000e+00   0.0000000e+00   0.0000000e+00   0.0000000e+00   0.0000000e+00   0.0000000e+00   0.0000000e+00   0.0000000e+00   0.0000000e+00   0.0000000e+00   0.0000000e+00   0.0000000e+00   0.0000000e+00   0.0000000e+00   0.0000000e+00   0.0000000e+00   0.0000000e+00   0.0000000e+00   0.0000000e+00   0.0000000e+00   0.0000000e+00   0.0000000e+00   0.0000000e+00   0.0000000e+00   0.0000000e+00   0.0000000e+00   0.0000000e+00   0.0000000e+00   0.0000000e+00   0.0000000e+00   0.0000000e+00   0.0000000e+00   0.0000000e+00   0.0000000e+00   0.0000000e+00   0.0000000e+00   0.0000000e+00   0.0000000e+00   0.0000000e+00   0.0000000e+00   0.0000000e+00   0.0000000e+00   0.0000000e+00   0.0000000e+00   0.0000000e+00   0.0000000e+00   0.0000000e+00   0.0000000e+00   0.0000000e+00   0.0000000e+00   0.0000000e+00   0.0000000e+00   0.0000000e+00   0.0000000e+00   0.0000000e+00   0.0000000e+00   0.0000000e+00   0.0000000e+00   0.0000000e+00   0.0000000e+00   0.0000000e+00   0.0000000e+00   0.0000000e+00   0.0000000e+00   0.0000000e+00   0.0000000e+00   0.0000000e+00   0.0000000e+00   0.0000000e+00   0.0000000e+00   0.0000000e+00
   0.0000000e+00   8.9432753e-01   2.2642561e-02   0.0000000e+00   0.0000000e+00   0.0000000e+00   2.0983631e-05   0.0000000e+00   8.4001958e-01   6.5634353e-05   0.0000000e+00   0.0000000e+00   0.0000000e+00   0.0000000e+00   8.2368279e-01   8.2599360e-01   0.0000000e+00   0.0000000e+00   0.0000000e+00   8.9388171e-01   0.0000000e+00   6.7398718e-05   0.0000000e+00   0.0000000e+00   8.5902096e-01   1.8029054e-05   0.0000000e+00   0.0000000e+00   8.5922050e-01   0.0000000e+00   0.0000000e+00   0.0000000e+00   0.0000000e+00   0.0000000e+00   8.7384571e-01   0.0000000e+00   7.6606981e-06   0.0000000e+00   0.0000000e+00   0.0000000e+00   0.0000000e+00   0.0000000e+00   0.0000000e+00   0.0000000e+00   0.0000000e+00   1.4163840e-01   0.0000000e+00   0.0000000e+00   0.0000000e+00   0.0000000e+00   7.2615308e-06   0.0000000e+00   0.0000000e+00   0.0000000e+00   0.0000000e+00   2.0193053e-05   0.0000000e+00   4.3050414e-03   2.1488533e-05   7.6908782e-01   0.0000000e+00   0.0000000e+00   7.7946118e-01   8.9334115e-01   8.6704378e-01   0.0000000e+00   0.0000000e+00   0.0000000e+00   0.0000000e+00   8.6204403e-01   8.9390436e-01   7.9316056e-02   3.1319988e-01   0.0000000e+00   0.0000000e+00   6.8890315e-06   0.0000000e+00   2.6103802e-05   0.0000000e+00   0.0000000e+00   0.0000000e+00   0.0000000e+00   0.0000000e+00   0.0000000e+00   0.0000000e+00   0.0000000e+00   0.0000000e+00   7.5216759e-06   8.6530476e-01   0.0000000e+00   8.6872815e-01   8.5583555e-01   0.0000000e+00   0.0000000e+00   0.0000000e+00   0.0000000e+00   1.8847668e-05   0.0000000e+00   0.0000000e+00   0.0000000e+00   0.0000000e+00   8.7485829e-01   0.0000000e+00   0.0000000e+00   0.0000000e+00   8.7334773e-01   8.7378119e-01   0.0000000e+00   1.2858797e-01   0.0000000e+00   0.0000000e+00   8.6875996e-01   0.0000000e+00   0.0000000e+00   0.0000000e+00   9.0004814e-01   0.0000000e+00   0.0000000e+00   2.3299620e-01   0.0000000e+00   2.0322846e-04   0.0000000e+00   8.3154139e-01   0.0000000e+00   0.0000000e+00   0.0000000e+00   7.3869913e-01   8.8229654e-01   8.6393100e-01   0.0000000e+00   0.0000000e+00   0.0000000e+00   8.3134476e-01   0.0000000e+00   0.0000000e+00   1.8851193e-05   8.7589531e-01   0.0000000e+00   0.0000000e+00   0.0000000e+00   0.0000000e+00   8.7989029e-01   8.3265129e-01   0.0000000e+00   0.0000000e+00   0.0000000e+00   0.0000000e+00   0.0000000e+00   5.3565705e-05   8.2513387e-01   0.0000000e+00   0.0000000e+00   1.9310556e-04   8.2981089e-01   2.1224395e-05   8.8917773e-01   7.8614406e-01   0.0000000e+00   0.0000000e+00   0.0000000e+00   0.0000000e+00   6.6976551e-01   0.0000000e+00   8.1705508e-06   0.0000000e+00   2.8913621e-05   4.2522293e-02   0.0000000e+00   0.0000000e+00   0.0000000e+00   1.7622754e-02   0.0000000e+00   0.0000000e+00   8.7175449e-01   0.0000000e+00   0.0000000e+00   8.6694070e-01   7.5847542e-06   0.0000000e+00   8.9262481e-01   6.1764836e-06   9.2120436e-01   0.0000000e+00   0.0000000e+00   0.0000000e+00   0.0000000e+00   0.0000000e+00   0.0000000e+00   0.0000000e+00   2.7611228e-05   2.5141634e-05   0.0000000e+00   0.0000000e+00   0.0000000e+00   0.0000000e+00   0.0000000e+00   8.9111794e-01   0.0000000e+00   7.9420138e-01   8.9903965e-01   0.0000000e+00   8.8194949e-02   9.1746654e-01   1.7404419e-04   7.7202211e-05   0.0000000e+00   7.3040285e-02   0.0000000e+00   0.0000000e+00   0.0000000e+00   0.0000000e+00   8.2276320e-05   0.0000000e+00   8.8497653e-01   0.0000000e+00   8.9200851e-01   0.0000000e+00   0.0000000e+00   0.0000000e+00   8.9224511e-01   8.9193234e-01   8.7497091e-01   0.0000000e+00   0.0000000e+00   8.5744354e-01   0.0000000e+00   8.9159303e-01   8.7007403e-01   8.8814065e-01   0.0000000e+00   8.8110043e-01   0.0000000e+00   0.0000000e+00   0.0000000e+00   0.0000000e+00   8.6259857e-01   0.0000000e+00   0.0000000e+00   0.0000000e+00   0.0000000e+00   2.5943202e-02   0.0000000e+00   0.0000000e+00   0.0000000e+00   0.0000000e+00   0.0000000e+00   0.0000000e+00   0.0000000e+00   8.8825466e-06   0.0000000e+00   0.0000000e+00   0.0000000e+00   0.0000000e+00   8.7147318e-01   8.9897114e-05   0.0000000e+00   0.0000000e+00   7.2877063e-01   0.0000000e+00   8.7307136e-01   7.8154753e-01   0.0000000e+00   0.0000000e+00   0.0000000e+00   0.0000000e+00   0.0000000e+00   1.9561468e-01   0.0000000e+00   0.0000000e+00   0.0000000e+00   1.0887058e-01   0.0000000e+00   3.0887252e-01   0.0000000e+00   0.0000000e+00   8.3364753e-01   0.0000000e+00   7.4822229e-01   8.2978127e-01   8.7435536e-01   8.3437777e-01   0.0000000e+00   0.0000000e+00   0.0000000e+00   7.5617638e-05   0.0000000e+00   0.0000000e+00   5.1344543e-05   0.0000000e+00   8.7982166e-01   0.0000000e+00   0.0000000e+00   8.4692124e-01   0.0000000e+00   0.0000000e+00   0.0000000e+00   0.0000000e+00   0.0000000e+00   8.9012378e-01   8.4177658e-01   0.0000000e+00   8.9467895e-01   0.0000000e+00   8.9020144e-01   0.0000000e+00   8.6807993e-01   1.7075803e-04   0.0000000e+00   8.2556440e-01   0.0000000e+00   0.0000000e+00   0.0000000e+00   0.0000000e+00   0.0000000e+00   0.0000000e+00   8.5106932e-01   0.0000000e+00   0.0000000e+00   0.0000000e+00   0.0000000e+00   0.0000000e+00   7.3206333e-06   0.0000000e+00
   0.0000000e+00   2.2542129e-02   7.9910857e-01   0.0000000e+00   0.0000000e+00   0.0000000e+00   5.8874987e-07   0.0000000e+00   2.8422909e-02   1.6619212e-06   0.0000000e+00   0.0000000e+00   0.0000000e+00   0.0000000e+00   2.3045161e-02   2.5024925e-02   0.0000000e+00   0.0000000e+00   0.0000000e+00   2.3582546e-02   0.0000000e+00   9.5803298e-07   0.0000000e+00   0.0000000e+00   2.5520731e-02   5.0585160e-07   0.0000000e+00   0.0000000e+00   2.5249488e-02   0.0000000e+00   0.0000000e+00   0.0000000e+00   0.0000000e+00   0.0000000e+00   2.3258632e-02   0.0000000e+00   0.0000000e+00   0.0000000e+00   0.0000000e+00   0.0000000e+00   0.0000000e+00   0.0000000e+00   0.0000000e+00   0.0000000e+00   0.0000000e+00   5.9770388e-01   0.0000000e+00   0.0000000e+00   0.0000000e+00   0.0000000e+00   0.0000000e+00   0.0000000e+00   0.0000000e+00   0.0000000e+00   0.0000000e+00   5.6656815e-07   0.0000000e+00   8.0346646e-05   6.0291621e-07   2.9581580e-02   0.0000000e+00   0.0000000e+00   2.2843409e-02   2.6000200e-02   3.0028296e-02   0.0000000e+00   0.0000000e+00   0.0000000e+00   0.0000000e+00   2.9246965e-02   2.4563525e-02   7.2191831e-01   4.9455097e-01   0.0000000e+00   0.0000000e+00   0.0000000e+00   0.0000000e+00   6.6385374e-07   0.0000000e+00   0.0000000e+00   0.0000000e+00   0.0000000e+00   0.0000000e+00   0.0000000e+00   0.0000000e+00   0.0000000e+00   0.0000000e+00   0.0000000e+00   3.1324881e-02   0.0000000e+00   2.3829122e-02   4.6378660e-02   0.0000000e+00   0.0000000e+00   0.0000000e+00   0.0000000e+00   5.2881992e-07   0.0000000e+00   0.0000000e+00   0.0000000e+00   0.0000000e+00   2.6682439e-02   0.0000000e+00   0.0000000e+00   0.0000000e+00   5.5537278e-02   1.9487857e-02   0.0000000e+00   7.4282703e-01   0.0000000e+00   0.0000000e+00   2.5324180e-02   0.0000000e+00   0.0000000e+00   0.0000000e+00   2.0715469e-02   0.0000000e+00   0.0000000e+00   5.4226812e-01   0.0000000e+00   2.8887725e-06   0.0000000e+00   3.7623687e-02   0.0000000e+00   0.0000000e+00   0.0000000e+00   2.6021302e-02   3.0305402e-02   3.2052402e-02   0.0000000e+00   0.0000000e+00   0.0000000e+00   2.4287388e-02   0.0000000e+00   0.0000000e+00   5.2891882e-07   2.4689357e-02   0.0000000e+00   0.0000000e+00   0.0000000e+00   0.0000000e+00   6.0529205e-02   2.5720399e-02   0.0000000e+00   0.0000000e+00   0.0000000e+00   0.0000000e+00   0.0000000e+00   1.4280594e-06   2.4301183e-02   0.0000000e+00   0.0000000e+00   0.0000000e+00   2.4854868e-02   5.9550513e-07   2.7218275e-02   4.0025859e-02   0.0000000e+00   0.0000000e+00   0.0000000e+00   0.0000000e+00   1.8352599e-01   0.0000000e+00   0.0000000e+00   0.0000000e+00   7.3531111e-07   6.8654936e-01   0.0000000e+00   0.0000000e+00   0.0000000e+00   8.4081199e-01   0.0000000e+00   0.0000000e+00   2.7687850e-02   0.0000000e+00   0.0000000e+00   2.8507608e-02   0.0000000e+00   0.0000000e+00   2.3301991e-02   0.0000000e+00   1.8858905e-02   0.0000000e+00   0.0000000e+00   0.0000000e+00   0.0000000e+00   0.0000000e+00   0.0000000e+00   0.0000000e+00   6.9664568e-07   7.0541337e-07   0.0000000e+00   0.0000000e+00   0.0000000e+00   0.0000000e+00   0.0000000e+00   2.2175404e-02   0.0000000e+00   3.4646157e-02   2.3485609e-02   0.0000000e+00   7.4144636e-01   3.2188144e-02   2.4739355e-06   1.0973839e-06   0.0000000e+00   7.0784566e-01   0.0000000e+00   0.0000000e+00   0.0000000e+00   0.0000000e+00   1.1695093e-06   0.0000000e+00   3.5215041e-02   0.0000000e+00   2.3086743e-02   0.0000000e+00   0.0000000e+00   0.0000000e+00   2.4718617e-02   2.2583006e-02   2.3154177e-02   0.0000000e+00   0.0000000e+00   2.1032517e-02   0.0000000e+00   2.2634087e-02   4.7134517e-02   2.8854711e-02   0.0000000e+00   3.7511887e-02   0.0000000e+00   0.0000000e+00   0.0000000e+00   0.0000000e+00   2.4982206e-02   0.0000000e+00   0.0000000e+00   0.0000000e+00   0.0000000e+00   8.1097420e-01   0.0000000e+00   0.0000000e+00   0.0000000e+00   0.0000000e+00   0.0000000e+00   0.0000000e+00   0.0000000e+00   0.0000000e+00   0.0000000e+00   0.0000000e+00   0.0000000e+00   0.0000000e+00   2.2478097e-02   1.2778344e-06   0.0000000e+00   0.0000000e+00   2.3920718e-02   0.0000000e+00   3.6502167e-02   2.4514688e-02   0.0000000e+00   0.0000000e+00   0.0000000e+00   0.0000000e+00   0.0000000e+00   5.6597125e-01   0.0000000e+00   0.0000000e+00   0.0000000e+00   7.4618405e-01   0.0000000e+00   5.0798876e-01   0.0000000e+00   0.0000000e+00   2.3769143e-02   0.0000000e+00   1.8815472e-02   2.6883027e-02   2.6622312e-02   2.7146666e-02   0.0000000e+00   0.0000000e+00   0.0000000e+00   1.0748601e-06   0.0000000e+00   0.0000000e+00   1.4406035e-06   0.0000000e+00   3.0813641e-02   0.0000000e+00   0.0000000e+00   3.9244213e-02   0.0000000e+00   0.0000000e+00   0.0000000e+00   0.0000000e+00   0.0000000e+00   2.6893275e-02   2.8938298e-02   0.0000000e+00   1.8927295e-02   0.0000000e+00   2.3602847e-02   0.0000000e+00   4.2674894e-02   2.4272245e-06   0.0000000e+00   2.3498653e-02   0.0000000e+00   0.0000000e+00   0.0000000e+00   0.0000000e+00   0.0000000e+00   0.0000000e+00   2.6749502e-02   0.0000000e+00   0.0000000e+00   0.0000000e+00   0.0000000e+00   0.0000000e+00   0.0000000e+00   0.0000000e+00
   0.0000000e+00   0.0000000e+00   0.0000000e+00   1.0000000e+00   0.0000000e+00   0.0000000e+00   0.0000000e+00   0.0000000e+00   0.0000000e+00   0.0000000e+00   0.0000000e+00   0.0000000e+00   0.0000000e+00   0.0000000e+00   0.0000000e+00   0.0000000e+00   0.0000000e+00   0.0000000e+00   0.0000000e+00   0.0000000e+00   0.0000000e+00   0.0000000e+00   0.0000000e+00   0.0000000e+00   0.0000000e+00   0.0000000e+00   0.0000000e+00   0.0000000e+00   0.0000000e+00   0.0000000e+00   0.0000000e+00   0.0000000e+00   0.0000000e+00   0.0000000e+00   0.0000000e+00   0.0000000e+00   0.0000000e+00   0.0000000e+00   0.0000000e+00   0.0000000e+00   0.0000000e+00   0.0000000e+00   0.0000000e+00   0.0000000e+00   0.0000000e+00   0.0000000e+00   0.0000000e+00   0.0000000e+00   0.0000000e+00   0.0000000e+00   0.0000000e+00   0.0000000e+00   0.0000000e+00   0.0000000e+00   0.0000000e+00   0.0000000e+00   0.0000000e+00   0.0000000e+00   0.0000000e+00   0.0000000e+00   0.0000000e+00   0.0000000e+00   0.0000000e+00   0.0000000e+00   0.0000000e+00   0.0000000e+00   0.0000000e+00   0.0000000e+00   0.0000000e+00   0.0000000e+00   0.0000000e+00   0.0000000e+00   0.0000000e+00   0.0000000e+00   0.0000000e+00   0.0000000e+00   0.0000000e+00   0.0000000e+00   0.0000000e+00   0.0000000e+00   0.0000000e+00   0.0000000e+00   0.0000000e+00   0.0000000e+00   0.0000000e+00   0.0000000e+00   0.0000000e+00   0.0000000e+00   0.0000000e+00   0.0000000e+00   0.0000000e+00   0.0000000e+00   0.0000000e+00   0.0000000e+00   0.0000000e+00   0.0000000e+00   0.0000000e+00   0.0000000e+00   0.0000000e+00   0.0000000e+00   0.0000000e+00   0.0000000e+00   0.0000000e+00   0.0000000e+00   0.0000000e+00   0.0000000e+00   0.0000000e+00   0.0000000e+00   0.0000000e+00   0.0000000e+00   0.0000000e+00   0.0000000e+00   0.0000000e+00   0.0000000e+00   0.0000000e+00   0.0000000e+00   0.0000000e+00   0.0000000e+00   0.0000000e+00   0.0000000e+00   0.0000000e+00   0.0000000e+00   0.0000000e+00   0.0000000e+00   0.0000000e+00   0.0000000e+00   0.0000000e+00   0.0000000e+00   0.0000000e+00   0.0000000e+00   0.0000000e+00   0.0000000e+00   0.0000000e+00   0.0000000e+00   0.0000000e+00   0.0000000e+00   0.0000000e+00   0.0000000e+00   0.0000000e+00   0.0000000e+00   0.0000000e+00   0.0000000e+00   0.0000000e+00   0.0000000e+00   0.0000000e+00   0.0000000e+00   0.0000000e+00   0.0000000e+00   0.0000000e+00   0.0000000e+00   0.0000000e+00   0.0000000e+00   0.0000000e+00   0.0000000e+00   0.0000000e+00   0.0000000e+00   0.0000000e+00   0.0000000e+00   0.0000000e+00   0.0000000e+00   0.0000000e+00   0.0000000e+00   0.0000000e+00   0.0000000e+00   0.0000000e+00   0.0000000e+00   0.0000000e+00   0.0000000e+00   0.0000000e+00   0.0000000e+00   0.0000000e+00   0.0000000e+00   0.0000000e+00   0.0000000e+00   0.0000000e+00   0.0000000e+00   0.0000000e+00   0.0000000e+00   0.0000000e+00   0.0000000e+00   0.0000000e+00   0.0000000e+00   0.0000000e+00   0.0000000e+00   0.0000000e+00   0.0000000e+00   0.0000000e+00   0.0000000e+00   0.0000000e+00   0.0000000e+00   0.0000000e+00   0.0000000e+00   0.0000000e+00   0.0000000e+00   0.0000000e+00   0.0000000e+00   0.0000000e+00   0.0000000e+00   0.0000000e+00   0.0000000e+00   0.0000000e+00   0.0000000e+00   0.0000000e+00   0.0000000e+00   0.0000000e+00   0.0000000e+00   0.0000000e+00   0.0000000e+00   0.0000000e+00   0.0000000e+00   0.0000000e+00   0.0000000e+00   0.0000000e+00   0.0000000e+00   0.0000000e+00   0.0000000e+00   0.0000000e+00   0.0000000e+00   0.0000000e+00   0.0000000e+00   0.0000000e+00   0.0000000e+00   0.0000000e+00   0.0000000e+00   0.0000000e+00   0.0000000e+00   0.0000000e+00   0.0000000e+00   0.0000000e+00   0.0000000e+00   0.0000000e+00   0.0000000e+00   0.0000000e+00   0.0000000e+00   0.0000000e+00   0.0000000e+00   0.0000000e+00   0.0000000e+00   0.0000000e+00   0.0000000e+00   0.0000000e+00   0.0000000e+00   0.0000000e+00   0.0000000e+00   0.0000000e+00   0.0000000e+00   0.0000000e+00   0.0000000e+00   0.0000000e+00   0.0000000e+00   0.0000000e+00   0.0000000e+00   0.0000000e+00   0.0000000e+00   0.0000000e+00   0.0000000e+00   0.0000000e+00   0.0000000e+00   0.0000000e+00   0.0000000e+00   0.0000000e+00   0.0000000e+00   0.0000000e+00   0.0000000e+00   0.0000000e+00   0.0000000e+00   0.0000000e+00   0.0000000e+00   0.0000000e+00   0.0000000e+00   0.0000000e+00   0.0000000e+00   0.0000000e+00   0.0000000e+00   0.0000000e+00   0.0000000e+00   0.0000000e+00   0.0000000e+00   0.0000000e+00   0.0000000e+00   0.0000000e+00   0.0000000e+00   0.0000000e+00   0.0000000e+00   0.0000000e+00   0.0000000e+00   0.0000000e+00   0.0000000e+00   0.0000000e+00   0.0000000e+00   0.0000000e+00   0.0000000e+00   0.0000000e+00   0.0000000e+00   0.0000000e+00   0.0000000e+00   0.0000000e+00   0.0000000e+00   0.0000000e+00   0.0000000e+00   0.0000000e+00   0.0000000e+00   0.0000000e+00   0.0000000e+00   0.0000000e+00   0.0000000e+00   0.0000000e+00   0.0000000e+00   0.0000000e+00   0.0000000e+00   0.0000000e+00   0.0000000e+00   0.0000000e+00   0.0000000e+00   0.0000000e+00   0.0000000e+00   0.0000000e+00   0.0000000e+00   0.0000000e+00   0.0000000e+00   0.0000000e+00   0.0000000e+00   0.0000000e+00
   0.0000000e+00   3.7488993e-05   0.0000000e+00   0.0000000e+00   1.0000000e+00   9.0442025e-01   0.0000000e+00   0.0000000e+00   3.0730434e-05   0.0000000e+00   9.2754426e-01   0.0000000e+00   9.0670088e-01   0.0000000e+00   2.5817483e-05   2.2398681e-05   0.0000000e+00   0.0000000e+00   0.0000000e+00   4.0249317e-05   0.0000000e+00   9.0660816e-01   0.0000000e+00   0.0000000e+00   2.2943573e-05   0.0000000e+00   0.0000000e+00   0.0000000e+00   2.3065333e-05   0.0000000e+00   0.0000000e+00   0.0000000e+00   0.0000000e+00   9.0267315e-01   8.4748607e-05   9.7058650e-03   0.0000000e+00   0.0000000e+00   0.0000000e+00   0.0000000e+00   0.0000000e+00   0.0000000e+00   0.0000000e+00   0.0000000e+00   9.2302087e-01   3.1982285e-06   0.0000000e+00   0.0000000e+00   0.0000000e+00   0.0000000e+00   0.0000000e+00   0.0000000e+00   0.0000000e+00   0.0000000e+00   0.0000000e+00   0.0000000e+00   0.0000000e+00   6.7459464e-04   0.0000000e+00   2.4135850e-05   0.0000000e+00   0.0000000e+00   2.7645220e-05   3.6192795e-05   3.8986088e-05   0.0000000e+00   8.8367704e-01   0.0000000e+00   3.0107216e-05   2.3455531e-05   3.6291126e-05   1.6591286e-06   9.1023764e-06   0.0000000e+00   0.0000000e+00   0.0000000e+00   0.0000000e+00   0.0000000e+00   0.0000000e+00   0.0000000e+00   0.0000000e+00   0.0000000e+00   0.0000000e+00   0.0000000e+00   0.0000000e+00   0.0000000e+00   2.6637701e-02   0.0000000e+00   3.8340457e-05   0.0000000e+00   8.7270165e-05   3.3017825e-05   0.0000000e+00   0.0000000e+00   9.1857405e-01   0.0000000e+00   0.0000000e+00   0.0000000e+00   0.0000000e+00   0.0000000e+00   9.0441215e-01   2.4744466e-05   1.4123516e-02   0.0000000e+00   0.0000000e+00   2.6237308e-05   2.2096221e-05   0.0000000e+00   3.5433212e-06   0.0000000e+00   0.0000000e+00   4.7472267e-05   0.0000000e+00   9.0477504e-01   9.1202630e-01   5.5077721e-05   0.0000000e+00   0.0000000e+00   6.2706974e-06   9.0323209e-01   9.1250689e-01   0.0000000e+00   2.2726871e-05   0.0000000e+00   0.0000000e+00   0.0000000e+00   2.1596592e-05   6.8252824e-05   3.9649044e-05   0.0000000e+00   8.9471383e-01   0.0000000e+00   3.1211633e-05   0.0000000e+00   0.0000000e+00   0.0000000e+00   7.9718472e-05   0.0000000e+00   0.0000000e+00   0.0000000e+00   9.1517770e-01   2.4675484e-05   3.5366633e-05   0.0000000e+00   0.0000000e+00   0.0000000e+00   8.9168417e-06   0.0000000e+00   0.0000000e+00   2.2367054e-05   0.0000000e+00   0.0000000e+00   0.0000000e+00   3.3582210e-05   0.0000000e+00   3.4620340e-05   2.3011264e-05   0.0000000e+00   0.0000000e+00   0.0000000e+00   0.0000000e+00   2.6505569e-05   0.0000000e+00   0.0000000e+00   0.0000000e+00   0.0000000e+00   0.0000000e+00   0.0000000e+00   9.0498159e-01   0.0000000e+00   0.0000000e+00   0.0000000e+00   9.1467724e-01   7.2787923e-05   9.0285510e-01   0.0000000e+00   3.7743368e-05   0.0000000e+00   0.0000000e+00   3.7768616e-05   0.0000000e+00   2.5399539e-05   0.0000000e+00   0.0000000e+00   0.0000000e+00   8.9768857e-01   9.0677144e-01   0.0000000e+00   0.0000000e+00   0.0000000e+00   0.0000000e+00   0.0000000e+00   0.0000000e+00   0.0000000e+00   0.0000000e+00   0.0000000e+00   3.6348174e-05   0.0000000e+00   2.8801450e-05   2.5915144e-05   0.0000000e+00   2.0225747e-06   2.7620773e-05   9.0837095e-01   9.0530176e-01   0.0000000e+00   1.4777102e-06   8.9693208e-01   0.0000000e+00   0.0000000e+00   0.0000000e+00   9.0718870e-01   9.0751468e-01   3.2315076e-05   0.0000000e+00   3.7862332e-05   0.0000000e+00   9.0710880e-01   0.0000000e+00   3.5457020e-05   3.8575196e-05   7.4555948e-05   0.0000000e+00   0.0000000e+00   3.5196318e-05   0.0000000e+00   3.7580309e-05   3.2260366e-05   3.1436931e-05   0.0000000e+00   6.3861292e-05   0.0000000e+00   0.0000000e+00   9.1178328e-01   0.0000000e+00   2.4439048e-05   0.0000000e+00   0.0000000e+00   0.0000000e+00   0.0000000e+00   0.0000000e+00   0.0000000e+00   0.0000000e+00   0.0000000e+00   9.0288522e-01   0.0000000e+00   0.0000000e+00   0.0000000e+00   0.0000000e+00   0.0000000e+00   0.0000000e+00   0.0000000e+00   0.0000000e+00   7.6413451e-05   9.0488328e-01   0.0000000e+00   0.0000000e+00   2.1269533e-05   0.0000000e+00   3.6998981e-05   2.3218958e-05   0.0000000e+00   0.0000000e+00   0.0000000e+00   9.3390131e-01   0.0000000e+00   4.9797456e-06   0.0000000e+00   0.0000000e+00   0.0000000e+00   2.6989935e-06   0.0000000e+00   9.1198544e-06   0.0000000e+00   0.0000000e+00   2.8770101e-05   9.0486229e-01   2.1001335e-05   2.2368304e-05   7.3740117e-05   3.2952311e-05   0.0000000e+00   0.0000000e+00   0.0000000e+00   9.0621305e-01   0.0000000e+00   0.0000000e+00   0.0000000e+00   0.0000000e+00   3.3365672e-05   0.0000000e+00   0.0000000e+00   2.2471297e-05   0.0000000e+00   0.0000000e+00   0.0000000e+00   0.0000000e+00   0.0000000e+00   3.6971280e-05   2.5854400e-05   9.0549417e-01   2.4884091e-05   0.0000000e+00   3.8108135e-05   0.0000000e+00   3.4802203e-05   9.1008136e-01   9.1723642e-01   2.2555942e-05   0.0000000e+00   0.0000000e+00   0.0000000e+00   0.0000000e+00   0.0000000e+00   0.0000000e+00   2.2421657e-05   0.0000000e+00   0.0000000e+00   0.0000000e+00   0.0000000e+00   0.0000000e+00   0.0000000e+00   9.1129761e-01
   0.0000000e+00   2.9340861e-05   0.0000000e+00   0.0000000e+00   9.0662004e-01   9.3302200e-01   0.0000000e+00   0.0000000e+00   2.4240540e-05   1.7676389e-09   9.1754598e-01   0.0000000e+00   9.3464862e-01   0.0000000e+00   2.0318236e-05   1.7683446e-05   0.0000000e+00   0.0000000e+00   0.0000000e+00   3.1478758e-05   0.0000000e+00   9.2510916e-01   0.0000000e+00   0.0000000e+00   1.9427257e-05   0.0000000e+00   0.0000000e+00   0.0000000e+00   1.9433479e-05   1.9449818e-07   0.0000000e+00   0.0000000e+00   0.0000000e+00   9.2683539e-01   6.5534160e-05   9.0938553e-03   0.0000000e+00   0.0000000e+00   0.0000000e+00   0.0000000e+00   0.0000000e+00   0.0000000e+00   0.0000000e+00   0.0000000e+00   9.1424379e-01   2.5139285e-06   0.0000000e+00   0.0000000e+00   0.0000000e+00   0.0000000e+00   1.6992113e-07   0.0000000e+00   0.0000000e+00   0.0000000e+00   0.0000000e+00   0.0000000e+00   0.0000000e+00   2.4347098e-03   0.0000000e+00   1.9050345e-05   0.0000000e+00   0.0000000e+00   2.1916636e-05   2.8307783e-05   3.0624601e-05   0.0000000e+00   9.1887081e-01   0.0000000e+00   1.2664666e-04   1.9571737e-05   2.8359937e-05   1.3041378e-06   7.1548119e-06   0.0000000e+00   0.0000000e+00   0.0000000e+00   0.0000000e+00   2.0299843e-09   0.0000000e+00   0.0000000e+00   0.0000000e+00   0.0000000e+00   0.0000000e+00   0.0000000e+00   0.0000000e+00   0.0000000e+00   2.4956103e-02   0.0000000e+00   3.0104202e-05   0.0000000e+00   6.7477080e-05   2.5862558e-05   0.0000000e+00   0.0000000e+00   9.2349233e-01   0.0000000e+00   0.0000000e+00   0.0000000e+00   0.0000000e+00   0.0000000e+00   9.2444648e-01   2.0293818e-05   1.3331985e-02   0.0000000e+00   0.0000000e+00   2.0674863e-05   1.8393833e-05   0.0000000e+00   2.7851844e-06   0.0000000e+00   0.0000000e+00   3.7120190e-05   0.0000000e+00   9.2711314e-01   9.2038869e-01   4.2702654e-05   0.0000000e+00   0.0000000e+00   4.9290051e-06   9.2561907e-01   9.1999867e-01   0.0000000e+00   1.7953949e-05   0.0000000e+00   0.0000000e+00   0.0000000e+00   1.7092774e-05   5.2837716e-05   3.1142969e-05   0.0000000e+00   9.2800596e-01   0.0000000e+00   2.4714871e-05   0.0000000e+00   0.0000000e+00   0.0000000e+00   6.1659056e-05   0.0000000e+00   0.0000000e+00   0.0000000e+00   9.2988222e-01   1.9730074e-05   2.7841113e-05   0.0000000e+00   0.0000000e+00   8.1111257e-07   5.4172476e-05   0.0000000e+00   0.0000000e+00   1.7658882e-05   0.0000000e+00   0.0000000e+00   0.0000000e+00   2.6462276e-05   0.0000000e+00   2.7131177e-05   1.8174090e-05   0.0000000e+00   0.0000000e+00   0.0000000e+00   0.0000000e+00   2.0858898e-05   0.0000000e+00   0.0000000e+00   0.0000000e+00   0.0000000e+00   0.0000000e+00   0.0000000e+00   9.3376859e-01   5.9711095e-07   0.0000000e+00   0.0000000e+00   9.3044806e-01   5.6336373e-05   9.3427768e-01   0.0000000e+00   2.9637310e-05   0.0000000e+00   0.0000000e+00   2.9541395e-05   0.0000000e+00   1.9854489e-05   0.0000000e+00   0.0000000e+00   0.0000000e+00   9.2827302e-01   9.2223754e-01   0.0000000e+00   0.0000000e+00   0.0000000e+00   0.0000000e+00   0.0000000e+00   0.0000000e+00   0.0000000e+00   0.0000000e+00   0.0000000e+00   2.8452760e-05   0.0000000e+00   2.2611880e-05   2.0690701e-05   0.0000000e+00   1.5898202e-06   2.1600043e-05   9.1847615e-01   9.2477034e-01   0.0000000e+00   1.1615360e-06   9.2459475e-01   0.0000000e+00   0.0000000e+00   0.0000000e+00   9.2478014e-01   9.2071288e-01   2.5395191e-05   0.0000000e+00   2.9613230e-05   0.0000000e+00   9.3081024e-01   0.0000000e+00   2.7713087e-05   3.0179422e-05   5.7708302e-05   0.0000000e+00   0.0000000e+00   2.7740501e-05   0.0000000e+00   2.9409100e-05   2.5468022e-05   2.4713841e-05   0.0000000e+00   4.9466650e-05   0.0000000e+00   0.0000000e+00   9.3419239e-01   0.0000000e+00   2.0305499e-05   0.0000000e+00   0.0000000e+00   0.0000000e+00   0.0000000e+00   0.0000000e+00   0.0000000e+00   0.0000000e+00   0.0000000e+00   9.2710713e-01   0.0000000e+00   0.0000000e+00   0.0000000e+00   0.0000000e+00   0.0000000e+00   0.0000000e+00   0.0000000e+00   0.0000000e+00   5.9136012e-05   9.2415157e-01   0.0000000e+00   0.0000000e+00   1.6836863e-05   0.0000000e+00   2.9014431e-05   1.8459598e-05   0.0000000e+00   0.0000000e+00   0.0000000e+00   9.0319886e-01   0.0000000e+00   3.9142683e-06   0.0000000e+00   0.0000000e+00   0.0000000e+00   2.1215109e-06   0.0000000e+00   7.1685503e-06   0.0000000e+00   0.0000000e+00   2.2780939e-05   9.2550369e-01   1.6657624e-05   1.7660176e-05   5.7058434e-05   2.5900758e-05   0.0000000e+00   0.0000000e+00   0.0000000e+00   9.2485625e-01   0.0000000e+00   0.0000000e+00   0.0000000e+00   0.0000000e+00   2.6238953e-05   0.0000000e+00   0.0000000e+00   1.8889838e-05   0.0000000e+00   0.0000000e+00   0.0000000e+00   0.0000000e+00   0.0000000e+00   2.8921011e-05   2.0327802e-05   9.2479364e-01   1.9483125e-05   0.0000000e+00   2.9830431e-05   0.0000000e+00   2.7351407e-05   9.2143067e-01   9.2738112e-01   1.7809104e-05   0.0000000e+00   0.0000000e+00   0.0000000e+00   0.0000000e+00   0.0000000e+00   0.0000000e+00   1.9212787e-05   0.0000000e+00   0.0000000e+00   0.0000000e+00   1.1368324e-06   0.0000000e+00   0.0000000e+00   9.1987831e-01
   0.0000000e+00   4.2522364e-05   5.8874987e-07   0.0000000e+00   0.0000000e+00   0.0000000e+00   9.1228276e-01   7.8654999e-05   6.6802091e-05   8.9796194e-01   0.0000000e+00   8.5578441e-05   0.0000000e+00   0.0000000e+00   4.7402576e-05   5.0059626e-05   8.8369902e-04   0.0000000e+00   4.5480839e-07   4.3078255e-05   8.9885760e-01   1.1413069e-09   0.0000000e+00   8.5663383e-05   4.8202656e-05   8.8893461e-01   0.0000000e+00   1.0506768e-04   5.0167286e-05   1.2156744e-05   8.1179430e-01   0.0000000e+00   8.8829624e-01   0.0000000e+00   3.9717396e-05   4.4179615e-05   0.0000000e+00   9.0502532e-01   0.0000000e+00   0.0000000e+00   6.5530651e-05   4.3398958e-07   0.0000000e+00   6.2209942e-05   0.0000000e+00   7.8388593e-06   8.9906748e-01   8.9510371e-01   0.0000000e+00   0.0000000e+00   1.0620601e-05   0.0000000e+00   3.6465186e-07   0.0000000e+00   0.0000000e+00   9.1371606e-01   5.2881299e-05   1.8012294e-05   8.9677476e-01   1.4211174e-04   8.9553008e-01   6.9448055e-05   1.9766526e-04   5.0199116e-05   6.2724707e-05   6.4745941e-05   0.0000000e+00   0.0000000e+00   1.1034130e-03   4.8198036e-05   4.7283399e-05   4.2017989e-06   1.9677907e-05   8.6209012e-05   1.9763690e-02   0.0000000e+00   4.4955362e-07   9.1524643e-01   0.0000000e+00   0.0000000e+00   5.8163792e-05   9.0558110e-01   8.9069623e-01   2.9722758e-07   1.6494702e-03   0.0000000e+00   0.0000000e+00   0.0000000e+00   6.2913748e-05   0.0000000e+00   4.0746372e-05   5.0978391e-05   0.0000000e+00   0.0000000e+00   0.0000000e+00   0.0000000e+00   8.9708460e-01   0.0000000e+00   0.0000000e+00   0.0000000e+00   0.0000000e+00   4.9130022e-05   1.0811159e-04   0.0000000e+00   0.0000000e+00   5.6228307e-05   4.3657424e-05   7.9090370e-01   7.7973069e-06   0.0000000e+00   0.0000000e+00   5.7345837e-05   0.0000000e+00   0.0000000e+00   0.0000000e+00   3.8929070e-05   0.0000000e+00   0.0000000e+00   1.4071054e-05   0.0000000e+00   3.4414015e-09   0.0000000e+00   4.7531715e-05   9.2392060e-05   0.0000000e+00   0.0000000e+00   4.3778330e-04   3.9786899e-05   6.4383787e-05   0.0000000e+00   0.0000000e+00   9.1431363e-01   6.2764691e-05   0.0000000e+00   0.0000000e+00   9.1530132e-01   3.9032679e-05   0.0000000e+00   9.7650009e-03   0.0000000e+00   0.0000000e+00   4.9772391e-05   5.9747342e-05   7.8655172e-08   0.0000000e+00   5.0697070e-05   5.7346175e-03   9.1186658e-01   8.9779916e-01   4.5750350e-05   0.0000000e+00   0.0000000e+00   0.0000000e+00   6.0278012e-05   8.8920776e-01   5.0598519e-05   1.2347148e-04   7.0243411e-05   0.0000000e+00   0.0000000e+00   0.0000000e+00   3.9971039e-05   0.0000000e+00   0.0000000e+00   8.6536898e-05   9.1592758e-01   1.2127978e-06   3.1498173e-02   0.0000000e+00   0.0000000e+00   4.2980181e-07   0.0000000e+00   0.0000000e+00   4.2635300e-05   0.0000000e+00   9.1486312e-01   6.2579135e-05   0.0000000e+00   0.0000000e+00   4.3297346e-05   0.0000000e+00   3.9984927e-05   0.0000000e+00   0.0000000e+00   9.1910702e-05   0.0000000e+00   0.0000000e+00   0.0000000e+00   9.0041698e-01   8.9160916e-01   9.1376062e-01   0.0000000e+00   0.0000000e+00   0.0000000e+00   0.0000000e+00   6.6139212e-05   4.7431855e-05   6.9752789e-05   2.6690518e-04   4.6716119e-05   0.0000000e+00   4.8736352e-06   4.1142726e-05   2.9472051e-09   1.3073160e-09   0.0000000e+00   3.7977125e-06   0.0000000e+00   0.0000000e+00   0.0000000e+00   8.3850010e-05   1.3932392e-09   0.0000000e+00   4.5289183e-05   0.0000000e+00   4.7022511e-05   8.0550411e-05   0.0000000e+00   9.0018732e-01   4.6982836e-05   4.3845503e-05   4.2515251e-05   4.9768546e-07   0.0000000e+00   4.7207658e-05   2.7107073e-02   4.6749568e-05   4.9628787e-05   4.5946086e-05   8.8079282e-01   4.0323617e-05   1.0017386e-04   0.0000000e+00   0.0000000e+00   0.0000000e+00   4.9652168e-05   0.0000000e+00   4.4467374e-07   0.0000000e+00   9.3275110e-03   7.1101302e-07   0.0000000e+00   8.7561952e-05   0.0000000e+00   0.0000000e+00   0.0000000e+00   0.0000000e+00   5.9293230e-05   0.0000000e+00   0.0000000e+00   4.1708609e-04   0.0000000e+00   0.0000000e+00   4.1091696e-05   1.5222871e-09   3.1173819e-02   0.0000000e+00   4.7558983e-04   0.0000000e+00   5.9665386e-05   1.7942264e-04   0.0000000e+00   4.8783915e-07   9.3153520e-04   0.0000000e+00   3.1636039e-02   1.1489569e-05   0.0000000e+00   0.0000000e+00   0.0000000e+00   6.2587332e-06   0.0000000e+00   1.9551070e-05   9.1605282e-01   0.0000000e+00   5.1079702e-05   0.0000000e+00   1.3344449e-04   4.5611308e-05   3.9778153e-05   6.2655976e-05   0.0000000e+00   0.0000000e+00   6.1829658e-05   1.2804833e-09   0.0000000e+00   9.3185468e-07   8.9590621e-01   4.9338940e-07   4.8389337e-05   0.0000000e+00   0.0000000e+00   5.0219538e-05   0.0000000e+00   0.0000000e+00   6.8396268e-05   9.1430132e-01   0.0000000e+00   4.9848320e-05   4.4819329e-05   0.0000000e+00   5.3877473e-05   0.0000000e+00   4.8383010e-05   0.0000000e+00   6.8152154e-05   2.8915583e-09   0.0000000e+00   4.6032576e-05   4.6939649e-07   2.7111365e-02   8.9555756e-05   0.0000000e+00   0.0000000e+00   0.0000000e+00   4.8878341e-05   0.0000000e+00   0.0000000e+00   0.0000000e+00   7.1055578e-05   3.9552907e-07   0.0000000e+00   0.0000000e+00
   0.0000000e+00   0.0000000e+00   0.0000000e+00   0.0000000e+00   0.0000000e+00   0.0000000e+00   7.9452888e-05   5.8512615e-01   0.0000000e+00   1.1929019e-04   0.0000000e+00   3.4442479e-01   0.0000000e+00   0.0000000e+00   0.0000000e+00   0.0000000e+00   3.2876168e-01   0.0000000e+00   3.3730815e-02   0.0000000e+00   2.0704648e-04   0.0000000e+00   0.0000000e+00   5.2281819e-01   0.0000000e+00   8.2076795e-05   0.0000000e+00   3.7763789e-01   0.0000000e+00   0.0000000e+00   4.6055600e-05   0.0000000e+00   9.6825786e-05   0.0000000e+00   0.0000000e+00   0.0000000e+00   0.0000000e+00   6.2240327e-05   0.0000000e+00   0.0000000e+00   3.4777995e-01   3.3682283e-02   0.0000000e+00   3.5423661e-01   0.0000000e+00   0.0000000e+00   1.6807947e-04   5.5777673e-05   0.0000000e+00   0.0000000e+00   0.0000000e+00   0.0000000e+00   2.9154081e-02   0.0000000e+00   0.0000000e+00   7.7090400e-05   7.1877424e-01   0.0000000e+00   1.5872287e-04   0.0000000e+00   1.4477705e-04   5.3586641e-01   0.0000000e+00   0.0000000e+00   0.0000000e+00   4.3168694e-01   0.0000000e+00   0.0000000e+00   0.0000000e+00   0.0000000e+00   0.0000000e+00   0.0000000e+00   0.0000000e+00   5.6204535e-01   0.0000000e+00   0.0000000e+00   3.3576471e-02   6.8310482e-05   0.0000000e+00   0.0000000e+00   3.3799701e-01   1.9913911e-04   1.1991845e-04   7.3515962e-03   4.4208475e-01   0.0000000e+00   0.0000000e+00   0.0000000e+00   0.0000000e+00   0.0000000e+00   0.0000000e+00   0.0000000e+00   0.0000000e+00   0.0000000e+00   0.0000000e+00   0.0000000e+00   7.9721025e-05   0.0000000e+00   0.0000000e+00   0.0000000e+00   0.0000000e+00   0.0000000e+00   0.0000000e+00   0.0000000e+00   0.0000000e+00   0.0000000e+00   0.0000000e+00   4.2359350e-05   0.0000000e+00   0.0000000e+00   0.0000000e+00   0.0000000e+00   0.0000000e+00   0.0000000e+00   0.0000000e+00   0.0000000e+00   0.0000000e+00   0.0000000e+00   0.0000000e+00   0.0000000e+00   0.0000000e+00   0.0000000e+00   0.0000000e+00   3.3876518e-01   0.0000000e+00   0.0000000e+00   0.0000000e+00   0.0000000e+00   0.0000000e+00   0.0000000e+00   0.0000000e+00   1.0174577e-04   0.0000000e+00   0.0000000e+00   0.0000000e+00   7.4062675e-05   0.0000000e+00   0.0000000e+00   0.0000000e+00   0.0000000e+00   0.0000000e+00   0.0000000e+00   0.0000000e+00   1.7971957e-03   0.0000000e+00   0.0000000e+00   0.0000000e+00   1.3548248e-04   1.2823353e-04   0.0000000e+00   0.0000000e+00   0.0000000e+00   0.0000000e+00   0.0000000e+00   8.5027762e-05   0.0000000e+00   0.0000000e+00   3.8691786e-01   0.0000000e+00   0.0000000e+00   0.0000000e+00   0.0000000e+00   0.0000000e+00   0.0000000e+00   5.3703298e-01   7.0387600e-05   0.0000000e+00   0.0000000e+00   0.0000000e+00   0.0000000e+00   0.0000000e+00   0.0000000e+00   0.0000000e+00   0.0000000e+00   0.0000000e+00   9.1827262e-05   0.0000000e+00   0.0000000e+00   0.0000000e+00   0.0000000e+00   0.0000000e+00   0.0000000e+00   0.0000000e+00   0.0000000e+00   3.7000891e-01   0.0000000e+00   0.0000000e+00   0.0000000e+00   1.9265486e-04   7.6034915e-05   8.5176285e-05   0.0000000e+00   0.0000000e+00   0.0000000e+00   0.0000000e+00   3.3764462e-01   0.0000000e+00   3.7542381e-01   0.0000000e+00   0.0000000e+00   0.0000000e+00   0.0000000e+00   0.0000000e+00   0.0000000e+00   0.0000000e+00   0.0000000e+00   0.0000000e+00   0.0000000e+00   0.0000000e+00   0.0000000e+00   5.2091301e-01   0.0000000e+00   0.0000000e+00   0.0000000e+00   0.0000000e+00   0.0000000e+00   2.8761764e-01   0.0000000e+00   2.9987788e-04   0.0000000e+00   0.0000000e+00   0.0000000e+00   3.6251067e-02   0.0000000e+00   0.0000000e+00   0.0000000e+00   0.0000000e+00   0.0000000e+00   0.0000000e+00   8.7726809e-05   0.0000000e+00   3.9914740e-01   0.0000000e+00   0.0000000e+00   0.0000000e+00   0.0000000e+00   0.0000000e+00   3.3576805e-02   0.0000000e+00   0.0000000e+00   0.0000000e+00   0.0000000e+00   5.7605178e-01   0.0000000e+00   0.0000000e+00   0.0000000e+00   0.0000000e+00   3.8188573e-01   0.0000000e+00   0.0000000e+00   5.0848958e-01   0.0000000e+00   0.0000000e+00   0.0000000e+00   0.0000000e+00   0.0000000e+00   0.0000000e+00   0.0000000e+00   0.0000000e+00   0.0000000e+00   0.0000000e+00   0.0000000e+00   3.5617138e-02   0.0000000e+00   0.0000000e+00   0.0000000e+00   0.0000000e+00   0.0000000e+00   0.0000000e+00   0.0000000e+00   0.0000000e+00   0.0000000e+00   0.0000000e+00   1.1790647e-04   0.0000000e+00   0.0000000e+00   0.0000000e+00   0.0000000e+00   0.0000000e+00   0.0000000e+00   0.0000000e+00   0.0000000e+00   0.0000000e+00   3.4160474e-01   0.0000000e+00   0.0000000e+00   5.0236658e-02   1.4640529e-04   3.4254411e-02   0.0000000e+00   0.0000000e+00   0.0000000e+00   0.0000000e+00   0.0000000e+00   0.0000000e+00   3.4058885e-01   4.5497577e-05   0.0000000e+00   0.0000000e+00   0.0000000e+00   0.0000000e+00   0.0000000e+00   0.0000000e+00   0.0000000e+00   0.0000000e+00   0.0000000e+00   0.0000000e+00   0.0000000e+00   0.0000000e+00   3.4743912e-02   0.0000000e+00   3.5507663e-01   0.0000000e+00   0.0000000e+00   0.0000000e+00   0.0000000e+00   0.0000000e+00   0.0000000e+00   0.0000000e+00   0.0000000e+00   3.2111310e-02   0.0000000e+00   0.0000000e+00
   0.0000000e+00   8.4058247e-01   2.8543123e-02   0.0000000e+00   0.0000000e+00   0.0000000e+00   2.5340816e-05   0.0000000e+00   8.2675713e-01   7.9965497e-05   0.0000000e+00   0.0000000e+00   0.0000000e+00   0.0000000e+00   8.1595860e-01   8.1709052e-01   0.0000000e+00   0.0000000e+00   0.0000000e+00   8.3849629e-01   0.0000000e+00   6.1750536e-05   0.0000000e+00   0.0000000e+00   8.3507644e-01   2.1772731e-05   0.0000000e+00   0.0000000e+00   8.3620417e-01   0.0000000e+00   0.0000000e+00   0.0000000e+00   0.0000000e+00   0.0000000e+00   8.1981361e-01   0.0000000e+00   1.4350844e-05   0.0000000e+00   0.0000000e+00   0.0000000e+00   0.0000000e+00   0.0000000e+00   0.0000000e+00   0.0000000e+00   0.0000000e+00   1.4751039e-01   0.0000000e+00   0.0000000e+00   0.0000000e+00   0.0000000e+00   1.3603081e-05   0.0000000e+00   0.0000000e+00   0.0000000e+00   0.0000000e+00   2.4386076e-05   0.0000000e+00   4.7316588e-03   2.5950559e-05   7.7545926e-01   0.0000000e+00   0.0000000e+00   7.7891336e-01   8.3784318e-01   8.3569447e-01   0.0000000e+00   0.0000000e+00   0.0000000e+00   0.0000000e+00   8.3641928e-01   8.3868752e-01   8.4404858e-02   3.1355483e-01   0.0000000e+00   0.0000000e+00   1.2905275e-05   0.0000000e+00   3.1792251e-05   0.0000000e+00   0.0000000e+00   0.0000000e+00   0.0000000e+00   0.0000000e+00   0.0000000e+00   0.0000000e+00   0.0000000e+00   0.0000000e+00   1.4090412e-05   8.3490159e-01   0.0000000e+00   8.1657005e-01   8.3487188e-01   0.0000000e+00   0.0000000e+00   0.0000000e+00   0.0000000e+00   2.2761327e-05   0.0000000e+00   0.0000000e+00   0.0000000e+00   0.0000000e+00   8.4391041e-01   0.0000000e+00   0.0000000e+00   0.0000000e+00   8.4791103e-01   8.3436165e-01   0.0000000e+00   1.3148956e-01   0.0000000e+00   0.0000000e+00   8.3001313e-01   0.0000000e+00   0.0000000e+00   0.0000000e+00   8.3735309e-01   0.0000000e+00   0.0000000e+00   2.3617134e-01   0.0000000e+00   1.8619740e-04   0.0000000e+00   8.2331184e-01   0.0000000e+00   0.0000000e+00   0.0000000e+00   7.4656610e-01   8.2571465e-01   8.3313985e-01   0.0000000e+00   0.0000000e+00   0.0000000e+00   8.2754919e-01   0.0000000e+00   0.0000000e+00   2.2765584e-05   8.2067720e-01   0.0000000e+00   0.0000000e+00   0.0000000e+00   0.0000000e+00   8.4579904e-01   8.2797620e-01   0.0000000e+00   0.0000000e+00   0.0000000e+00   0.0000000e+00   0.0000000e+00   6.4981201e-05   8.1744767e-01   0.0000000e+00   0.0000000e+00   3.6174610e-04   8.2826218e-01   2.5631574e-05   8.3694727e-01   7.8689118e-01   0.0000000e+00   0.0000000e+00   0.0000000e+00   0.0000000e+00   6.4891708e-01   0.0000000e+00   1.5305955e-05   0.0000000e+00   3.5214377e-05   5.0969065e-02   0.0000000e+00   0.0000000e+00   0.0000000e+00   2.3038099e-02   0.0000000e+00   0.0000000e+00   8.1927339e-01   0.0000000e+00   0.0000000e+00   8.3658761e-01   1.4208577e-05   0.0000000e+00   8.3903049e-01   1.1570454e-05   8.4792425e-01   0.0000000e+00   0.0000000e+00   0.0000000e+00   0.0000000e+00   0.0000000e+00   0.0000000e+00   0.0000000e+00   3.3649848e-05   3.0362215e-05   0.0000000e+00   0.0000000e+00   0.0000000e+00   0.0000000e+00   0.0000000e+00   8.3908523e-01   0.0000000e+00   7.8590084e-01   8.5275540e-01   0.0000000e+00   9.2839265e-02   8.5443072e-01   1.5945885e-04   7.0732472e-05   0.0000000e+00   7.8291024e-02   0.0000000e+00   0.0000000e+00   0.0000000e+00   0.0000000e+00   7.5381358e-05   0.0000000e+00   8.3942605e-01   0.0000000e+00   8.3787972e-01   0.0000000e+00   0.0000000e+00   0.0000000e+00   8.3876244e-01   8.3950633e-01   8.2359517e-01   0.0000000e+00   0.0000000e+00   8.3684305e-01   0.0000000e+00   8.3883715e-01   8.3899270e-01   8.3777680e-01   0.0000000e+00   8.2699364e-01   0.0000000e+00   0.0000000e+00   0.0000000e+00   0.0000000e+00   8.3987359e-01   0.0000000e+00   0.0000000e+00   0.0000000e+00   0.0000000e+00   3.2047664e-02   0.0000000e+00   0.0000000e+00   0.0000000e+00   0.0000000e+00   0.0000000e+00   0.0000000e+00   0.0000000e+00   1.6639742e-05   0.0000000e+00   0.0000000e+00   0.0000000e+00   0.0000000e+00   8.2136899e-01   8.2363510e-05   0.0000000e+00   0.0000000e+00   7.3861225e-01   0.0000000e+00   8.3862706e-01   7.8378164e-01   0.0000000e+00   0.0000000e+00   0.0000000e+00   0.0000000e+00   0.0000000e+00   1.9996112e-01   0.0000000e+00   0.0000000e+00   0.0000000e+00   1.1311466e-01   0.0000000e+00   3.0877149e-01   0.0000000e+00   0.0000000e+00   8.3254884e-01   0.0000000e+00   7.6702335e-01   8.1880637e-01   8.1895632e-01   8.2650765e-01   0.0000000e+00   0.0000000e+00   0.0000000e+00   6.9280690e-05   0.0000000e+00   0.0000000e+00   6.2006075e-05   0.0000000e+00   8.3474432e-01   0.0000000e+00   0.0000000e+00   8.2927268e-01   0.0000000e+00   0.0000000e+00   0.0000000e+00   0.0000000e+00   0.0000000e+00   8.3674174e-01   8.2254045e-01   0.0000000e+00   8.3520154e-01   0.0000000e+00   8.3750327e-01   0.0000000e+00   8.3603397e-01   1.5644808e-04   0.0000000e+00   8.1825521e-01   0.0000000e+00   0.0000000e+00   0.0000000e+00   0.0000000e+00   0.0000000e+00   0.0000000e+00   8.3136978e-01   0.0000000e+00   0.0000000e+00   0.0000000e+00   0.0000000e+00   0.0000000e+00   1.3713798e-05   0.0000000e+00
   0.0000000e+00   9.7348494e-05   1.7353939e-06   0.0000000e+00   0.0000000e+00   4.3324484e-09   8.9903948e-01   1.1717482e-04   1.4080912e-04   9.0682742e-01   0.0000000e+00   1.2705499e-04   0.0000000e+00   0.0000000e+00   1.0804087e-04   1.1280056e-04   1.0543862e-03   0.0000000e+00   8.0927309e-07   9.7909711e-05   9.0900978e-01   4.2081400e-09   0.0000000e+00   1.2735015e-04   1.0960177e-04   8.8868551e-01   0.0000000e+00   1.5524076e-04   1.1322665e-04   1.9368020e-05   8.1154355e-01   0.0000000e+00   8.8738969e-01   2.0424407e-09   9.2154075e-05   6.6310109e-05   3.2396125e-07   9.1034604e-01   0.0000000e+00   0.0000000e+00   9.9107828e-05   7.7222869e-07   0.0000000e+00   9.4158809e-05   0.0000000e+00   1.8039390e-05   9.0733691e-01   8.9770163e-01   0.0000000e+00   0.0000000e+00   1.6247764e-05   0.0000000e+00   6.4885112e-07   0.0000000e+00   0.0000000e+00   8.9895915e-01   8.0532779e-05   3.1538536e-05   9.0842896e-01   2.8770926e-04   9.0026993e-01   1.0434149e-04   3.6878138e-04   1.1025616e-04   1.3272974e-04   9.7962427e-05   4.1026799e-09   0.0000000e+00   1.6563858e-03   1.0939026e-04   1.0549256e-04   9.7569348e-06   4.3583214e-05   1.2835140e-04   2.2954304e-02   2.9132845e-07   7.9992289e-07   8.9902184e-01   0.0000000e+00   3.1785019e-07   8.8328294e-05   9.0587691e-01   8.8950460e-01   5.2887829e-07   1.9450287e-03   0.0000000e+00   0.0000000e+00   3.1808218e-07   1.3382225e-04   0.0000000e+00   9.4208148e-05   1.1407902e-04   0.0000000e+00   0.0000000e+00   9.2822070e-10   0.0000000e+00   8.9271218e-01   0.0000000e+00   0.0000000e+00   0.0000000e+00   1.0823225e-09   1.1095407e-04   1.7479101e-04   0.0000000e+00   0.0000000e+00   1.2374597e-04   1.0073633e-04   7.8478361e-01   1.7370244e-05   0.0000000e+00   0.0000000e+00   1.2292312e-04   0.0000000e+00   0.0000000e+00   1.1345515e-09   9.0758434e-05   0.0000000e+00   0.0000000e+00   3.1542208e-05   1.7713127e-09   1.0605241e-08   0.0000000e+00   1.0815193e-04   1.3706003e-04   0.0000000e+00   0.0000000e+00   7.4809451e-04   9.2234525e-05   1.3609441e-04   0.0000000e+00   5.0255767e-09   9.0045627e-01   1.3397959e-04   0.0000000e+00   0.0000000e+00   8.9879556e-01   9.0871180e-05   0.0000000e+00   1.1934011e-02   0.0000000e+00   2.3495624e-09   1.1178817e-04   1.2894740e-04   1.3995677e-07   0.0000000e+00   7.6092293e-05   6.6669717e-03   9.0311851e-01   9.0739490e-01   1.0504759e-04   0.0000000e+00   0.0000000e+00   8.1661902e-06   1.2988405e-04   8.8810082e-01   1.1129167e-04   2.5381456e-04   1.0508860e-04   0.0000000e+00   0.0000000e+00   0.0000000e+00   8.9749020e-05   0.0000000e+00   3.4552228e-07   1.2896749e-04   8.9921724e-01   3.5748320e-06   3.6583181e-02   3.4986908e-09   3.9290221e-08   1.2668800e-06   0.0000000e+00   0.0000000e+00   9.7768717e-05   4.5126207e-09   8.9874122e-01   1.3313507e-04   3.2074968e-07   0.0000000e+00   9.9281195e-05   2.6119570e-07   9.4481223e-05   0.0000000e+00   0.0000000e+00   1.3613289e-04   7.6655649e-09   1.7867419e-09   0.0000000e+00   9.0892315e-01   8.8970704e-01   9.0008152e-01   0.0000000e+00   0.0000000e+00   0.0000000e+00   0.0000000e+00   9.9780538e-05   1.0603183e-04   1.0509974e-04   4.6969291e-04   1.0589936e-04   0.0000000e+00   1.1161493e-05   9.5041219e-05   9.9701318e-09   4.8421985e-09   0.0000000e+00   8.8532407e-06   1.5089519e-08   0.0000000e+00   0.0000000e+00   1.2497091e-04   5.0948639e-09   1.4186016e-09   1.0365664e-04   1.7492378e-07   1.0519106e-04   1.1951059e-04   2.9815658e-09   9.1473909e-01   1.0505386e-04   9.9680372e-05   9.7587052e-05   8.8556732e-07   0.0000000e+00   1.0737892e-04   3.1483189e-02   1.0470705e-04   1.1134975e-04   1.0439777e-04   9.2355885e-01   9.3322907e-05   1.4775693e-04   0.0000000e+00   0.0000000e+00   0.0000000e+00   1.1238211e-04   0.0000000e+00   7.9123979e-07   0.0000000e+00   1.0833327e-02   2.0957756e-06   0.0000000e+00   1.3054486e-04   0.0000000e+00   1.9731955e-09   0.0000000e+00   0.0000000e+00   8.8543980e-05   3.7563167e-07   0.0000000e+00   5.1195451e-04   0.0000000e+00   0.0000000e+00   9.4978868e-05   5.6895360e-09   3.6206463e-02   0.0000000e+00   8.1605007e-04   0.0000000e+00   1.2728444e-04   3.3694999e-04   0.0000000e+00   8.6804708e-07   1.6719068e-03   0.0000000e+00   3.6743303e-02   2.5978063e-05   0.0000000e+00   0.0000000e+00   0.0000000e+00   1.4172670e-05   0.0000000e+00   4.3181663e-05   9.0147992e-01   0.0000000e+00   1.1515822e-04   1.2569213e-09   2.8915434e-04   1.0468301e-04   9.2434019e-05   1.3404298e-04   0.0000000e+00   0.0000000e+00   9.3542488e-05   4.7606363e-09   0.0000000e+00   1.6581157e-06   9.0834540e-01   8.7792304e-07   1.0907421e-04   0.0000000e+00   0.0000000e+00   1.1326460e-04   0.0000000e+00   0.0000000e+00   1.0306891e-04   8.9793605e-01   0.0000000e+00   1.1001885e-04   1.0292005e-04   0.0000000e+00   1.2357309e-04   0.0000000e+00   1.0752077e-04   0.0000000e+00   1.4175216e-04   9.8173685e-09   0.0000000e+00   1.0561656e-04   8.3523074e-07   3.1488174e-02   1.3274388e-04   0.0000000e+00   0.0000000e+00   0.0000000e+00   1.1089741e-04   0.0000000e+00   0.0000000e+00   0.0000000e+00   1.0664880e-04   7.0379315e-07   3.0958034e-07   1.1369558e-09
   0.0000000e+00   2.7023498e-05   0.0000000e+00   0.0000000e+00   9.2919493e-01   9.1697358e-01   0.0000000e+00   0.0000000e+00   2.2151670e-05   0.0000000e+00   9.4129721e-01   0.0000000e+00   9.1863413e-01   0.0000000e+00   1.8610228e-05   1.6145824e-05   0.0000000e+00   0.0000000e+00   0.0000000e+00   2.9013245e-05   0.0000000e+00   9.2059855e-01   0.0000000e+00   0.0000000e+00   1.6538603e-05   0.0000000e+00   0.0000000e+00   0.0000000e+00   1.6626373e-05   0.0000000e+00   0.0000000e+00   0.0000000e+00   0.0000000e+00   9.1573733e-01   6.1090032e-05   8.7800182e-03   0.0000000e+00   0.0000000e+00   0.0000000e+00   0.0000000e+00   0.0000000e+00   0.0000000e+00   0.0000000e+00   0.0000000e+00   9.3038277e-01   2.3054053e-06   0.0000000e+00   0.0000000e+00   0.0000000e+00   0.0000000e+00   0.0000000e+00   0.0000000e+00   0.0000000e+00   0.0000000e+00   0.0000000e+00   0.0000000e+00   0.0000000e+00   5.7445388e-04   0.0000000e+00   1.7398042e-05   0.0000000e+00   0.0000000e+00   1.9927730e-05   2.6089148e-05   2.8102661e-05   0.0000000e+00   8.9951042e-01   0.0000000e+00   2.5637925e-05   1.6907642e-05   2.6160030e-05   1.1959633e-06   6.5613405e-06   0.0000000e+00   0.0000000e+00   0.0000000e+00   0.0000000e+00   0.0000000e+00   0.0000000e+00   0.0000000e+00   0.0000000e+00   0.0000000e+00   0.0000000e+00   0.0000000e+00   0.0000000e+00   0.0000000e+00   2.4096719e-02   0.0000000e+00   2.7637265e-05   0.0000000e+00   6.2907668e-05   2.3800509e-05   0.0000000e+00   0.0000000e+00   9.2659204e-01   0.0000000e+00   0.0000000e+00   0.0000000e+00   0.0000000e+00   0.0000000e+00   9.1912946e-01   1.7836756e-05   1.2774300e-02   0.0000000e+00   0.0000000e+00   1.8912854e-05   1.5927800e-05   0.0000000e+00   2.5541612e-06   0.0000000e+00   0.0000000e+00   3.4219823e-05   0.0000000e+00   9.1861305e-01   9.3310387e-01   3.9702125e-05   0.0000000e+00   0.0000000e+00   4.5201581e-06   9.1718260e-01   9.3129046e-01   0.0000000e+00   1.6382396e-05   0.0000000e+00   0.0000000e+00   0.0000000e+00   1.5567648e-05   4.9199242e-05   2.8580545e-05   0.0000000e+00   9.0862859e-01   0.0000000e+00   2.2498537e-05   0.0000000e+00   0.0000000e+00   0.0000000e+00   5.7464119e-05   0.0000000e+00   0.0000000e+00   0.0000000e+00   9.2764111e-01   1.7787031e-05   2.5493619e-05   0.0000000e+00   0.0000000e+00   0.0000000e+00   7.5931737e-06   0.0000000e+00   0.0000000e+00   1.6123027e-05   0.0000000e+00   0.0000000e+00   0.0000000e+00   2.4207339e-05   0.0000000e+00   2.4955663e-05   1.6587398e-05   0.0000000e+00   0.0000000e+00   0.0000000e+00   0.0000000e+00   1.9106227e-05   0.0000000e+00   0.0000000e+00   0.0000000e+00   0.0000000e+00   0.0000000e+00   0.0000000e+00   9.1789713e-01   0.0000000e+00   0.0000000e+00   0.0000000e+00   9.2825522e-01   5.2468315e-05   9.1487836e-01   0.0000000e+00   2.7206861e-05   0.0000000e+00   0.0000000e+00   2.7225060e-05   0.0000000e+00   1.8308957e-05   0.0000000e+00   0.0000000e+00   0.0000000e+00   9.0994899e-01   9.2531823e-01   0.0000000e+00   0.0000000e+00   0.0000000e+00   0.0000000e+00   0.0000000e+00   0.0000000e+00   0.0000000e+00   0.0000000e+00   0.0000000e+00   2.6201152e-05   0.0000000e+00   2.0761185e-05   1.8680625e-05   0.0000000e+00   1.4579491e-06   1.9910108e-05   9.2782542e-01   9.1892990e-01   0.0000000e+00   1.0651899e-06   9.0799717e-01   0.0000000e+00   0.0000000e+00   0.0000000e+00   9.2095913e-01   9.2718438e-01   2.3293941e-05   0.0000000e+00   2.7292615e-05   0.0000000e+00   9.1897845e-01   0.0000000e+00   2.5558774e-05   2.7806474e-05   5.3742775e-05   0.0000000e+00   0.0000000e+00   2.5370850e-05   0.0000000e+00   2.7089322e-05   2.3254504e-05   2.2660941e-05   0.0000000e+00   4.6033658e-05   0.0000000e+00   0.0000000e+00   9.2489210e-01   0.0000000e+00   1.7616599e-05   0.0000000e+00   0.0000000e+00   0.0000000e+00   0.0000000e+00   0.0000000e+00   0.0000000e+00   0.0000000e+00   0.0000000e+00   9.1594515e-01   0.0000000e+00   0.0000000e+00   0.0000000e+00   0.0000000e+00   0.0000000e+00   0.0000000e+00   0.0000000e+00   0.0000000e+00   5.5081733e-05   9.1885600e-01   0.0000000e+00   0.0000000e+00   1.5331892e-05   0.0000000e+00   2.6670279e-05   1.6737111e-05   0.0000000e+00   0.0000000e+00   0.0000000e+00   9.4183007e-01   0.0000000e+00   3.5895908e-06   0.0000000e+00   0.0000000e+00   0.0000000e+00   1.9455376e-06   0.0000000e+00   6.5739394e-06   0.0000000e+00   0.0000000e+00   2.0738587e-05   9.1852402e-01   1.5138564e-05   1.6123928e-05   5.3154692e-05   2.3753284e-05   0.0000000e+00   0.0000000e+00   0.0000000e+00   9.2067257e-01   0.0000000e+00   0.0000000e+00   0.0000000e+00   0.0000000e+00   2.4051251e-05   0.0000000e+00   0.0000000e+00   1.6198169e-05   0.0000000e+00   0.0000000e+00   0.0000000e+00   0.0000000e+00   0.0000000e+00   2.6650311e-05   1.8636839e-05   9.1995831e-01   1.7937403e-05   0.0000000e+00   2.7469799e-05   0.0000000e+00   2.5086757e-05   9.2642792e-01   9.2894060e-01   1.6259184e-05   0.0000000e+00   0.0000000e+00   0.0000000e+00   0.0000000e+00   0.0000000e+00   0.0000000e+00   1.6162387e-05   0.0000000e+00   0.0000000e+00   0.0000000e+00   0.0000000e+00   0.0000000e+00   0.0000000e+00   9.3139270e-01
   0.0000000e+00   0.0000000e+00   0.0000000e+00   0.0000000e+00   0.0000000e+00   0.0000000e+00   8.5789782e-05   3.4211379e-01   0.0000000e+00   1.2820115e-04   0.0000000e+00   4.6176535e-01   0.0000000e+00   0.0000000e+00   0.0000000e+00   0.0000000e+00   3.8285089e-01   0.0000000e+00   1.3381611e-02   0.0000000e+00   2.1925739e-04   0.0000000e+00   0.0000000e+00   3.4799359e-01   0.0000000e+00   8.8891942e-05   0.0000000e+00   4.4899455e-01   0.0000000e+00   0.0000000e+00   5.0986735e-05   0.0000000e+00   1.0413748e-04   0.0000000e+00   0.0000000e+00   0.0000000e+00   0.0000000e+00   6.8904348e-05   0.0000000e+00   0.0000000e+00   3.2939755e-01   1.2715848e-02   0.0000000e+00   3.2241890e-01   0.0000000e+00   0.0000000e+00   1.7872612e-04   6.1749743e-05   0.0000000e+00   0.0000000e+00   0.0000000e+00   0.0000000e+00   1.1072560e-02   0.0000000e+00   0.0000000e+00   8.3277211e-05   3.4941174e-01   0.0000000e+00   1.6918785e-04   0.0000000e+00   1.5421670e-04   3.2757989e-01   0.0000000e+00   0.0000000e+00   0.0000000e+00   3.3957497e-01   0.0000000e+00   0.0000000e+00   0.0000000e+00   0.0000000e+00   0.0000000e+00   0.0000000e+00   0.0000000e+00   3.5378331e-01   0.0000000e+00   0.0000000e+00   1.2853974e-02   7.4120639e-05   0.0000000e+00   0.0000000e+00   3.1579296e-01   2.1047703e-04   1.2813001e-04   3.8103064e-03   3.6275612e-01   0.0000000e+00   0.0000000e+00   0.0000000e+00   0.0000000e+00   0.0000000e+00   0.0000000e+00   0.0000000e+00   0.0000000e+00   0.0000000e+00   0.0000000e+00   0.0000000e+00   8.6314425e-05   0.0000000e+00   0.0000000e+00   0.0000000e+00   0.0000000e+00   0.0000000e+00   0.0000000e+00   0.0000000e+00   0.0000000e+00   0.0000000e+00   0.0000000e+00   4.6894731e-05   0.0000000e+00   0.0000000e+00   0.0000000e+00   0.0000000e+00   0.0000000e+00   0.0000000e+00   0.0000000e+00   0.0000000e+00   0.0000000e+00   0.0000000e+00   0.0000000e+00   0.0000000e+00   0.0000000e+00   0.0000000e+00   0.0000000e+00   4.4342588e-01   0.0000000e+00   0.0000000e+00   0.0000000e+00   0.0000000e+00   0.0000000e+00   0.0000000e+00   0.0000000e+00   1.0890381e-04   0.0000000e+00   0.0000000e+00   0.0000000e+00   8.0062679e-05   0.0000000e+00   0.0000000e+00   0.0000000e+00   0.0000000e+00   0.0000000e+00   0.0000000e+00   0.0000000e+00   1.6917817e-03   0.0000000e+00   0.0000000e+00   0.0000000e+00   1.4414141e-04   1.3748929e-04   0.0000000e+00   0.0000000e+00   0.0000000e+00   0.0000000e+00   0.0000000e+00   9.1906633e-05   0.0000000e+00   0.0000000e+00   3.2002191e-01   0.0000000e+00   0.0000000e+00   0.0000000e+00   0.0000000e+00   0.0000000e+00   0.0000000e+00   3.4780302e-01   7.6258284e-05   0.0000000e+00   0.0000000e+00   0.0000000e+00   0.0000000e+00   0.0000000e+00   0.0000000e+00   0.0000000e+00   0.0000000e+00   0.0000000e+00   9.8478369e-05   0.0000000e+00   0.0000000e+00   0.0000000e+00   0.0000000e+00   0.0000000e+00   0.0000000e+00   0.0000000e+00   0.0000000e+00   2.8161130e-01   0.0000000e+00   0.0000000e+00   0.0000000e+00   2.0422251e-04   8.2555050e-05   9.1715524e-05   0.0000000e+00   0.0000000e+00   0.0000000e+00   0.0000000e+00   3.1666013e-01   0.0000000e+00   3.1960879e-01   0.0000000e+00   0.0000000e+00   0.0000000e+00   0.0000000e+00   0.0000000e+00   0.0000000e+00   0.0000000e+00   0.0000000e+00   0.0000000e+00   0.0000000e+00   0.0000000e+00   0.0000000e+00   3.3351272e-01   0.0000000e+00   0.0000000e+00   0.0000000e+00   0.0000000e+00   0.0000000e+00   4.2167240e-01   0.0000000e+00   3.1577443e-04   0.0000000e+00   0.0000000e+00   0.0000000e+00   1.3557344e-02   0.0000000e+00   0.0000000e+00   0.0000000e+00   0.0000000e+00   0.0000000e+00   0.0000000e+00   9.7119647e-05   0.0000000e+00   4.6339635e-01   0.0000000e+00   0.0000000e+00   0.0000000e+00   0.0000000e+00   0.0000000e+00   1.3076292e-02   0.0000000e+00   0.0000000e+00   0.0000000e+00   0.0000000e+00   3.4701891e-01   0.0000000e+00   0.0000000e+00   0.0000000e+00   0.0000000e+00   2.9248506e-01   0.0000000e+00   0.0000000e+00   3.3835326e-01   0.0000000e+00   0.0000000e+00   0.0000000e+00   0.0000000e+00   0.0000000e+00   0.0000000e+00   0.0000000e+00   0.0000000e+00   0.0000000e+00   0.0000000e+00   0.0000000e+00   1.3720691e-02   0.0000000e+00   0.0000000e+00   0.0000000e+00   0.0000000e+00   0.0000000e+00   0.0000000e+00   0.0000000e+00   0.0000000e+00   0.0000000e+00   0.0000000e+00   1.2564781e-04   0.0000000e+00   0.0000000e+00   0.0000000e+00   0.0000000e+00   0.0000000e+00   0.0000000e+00   0.0000000e+00   0.0000000e+00   0.0000000e+00   3.2098138e-01   0.0000000e+00   0.0000000e+00   2.1382319e-02   1.5646884e-04   1.3390042e-02   0.0000000e+00   0.0000000e+00   0.0000000e+00   0.0000000e+00   0.0000000e+00   0.0000000e+00   3.2394372e-01   5.0368965e-05   0.0000000e+00   0.0000000e+00   0.0000000e+00   0.0000000e+00   0.0000000e+00   0.0000000e+00   0.0000000e+00   0.0000000e+00   0.0000000e+00   0.0000000e+00   0.0000000e+00   0.0000000e+00   1.3354638e-02   0.0000000e+00   4.0989875e-01   0.0000000e+00   0.0000000e+00   0.0000000e+00   0.0000000e+00   0.0000000e+00   0.0000000e+00   0.0000000e+00   0.0000000e+00   1.2104134e-02   0.0000000e+00   0.0000000e+00
   0.0000000e+00   2.8851316e-05   0.0000000e+00   0.0000000e+00   9.0935545e-01   9.3502306e-01   0.0000000e+00   0.0000000e+00   2.3649968e-05   0.0000000e+00   9.1956885e-01   0.0000000e+00   9.4037868e-01   0.0000000e+00   1.9868989e-05   1.7237898e-05   0.0000000e+00   0.0000000e+00   0.0000000e+00   3.0975646e-05   0.0000000e+00   9.2816293e-01   0.0000000e+00   0.0000000e+00   1.7657243e-05   0.0000000e+00   0.0000000e+00   0.0000000e+00   1.7750949e-05   0.0000000e+00   0.0000000e+00   0.0000000e+00   0.0000000e+00   9.2950946e-01   6.5222046e-05   9.1168944e-03   0.0000000e+00   0.0000000e+00   0.0000000e+00   0.0000000e+00   0.0000000e+00   0.0000000e+00   0.0000000e+00   0.0000000e+00   9.1712191e-01   2.4613385e-06   0.0000000e+00   0.0000000e+00   0.0000000e+00   0.0000000e+00   0.0000000e+00   0.0000000e+00   0.0000000e+00   0.0000000e+00   0.0000000e+00   0.0000000e+00   0.0000000e+00   7.0161465e-04   0.0000000e+00   1.8574813e-05   0.0000000e+00   0.0000000e+00   2.1275604e-05   2.7853769e-05   3.0003472e-05   0.0000000e+00   9.2150505e-01   0.0000000e+00   3.1313122e-05   1.8051243e-05   2.7929445e-05   1.2768560e-06   7.0051373e-06   0.0000000e+00   0.0000000e+00   0.0000000e+00   0.0000000e+00   0.0000000e+00   0.0000000e+00   0.0000000e+00   0.0000000e+00   0.0000000e+00   0.0000000e+00   0.0000000e+00   0.0000000e+00   0.0000000e+00   2.5021274e-02   0.0000000e+00   2.9506598e-05   0.0000000e+00   6.7162623e-05   2.5410331e-05   0.0000000e+00   0.0000000e+00   9.2620219e-01   0.0000000e+00   0.0000000e+00   0.0000000e+00   0.0000000e+00   0.0000000e+00   9.2736960e-01   1.9043200e-05   1.3270210e-02   0.0000000e+00   0.0000000e+00   2.0192084e-05   1.7005126e-05   0.0000000e+00   2.7269199e-06   0.0000000e+00   0.0000000e+00   3.6534387e-05   0.0000000e+00   9.3030790e-01   9.2263513e-01   4.2387501e-05   0.0000000e+00   0.0000000e+00   4.8258931e-06   9.2838108e-01   9.2273913e-01   0.0000000e+00   1.7490471e-05   0.0000000e+00   0.0000000e+00   0.0000000e+00   1.6620615e-05   5.2526985e-05   3.0513679e-05   0.0000000e+00   9.3003115e-01   0.0000000e+00   2.4020295e-05   0.0000000e+00   0.0000000e+00   0.0000000e+00   6.1350883e-05   0.0000000e+00   0.0000000e+00   0.0000000e+00   9.3178434e-01   1.8990112e-05   2.7217960e-05   0.0000000e+00   0.0000000e+00   0.0000000e+00   9.2739942e-06   0.0000000e+00   0.0000000e+00   1.7213558e-05   0.0000000e+00   0.0000000e+00   0.0000000e+00   2.5844678e-05   0.0000000e+00   2.6643617e-05   1.7709338e-05   0.0000000e+00   0.0000000e+00   0.0000000e+00   0.0000000e+00   2.0398536e-05   0.0000000e+00   0.0000000e+00   0.0000000e+00   0.0000000e+00   0.0000000e+00   0.0000000e+00   9.3584893e-01   0.0000000e+00   0.0000000e+00   0.0000000e+00   9.3375501e-01   5.6017172e-05   9.3604643e-01   0.0000000e+00   2.9047082e-05   0.0000000e+00   0.0000000e+00   2.9066512e-05   0.0000000e+00   1.9547341e-05   0.0000000e+00   0.0000000e+00   0.0000000e+00   9.2962570e-01   9.2455591e-01   0.0000000e+00   0.0000000e+00   0.0000000e+00   0.0000000e+00   0.0000000e+00   0.0000000e+00   0.0000000e+00   0.0000000e+00   0.0000000e+00   2.7973348e-05   0.0000000e+00   2.2165432e-05   1.9944148e-05   0.0000000e+00   1.5565620e-06   2.1256790e-05   9.2111848e-01   9.2778518e-01   0.0000000e+00   1.1372374e-06   9.2607718e-01   0.0000000e+00   0.0000000e+00   0.0000000e+00   9.2780620e-01   9.2306019e-01   2.4869499e-05   0.0000000e+00   2.9138636e-05   0.0000000e+00   9.3295126e-01   0.0000000e+00   2.7287521e-05   2.9687252e-05   5.7377834e-05   0.0000000e+00   0.0000000e+00   2.7086887e-05   0.0000000e+00   2.8921593e-05   2.4827394e-05   2.4193684e-05   0.0000000e+00   4.9147288e-05   0.0000000e+00   0.0000000e+00   9.3900958e-01   0.0000000e+00   1.8808153e-05   0.0000000e+00   0.0000000e+00   0.0000000e+00   0.0000000e+00   0.0000000e+00   0.0000000e+00   0.0000000e+00   0.0000000e+00   9.2973959e-01   0.0000000e+00   0.0000000e+00   0.0000000e+00   0.0000000e+00   0.0000000e+00   0.0000000e+00   0.0000000e+00   0.0000000e+00   5.8807358e-05   9.2708119e-01   0.0000000e+00   0.0000000e+00   1.6368912e-05   0.0000000e+00   2.8474206e-05   1.7869178e-05   0.0000000e+00   0.0000000e+00   0.0000000e+00   9.0554683e-01   0.0000000e+00   3.8323840e-06   0.0000000e+00   0.0000000e+00   0.0000000e+00   2.0771301e-06   0.0000000e+00   7.0185883e-06   0.0000000e+00   0.0000000e+00   2.2141306e-05   9.2839230e-01   1.6162508e-05   1.7214520e-05   5.6749975e-05   2.5359912e-05   0.0000000e+00   0.0000000e+00   0.0000000e+00   9.2783736e-01   0.0000000e+00   0.0000000e+00   0.0000000e+00   0.0000000e+00   2.5678032e-05   0.0000000e+00   0.0000000e+00   1.7293783e-05   0.0000000e+00   0.0000000e+00   0.0000000e+00   0.0000000e+00   0.0000000e+00   2.8452887e-05   1.9897400e-05   9.2796967e-01   1.9150655e-05   0.0000000e+00   2.9327804e-05   0.0000000e+00   2.6783578e-05   9.2400655e-01   9.2993313e-01   1.7358925e-05   0.0000000e+00   0.0000000e+00   0.0000000e+00   0.0000000e+00   0.0000000e+00   0.0000000e+00   1.7255580e-05   0.0000000e+00   0.0000000e+00   0.0000000e+00   0.0000000e+00   0.0000000e+00   0.0000000e+00   9.2248185e-01
   0.0000000e+00   0.0000000e+00   0.0000000e+00   0.0000000e+00   0.0000000e+00   0.0000000e+00   0.0000000e+00   0.0000000e+00   0.0000000e+00   0.0000000e+00   0.0000000e+00   0.0000000e+00   0.0000000e+00   9.9267151e-01   0.0000000e+00   0.0000000e+00   0.0000000e+00   0.0000000e+00   0.0000000e+00   0.0000000e+00   0.0000000e+00   0.0000000e+00   0.0000000e+00   0.0000000e+00   0.0000000e+00   0.0000000e+00   0.0000000e+00   0.0000000e+00   0.0000000e+00   0.0000000e+00   0.0000000e+00   9.9362406e-01   0.0000000e+00   0.0000000e+00   0.0000000e+00   0.0000000e+00   0.0000000e+00   0.0000000e+00   9.9518099e-01   0.0000000e+00   0.0000000e+00   0.0000000e+00   9.9326401e-01   0.0000000e+00   0.0000000e+00   0.0000000e+00   0.0000000e+00   0.0000000e+00   0.0000000e+00   0.0000000e+00   0.0000000e+00   0.0000000e+00   0.0000000e+00   0.0000000e+00   0.0000000e+00   0.0000000e+00   0.0000000e+00   0.0000000e+00   0.0000000e+00   0.0000000e+00   0.0000000e+00   0.0000000e+00   0.0000000e+00   0.0000000e+00   0.0000000e+00   0.0000000e+00   0.0000000e+00   0.0000000e+00   0.0000000e+00   0.0000000e+00   0.0000000e+00   0.0000000e+00   0.0000000e+00   0.0000000e+00   0.0000000e+00   0.0000000e+00   0.0000000e+00   0.0000000e+00   0.0000000e+00   0.0000000e+00   0.0000000e+00   0.0000000e+00   0.0000000e+00   0.0000000e+00   0.0000000e+00   9.9286004e-01   0.0000000e+00   0.0000000e+00   0.0000000e+00   0.0000000e+00   0.0000000e+00   0.0000000e+00   0.0000000e+00   0.0000000e+00   0.0000000e+00   9.9356714e-01   0.0000000e+00   0.0000000e+00   0.0000000e+00   0.0000000e+00   0.0000000e+00   0.0000000e+00   0.0000000e+00   0.0000000e+00   0.0000000e+00   0.0000000e+00   0.0000000e+00   0.0000000e+00   0.0000000e+00   0.0000000e+00   0.0000000e+00   0.0000000e+00   0.0000000e+00   0.0000000e+00   0.0000000e+00   0.0000000e+00   0.0000000e+00   0.0000000e+00   0.0000000e+00   0.0000000e+00   0.0000000e+00   0.0000000e+00   0.0000000e+00   0.0000000e+00   0.0000000e+00   0.0000000e+00   0.0000000e+00   0.0000000e+00   0.0000000e+00   9.9128123e-01   0.0000000e+00   0.0000000e+00   0.0000000e+00   0.0000000e+00   0.0000000e+00   0.0000000e+00   0.0000000e+00   0.0000000e+00   0.0000000e+00   0.0000000e+00   0.0000000e+00   0.0000000e+00   0.0000000e+00   0.0000000e+00   0.0000000e+00   0.0000000e+00   0.0000000e+00   0.0000000e+00   0.0000000e+00   0.0000000e+00   0.0000000e+00   0.0000000e+00   0.0000000e+00   0.0000000e+00   0.0000000e+00   0.0000000e+00   0.0000000e+00   0.0000000e+00   0.0000000e+00   0.0000000e+00   0.0000000e+00   0.0000000e+00   0.0000000e+00   0.0000000e+00   0.0000000e+00   0.0000000e+00   0.0000000e+00   0.0000000e+00   0.0000000e+00   0.0000000e+00   0.0000000e+00   0.0000000e+00   0.0000000e+00   0.0000000e+00   0.0000000e+00   0.0000000e+00   0.0000000e+00   0.0000000e+00   0.0000000e+00   0.0000000e+00   0.0000000e+00   0.0000000e+00   0.0000000e+00   0.0000000e+00   0.0000000e+00   0.0000000e+00   0.0000000e+00   0.0000000e+00   0.0000000e+00   0.0000000e+00   0.0000000e+00   0.0000000e+00   0.0000000e+00   0.0000000e+00   0.0000000e+00   0.0000000e+00   0.0000000e+00   0.0000000e+00   0.0000000e+00   0.0000000e+00   0.0000000e+00   0.0000000e+00   0.0000000e+00   0.0000000e+00   0.0000000e+00   0.0000000e+00   0.0000000e+00   0.0000000e+00   0.0000000e+00   0.0000000e+00   0.0000000e+00   0.0000000e+00   0.0000000e+00   0.0000000e+00   0.0000000e+00   0.0000000e+00   0.0000000e+00   0.0000000e+00   0.0000000e+00   0.0000000e+00   0.0000000e+00   0.0000000e+00   0.0000000e+00   0.0000000e+00   0.0000000e+00   0.0000000e+00   0.0000000e+00   0.0000000e+00   0.0000000e+00   0.0000000e+00   0.0000000e+00   0.0000000e+00   0.0000000e+00   0.0000000e+00   0.0000000e+00   0.0000000e+00   0.0000000e+00   0.0000000e+00   0.0000000e+00   0.0000000e+00   0.0000000e+00   0.0000000e+00   0.0000000e+00   0.0000000e+00   0.0000000e+00   9.9149619e-01   0.0000000e+00   0.0000000e+00   0.0000000e+00   0.0000000e+00   0.0000000e+00   0.0000000e+00   0.0000000e+00   0.0000000e+00   0.0000000e+00   0.0000000e+00   0.0000000e+00   0.0000000e+00   0.0000000e+00   0.0000000e+00   0.0000000e+00   0.0000000e+00   0.0000000e+00   0.0000000e+00   0.0000000e+00   0.0000000e+00   0.0000000e+00   0.0000000e+00   0.0000000e+00   0.0000000e+00   0.0000000e+00   0.0000000e+00   0.0000000e+00   0.0000000e+00   0.0000000e+00   0.0000000e+00   0.0000000e+00   0.0000000e+00   0.0000000e+00   0.0000000e+00   0.0000000e+00   0.0000000e+00   0.0000000e+00   0.0000000e+00   0.0000000e+00   0.0000000e+00   0.0000000e+00   0.0000000e+00   0.0000000e+00   0.0000000e+00   0.0000000e+00   0.0000000e+00   0.0000000e+00   9.9288610e-01   0.0000000e+00   0.0000000e+00   0.0000000e+00   0.0000000e+00   0.0000000e+00   0.0000000e+00   0.0000000e+00   0.0000000e+00   0.0000000e+00   0.0000000e+00   0.0000000e+00   0.0000000e+00   0.0000000e+00   0.0000000e+00   0.0000000e+00   0.0000000e+00   0.0000000e+00   0.0000000e+00   0.0000000e+00   0.0000000e+00   0.0000000e+00   0.0000000e+00   0.0000000e+00   0.0000000e+00   0.0000000e+00   0.0000000e+00   0.0000000e+00   0.0000000e+00   0.0000000e+00
   0.0000000e+00   8.2383752e-01   2.3144533e-02   0.0000000e+00   0.0000000e+00   0.0000000e+00   2.2546730e-05   0.0000000e+00   8.1558218e-01   7.1298144e-05   0.0000000e+00   0.0000000e+00   0.0000000e+00   0.0000000e+00   8.4760418e-01   8.4549577e-01   0.0000000e+00   0.0000000e+00   0.0000000e+00   8.1919987e-01   0.0000000e+00   5.7165778e-05   0.0000000e+00   0.0000000e+00   8.2130479e-01   1.9372062e-05   0.0000000e+00   0.0000000e+00   8.2265363e-01   0.0000000e+00   0.0000000e+00   0.0000000e+00   0.0000000e+00   0.0000000e+00   7.9190417e-01   0.0000000e+00   9.3333300e-06   0.0000000e+00   0.0000000e+00   0.0000000e+00   0.0000000e+00   0.0000000e+00   0.0000000e+00   0.0000000e+00   0.0000000e+00   1.3753102e-01   0.0000000e+00   0.0000000e+00   0.0000000e+00   0.0000000e+00   8.8470088e-06   0.0000000e+00   0.0000000e+00   0.0000000e+00   0.0000000e+00   2.1697259e-05   0.0000000e+00   4.5260077e-03   2.3089243e-05   7.5697269e-01   0.0000000e+00   0.0000000e+00   7.6202620e-01   8.1846655e-01   8.2544901e-01   0.0000000e+00   0.0000000e+00   0.0000000e+00   0.0000000e+00   8.2083498e-01   8.1977999e-01   7.7399329e-02   3.0073101e-01   0.0000000e+00   0.0000000e+00   8.3931782e-06   0.0000000e+00   2.8343951e-05   0.0000000e+00   0.0000000e+00   0.0000000e+00   0.0000000e+00   0.0000000e+00   0.0000000e+00   0.0000000e+00   0.0000000e+00   0.0000000e+00   9.1639538e-06   8.2319425e-01   0.0000000e+00   7.9048501e-01   8.3353754e-01   0.0000000e+00   0.0000000e+00   0.0000000e+00   0.0000000e+00   2.0251656e-05   0.0000000e+00   0.0000000e+00   0.0000000e+00   0.0000000e+00   8.2570812e-01   0.0000000e+00   0.0000000e+00   0.0000000e+00   8.3414340e-01   8.2040956e-01   0.0000000e+00   1.2405193e-01   0.0000000e+00   0.0000000e+00   8.1776256e-01   0.0000000e+00   0.0000000e+00   0.0000000e+00   8.1166899e-01   0.0000000e+00   0.0000000e+00   2.2451874e-01   0.0000000e+00   1.7237291e-04   0.0000000e+00   8.5322286e-01   0.0000000e+00   0.0000000e+00   0.0000000e+00   7.2807689e-01   7.9835649e-01   8.2019868e-01   0.0000000e+00   0.0000000e+00   0.0000000e+00   8.1537937e-01   0.0000000e+00   0.0000000e+00   2.0255443e-05   7.9277844e-01   0.0000000e+00   0.0000000e+00   0.0000000e+00   0.0000000e+00   8.3266183e-01   8.1229588e-01   0.0000000e+00   0.0000000e+00   0.0000000e+00   0.0000000e+00   0.0000000e+00   5.7878734e-05   8.4862172e-01   0.0000000e+00   0.0000000e+00   2.3526810e-04   8.1197277e-01   2.2805428e-05   8.1952685e-01   7.6863452e-01   0.0000000e+00   0.0000000e+00   0.0000000e+00   0.0000000e+00   6.3042221e-01   0.0000000e+00   9.9545037e-06   0.0000000e+00   3.1394901e-05   4.3015024e-02   0.0000000e+00   0.0000000e+00   0.0000000e+00   1.8149216e-02   0.0000000e+00   0.0000000e+00   7.9486111e-01   0.0000000e+00   0.0000000e+00   8.2584551e-01   9.2408046e-06   0.0000000e+00   8.2024670e-01   7.5250531e-06   8.2160015e-01   0.0000000e+00   0.0000000e+00   0.0000000e+00   0.0000000e+00   0.0000000e+00   0.0000000e+00   0.0000000e+00   3.0004647e-05   2.7014468e-05   0.0000000e+00   0.0000000e+00   0.0000000e+00   0.0000000e+00   0.0000000e+00   8.2219561e-01   0.0000000e+00   7.6512566e-01   8.3442834e-01   0.0000000e+00   8.5782844e-02   8.2891110e-01   1.4761960e-04   6.5480838e-05   0.0000000e+00   7.1405284e-02   0.0000000e+00   0.0000000e+00   0.0000000e+00   0.0000000e+00   6.9784560e-05   0.0000000e+00   8.2366295e-01   0.0000000e+00   8.1927947e-01   0.0000000e+00   0.0000000e+00   0.0000000e+00   8.2119150e-01   8.2278591e-01   8.0124246e-01   0.0000000e+00   0.0000000e+00   8.1091646e-01   0.0000000e+00   8.2083218e-01   8.2970420e-01   8.2200296e-01   0.0000000e+00   7.9987660e-01   0.0000000e+00   0.0000000e+00   0.0000000e+00   0.0000000e+00   8.2769195e-01   0.0000000e+00   0.0000000e+00   0.0000000e+00   0.0000000e+00   2.6397012e-02   0.0000000e+00   0.0000000e+00   0.0000000e+00   0.0000000e+00   0.0000000e+00   0.0000000e+00   0.0000000e+00   1.0821956e-05   0.0000000e+00   0.0000000e+00   0.0000000e+00   0.0000000e+00   7.9906315e-01   7.6248312e-05   0.0000000e+00   0.0000000e+00   7.1943951e-01   0.0000000e+00   8.2546302e-01   7.7326570e-01   0.0000000e+00   0.0000000e+00   0.0000000e+00   0.0000000e+00   0.0000000e+00   1.8895568e-01   0.0000000e+00   0.0000000e+00   0.0000000e+00   1.0551655e-01   0.0000000e+00   2.9641448e-01   0.0000000e+00   0.0000000e+00   8.1949254e-01   0.0000000e+00   7.5056718e-01   8.5035302e-01   7.9146990e-01   8.1353753e-01   0.0000000e+00   0.0000000e+00   0.0000000e+00   6.4136845e-05   0.0000000e+00   0.0000000e+00   5.5169266e-05   0.0000000e+00   8.2081715e-01   0.0000000e+00   0.0000000e+00   8.1746641e-01   0.0000000e+00   0.0000000e+00   0.0000000e+00   0.0000000e+00   0.0000000e+00   8.1814290e-01   8.4707002e-01   0.0000000e+00   8.1034088e-01   0.0000000e+00   8.1887186e-01   0.0000000e+00   8.2369732e-01   1.4483236e-04   0.0000000e+00   8.4967510e-01   0.0000000e+00   0.0000000e+00   0.0000000e+00   0.0000000e+00   0.0000000e+00   0.0000000e+00   8.2245585e-01   0.0000000e+00   0.0000000e+00   0.0000000e+00   0.0000000e+00   0.0000000e+00   8.9190157e-06   0.0000000e+00
   0.0000000e+00   8.2625757e-01   2.5130015e-02   0.0000000e+00   0.0000000e+00   0.0000000e+00   2.3044803e-05   0.0000000e+00   8.1682900e-01   7.2911111e-05   0.0000000e+00   0.0000000e+00   0.0000000e+00   0.0000000e+00   8.4561276e-01   8.4425650e-01   0.0000000e+00   0.0000000e+00   0.0000000e+00   8.2168288e-01   0.0000000e+00   5.5213012e-05   0.0000000e+00   0.0000000e+00   8.2350270e-01   1.9800006e-05   0.0000000e+00   0.0000000e+00   8.2484556e-01   0.0000000e+00   0.0000000e+00   0.0000000e+00   0.0000000e+00   0.0000000e+00   7.9127662e-01   0.0000000e+00   1.0105354e-05   0.0000000e+00   0.0000000e+00   0.0000000e+00   0.0000000e+00   0.0000000e+00   0.0000000e+00   0.0000000e+00   0.0000000e+00   1.4069043e-01   0.0000000e+00   0.0000000e+00   0.0000000e+00   0.0000000e+00   9.5788055e-06   0.0000000e+00   0.0000000e+00   0.0000000e+00   0.0000000e+00   2.2176568e-05   0.0000000e+00   4.5189740e-03   2.3599301e-05   7.6113508e-01   0.0000000e+00   0.0000000e+00   7.6557650e-01   8.2126031e-01   8.2658585e-01   0.0000000e+00   0.0000000e+00   0.0000000e+00   0.0000000e+00   8.2324858e-01   8.2246209e-01   7.9729376e-02   3.0422918e-01   0.0000000e+00   0.0000000e+00   9.0874354e-06   0.0000000e+00   2.8984570e-05   0.0000000e+00   0.0000000e+00   0.0000000e+00   0.0000000e+00   0.0000000e+00   0.0000000e+00   0.0000000e+00   0.0000000e+00   0.0000000e+00   9.9219671e-06   8.2463844e-01   0.0000000e+00   7.8980128e-01   8.3405337e-01   0.0000000e+00   0.0000000e+00   0.0000000e+00   0.0000000e+00   2.0699030e-05   0.0000000e+00   0.0000000e+00   0.0000000e+00   0.0000000e+00   8.2852934e-01   0.0000000e+00   0.0000000e+00   0.0000000e+00   8.3658306e-01   8.2312373e-01   0.0000000e+00   1.2634881e-01   0.0000000e+00   0.0000000e+00   8.1848810e-01   0.0000000e+00   0.0000000e+00   0.0000000e+00   8.1320476e-01   0.0000000e+00   0.0000000e+00   2.2791362e-01   0.0000000e+00   1.6648470e-04   0.0000000e+00   8.5179107e-01   0.0000000e+00   0.0000000e+00   0.0000000e+00   7.3225888e-01   7.9840872e-01   8.2164169e-01   0.0000000e+00   0.0000000e+00   0.0000000e+00   8.1629730e-01   0.0000000e+00   0.0000000e+00   2.0702901e-05   7.9219944e-01   0.0000000e+00   0.0000000e+00   0.0000000e+00   0.0000000e+00   8.3539510e-01   8.1325429e-01   0.0000000e+00   0.0000000e+00   0.0000000e+00   0.0000000e+00   0.0000000e+00   5.9173131e-05   8.4701495e-01   0.0000000e+00   0.0000000e+00   2.5472873e-04   8.1297261e-01   2.3309217e-05   8.2222608e-01   7.7275113e-01   0.0000000e+00   0.0000000e+00   0.0000000e+00   0.0000000e+00   6.3316077e-01   0.0000000e+00   1.0777909e-05   0.0000000e+00   3.2104476e-05   4.5852056e-02   0.0000000e+00   0.0000000e+00   0.0000000e+00   1.9975998e-02   0.0000000e+00   0.0000000e+00   7.9434281e-01   0.0000000e+00   0.0000000e+00   8.2715295e-01   1.0005175e-05   0.0000000e+00   8.2292015e-01   8.1475018e-06   8.2676169e-01   0.0000000e+00   0.0000000e+00   0.0000000e+00   0.0000000e+00   0.0000000e+00   0.0000000e+00   0.0000000e+00   3.0683959e-05   2.7611237e-05   0.0000000e+00   0.0000000e+00   0.0000000e+00   0.0000000e+00   0.0000000e+00   8.2473104e-01   0.0000000e+00   7.6877404e-01   8.3776965e-01   0.0000000e+00   8.8099322e-02   8.3331159e-01   1.4257696e-04   6.3244032e-05   0.0000000e+00   7.3720624e-02   0.0000000e+00   0.0000000e+00   0.0000000e+00   0.0000000e+00   6.7400740e-05   0.0000000e+00   8.2620738e-01   0.0000000e+00   8.2196099e-01   0.0000000e+00   0.0000000e+00   0.0000000e+00   8.2379040e-01   8.2508256e-01   8.0097599e-01   0.0000000e+00   0.0000000e+00   8.1291857e-01   0.0000000e+00   8.2337306e-01   8.3122621e-01   8.2475254e-01   0.0000000e+00   8.0021678e-01   0.0000000e+00   0.0000000e+00   0.0000000e+00   0.0000000e+00   8.2961553e-01   0.0000000e+00   0.0000000e+00   0.0000000e+00   0.0000000e+00   2.8455483e-02   0.0000000e+00   0.0000000e+00   0.0000000e+00   0.0000000e+00   0.0000000e+00   0.0000000e+00   0.0000000e+00   1.1717114e-05   0.0000000e+00   0.0000000e+00   0.0000000e+00   0.0000000e+00   7.9842388e-01   7.3643693e-05   0.0000000e+00   0.0000000e+00   7.2351446e-01   0.0000000e+00   8.2701530e-01   7.7643726e-01   0.0000000e+00   0.0000000e+00   0.0000000e+00   0.0000000e+00   0.0000000e+00   1.9226513e-01   0.0000000e+00   0.0000000e+00   0.0000000e+00   1.0795025e-01   0.0000000e+00   2.9976571e-01   0.0000000e+00   0.0000000e+00   8.2044858e-01   0.0000000e+00   7.5530524e-01   8.4885979e-01   7.9122216e-01   8.1450118e-01   0.0000000e+00   0.0000000e+00   0.0000000e+00   6.1945949e-05   0.0000000e+00   0.0000000e+00   5.6387996e-05   0.0000000e+00   8.2305596e-01   0.0000000e+00   0.0000000e+00   8.1933903e-01   0.0000000e+00   0.0000000e+00   0.0000000e+00   0.0000000e+00   0.0000000e+00   8.2073526e-01   8.4608244e-01   0.0000000e+00   8.1542982e-01   0.0000000e+00   8.2150633e-01   0.0000000e+00   8.2547476e-01   1.3988493e-04   0.0000000e+00   8.4799651e-01   0.0000000e+00   0.0000000e+00   0.0000000e+00   0.0000000e+00   0.0000000e+00   0.0000000e+00   8.2413924e-01   0.0000000e+00   0.0000000e+00   0.0000000e+00   0.0000000e+00   0.0000000e+00   9.6567686e-06   0.0000000e+00
   0.0000000e+00   0.0000000e+00   0.0000000e+00   0.0000000e+00   0.0000000e+00   0.0000000e+00   8.8639524e-04   3.2760764e-01   0.0000000e+00   1.0570871e-03   0.0000000e+00   3.8498885e-01   0.0000000e+00   0.0000000e+00   0.0000000e+00   0.0000000e+00   4.1933897e-01   0.0000000e+00   1.7670225e-02   0.0000000e+00   1.2134803e-03   0.0000000e+00   0.0000000e+00   3.2823281e-01   0.0000000e+00   9.2546135e-04   0.0000000e+00   4.2320806e-01   0.0000000e+00   0.0000000e+00   7.8206648e-04   0.0000000e+00   9.4482528e-04   0.0000000e+00   0.0000000e+00   0.0000000e+00   0.0000000e+00   9.5297036e-04   0.0000000e+00   0.0000000e+00   3.0749389e-01   1.7125053e-02   0.0000000e+00   2.9648109e-01   0.0000000e+00   0.0000000e+00   1.1366092e-03   8.9981220e-04   0.0000000e+00   0.0000000e+00   0.0000000e+00   0.0000000e+00   1.5099145e-02   0.0000000e+00   0.0000000e+00   8.7630098e-04   3.2842542e-01   0.0000000e+00   1.1368025e-03   0.0000000e+00   1.0644803e-03   3.0917112e-01   0.0000000e+00   0.0000000e+00   0.0000000e+00   3.1730126e-01   0.0000000e+00   0.0000000e+00   0.0000000e+00   0.0000000e+00   0.0000000e+00   0.0000000e+00   0.0000000e+00   3.2912510e-01   3.1328505e-05   0.0000000e+00   1.7279994e-02   8.5526867e-04   0.0000000e+00   0.0000000e+00   2.9130388e-01   1.1461075e-03   9.8812441e-04   4.3522351e-03   3.4627752e-01   0.0000000e+00   0.0000000e+00   0.0000000e+00   0.0000000e+00   0.0000000e+00   0.0000000e+00   0.0000000e+00   0.0000000e+00   0.0000000e+00   0.0000000e+00   0.0000000e+00   9.0991560e-04   0.0000000e+00   0.0000000e+00   0.0000000e+00   0.0000000e+00   0.0000000e+00   0.0000000e+00   0.0000000e+00   0.0000000e+00   0.0000000e+00   0.0000000e+00   7.3260889e-04   0.0000000e+00   0.0000000e+00   0.0000000e+00   0.0000000e+00   0.0000000e+00   0.0000000e+00   0.0000000e+00   0.0000000e+00   0.0000000e+00   0.0000000e+00   0.0000000e+00   0.0000000e+00   0.0000000e+00   0.0000000e+00   0.0000000e+00   4.1201802e-01   0.0000000e+00   0.0000000e+00   0.0000000e+00   0.0000000e+00   0.0000000e+00   0.0000000e+00   0.0000000e+00   9.2366573e-04   0.0000000e+00   0.0000000e+00   0.0000000e+00   8.6388989e-04   0.0000000e+00   0.0000000e+00   1.3964072e-05   0.0000000e+00   0.0000000e+00   0.0000000e+00   0.0000000e+00   1.5072727e-03   0.0000000e+00   0.0000000e+00   9.0665335e-06   1.0056328e-03   1.0756487e-03   0.0000000e+00   0.0000000e+00   0.0000000e+00   0.0000000e+00   0.0000000e+00   9.2604393e-04   0.0000000e+00   0.0000000e+00   3.2934555e-01   0.0000000e+00   0.0000000e+00   0.0000000e+00   0.0000000e+00   0.0000000e+00   0.0000000e+00   3.2384614e-01   8.5729967e-04   0.0000000e+00   4.9929476e-05   0.0000000e+00   0.0000000e+00   0.0000000e+00   0.0000000e+00   0.0000000e+00   0.0000000e+00   0.0000000e+00   8.9388935e-04   0.0000000e+00   0.0000000e+00   0.0000000e+00   0.0000000e+00   0.0000000e+00   0.0000000e+00   0.0000000e+00   0.0000000e+00   2.8061850e-01   0.0000000e+00   0.0000000e+00   0.0000000e+00   1.1805997e-03   9.0803334e-04   8.9557665e-04   0.0000000e+00   0.0000000e+00   0.0000000e+00   0.0000000e+00   2.9505760e-01   0.0000000e+00   2.9795392e-01   0.0000000e+00   0.0000000e+00   0.0000000e+00   0.0000000e+00   0.0000000e+00   0.0000000e+00   0.0000000e+00   0.0000000e+00   0.0000000e+00   0.0000000e+00   0.0000000e+00   0.0000000e+00   3.1458113e-01   0.0000000e+00   0.0000000e+00   0.0000000e+00   0.0000000e+00   0.0000000e+00   3.7349551e-01   0.0000000e+00   1.3958348e-03   0.0000000e+00   0.0000000e+00   0.0000000e+00   1.7646732e-02   0.0000000e+00   0.0000000e+00   4.2968902e-05   0.0000000e+00   0.0000000e+00   0.0000000e+00   1.1696780e-03   0.0000000e+00   4.6100255e-01   0.0000000e+00   0.0000000e+00   0.0000000e+00   0.0000000e+00   0.0000000e+00   1.7349978e-02   0.0000000e+00   1.4785547e-05   0.0000000e+00   0.0000000e+00   3.2203428e-01   0.0000000e+00   0.0000000e+00   0.0000000e+00   0.0000000e+00   2.8798463e-01   0.0000000e+00   0.0000000e+00   3.1928247e-01   0.0000000e+00   0.0000000e+00   0.0000000e+00   0.0000000e+00   4.9415324e-05   0.0000000e+00   0.0000000e+00   0.0000000e+00   0.0000000e+00   0.0000000e+00   0.0000000e+00   1.7810092e-02   0.0000000e+00   0.0000000e+00   5.0148012e-05   0.0000000e+00   0.0000000e+00   0.0000000e+00   0.0000000e+00   0.0000000e+00   0.0000000e+00   0.0000000e+00   9.5006308e-04   0.0000000e+00   0.0000000e+00   0.0000000e+00   0.0000000e+00   0.0000000e+00   0.0000000e+00   0.0000000e+00   0.0000000e+00   0.0000000e+00   2.9837985e-01   0.0000000e+00   0.0000000e+00   2.3637991e-02   1.1203995e-03   1.7120621e-02   0.0000000e+00   0.0000000e+00   0.0000000e+00   0.0000000e+00   0.0000000e+00   0.0000000e+00   3.0040129e-01   8.1128407e-04   0.0000000e+00   0.0000000e+00   0.0000000e+00   0.0000000e+00   0.0000000e+00   0.0000000e+00   0.0000000e+00   0.0000000e+00   0.0000000e+00   0.0000000e+00   0.0000000e+00   0.0000000e+00   1.7530183e-02   4.2975705e-05   3.9055275e-01   0.0000000e+00   0.0000000e+00   0.0000000e+00   0.0000000e+00   0.0000000e+00   0.0000000e+00   0.0000000e+00   0.0000000e+00   1.6543670e-02   0.0000000e+00   0.0000000e+00
   0.0000000e+00   0.0000000e+00   0.0000000e+00   0.0000000e+00   0.0000000e+00   0.0000000e+00   1.0225150e-04   0.0000000e+00   0.0000000e+00   1.5237820e-04   0.0000000e+00   0.0000000e+00   0.0000000e+00   0.0000000e+00   0.0000000e+00   0.0000000e+00   0.0000000e+00   1.0000000e+00   0.0000000e+00   0.0000000e+00   1.4489446e-04   0.0000000e+00   0.0000000e+00   0.0000000e+00   0.0000000e+00   1.1104943e-04   0.0000000e+00   0.0000000e+00   0.0000000e+00   0.0000000e+00   8.1891718e-05   0.0000000e+00   1.0790075e-04   0.0000000e+00   0.0000000e+00   0.0000000e+00   0.0000000e+00   1.4189770e-04   0.0000000e+00   1.0826676e-01   0.0000000e+00   0.0000000e+00   0.0000000e+00   0.0000000e+00   0.0000000e+00   0.0000000e+00   1.4112764e-04   1.1978870e-04   0.0000000e+00   0.0000000e+00   0.0000000e+00   0.0000000e+00   0.0000000e+00   0.0000000e+00   0.0000000e+00   1.0008249e-04   0.0000000e+00   0.0000000e+00   1.4770807e-04   0.0000000e+00   1.2216670e-04   0.0000000e+00   0.0000000e+00   0.0000000e+00   0.0000000e+00   0.0000000e+00   0.0000000e+00   0.0000000e+00   0.0000000e+00   0.0000000e+00   0.0000000e+00   0.0000000e+00   0.0000000e+00   0.0000000e+00   2.0395858e-01   0.0000000e+00   0.0000000e+00   1.0130706e-04   0.0000000e+00   0.0000000e+00   0.0000000e+00   1.1894580e-04   1.0965651e-04   0.0000000e+00   0.0000000e+00   0.0000000e+00   0.0000000e+00   0.0000000e+00   0.0000000e+00   1.9087083e-01   0.0000000e+00   0.0000000e+00   0.0000000e+00   0.0000000e+00   0.0000000e+00   0.0000000e+00   1.0779479e-04   0.0000000e+00   0.0000000e+00   0.0000000e+00   0.0000000e+00   0.0000000e+00   0.0000000e+00   0.0000000e+00   0.0000000e+00   0.0000000e+00   0.0000000e+00   8.0138418e-05   0.0000000e+00   8.4339255e-02   0.0000000e+00   0.0000000e+00   0.0000000e+00   0.0000000e+00   0.0000000e+00   0.0000000e+00   0.0000000e+00   0.0000000e+00   0.0000000e+00   0.0000000e+00   0.0000000e+00   0.0000000e+00   0.0000000e+00   0.0000000e+00   0.0000000e+00   0.0000000e+00   0.0000000e+00   0.0000000e+00   0.0000000e+00   0.0000000e+00   0.0000000e+00   1.0155938e-04   0.0000000e+00   0.0000000e+00   0.0000000e+00   9.7314132e-05   0.0000000e+00   0.0000000e+00   4.2780682e-05   0.0000000e+00   0.0000000e+00   0.0000000e+00   0.0000000e+00   0.0000000e+00   0.0000000e+00   0.0000000e+00   2.7776459e-05   1.1073139e-04   1.4796582e-04   0.0000000e+00   0.0000000e+00   0.0000000e+00   0.0000000e+00   0.0000000e+00   1.0987498e-04   0.0000000e+00   0.0000000e+00   0.0000000e+00   0.0000000e+00   5.2490024e-02   0.0000000e+00   0.0000000e+00   0.0000000e+00   0.0000000e+00   0.0000000e+00   1.0108647e-04   0.0000000e+00   1.5296519e-04   0.0000000e+00   0.0000000e+00   0.0000000e+00   0.0000000e+00   0.0000000e+00   0.0000000e+00   0.0000000e+00   9.6534051e-05   0.0000000e+00   0.0000000e+00   0.0000000e+00   0.0000000e+00   0.0000000e+00   0.0000000e+00   0.0000000e+00   0.0000000e+00   0.0000000e+00   0.0000000e+00   0.0000000e+00   0.0000000e+00   1.4234926e-04   1.1268436e-04   1.0229400e-04   0.0000000e+00   0.0000000e+00   0.0000000e+00   0.0000000e+00   0.0000000e+00   0.0000000e+00   0.0000000e+00   0.0000000e+00   0.0000000e+00   0.0000000e+00   0.0000000e+00   0.0000000e+00   0.0000000e+00   0.0000000e+00   0.0000000e+00   0.0000000e+00   0.0000000e+00   0.0000000e+00   3.6703619e-02   0.0000000e+00   0.0000000e+00   0.0000000e+00   0.0000000e+00   0.0000000e+00   0.0000000e+00   0.0000000e+00   0.0000000e+00   1.5434226e-04   0.0000000e+00   0.0000000e+00   0.0000000e+00   0.0000000e+00   0.0000000e+00   0.0000000e+00   1.3164060e-04   0.0000000e+00   0.0000000e+00   0.0000000e+00   2.0947673e-04   0.0000000e+00   0.0000000e+00   0.0000000e+00   0.0000000e+00   0.0000000e+00   0.0000000e+00   0.0000000e+00   0.0000000e+00   0.0000000e+00   4.5297372e-05   0.0000000e+00   0.0000000e+00   0.0000000e+00   0.0000000e+00   0.0000000e+00   0.0000000e+00   0.0000000e+00   0.0000000e+00   0.0000000e+00   0.0000000e+00   0.0000000e+00   0.0000000e+00   0.0000000e+00   0.0000000e+00   0.0000000e+00   1.5139002e-04   0.0000000e+00   0.0000000e+00   0.0000000e+00   0.0000000e+00   0.0000000e+00   1.5921372e-01   0.0000000e+00   0.0000000e+00   0.0000000e+00   1.5363471e-04   0.0000000e+00   0.0000000e+00   0.0000000e+00   0.0000000e+00   0.0000000e+00   0.0000000e+00   0.0000000e+00   1.0126535e-04   0.0000000e+00   0.0000000e+00   0.0000000e+00   0.0000000e+00   0.0000000e+00   0.0000000e+00   0.0000000e+00   1.7574901e-01   0.0000000e+00   0.0000000e+00   0.0000000e+00   0.0000000e+00   0.0000000e+00   1.4983142e-04   0.0000000e+00   0.0000000e+00   0.0000000e+00   0.0000000e+00   0.0000000e+00   0.0000000e+00   0.0000000e+00   0.0000000e+00   9.5274095e-05   0.0000000e+00   0.0000000e+00   0.0000000e+00   0.0000000e+00   0.0000000e+00   0.0000000e+00   0.0000000e+00   0.0000000e+00   0.0000000e+00   0.0000000e+00   0.0000000e+00   0.0000000e+00   0.0000000e+00   1.3166144e-04   0.0000000e+00   0.0000000e+00   0.0000000e+00   0.0000000e+00   0.0000000e+00   0.0000000e+00   0.0000000e+00   0.0000000e+00   0.0000000e+00   0.0000000e+00   0.0000000e+00   0.0000000e+00
   0.0000000e+00   0.0000000e+00   0.0000000e+00   0.0000000e+00   0.0000000e+00   0.0000000e+00   5.0919814e-07   3.4594884e-02   0.0000000e+00   9.0605266e-07   0.0000000e+00   1.3582359e-02   0.0000000e+00   0.0000000e+00   0.0000000e+00   0.0000000e+00   1.8269920e-02   0.0000000e+00   6.5186382e-01   0.0000000e+00   2.3364708e-06   0.0000000e+00   0.0000000e+00   3.2953782e-02   0.0000000e+00   4.6289926e-07   0.0000000e+00   2.4806960e-02   0.0000000e+00   0.0000000e+00   0.0000000e+00   0.0000000e+00   7.1693146e-07   0.0000000e+00   0.0000000e+00   0.0000000e+00   0.0000000e+00   0.0000000e+00   0.0000000e+00   0.0000000e+00   8.8477640e-03   6.7099891e-01   0.0000000e+00   1.1937556e-02   0.0000000e+00   0.0000000e+00   1.7245334e-06   0.0000000e+00   0.0000000e+00   0.0000000e+00   0.0000000e+00   0.0000000e+00   7.3090892e-01   0.0000000e+00   0.0000000e+00   4.8506085e-07   2.6288330e-02   0.0000000e+00   1.5320924e-06   0.0000000e+00   1.4223167e-06   3.8561491e-02   0.0000000e+00   0.0000000e+00   0.0000000e+00   1.2113411e-02   0.0000000e+00   0.0000000e+00   0.0000000e+00   0.0000000e+00   0.0000000e+00   0.0000000e+00   0.0000000e+00   3.3562160e-02   0.0000000e+00   0.0000000e+00   6.4807553e-01   3.5285969e-07   0.0000000e+00   0.0000000e+00   9.2980085e-03   2.3426544e-06   1.0859475e-06   2.7385439e-03   3.5095250e-02   0.0000000e+00   0.0000000e+00   0.0000000e+00   0.0000000e+00   0.0000000e+00   0.0000000e+00   0.0000000e+00   0.0000000e+00   0.0000000e+00   0.0000000e+00   0.0000000e+00   4.5574638e-07   0.0000000e+00   0.0000000e+00   0.0000000e+00   0.0000000e+00   0.0000000e+00   0.0000000e+00   0.0000000e+00   0.0000000e+00   0.0000000e+00   0.0000000e+00   0.0000000e+00   0.0000000e+00   0.0000000e+00   0.0000000e+00   0.0000000e+00   0.0000000e+00   0.0000000e+00   0.0000000e+00   0.0000000e+00   0.0000000e+00   0.0000000e+00   0.0000000e+00   0.0000000e+00   0.0000000e+00   0.0000000e+00   0.0000000e+00   2.0221402e-02   0.0000000e+00   0.0000000e+00   0.0000000e+00   0.0000000e+00   0.0000000e+00   0.0000000e+00   0.0000000e+00   8.7659124e-07   0.0000000e+00   0.0000000e+00   0.0000000e+00   4.5282781e-07   0.0000000e+00   0.0000000e+00   0.0000000e+00   0.0000000e+00   0.0000000e+00   0.0000000e+00   0.0000000e+00   2.7599405e-05   0.0000000e+00   0.0000000e+00   0.0000000e+00   1.3719963e-06   1.0498324e-06   0.0000000e+00   0.0000000e+00   0.0000000e+00   0.0000000e+00   0.0000000e+00   5.2208526e-07   0.0000000e+00   0.0000000e+00   9.3354573e-02   0.0000000e+00   0.0000000e+00   0.0000000e+00   0.0000000e+00   0.0000000e+00   0.0000000e+00   3.1035072e-02   3.9084159e-07   0.0000000e+00   0.0000000e+00   0.0000000e+00   0.0000000e+00   0.0000000e+00   0.0000000e+00   0.0000000e+00   0.0000000e+00   0.0000000e+00   7.4635623e-07   0.0000000e+00   0.0000000e+00   0.0000000e+00   0.0000000e+00   0.0000000e+00   0.0000000e+00   0.0000000e+00   0.0000000e+00   1.3448418e-02   0.0000000e+00   0.0000000e+00   0.0000000e+00   2.1258412e-06   3.8032996e-07   6.0551010e-07   0.0000000e+00   0.0000000e+00   0.0000000e+00   0.0000000e+00   9.2229418e-03   0.0000000e+00   1.4279835e-02   0.0000000e+00   0.0000000e+00   0.0000000e+00   0.0000000e+00   0.0000000e+00   0.0000000e+00   0.0000000e+00   0.0000000e+00   0.0000000e+00   0.0000000e+00   0.0000000e+00   0.0000000e+00   5.2848584e-02   0.0000000e+00   0.0000000e+00   0.0000000e+00   0.0000000e+00   0.0000000e+00   1.0336026e-02   0.0000000e+00   3.8038923e-06   0.0000000e+00   0.0000000e+00   0.0000000e+00   6.5262063e-01   0.0000000e+00   0.0000000e+00   0.0000000e+00   0.0000000e+00   0.0000000e+00   0.0000000e+00   0.0000000e+00   0.0000000e+00   1.3098577e-02   0.0000000e+00   0.0000000e+00   0.0000000e+00   0.0000000e+00   0.0000000e+00   6.5285808e-01   0.0000000e+00   0.0000000e+00   0.0000000e+00   0.0000000e+00   3.4188289e-02   0.0000000e+00   0.0000000e+00   0.0000000e+00   0.0000000e+00   2.8595999e-02   0.0000000e+00   0.0000000e+00   4.6851614e-02   0.0000000e+00   0.0000000e+00   0.0000000e+00   0.0000000e+00   0.0000000e+00   0.0000000e+00   0.0000000e+00   0.0000000e+00   0.0000000e+00   0.0000000e+00   0.0000000e+00   6.5901965e-01   0.0000000e+00   0.0000000e+00   0.0000000e+00   0.0000000e+00   0.0000000e+00   0.0000000e+00   0.0000000e+00   0.0000000e+00   0.0000000e+00   0.0000000e+00   1.1457350e-06   0.0000000e+00   0.0000000e+00   0.0000000e+00   0.0000000e+00   0.0000000e+00   0.0000000e+00   0.0000000e+00   0.0000000e+00   0.0000000e+00   1.1545659e-02   0.0000000e+00   0.0000000e+00   4.0604590e-01   1.3168238e-06   6.4832856e-01   0.0000000e+00   0.0000000e+00   0.0000000e+00   0.0000000e+00   0.0000000e+00   0.0000000e+00   9.1007582e-03   0.0000000e+00   0.0000000e+00   0.0000000e+00   0.0000000e+00   0.0000000e+00   0.0000000e+00   0.0000000e+00   0.0000000e+00   0.0000000e+00   0.0000000e+00   0.0000000e+00   0.0000000e+00   0.0000000e+00   6.6055360e-01   0.0000000e+00   2.2809110e-02   0.0000000e+00   0.0000000e+00   0.0000000e+00   0.0000000e+00   0.0000000e+00   0.0000000e+00   0.0000000e+00   0.0000000e+00   6.9539216e-01   0.0000000e+00   0.0000000e+00
   0.0000000e+00   8.9391909e-01   2.3683230e-02   0.0000000e+00   0.0000000e+00   0.0000000e+00   2.0900478e-05   0.0000000e+00   8.3798665e-01   6.5301100e-05   0.0000000e+00   0.0000000e+00   0.0000000e+00   0.0000000e+00   8.1908020e-01   8.2145304e-01   0.0000000e+00   0.0000000e+00   0.0000000e+00   8.9379410e-01   0.0000000e+00   6.8651674e-05   0.0000000e+00   0.0000000e+00   8.5712861e-01   1.7957610e-05   0.0000000e+00   0.0000000e+00   8.5720737e-01   0.0000000e+00   0.0000000e+00   0.0000000e+00   0.0000000e+00   0.0000000e+00   8.7574517e-01   0.0000000e+00   7.7122757e-06   0.0000000e+00   0.0000000e+00   0.0000000e+00   0.0000000e+00   0.0000000e+00   0.0000000e+00   0.0000000e+00   0.0000000e+00   1.4280472e-01   0.0000000e+00   0.0000000e+00   0.0000000e+00   0.0000000e+00   7.3104209e-06   0.0000000e+00   0.0000000e+00   0.0000000e+00   0.0000000e+00   2.0113033e-05   0.0000000e+00   4.2861584e-03   2.1403380e-05   7.6659089e-01   0.0000000e+00   0.0000000e+00   7.7721443e-01   8.9315872e-01   8.6562246e-01   0.0000000e+00   0.0000000e+00   0.0000000e+00   0.0000000e+00   8.6033578e-01   8.9371186e-01   8.0308552e-02   3.1393223e-01   0.0000000e+00   0.0000000e+00   6.9354137e-06   0.0000000e+00   2.5972436e-05   0.0000000e+00   0.0000000e+00   0.0000000e+00   0.0000000e+00   0.0000000e+00   0.0000000e+00   0.0000000e+00   0.0000000e+00   0.0000000e+00   7.5723175e-06   8.6390094e-01   0.0000000e+00   8.7046239e-01   8.5347557e-01   0.0000000e+00   0.0000000e+00   0.0000000e+00   0.0000000e+00   1.8772980e-05   0.0000000e+00   0.0000000e+00   0.0000000e+00   0.0000000e+00   8.7328950e-01   0.0000000e+00   0.0000000e+00   0.0000000e+00   8.7126278e-01   8.7240619e-01   0.0000000e+00   1.2941032e-01   0.0000000e+00   0.0000000e+00   8.6804758e-01   0.0000000e+00   0.0000000e+00   0.0000000e+00   9.0117635e-01   0.0000000e+00   0.0000000e+00   2.3395391e-01   0.0000000e+00   2.0700652e-04   0.0000000e+00   8.2692503e-01   0.0000000e+00   0.0000000e+00   0.0000000e+00   7.3623922e-01   8.8398904e-01   8.6266660e-01   0.0000000e+00   0.0000000e+00   0.0000000e+00   8.2904389e-01   0.0000000e+00   0.0000000e+00   1.8776491e-05   8.7783319e-01   0.0000000e+00   0.0000000e+00   0.0000000e+00   0.0000000e+00   8.7820533e-01   8.3069698e-01   0.0000000e+00   0.0000000e+00   0.0000000e+00   0.0000000e+00   0.0000000e+00   5.3322945e-05   8.2041537e-01   0.0000000e+00   0.0000000e+00   1.9440569e-04   8.2774443e-01   2.1140288e-05   8.8873454e-01   7.8372442e-01   0.0000000e+00   0.0000000e+00   0.0000000e+00   0.0000000e+00   6.6954999e-01   0.0000000e+00   8.2255611e-06   0.0000000e+00   2.8768115e-05   4.3898654e-02   0.0000000e+00   0.0000000e+00   0.0000000e+00   1.8618460e-02   0.0000000e+00   0.0000000e+00   8.7328951e-01   0.0000000e+00   0.0000000e+00   8.6544070e-01   7.6358205e-06   0.0000000e+00   8.9234156e-01   6.2180684e-06   9.2145396e-01   0.0000000e+00   0.0000000e+00   0.0000000e+00   0.0000000e+00   0.0000000e+00   0.0000000e+00   0.0000000e+00   2.7470018e-05   2.5042004e-05   0.0000000e+00   0.0000000e+00   0.0000000e+00   0.0000000e+00   0.0000000e+00   8.9062131e-01   0.0000000e+00   7.9250007e-01   8.9795828e-01   0.0000000e+00   8.9156947e-02   9.1742937e-01   1.7727971e-04   7.8637416e-05   0.0000000e+00   7.4051735e-02   0.0000000e+00   0.0000000e+00   0.0000000e+00   0.0000000e+00   8.3805853e-05   0.0000000e+00   8.8414497e-01   0.0000000e+00   8.9174280e-01   0.0000000e+00   0.0000000e+00   0.0000000e+00   8.9189134e-01   8.9152192e-01   8.7611707e-01   0.0000000e+00   0.0000000e+00   8.5655626e-01   0.0000000e+00   8.9123870e-01   8.6844440e-01   8.8746094e-01   0.0000000e+00   8.8258762e-01   0.0000000e+00   0.0000000e+00   0.0000000e+00   0.0000000e+00   8.6046361e-01   0.0000000e+00   0.0000000e+00   0.0000000e+00   0.0000000e+00   2.7001638e-02   0.0000000e+00   0.0000000e+00   0.0000000e+00   0.0000000e+00   0.0000000e+00   0.0000000e+00   0.0000000e+00   8.9423506e-06   0.0000000e+00   0.0000000e+00   0.0000000e+00   0.0000000e+00   8.7269573e-01   9.1568320e-05   0.0000000e+00   0.0000000e+00   7.2634215e-01   0.0000000e+00   8.7189077e-01   7.7872749e-01   0.0000000e+00   0.0000000e+00   0.0000000e+00   0.0000000e+00   0.0000000e+00   1.9665910e-01   0.0000000e+00   0.0000000e+00   0.0000000e+00   1.0982312e-01   0.0000000e+00   3.0955847e-01   0.0000000e+00   0.0000000e+00   8.3123602e-01   0.0000000e+00   7.4503706e-01   8.2513794e-01   8.7617271e-01   8.3236349e-01   0.0000000e+00   0.0000000e+00   0.0000000e+00   7.7023385e-05   0.0000000e+00   0.0000000e+00   5.1141078e-05   0.0000000e+00   8.7897626e-01   0.0000000e+00   0.0000000e+00   8.4484356e-01   0.0000000e+00   0.0000000e+00   0.0000000e+00   0.0000000e+00   0.0000000e+00   8.8986959e-01   8.3787802e-01   0.0000000e+00   8.9442271e-01   0.0000000e+00   8.8989696e-01   0.0000000e+00   8.6668785e-01   1.7393245e-04   0.0000000e+00   8.2082366e-01   0.0000000e+00   0.0000000e+00   0.0000000e+00   0.0000000e+00   0.0000000e+00   0.0000000e+00   8.4883594e-01   0.0000000e+00   0.0000000e+00   0.0000000e+00   0.0000000e+00   0.0000000e+00   7.3699213e-06   0.0000000e+00
   0.0000000e+00   2.9367903e-05   0.0000000e+00   0.0000000e+00   0.0000000e+00   0.0000000e+00   9.0003889e-01   1.9842391e-04   5.6365954e-05   9.0913587e-01   0.0000000e+00   2.1279499e-04   0.0000000e+00   0.0000000e+00   3.3853441e-05   3.6764648e-05   1.2055992e-03   0.0000000e+00   2.0869018e-06   3.0240456e-05   9.1161769e-01   0.0000000e+00   0.0000000e+00   2.1421194e-04   3.4371704e-05   8.9106647e-01   0.0000000e+00   2.5591275e-04   3.6465332e-05   1.7166562e-05   8.1494639e-01   0.0000000e+00   8.8979069e-01   0.0000000e+00   2.6396963e-05   6.2386121e-05   0.0000000e+00   9.1220714e-01   0.0000000e+00   0.0000000e+00   1.7590479e-04   1.9913741e-06   0.0000000e+00   1.6751294e-04   0.0000000e+00   5.0199679e-06   9.0972124e-01   8.9967793e-01   0.0000000e+00   0.0000000e+00   1.4997372e-05   0.0000000e+00   1.6732159e-06   0.0000000e+00   0.0000000e+00   8.9984093e-01   1.4591335e-04   2.5227909e-05   9.1096658e-01   1.3507544e-04   9.0298187e-01   1.8149203e-04   2.0629022e-04   3.8369657e-05   5.2454134e-05   1.7409356e-04   0.0000000e+00   0.0000000e+00   1.5581316e-03   3.4450795e-05   3.4918918e-05   2.6041830e-06   1.4287171e-05   2.1693222e-04   2.3095430e-02   0.0000000e+00   2.0627901e-06   8.9977912e-01   0.0000000e+00   0.0000000e+00   1.5871190e-04   9.0806004e-01   8.9199541e-01   1.3638376e-06   2.1637848e-03   0.0000000e+00   0.0000000e+00   0.0000000e+00   5.1740829e-05   0.0000000e+00   2.7496423e-05   3.7749012e-05   0.0000000e+00   0.0000000e+00   0.0000000e+00   0.0000000e+00   8.9459295e-01   0.0000000e+00   0.0000000e+00   0.0000000e+00   0.0000000e+00   3.5530836e-05   1.5287945e-04   0.0000000e+00   0.0000000e+00   4.3289296e-05   2.9884895e-05   7.8748192e-01   5.5616284e-06   0.0000000e+00   0.0000000e+00   4.6842548e-05   0.0000000e+00   0.0000000e+00   0.0000000e+00   2.5351577e-05   0.0000000e+00   0.0000000e+00   9.8425422e-06   0.0000000e+00   0.0000000e+00   0.0000000e+00   3.3936893e-05   2.2894663e-04   0.0000000e+00   0.0000000e+00   5.0054366e-04   2.6497207e-05   5.3639323e-05   0.0000000e+00   0.0000000e+00   9.0149370e-01   5.1721883e-05   0.0000000e+00   0.0000000e+00   8.9955367e-01   2.5694969e-05   0.0000000e+00   1.1648632e-02   0.0000000e+00   0.0000000e+00   3.6244700e-05   4.8040030e-05   3.6091160e-07   0.0000000e+00   7.1589432e-05   6.7049969e-03   9.0461759e-01   9.0977318e-01   3.1995804e-05   0.0000000e+00   0.0000000e+00   0.0000000e+00   4.8694299e-05   8.9036718e-01   3.8659781e-05   1.1454450e-04   1.8037628e-04   0.0000000e+00   0.0000000e+00   0.0000000e+00   2.9315879e-05   0.0000000e+00   0.0000000e+00   2.1866968e-04   8.9995773e-01   0.0000000e+00   3.6808098e-02   0.0000000e+00   0.0000000e+00   0.0000000e+00   0.0000000e+00   0.0000000e+00   2.9483539e-05   0.0000000e+00   8.9960980e-01   5.1758209e-05   0.0000000e+00   0.0000000e+00   2.9945859e-05   0.0000000e+00   2.6024958e-05   0.0000000e+00   0.0000000e+00   2.2623412e-04   0.0000000e+00   0.0000000e+00   0.0000000e+00   9.1120424e-01   8.9184798e-01   9.0102455e-01   0.0000000e+00   0.0000000e+00   0.0000000e+00   0.0000000e+00   1.7577188e-04   3.5099110e-05   1.8443101e-04   2.9481664e-04   3.2986390e-05   0.0000000e+00   3.1746512e-06   2.7544867e-05   0.0000000e+00   0.0000000e+00   0.0000000e+00   2.3194270e-06   0.0000000e+00   0.0000000e+00   0.0000000e+00   2.1193537e-04   0.0000000e+00   0.0000000e+00   3.1743869e-05   0.0000000e+00   3.4545648e-05   1.9972571e-04   0.0000000e+00   9.1759821e-01   3.4505873e-05   3.0862046e-05   2.9300429e-05   2.2836445e-06   0.0000000e+00   3.3561485e-05   3.1676751e-02   3.4439499e-05   3.6197709e-05   3.2760722e-05   9.2770344e-01   2.6990491e-05   2.4218802e-04   0.0000000e+00   0.0000000e+00   0.0000000e+00   3.5862813e-05   0.0000000e+00   2.0403987e-06   0.0000000e+00   1.0899932e-02   0.0000000e+00   0.0000000e+00   2.2161441e-04   0.0000000e+00   0.0000000e+00   0.0000000e+00   0.0000000e+00   1.5109887e-04   0.0000000e+00   0.0000000e+00   6.2649272e-04   0.0000000e+00   0.0000000e+00   2.7752345e-05   0.0000000e+00   3.6429064e-02   0.0000000e+00   5.5036311e-04   0.0000000e+00   4.8386477e-05   1.8500580e-04   0.0000000e+00   2.2384644e-06   1.3200226e-03   0.0000000e+00   3.6969205e-02   7.8162529e-06   0.0000000e+00   0.0000000e+00   0.0000000e+00   4.2363641e-06   0.0000000e+00   1.4314604e-05   9.0253742e-01   0.0000000e+00   3.7499913e-05   0.0000000e+00   1.1951792e-04   3.1899579e-05   2.6413034e-05   5.1379535e-05   0.0000000e+00   0.0000000e+00   1.6619840e-04   0.0000000e+00   0.0000000e+00   4.2758429e-06   9.1092929e-01   2.2639319e-06   3.5306782e-05   0.0000000e+00   0.0000000e+00   3.6565505e-05   0.0000000e+00   0.0000000e+00   1.8093770e-04   8.9860373e-01   0.0000000e+00   3.7761987e-05   3.1159122e-05   0.0000000e+00   3.9848334e-05   0.0000000e+00   3.6139076e-05   0.0000000e+00   5.8225927e-05   0.0000000e+00   0.0000000e+00   3.2296625e-05   2.1538398e-06   3.1681767e-02   2.2114365e-04   0.0000000e+00   0.0000000e+00   0.0000000e+00   3.5110356e-05   0.0000000e+00   0.0000000e+00   0.0000000e+00   1.0033772e-04   1.8148969e-06   0.0000000e+00   0.0000000e+00
   0.0000000e+00   9.5610172e-05   9.5803298e-07   0.0000000e+00   9.0717013e-01   9.2365170e-01   1.1510202e-09   0.0000000e+00   8.4856697e-05   3.8460966e-09   9.1966821e-01   0.0000000e+00   9.2637945e-01   0.0000000e+00   7.6559089e-05   7.2026679e-05   0.0000000e+00   0.0000000e+00   0.0000000e+00   9.8949308e-05   0.0000000e+00   9.4475862e-01   0.0000000e+00   0.0000000e+00   7.4581538e-05   9.8895206e-10   0.0000000e+00   0.0000000e+00   7.4810598e-05   3.1022038e-08   0.0000000e+00   0.0000000e+00   0.0000000e+00   9.3577396e-01   1.5550263e-04   8.8141473e-03   0.0000000e+00   0.0000000e+00   0.0000000e+00   0.0000000e+00   0.0000000e+00   0.0000000e+00   0.0000000e+00   0.0000000e+00   9.2688189e-01   1.1577449e-05   0.0000000e+00   0.0000000e+00   0.0000000e+00   0.0000000e+00   2.7102053e-08   0.0000000e+00   0.0000000e+00   0.0000000e+00   0.0000000e+00   1.1076544e-09   0.0000000e+00   8.1283312e-04   1.1787157e-09   7.3346659e-05   0.0000000e+00   0.0000000e+00   7.7537266e-05   9.4682929e-05   9.6661979e-05   0.0000000e+00   9.1151966e-01   0.0000000e+00   3.9137611e-05   7.5490929e-05   9.4941484e-05   6.2260961e-06   2.8667298e-05   0.0000000e+00   0.0000000e+00   0.0000000e+00   0.0000000e+00   1.7418798e-09   0.0000000e+00   0.0000000e+00   0.0000000e+00   0.0000000e+00   0.0000000e+00   0.0000000e+00   0.0000000e+00   0.0000000e+00   2.4190077e-02   0.0000000e+00   9.5726622e-05   0.0000000e+00   1.5675136e-04   8.8808655e-05   0.0000000e+00   0.0000000e+00   9.2588730e-01   0.0000000e+00   1.0338557e-09   0.0000000e+00   0.0000000e+00   0.0000000e+00   9.4046685e-01   7.8147441e-05   1.2836918e-02   0.0000000e+00   0.0000000e+00   8.0848504e-05   7.3800835e-05   0.0000000e+00   1.1382704e-05   0.0000000e+00   0.0000000e+00   1.0751565e-04   0.0000000e+00   9.4136094e-01   9.2167112e-01   1.2140833e-04   0.0000000e+00   0.0000000e+00   2.0586809e-05   9.3477607e-01   9.2486790e-01   0.0000000e+00   7.2709270e-05   0.0000000e+00   0.0000000e+00   0.0000000e+00   6.8202331e-05   1.3894184e-04   9.7218377e-05   0.0000000e+00   9.2011400e-01   0.0000000e+00   8.4260288e-05   0.0000000e+00   0.0000000e+00   1.0340490e-09   1.5132084e-04   0.0000000e+00   0.0000000e+00   0.0000000e+00   9.2489343e-01   7.8492482e-05   8.9566841e-05   0.0000000e+00   0.0000000e+00   1.2937070e-07   1.4249176e-05   0.0000000e+00   2.9232084e-09   7.1874495e-05   0.0000000e+00   0.0000000e+00   0.0000000e+00   8.7249451e-05   1.1642269e-09   9.2220373e-05   7.2548042e-05   0.0000000e+00   0.0000000e+00   0.0000000e+00   0.0000000e+00   7.0658843e-05   0.0000000e+00   0.0000000e+00   0.0000000e+00   1.5707465e-09   1.9735041e-06   0.0000000e+00   9.2460936e-01   9.5237905e-08   6.9938750e-07   0.0000000e+00   9.2794758e-01   1.4372122e-04   9.2401652e-01   0.0000000e+00   9.5124091e-05   0.0000000e+00   0.0000000e+00   9.5760908e-05   0.0000000e+00   8.1204331e-05   0.0000000e+00   0.0000000e+00   0.0000000e+00   9.1821773e-01   9.2044712e-01   0.0000000e+00   0.0000000e+00   1.4988793e-09   1.3791001e-09   0.0000000e+00   0.0000000e+00   0.0000000e+00   0.0000000e+00   0.0000000e+00   9.3947343e-05   0.0000000e+00   8.0943662e-05   8.1340786e-05   0.0000000e+00   7.1854398e-06   8.4517447e-05   9.2259741e-01   9.4355550e-01   0.0000000e+00   5.6353863e-06   9.1532599e-01   0.0000000e+00   0.0000000e+00   0.0000000e+00   9.4064153e-01   9.2241527e-01   8.9053863e-05   0.0000000e+00   9.5778099e-05   0.0000000e+00   9.3226149e-01   0.0000000e+00   9.3726726e-05   9.6880969e-05   1.4249232e-04   0.0000000e+00   0.0000000e+00   9.1762475e-05   0.0000000e+00   9.5559894e-05   8.8871106e-05   8.8100592e-05   0.0000000e+00   1.3329447e-04   0.0000000e+00   0.0000000e+00   9.3062845e-01   0.0000000e+00   7.6838743e-05   0.0000000e+00   0.0000000e+00   0.0000000e+00   0.0000000e+00   1.1569835e-06   0.0000000e+00   0.0000000e+00   0.0000000e+00   9.3217893e-01   0.0000000e+00   0.0000000e+00   0.0000000e+00   0.0000000e+00   0.0000000e+00   0.0000000e+00   0.0000000e+00   0.0000000e+00   1.4534867e-04   9.3887568e-01   0.0000000e+00   0.0000000e+00   6.7270712e-05   0.0000000e+00   9.5504785e-05   7.2244676e-05   0.0000000e+00   0.0000000e+00   0.0000000e+00   8.9604691e-01   0.0000000e+00   1.6861708e-05   0.0000000e+00   0.0000000e+00   0.0000000e+00   9.1901297e-06   0.0000000e+00   2.8454466e-05   0.0000000e+00   0.0000000e+00   8.1768417e-05   9.4065517e-01   6.8490870e-05   7.2105304e-05   1.4481122e-04   8.7549575e-05   0.0000000e+00   0.0000000e+00   0.0000000e+00   9.4194850e-01   0.0000000e+00   0.0000000e+00   2.8164146e-09   0.0000000e+00   9.0449576e-05   0.0000000e+00   0.0000000e+00   7.3215455e-05   0.0000000e+00   0.0000000e+00   0.0000000e+00   0.0000000e+00   0.0000000e+00   9.5613855e-05   7.7600498e-05   9.4287480e-01   7.9504857e-05   0.0000000e+00   9.5860013e-05   0.0000000e+00   9.2122447e-05   9.2741557e-01   9.2655809e-01   7.2160560e-05   0.0000000e+00   0.0000000e+00   0.0000000e+00   0.0000000e+00   0.0000000e+00   0.0000000e+00   7.3379114e-05   0.0000000e+00   0.0000000e+00   0.0000000e+00   1.8132231e-07   0.0000000e+00   0.0000000e+00   9.2183031e-01
   0.0000000e+00   0.0000000e+00   0.0000000e+00   0.0000000e+00   0.0000000e+00   0.0000000e+00   0.0000000e+00   0.0000000e+00   0.0000000e+00   0.0000000e+00   0.0000000e+00   0.0000000e+00   0.0000000e+00   0.0000000e+00   0.0000000e+00   0.0000000e+00   0.0000000e+00   0.0000000e+00   0.0000000e+00   0.0000000e+00   0.0000000e+00   0.0000000e+00   1.0000000e+00   0.0000000e+00   0.0000000e+00   0.0000000e+00   2.2994162e-04   0.0000000e+00   0.0000000e+00   0.0000000e+00   0.0000000e+00   0.0000000e+00   0.0000000e+00   0.0000000e+00   0.0000000e+00   0.0000000e+00   0.0000000e+00   0.0000000e+00   0.0000000e+00   0.0000000e+00   0.0000000e+00   0.0000000e+00   0.0000000e+00   0.0000000e+00   0.0000000e+00   0.0000000e+00   0.0000000e+00   0.0000000e+00   0.0000000e+00   3.0972297e-04   0.0000000e+00   0.0000000e+00   0.0000000e+00   0.0000000e+00   0.0000000e+00   0.0000000e+00   0.0000000e+00   6.5105019e-05   0.0000000e+00   0.0000000e+00   0.0000000e+00   0.0000000e+00   0.0000000e+00   0.0000000e+00   0.0000000e+00   0.0000000e+00   0.0000000e+00   2.3141842e-04   4.6960245e-05   0.0000000e+00   0.0000000e+00   0.0000000e+00   0.0000000e+00   0.0000000e+00   0.0000000e+00   0.0000000e+00   0.0000000e+00   0.0000000e+00   0.0000000e+00   0.0000000e+00   0.0000000e+00   0.0000000e+00   0.0000000e+00   0.0000000e+00   0.0000000e+00   0.0000000e+00   0.0000000e+00   0.0000000e+00   0.0000000e+00   0.0000000e+00   0.0000000e+00   0.0000000e+00   0.0000000e+00   0.0000000e+00   0.0000000e+00   0.0000000e+00   0.0000000e+00   0.0000000e+00   0.0000000e+00   3.7671965e-04   0.0000000e+00   0.0000000e+00   0.0000000e+00   0.0000000e+00   0.0000000e+00   0.0000000e+00   0.0000000e+00   0.0000000e+00   0.0000000e+00   0.0000000e+00   0.0000000e+00   0.0000000e+00   0.0000000e+00   0.0000000e+00   0.0000000e+00   0.0000000e+00   0.0000000e+00   9.1378835e-01   0.0000000e+00   0.0000000e+00   0.0000000e+00   0.0000000e+00   0.0000000e+00   0.0000000e+00   8.8958464e-01   0.0000000e+00   0.0000000e+00   0.0000000e+00   0.0000000e+00   0.0000000e+00   0.0000000e+00   0.0000000e+00   0.0000000e+00   1.0894271e-04   2.4353142e-04   0.0000000e+00   0.0000000e+00   2.8736521e-04   0.0000000e+00   0.0000000e+00   0.0000000e+00   0.0000000e+00   0.0000000e+00   2.8007443e-05   0.0000000e+00   0.0000000e+00   2.6527387e-03   0.0000000e+00   0.0000000e+00   0.0000000e+00   0.0000000e+00   2.5049443e-04   0.0000000e+00   0.0000000e+00   0.0000000e+00   0.0000000e+00   0.0000000e+00   0.0000000e+00   0.0000000e+00   0.0000000e+00   0.0000000e+00   0.0000000e+00   0.0000000e+00   0.0000000e+00   0.0000000e+00   0.0000000e+00   0.0000000e+00   0.0000000e+00   0.0000000e+00   8.4903284e-01   0.0000000e+00   0.0000000e+00   0.0000000e+00   0.0000000e+00   0.0000000e+00   0.0000000e+00   0.0000000e+00   0.0000000e+00   0.0000000e+00   0.0000000e+00   0.0000000e+00   0.0000000e+00   0.0000000e+00   0.0000000e+00   0.0000000e+00   0.0000000e+00   0.0000000e+00   0.0000000e+00   0.0000000e+00   0.0000000e+00   0.0000000e+00   0.0000000e+00   6.9525935e-01   0.0000000e+00   0.0000000e+00   0.0000000e+00   0.0000000e+00   0.0000000e+00   0.0000000e+00   0.0000000e+00   0.0000000e+00   0.0000000e+00   0.0000000e+00   0.0000000e+00   0.0000000e+00   0.0000000e+00   0.0000000e+00   0.0000000e+00   3.3336463e-04   0.0000000e+00   0.0000000e+00   0.0000000e+00   0.0000000e+00   0.0000000e+00   0.0000000e+00   0.0000000e+00   0.0000000e+00   0.0000000e+00   0.0000000e+00   0.0000000e+00   0.0000000e+00   0.0000000e+00   0.0000000e+00   3.3422275e-04   0.0000000e+00   0.0000000e+00   0.0000000e+00   0.0000000e+00   0.0000000e+00   0.0000000e+00   0.0000000e+00   0.0000000e+00   2.4168737e-04   0.0000000e+00   0.0000000e+00   0.0000000e+00   8.5154228e-01   0.0000000e+00   0.0000000e+00   0.0000000e+00   0.0000000e+00   0.0000000e+00   0.0000000e+00   2.3415457e-04   0.0000000e+00   0.0000000e+00   0.0000000e+00   0.0000000e+00   0.0000000e+00   9.2722397e-01   0.0000000e+00   0.0000000e+00   2.4480479e-04   0.0000000e+00   0.0000000e+00   0.0000000e+00   0.0000000e+00   0.0000000e+00   0.0000000e+00   0.0000000e+00   0.0000000e+00   0.0000000e+00   0.0000000e+00   0.0000000e+00   0.0000000e+00   0.0000000e+00   0.0000000e+00   2.7802650e-04   2.4966726e-04   0.0000000e+00   0.0000000e+00   0.0000000e+00   0.0000000e+00   0.0000000e+00   0.0000000e+00   0.0000000e+00   0.0000000e+00   0.0000000e+00   0.0000000e+00   0.0000000e+00   0.0000000e+00   0.0000000e+00   9.4178729e-01   0.0000000e+00   0.0000000e+00   0.0000000e+00   0.0000000e+00   0.0000000e+00   0.0000000e+00   0.0000000e+00   4.5068163e-04   0.0000000e+00   0.0000000e+00   0.0000000e+00   0.0000000e+00   0.0000000e+00   0.0000000e+00   0.0000000e+00   0.0000000e+00   0.0000000e+00   0.0000000e+00   0.0000000e+00   0.0000000e+00   0.0000000e+00   0.0000000e+00   0.0000000e+00   0.0000000e+00   0.0000000e+00   0.0000000e+00   0.0000000e+00   0.0000000e+00   0.0000000e+00   0.0000000e+00   0.0000000e+00   8.9082720e-01   0.0000000e+00   2.3320077e-04   0.0000000e+00   2.2229830e-04   0.0000000e+00   0.0000000e+00   0.0000000e+00   0.0000000e+00
   0.0000000e+00   0.0000000e+00   0.0000000e+00   0.0000000e+00   0.0000000e+00   0.0000000e+00   8.6418972e-05   5.2658660e-01   0.0000000e+00   1.2946033e-04   0.0000000e+00   3.5267603e-01   0.0000000e+00   0.0000000e+00   0.0000000e+00   0.0000000e+00   3.3197830e-01   0.0000000e+00   3.3751653e-02   0.0000000e+00   2.2314027e-04   0.0000000e+00   0.0000000e+00   4.9904296e-01   0.0000000e+00   8.9401666e-05   0.0000000e+00   3.8564515e-01   0.0000000e+00   0.0000000e+00   5.0695588e-05   0.0000000e+00   1.0511844e-04   0.0000000e+00   0.0000000e+00   0.0000000e+00   0.0000000e+00   6.8510885e-05   0.0000000e+00   0.0000000e+00   3.8073289e-01   3.3997497e-02   0.0000000e+00   3.8066211e-01   0.0000000e+00   0.0000000e+00   1.8149558e-04   6.1397135e-05   0.0000000e+00   0.0000000e+00   0.0000000e+00   0.0000000e+00   2.9141717e-02   0.0000000e+00   0.0000000e+00   8.3867702e-05   6.1827902e-01   0.0000000e+00   1.7158884e-04   0.0000000e+00   1.5646193e-04   5.2923896e-01   0.0000000e+00   0.0000000e+00   0.0000000e+00   4.3718303e-01   0.0000000e+00   0.0000000e+00   0.0000000e+00   0.0000000e+00   0.0000000e+00   0.0000000e+00   0.0000000e+00   5.3325043e-01   0.0000000e+00   0.0000000e+00   3.3653816e-02   7.4472876e-05   0.0000000e+00   0.0000000e+00   3.6996415e-01   2.1442364e-04   1.2978496e-04   6.7381062e-03   4.3484915e-01   0.0000000e+00   0.0000000e+00   0.0000000e+00   0.0000000e+00   0.0000000e+00   0.0000000e+00   0.0000000e+00   0.0000000e+00   0.0000000e+00   0.0000000e+00   0.0000000e+00   8.6823148e-05   0.0000000e+00   0.0000000e+00   0.0000000e+00   0.0000000e+00   0.0000000e+00   0.0000000e+00   0.0000000e+00   0.0000000e+00   0.0000000e+00   0.0000000e+00   4.6626949e-05   0.0000000e+00   0.0000000e+00   0.0000000e+00   0.0000000e+00   0.0000000e+00   0.0000000e+00   0.0000000e+00   0.0000000e+00   0.0000000e+00   0.0000000e+00   0.0000000e+00   0.0000000e+00   0.0000000e+00   0.0000000e+00   0.0000000e+00   3.5180761e-01   0.0000000e+00   0.0000000e+00   0.0000000e+00   0.0000000e+00   0.0000000e+00   0.0000000e+00   0.0000000e+00   1.1020844e-04   0.0000000e+00   0.0000000e+00   0.0000000e+00   8.0600686e-05   0.0000000e+00   0.0000000e+00   0.0000000e+00   0.0000000e+00   0.0000000e+00   0.0000000e+00   0.0000000e+00   2.0026745e-03   0.0000000e+00   0.0000000e+00   0.0000000e+00   1.4633358e-04   1.3901142e-04   0.0000000e+00   0.0000000e+00   0.0000000e+00   0.0000000e+00   0.0000000e+00   9.2529216e-05   0.0000000e+00   0.0000000e+00   3.6900198e-01   0.0000000e+00   0.0000000e+00   0.0000000e+00   0.0000000e+00   0.0000000e+00   0.0000000e+00   5.1670546e-01   7.6681788e-05   0.0000000e+00   0.0000000e+00   0.0000000e+00   0.0000000e+00   0.0000000e+00   0.0000000e+00   0.0000000e+00   0.0000000e+00   0.0000000e+00   9.9556310e-05   0.0000000e+00   0.0000000e+00   0.0000000e+00   0.0000000e+00   0.0000000e+00   0.0000000e+00   0.0000000e+00   0.0000000e+00   3.8654940e-01   0.0000000e+00   0.0000000e+00   0.0000000e+00   2.0772834e-04   8.2919496e-05   9.2522543e-05   0.0000000e+00   0.0000000e+00   0.0000000e+00   0.0000000e+00   3.7048710e-01   0.0000000e+00   3.9817059e-01   0.0000000e+00   0.0000000e+00   0.0000000e+00   0.0000000e+00   0.0000000e+00   0.0000000e+00   0.0000000e+00   0.0000000e+00   0.0000000e+00   0.0000000e+00   0.0000000e+00   0.0000000e+00   5.0204923e-01   0.0000000e+00   0.0000000e+00   0.0000000e+00   0.0000000e+00   0.0000000e+00   2.9725091e-01   0.0000000e+00   3.2233115e-04   0.0000000e+00   0.0000000e+00   0.0000000e+00   3.4993577e-02   0.0000000e+00   0.0000000e+00   0.0000000e+00   0.0000000e+00   0.0000000e+00   0.0000000e+00   9.6565067e-05   0.0000000e+00   3.9432217e-01   0.0000000e+00   0.0000000e+00   0.0000000e+00   0.0000000e+00   0.0000000e+00   3.3720877e-02   0.0000000e+00   0.0000000e+00   0.0000000e+00   0.0000000e+00   5.4954754e-01   0.0000000e+00   0.0000000e+00   0.0000000e+00   0.0000000e+00   3.5695086e-01   0.0000000e+00   0.0000000e+00   4.9417068e-01   0.0000000e+00   0.0000000e+00   0.0000000e+00   0.0000000e+00   0.0000000e+00   0.0000000e+00   0.0000000e+00   0.0000000e+00   0.0000000e+00   0.0000000e+00   0.0000000e+00   3.5506076e-02   0.0000000e+00   0.0000000e+00   0.0000000e+00   0.0000000e+00   0.0000000e+00   0.0000000e+00   0.0000000e+00   0.0000000e+00   0.0000000e+00   0.0000000e+00   1.2744833e-04   0.0000000e+00   0.0000000e+00   0.0000000e+00   0.0000000e+00   0.0000000e+00   0.0000000e+00   0.0000000e+00   0.0000000e+00   0.0000000e+00   3.6986862e-01   0.0000000e+00   0.0000000e+00   4.5948169e-02   1.5846937e-04   3.3134739e-02   0.0000000e+00   0.0000000e+00   0.0000000e+00   0.0000000e+00   0.0000000e+00   0.0000000e+00   3.7435787e-01   5.0081344e-05   0.0000000e+00   0.0000000e+00   0.0000000e+00   0.0000000e+00   0.0000000e+00   0.0000000e+00   0.0000000e+00   0.0000000e+00   0.0000000e+00   0.0000000e+00   0.0000000e+00   0.0000000e+00   3.4796433e-02   0.0000000e+00   3.6677024e-01   0.0000000e+00   0.0000000e+00   0.0000000e+00   0.0000000e+00   0.0000000e+00   0.0000000e+00   0.0000000e+00   0.0000000e+00   3.2698848e-02   0.0000000e+00   0.0000000e+00
   0.0000000e+00   8.6022522e-01   2.5659144e-02   0.0000000e+00   0.0000000e+00   0.0000000e+00   2.3025527e-05   0.0000000e+00   8.3561628e-01   7.2217686e-05   0.0000000e+00   0.0000000e+00   0.0000000e+00   0.0000000e+00   8.2229049e-01   8.2436524e-01   0.0000000e+00   0.0000000e+00   0.0000000e+00   8.5821790e-01   0.0000000e+00   5.7200438e-05   0.0000000e+00   0.0000000e+00   8.7934292e-01   1.9783444e-05   0.0000000e+00   0.0000000e+00   8.7815501e-01   0.0000000e+00   0.0000000e+00   0.0000000e+00   0.0000000e+00   0.0000000e+00   8.2521431e-01   0.0000000e+00   9.2105558e-06   0.0000000e+00   0.0000000e+00   0.0000000e+00   0.0000000e+00   0.0000000e+00   0.0000000e+00   0.0000000e+00   0.0000000e+00   1.4548272e-01   0.0000000e+00   0.0000000e+00   0.0000000e+00   0.0000000e+00   8.7306319e-06   0.0000000e+00   0.0000000e+00   0.0000000e+00   0.0000000e+00   2.2158018e-05   0.0000000e+00   6.7703747e-03   2.3579561e-05   7.7415249e-01   0.0000000e+00   0.0000000e+00   7.8363464e-01   8.5799895e-01   8.5198827e-01   0.0000000e+00   0.0000000e+00   0.0000000e+00   0.0000000e+00   8.7729484e-01   8.5758934e-01   8.2278098e-02   3.1488033e-01   0.0000000e+00   0.0000000e+00   8.2827712e-06   0.0000000e+00   2.8718943e-05   0.0000000e+00   0.0000000e+00   0.0000000e+00   0.0000000e+00   0.0000000e+00   0.0000000e+00   0.0000000e+00   0.0000000e+00   0.0000000e+00   9.0434076e-06   8.5051395e-01   0.0000000e+00   8.2154513e-01   8.4350493e-01   0.0000000e+00   0.0000000e+00   0.0000000e+00   0.0000000e+00   2.0681716e-05   0.0000000e+00   0.0000000e+00   0.0000000e+00   0.0000000e+00   8.7411855e-01   0.0000000e+00   0.0000000e+00   0.0000000e+00   8.6110007e-01   8.8488732e-01   0.0000000e+00   1.3051142e-01   0.0000000e+00   0.0000000e+00   8.4539342e-01   0.0000000e+00   0.0000000e+00   0.0000000e+00   8.5126440e-01   0.0000000e+00   0.0000000e+00   2.3584628e-01   0.0000000e+00   1.7247742e-04   0.0000000e+00   8.3112535e-01   0.0000000e+00   0.0000000e+00   0.0000000e+00   7.4532953e-01   8.3359920e-01   8.4921912e-01   0.0000000e+00   0.0000000e+00   0.0000000e+00   8.3338471e-01   0.0000000e+00   0.0000000e+00   2.0685584e-05   8.2648197e-01   0.0000000e+00   0.0000000e+00   0.0000000e+00   0.0000000e+00   8.7676673e-01   8.3108061e-01   0.0000000e+00   0.0000000e+00   0.0000000e+00   0.0000000e+00   0.0000000e+00   5.8860039e-05   8.2439455e-01   0.0000000e+00   0.0000000e+00   2.3217329e-04   8.3035772e-01   2.3289720e-05   8.5741038e-01   7.8849305e-01   0.0000000e+00   0.0000000e+00   0.0000000e+00   0.0000000e+00   6.6110084e-01   0.0000000e+00   9.8235583e-06   0.0000000e+00   3.1810257e-05   4.7180027e-02   0.0000000e+00   0.0000000e+00   0.0000000e+00   2.0275026e-02   0.0000000e+00   0.0000000e+00   8.2559556e-01   0.0000000e+00   0.0000000e+00   8.5220043e-01   9.1192475e-06   0.0000000e+00   8.5796098e-01   7.4260657e-06   8.7104701e-01   0.0000000e+00   0.0000000e+00   0.0000000e+00   0.0000000e+00   0.0000000e+00   0.0000000e+00   0.0000000e+00   3.0383451e-05   2.7588142e-05   0.0000000e+00   0.0000000e+00   0.0000000e+00   0.0000000e+00   0.0000000e+00   8.5815504e-01   0.0000000e+00   7.8896515e-01   8.8397483e-01   0.0000000e+00   9.0926501e-02   8.7525904e-01   1.4770910e-04   6.5520539e-05   0.0000000e+00   7.6040021e-02   0.0000000e+00   0.0000000e+00   0.0000000e+00   0.0000000e+00   6.9826870e-05   0.0000000e+00   8.5995511e-01   0.0000000e+00   8.5693898e-01   0.0000000e+00   0.0000000e+00   0.0000000e+00   8.5715310e-01   8.5851437e-01   8.3084425e-01   0.0000000e+00   0.0000000e+00   8.4857149e-01   0.0000000e+00   8.5775411e-01   8.5930063e-01   8.5918704e-01   0.0000000e+00   8.3484570e-01   0.0000000e+00   0.0000000e+00   0.0000000e+00   0.0000000e+00   8.7976323e-01   0.0000000e+00   0.0000000e+00   0.0000000e+00   0.0000000e+00   2.9128828e-02   0.0000000e+00   0.0000000e+00   0.0000000e+00   0.0000000e+00   0.0000000e+00   0.0000000e+00   0.0000000e+00   1.0679600e-05   0.0000000e+00   0.0000000e+00   0.0000000e+00   0.0000000e+00   8.2735090e-01   7.6294542e-05   0.0000000e+00   0.0000000e+00   7.3608942e-01   0.0000000e+00   8.5545319e-01   7.8652081e-01   0.0000000e+00   0.0000000e+00   0.0000000e+00   0.0000000e+00   0.0000000e+00   1.9892700e-01   0.0000000e+00   0.0000000e+00   0.0000000e+00   1.1147547e-01   0.0000000e+00   3.1022174e-01   0.0000000e+00   0.0000000e+00   8.3613674e-01   0.0000000e+00   7.6301347e-01   8.2733855e-01   8.2564012e-01   8.3056593e-01   0.0000000e+00   0.0000000e+00   0.0000000e+00   6.4175731e-05   0.0000000e+00   0.0000000e+00   5.6340830e-05   0.0000000e+00   8.5537445e-01   0.0000000e+00   0.0000000e+00   8.7762270e-01   0.0000000e+00   0.0000000e+00   0.0000000e+00   0.0000000e+00   0.0000000e+00   8.5653749e-01   8.3273615e-01   0.0000000e+00   8.5421306e-01   0.0000000e+00   8.5674614e-01   0.0000000e+00   8.5375200e-01   1.4492017e-04   0.0000000e+00   8.2507500e-01   0.0000000e+00   0.0000000e+00   0.0000000e+00   0.0000000e+00   0.0000000e+00   0.0000000e+00   8.7716678e-01   0.0000000e+00   0.0000000e+00   0.0000000e+00   0.0000000e+00   0.0000000e+00   8.8016916e-06   0.0000000e+00
   0.0000000e+00   4.1006629e-05   5.0585160e-07   0.0000000e+00   0.0000000e+00   0.0000000e+00   8.8941283e-01   8.1661632e-05   6.5970967e-05   8.8804409e-01   0.0000000e+00   8.9043206e-05   0.0000000e+00   0.0000000e+00   4.5893287e-05   4.8619744e-05   9.2286055e-04   0.0000000e+00   4.1345490e-07   4.1613381e-05   8.9031037e-01   9.8060648e-10   0.0000000e+00   8.9056207e-05   4.6654169e-05   8.8795681e-01   0.0000000e+00   1.0965554e-04   4.8661529e-05   1.2926169e-05   8.3173264e-01   0.0000000e+00   8.8801618e-01   0.0000000e+00   3.8148865e-05   4.6975832e-05   0.0000000e+00   8.8601114e-01   0.0000000e+00   0.0000000e+00   6.7373545e-05   3.9452904e-07   0.0000000e+00   6.3926816e-05   0.0000000e+00   7.4969396e-06   8.8919635e-01   8.9011171e-01   0.0000000e+00   0.0000000e+00   1.1292801e-05   0.0000000e+00   3.3149586e-07   0.0000000e+00   0.0000000e+00   8.8938549e-01   5.4120677e-05   1.9122368e-05   8.8811633e-01   1.4292529e-04   8.9574869e-01   7.1709223e-05   2.0125644e-04   4.8968349e-05   6.1892207e-05   6.6548312e-05   0.0000000e+00   0.0000000e+00   1.1732502e-03   4.6661741e-05   4.5943207e-05   4.0053759e-06   1.9075379e-05   8.9538680e-05   2.0627983e-02   0.0000000e+00   4.0867792e-07   8.9002982e-01   0.0000000e+00   0.0000000e+00   5.9638085e-05   8.9858694e-01   8.8862801e-01   2.7020214e-07   1.7225844e-03   0.0000000e+00   0.0000000e+00   0.0000000e+00   6.1929276e-05   0.0000000e+00   3.9205743e-05   4.9555998e-05   0.0000000e+00   0.0000000e+00   0.0000000e+00   0.0000000e+00   8.8933469e-01   0.0000000e+00   0.0000000e+00   0.0000000e+00   0.0000000e+00   4.7628205e-05   1.1594407e-04   0.0000000e+00   0.0000000e+00   5.4914749e-05   4.2064979e-05   8.0107650e-01   7.5434394e-06   0.0000000e+00   0.0000000e+00   5.6422141e-05   0.0000000e+00   0.0000000e+00   0.0000000e+00   3.7310810e-05   0.0000000e+00   0.0000000e+00   1.3583483e-05   0.0000000e+00   2.9568388e-09   0.0000000e+00   4.6012569e-05   9.6182121e-05   0.0000000e+00   0.0000000e+00   4.5181095e-04   3.8224942e-05   6.3479607e-05   0.0000000e+00   0.0000000e+00   8.9083991e-01   6.1796207e-05   0.0000000e+00   0.0000000e+00   8.8952609e-01   3.7454409e-05   0.0000000e+00   1.0232475e-02   0.0000000e+00   0.0000000e+00   4.8287683e-05   5.8640524e-05   7.1503445e-08   0.0000000e+00   5.3905790e-05   5.9856927e-03   8.9230647e-01   8.8812557e-01   4.4188635e-05   0.0000000e+00   0.0000000e+00   0.0000000e+00   5.9198605e-05   8.8692302e-01   4.9358778e-05   1.2377679e-04   7.2730177e-05   0.0000000e+00   0.0000000e+00   0.0000000e+00   3.8826765e-05   0.0000000e+00   0.0000000e+00   8.9822189e-05   8.9021391e-01   1.0420312e-06   3.2875631e-02   0.0000000e+00   0.0000000e+00   3.6928404e-07   0.0000000e+00   0.0000000e+00   4.1135459e-05   0.0000000e+00   8.9092515e-01   6.1660059e-05   0.0000000e+00   0.0000000e+00   4.1769196e-05   0.0000000e+00   3.8363586e-05   0.0000000e+00   0.0000000e+00   9.5776026e-05   0.0000000e+00   0.0000000e+00   0.0000000e+00   8.8968724e-01   8.8932106e-01   8.8980208e-01   0.0000000e+00   0.0000000e+00   0.0000000e+00   0.0000000e+00   6.8109656e-05   4.6109330e-05   7.1889928e-05   2.7391484e-04   4.5164198e-05   0.0000000e+00   4.6691884e-06   3.9546187e-05   2.5322272e-09   1.1232408e-09   0.0000000e+00   3.6149722e-06   0.0000000e+00   0.0000000e+00   0.0000000e+00   8.7029848e-05   1.1970657e-09   0.0000000e+00   4.3765149e-05   0.0000000e+00   4.5664016e-05   8.3847047e-05   0.0000000e+00   8.9343861e-01   4.5621758e-05   4.2370520e-05   4.1000452e-05   4.5243337e-07   0.0000000e+00   4.5675103e-05   2.8292502e-02   4.5424259e-05   4.8156911e-05   4.4480446e-05   8.8338420e-01   3.8760633e-05   1.0466087e-04   0.0000000e+00   0.0000000e+00   0.0000000e+00   4.8128375e-05   0.0000000e+00   4.0424175e-07   0.0000000e+00   9.7354155e-03   6.1089962e-07   0.0000000e+00   9.0863996e-05   0.0000000e+00   0.0000000e+00   0.0000000e+00   0.0000000e+00   6.1464776e-05   0.0000000e+00   0.0000000e+00   4.3506602e-04   0.0000000e+00   0.0000000e+00   3.9539842e-05   1.3079432e-09   3.2537092e-02   0.0000000e+00   4.9236087e-04   0.0000000e+00   5.8613777e-05   1.8231286e-04   0.0000000e+00   4.4348234e-07   1.0116864e-03   0.0000000e+00   3.3019525e-02   1.1057975e-05   0.0000000e+00   0.0000000e+00   0.0000000e+00   6.0203830e-06   0.0000000e+00   1.8970565e-05   8.9178381e-01   0.0000000e+00   4.9606315e-05   0.0000000e+00   1.3349637e-04   4.4055075e-05   3.8209751e-05   6.1652982e-05   0.0000000e+00   0.0000000e+00   6.3554201e-05   1.1001863e-09   0.0000000e+00   8.4712572e-07   8.8722201e-01   4.4852793e-07   4.6970488e-05   0.0000000e+00   0.0000000e+00   4.8720956e-05   0.0000000e+00   0.0000000e+00   7.0486004e-05   8.8986841e-01   0.0000000e+00   4.8578838e-05   4.3260016e-05   0.0000000e+00   5.2496273e-05   0.0000000e+00   4.7075260e-05   0.0000000e+00   6.7399038e-05   2.4844156e-09   0.0000000e+00   4.4478027e-05   4.2671658e-07   2.8296981e-02   9.3277897e-05   0.0000000e+00   0.0000000e+00   0.0000000e+00   4.7347314e-05   0.0000000e+00   0.0000000e+00   0.0000000e+00   7.5552829e-05   3.5956556e-07   0.0000000e+00   0.0000000e+00
   0.0000000e+00   0.0000000e+00   0.0000000e+00   0.0000000e+00   0.0000000e+00   0.0000000e+00   0.0000000e+00   0.0000000e+00   0.0000000e+00   0.0000000e+00   0.0000000e+00   0.0000000e+00   0.0000000e+00   0.0000000e+00   0.0000000e+00   0.0000000e+00   0.0000000e+00   0.0000000e+00   0.0000000e+00   0.0000000e+00   0.0000000e+00   0.0000000e+00   0.0000000e+00   0.0000000e+00   0.0000000e+00   0.0000000e+00   9.6391253e-01   0.0000000e+00   0.0000000e+00   0.0000000e+00   0.0000000e+00   0.0000000e+00   0.0000000e+00   0.0000000e+00   0.0000000e+00   0.0000000e+00   0.0000000e+00   0.0000000e+00   0.0000000e+00   0.0000000e+00   0.0000000e+00   0.0000000e+00   0.0000000e+00   0.0000000e+00   0.0000000e+00   0.0000000e+00   0.0000000e+00   0.0000000e+00   0.0000000e+00   9.4384539e-01   0.0000000e+00   0.0000000e+00   0.0000000e+00   0.0000000e+00   0.0000000e+00   0.0000000e+00   0.0000000e+00   0.0000000e+00   0.0000000e+00   0.0000000e+00   0.0000000e+00   0.0000000e+00   0.0000000e+00   0.0000000e+00   0.0000000e+00   0.0000000e+00   0.0000000e+00   9.4927456e-01   0.0000000e+00   0.0000000e+00   0.0000000e+00   0.0000000e+00   0.0000000e+00   0.0000000e+00   0.0000000e+00   0.0000000e+00   0.0000000e+00   0.0000000e+00   0.0000000e+00   0.0000000e+00   0.0000000e+00   0.0000000e+00   0.0000000e+00   0.0000000e+00   0.0000000e+00   0.0000000e+00   0.0000000e+00   0.0000000e+00   0.0000000e+00   0.0000000e+00   0.0000000e+00   0.0000000e+00   0.0000000e+00   0.0000000e+00   0.0000000e+00   0.0000000e+00   0.0000000e+00   0.0000000e+00   0.0000000e+00   9.3364100e-01   0.0000000e+00   0.0000000e+00   0.0000000e+00   0.0000000e+00   0.0000000e+00   0.0000000e+00   0.0000000e+00   0.0000000e+00   0.0000000e+00   0.0000000e+00   0.0000000e+00   0.0000000e+00   0.0000000e+00   0.0000000e+00   0.0000000e+00   0.0000000e+00   0.0000000e+00   0.0000000e+00   0.0000000e+00   0.0000000e+00   0.0000000e+00   0.0000000e+00   0.0000000e+00   0.0000000e+00   0.0000000e+00   0.0000000e+00   0.0000000e+00   0.0000000e+00   0.0000000e+00   0.0000000e+00   0.0000000e+00   0.0000000e+00   0.0000000e+00   9.7060477e-01   9.5602418e-01   0.0000000e+00   0.0000000e+00   9.4761485e-01   0.0000000e+00   0.0000000e+00   0.0000000e+00   0.0000000e+00   0.0000000e+00   1.8721646e-03   0.0000000e+00   0.0000000e+00   0.0000000e+00   0.0000000e+00   0.0000000e+00   0.0000000e+00   0.0000000e+00   9.5184868e-01   0.0000000e+00   0.0000000e+00   0.0000000e+00   0.0000000e+00   0.0000000e+00   0.0000000e+00   0.0000000e+00   0.0000000e+00   0.0000000e+00   0.0000000e+00   0.0000000e+00   0.0000000e+00   0.0000000e+00   0.0000000e+00   0.0000000e+00   0.0000000e+00   0.0000000e+00   8.8188808e-03   0.0000000e+00   0.0000000e+00   0.0000000e+00   0.0000000e+00   0.0000000e+00   0.0000000e+00   0.0000000e+00   0.0000000e+00   0.0000000e+00   0.0000000e+00   0.0000000e+00   0.0000000e+00   0.0000000e+00   0.0000000e+00   0.0000000e+00   0.0000000e+00   0.0000000e+00   0.0000000e+00   0.0000000e+00   0.0000000e+00   0.0000000e+00   0.0000000e+00   0.0000000e+00   0.0000000e+00   0.0000000e+00   0.0000000e+00   0.0000000e+00   0.0000000e+00   0.0000000e+00   0.0000000e+00   0.0000000e+00   0.0000000e+00   0.0000000e+00   0.0000000e+00   0.0000000e+00   0.0000000e+00   0.0000000e+00   0.0000000e+00   9.5290032e-01   0.0000000e+00   0.0000000e+00   0.0000000e+00   0.0000000e+00   0.0000000e+00   0.0000000e+00   0.0000000e+00   0.0000000e+00   0.0000000e+00   0.0000000e+00   0.0000000e+00   0.0000000e+00   0.0000000e+00   0.0000000e+00   9.4306685e-01   0.0000000e+00   0.0000000e+00   0.0000000e+00   0.0000000e+00   0.0000000e+00   0.0000000e+00   0.0000000e+00   0.0000000e+00   9.5942830e-01   0.0000000e+00   0.0000000e+00   0.0000000e+00   0.0000000e+00   0.0000000e+00   0.0000000e+00   0.0000000e+00   0.0000000e+00   0.0000000e+00   0.0000000e+00   9.6271049e-01   0.0000000e+00   0.0000000e+00   0.0000000e+00   0.0000000e+00   0.0000000e+00   0.0000000e+00   0.0000000e+00   0.0000000e+00   9.5493376e-01   0.0000000e+00   0.0000000e+00   0.0000000e+00   0.0000000e+00   0.0000000e+00   0.0000000e+00   0.0000000e+00   0.0000000e+00   0.0000000e+00   0.0000000e+00   0.0000000e+00   0.0000000e+00   0.0000000e+00   0.0000000e+00   9.5031232e-01   9.5436505e-01   0.0000000e+00   0.0000000e+00   0.0000000e+00   0.0000000e+00   0.0000000e+00   0.0000000e+00   0.0000000e+00   0.0000000e+00   0.0000000e+00   0.0000000e+00   0.0000000e+00   0.0000000e+00   0.0000000e+00   0.0000000e+00   0.0000000e+00   0.0000000e+00   0.0000000e+00   0.0000000e+00   0.0000000e+00   0.0000000e+00   0.0000000e+00   9.4320902e-01   0.0000000e+00   0.0000000e+00   0.0000000e+00   0.0000000e+00   0.0000000e+00   0.0000000e+00   0.0000000e+00   0.0000000e+00   0.0000000e+00   0.0000000e+00   0.0000000e+00   0.0000000e+00   0.0000000e+00   0.0000000e+00   0.0000000e+00   0.0000000e+00   0.0000000e+00   0.0000000e+00   0.0000000e+00   0.0000000e+00   0.0000000e+00   0.0000000e+00   0.0000000e+00   0.0000000e+00   0.0000000e+00   9.6144002e-01   0.0000000e+00   9.6268553e-01   0.0000000e+00   0.0000000e+00   0.0000000e+00   0.0000000e+00
   0.0000000e+00   0.0000000e+00   0.0000000e+00   0.0000000e+00   0.0000000e+00   0.0000000e+00   1.0621564e-04   3.8307089e-01   0.0000000e+00   1.5825176e-04   0.0000000e+00   4.5260503e-01   0.0000000e+00   0.0000000e+00   0.0000000e+00   0.0000000e+00   4.2599238e-01   0.0000000e+00   2.3592448e-02   0.0000000e+00   2.6808686e-04   0.0000000e+00   0.0000000e+00   3.8831898e-01   0.0000000e+00   1.1026733e-04   0.0000000e+00   6.0847928e-01   0.0000000e+00   0.0000000e+00   6.4112709e-05   0.0000000e+00   1.2860963e-04   0.0000000e+00   0.0000000e+00   0.0000000e+00   0.0000000e+00   8.6643013e-05   0.0000000e+00   0.0000000e+00   3.4322626e-01   2.2893125e-02   0.0000000e+00   3.3478607e-01   0.0000000e+00   0.0000000e+00   2.1911593e-04   7.7646535e-05   0.0000000e+00   0.0000000e+00   0.0000000e+00   0.0000000e+00   1.9596864e-02   0.0000000e+00   0.0000000e+00   1.0313491e-04   3.6047851e-01   0.0000000e+00   2.0774941e-04   0.0000000e+00   1.8928192e-04   3.6365340e-01   0.0000000e+00   0.0000000e+00   0.0000000e+00   3.5254108e-01   0.0000000e+00   0.0000000e+00   0.0000000e+00   0.0000000e+00   0.0000000e+00   0.0000000e+00   0.0000000e+00   3.8284540e-01   0.0000000e+00   0.0000000e+00   2.2758046e-02   9.2052005e-05   0.0000000e+00   0.0000000e+00   3.3077970e-01   2.5702594e-04   1.5757594e-04   5.3353451e-03   4.0222073e-01   0.0000000e+00   0.0000000e+00   0.0000000e+00   0.0000000e+00   0.0000000e+00   0.0000000e+00   0.0000000e+00   0.0000000e+00   0.0000000e+00   0.0000000e+00   0.0000000e+00   1.0704958e-04   0.0000000e+00   0.0000000e+00   0.0000000e+00   0.0000000e+00   0.0000000e+00   0.0000000e+00   0.0000000e+00   0.0000000e+00   0.0000000e+00   0.0000000e+00   5.8967263e-05   0.0000000e+00   0.0000000e+00   0.0000000e+00   0.0000000e+00   0.0000000e+00   0.0000000e+00   0.0000000e+00   0.0000000e+00   0.0000000e+00   0.0000000e+00   0.0000000e+00   0.0000000e+00   0.0000000e+00   0.0000000e+00   0.0000000e+00   5.4298176e-01   0.0000000e+00   0.0000000e+00   0.0000000e+00   0.0000000e+00   0.0000000e+00   0.0000000e+00   0.0000000e+00   1.3408258e-04   0.0000000e+00   0.0000000e+00   0.0000000e+00   9.9197902e-05   0.0000000e+00   0.0000000e+00   0.0000000e+00   0.0000000e+00   0.0000000e+00   0.0000000e+00   0.0000000e+00   1.7477925e-03   0.0000000e+00   0.0000000e+00   0.0000000e+00   1.7677688e-04   1.6946237e-04   0.0000000e+00   0.0000000e+00   0.0000000e+00   0.0000000e+00   0.0000000e+00   1.1386520e-04   0.0000000e+00   0.0000000e+00   3.8296231e-01   0.0000000e+00   0.0000000e+00   0.0000000e+00   0.0000000e+00   0.0000000e+00   0.0000000e+00   3.7756469e-01   9.4616158e-05   0.0000000e+00   0.0000000e+00   0.0000000e+00   0.0000000e+00   0.0000000e+00   0.0000000e+00   0.0000000e+00   0.0000000e+00   0.0000000e+00   1.2139773e-04   0.0000000e+00   0.0000000e+00   0.0000000e+00   0.0000000e+00   0.0000000e+00   0.0000000e+00   0.0000000e+00   0.0000000e+00   3.0395940e-01   0.0000000e+00   0.0000000e+00   0.0000000e+00   2.4986798e-04   1.0256822e-04   1.1335296e-04   0.0000000e+00   0.0000000e+00   0.0000000e+00   0.0000000e+00   3.3146982e-01   0.0000000e+00   3.4288093e-01   0.0000000e+00   0.0000000e+00   0.0000000e+00   0.0000000e+00   0.0000000e+00   0.0000000e+00   0.0000000e+00   0.0000000e+00   0.0000000e+00   0.0000000e+00   0.0000000e+00   0.0000000e+00   3.6632837e-01   0.0000000e+00   0.0000000e+00   0.0000000e+00   0.0000000e+00   0.0000000e+00   4.7545906e-01   0.0000000e+00   3.8466796e-04   0.0000000e+00   0.0000000e+00   0.0000000e+00   2.3355907e-02   0.0000000e+00   0.0000000e+00   0.0000000e+00   0.0000000e+00   0.0000000e+00   0.0000000e+00   1.2212203e-04   0.0000000e+00   5.8877193e-01   0.0000000e+00   0.0000000e+00   0.0000000e+00   0.0000000e+00   0.0000000e+00   2.2805542e-02   0.0000000e+00   0.0000000e+00   0.0000000e+00   0.0000000e+00   3.7176290e-01   0.0000000e+00   0.0000000e+00   0.0000000e+00   0.0000000e+00   3.3630144e-01   0.0000000e+00   0.0000000e+00   3.6563155e-01   0.0000000e+00   0.0000000e+00   0.0000000e+00   0.0000000e+00   0.0000000e+00   0.0000000e+00   0.0000000e+00   0.0000000e+00   0.0000000e+00   0.0000000e+00   0.0000000e+00   2.3660841e-02   0.0000000e+00   0.0000000e+00   0.0000000e+00   0.0000000e+00   0.0000000e+00   0.0000000e+00   0.0000000e+00   0.0000000e+00   0.0000000e+00   0.0000000e+00   1.5425983e-04   0.0000000e+00   0.0000000e+00   0.0000000e+00   0.0000000e+00   0.0000000e+00   0.0000000e+00   0.0000000e+00   0.0000000e+00   0.0000000e+00   3.3242652e-01   0.0000000e+00   0.0000000e+00   2.8340907e-02   1.9245772e-04   2.1756483e-02   0.0000000e+00   0.0000000e+00   0.0000000e+00   0.0000000e+00   0.0000000e+00   0.0000000e+00   3.3668417e-01   6.3335901e-05   0.0000000e+00   0.0000000e+00   0.0000000e+00   0.0000000e+00   0.0000000e+00   0.0000000e+00   0.0000000e+00   0.0000000e+00   0.0000000e+00   0.0000000e+00   0.0000000e+00   0.0000000e+00   2.3257608e-02   0.0000000e+00   4.7218491e-01   0.0000000e+00   0.0000000e+00   0.0000000e+00   0.0000000e+00   0.0000000e+00   0.0000000e+00   0.0000000e+00   0.0000000e+00   2.2038229e-02   0.0000000e+00   0.0000000e+00
   0.0000000e+00   8.6027756e-01   2.5385640e-02   0.0000000e+00   0.0000000e+00   0.0000000e+00   2.3437824e-05   0.0000000e+00   8.3654613e-01   7.3591382e-05   0.0000000e+00   0.0000000e+00   0.0000000e+00   0.0000000e+00   8.2350665e-01   8.2557681e-01   0.0000000e+00   0.0000000e+00   0.0000000e+00   8.5815195e-01   0.0000000e+00   5.7347921e-05   0.0000000e+00   0.0000000e+00   8.7773983e-01   2.0137687e-05   0.0000000e+00   0.0000000e+00   8.7712408e-01   0.0000000e+00   0.0000000e+00   0.0000000e+00   0.0000000e+00   0.0000000e+00   8.2581314e-01   0.0000000e+00   9.7841406e-06   0.0000000e+00   0.0000000e+00   0.0000000e+00   0.0000000e+00   0.0000000e+00   0.0000000e+00   0.0000000e+00   0.0000000e+00   1.4528089e-01   0.0000000e+00   0.0000000e+00   0.0000000e+00   0.0000000e+00   9.2743296e-06   0.0000000e+00   0.0000000e+00   0.0000000e+00   0.0000000e+00   2.2554781e-05   0.0000000e+00   6.6379625e-03   2.4001778e-05   7.7743201e-01   0.0000000e+00   0.0000000e+00   7.8616060e-01   8.5800727e-01   8.5252347e-01   0.0000000e+00   0.0000000e+00   0.0000000e+00   0.0000000e+00   8.7569618e-01   8.5766119e-01   8.2064286e-02   3.1490331e-01   0.0000000e+00   0.0000000e+00   8.7985785e-06   0.0000000e+00   2.9263934e-05   0.0000000e+00   0.0000000e+00   0.0000000e+00   0.0000000e+00   0.0000000e+00   0.0000000e+00   0.0000000e+00   0.0000000e+00   0.0000000e+00   9.6065833e-06   8.5111882e-01   0.0000000e+00   8.2219547e-01   8.4452391e-01   0.0000000e+00   0.0000000e+00   0.0000000e+00   0.0000000e+00   2.1052044e-05   0.0000000e+00   0.0000000e+00   0.0000000e+00   0.0000000e+00   8.7390205e-01   0.0000000e+00   0.0000000e+00   0.0000000e+00   8.6200929e-01   8.8270481e-01   0.0000000e+00   1.3036567e-01   0.0000000e+00   0.0000000e+00   8.4579099e-01   0.0000000e+00   0.0000000e+00   0.0000000e+00   8.5151246e-01   0.0000000e+00   0.0000000e+00   2.3576074e-01   0.0000000e+00   1.7292213e-04   0.0000000e+00   8.3226347e-01   0.0000000e+00   0.0000000e+00   0.0000000e+00   7.4856673e-01   8.3408077e-01   8.4974974e-01   0.0000000e+00   0.0000000e+00   0.0000000e+00   8.3451751e-01   0.0000000e+00   0.0000000e+00   2.1055981e-05   8.2703965e-01   0.0000000e+00   0.0000000e+00   0.0000000e+00   0.0000000e+00   8.7652922e-01   8.3229928e-01   0.0000000e+00   0.0000000e+00   0.0000000e+00   0.0000000e+00   0.0000000e+00   5.9947568e-05   8.2556879e-01   0.0000000e+00   0.0000000e+00   2.4663182e-04   8.3162593e-01   2.3706747e-05   8.5741251e-01   7.9134008e-01   0.0000000e+00   0.0000000e+00   0.0000000e+00   0.0000000e+00   6.6130534e-01   0.0000000e+00   1.0435318e-05   0.0000000e+00   3.2413911e-05   4.6849585e-02   0.0000000e+00   0.0000000e+00   0.0000000e+00   2.0002379e-02   0.0000000e+00   0.0000000e+00   8.2623358e-01   0.0000000e+00   0.0000000e+00   8.5290171e-01   9.6871461e-06   0.0000000e+00   8.5804175e-01   7.8885218e-06   8.7095215e-01   0.0000000e+00   0.0000000e+00   0.0000000e+00   0.0000000e+00   0.0000000e+00   0.0000000e+00   0.0000000e+00   3.0962509e-05   2.8082137e-05   0.0000000e+00   0.0000000e+00   0.0000000e+00   0.0000000e+00   0.0000000e+00   8.5833652e-01   0.0000000e+00   7.9143925e-01   8.8346613e-01   0.0000000e+00   9.0723480e-02   8.7530487e-01   1.4808995e-04   6.5689474e-05   0.0000000e+00   7.5815714e-02   0.0000000e+00   0.0000000e+00   0.0000000e+00   0.0000000e+00   7.0006909e-05   0.0000000e+00   8.6005052e-01   0.0000000e+00   8.5700673e-01   0.0000000e+00   0.0000000e+00   0.0000000e+00   8.5728047e-01   8.5861323e-01   8.3146435e-01   0.0000000e+00   0.0000000e+00   8.4906148e-01   0.0000000e+00   8.5786971e-01   8.5948418e-01   8.5914196e-01   0.0000000e+00   8.3535681e-01   0.0000000e+00   0.0000000e+00   0.0000000e+00   0.0000000e+00   8.7909473e-01   0.0000000e+00   0.0000000e+00   0.0000000e+00   0.0000000e+00   2.8856154e-02   0.0000000e+00   0.0000000e+00   0.0000000e+00   0.0000000e+00   0.0000000e+00   0.0000000e+00   0.0000000e+00   1.1344669e-05   0.0000000e+00   0.0000000e+00   0.0000000e+00   0.0000000e+00   8.2800299e-01   7.6491256e-05   0.0000000e+00   0.0000000e+00   7.3935699e-01   0.0000000e+00   8.5591086e-01   7.8918497e-01   0.0000000e+00   0.0000000e+00   0.0000000e+00   0.0000000e+00   0.0000000e+00   1.9879506e-01   0.0000000e+00   0.0000000e+00   0.0000000e+00   1.1128784e-01   0.0000000e+00   3.1024816e-01   0.0000000e+00   0.0000000e+00   8.3743275e-01   0.0000000e+00   7.6719341e-01   8.2841941e-01   8.2618917e-01   8.3177893e-01   0.0000000e+00   0.0000000e+00   0.0000000e+00   6.4341199e-05   0.0000000e+00   0.0000000e+00   5.7349672e-05   0.0000000e+00   8.5540634e-01   0.0000000e+00   0.0000000e+00   8.7547550e-01   0.0000000e+00   0.0000000e+00   0.0000000e+00   0.0000000e+00   0.0000000e+00   8.5657958e-01   8.3365428e-01   0.0000000e+00   8.5477089e-01   0.0000000e+00   8.5680019e-01   0.0000000e+00   8.5423287e-01   1.4529383e-04   0.0000000e+00   8.2626204e-01   0.0000000e+00   0.0000000e+00   0.0000000e+00   0.0000000e+00   0.0000000e+00   0.0000000e+00   8.7527312e-01   0.0000000e+00   0.0000000e+00   0.0000000e+00   0.0000000e+00   0.0000000e+00   9.3498145e-06   0.0000000e+00
   0.0000000e+00   0.0000000e+00   0.0000000e+00   0.0000000e+00   2.4379239e-04   1.9267733e-04   0.0000000e+00   0.0000000e+00   0.0000000e+00   3.8475849e-06   1.7573486e-04   0.0000000e+00   1.8762123e-04   0.0000000e+00   0.0000000e+00   0.0000000e+00   0.0000000e+00   0.0000000e+00   0.0000000e+00   0.0000000e+00   0.0000000e+00   1.8483662e-04   0.0000000e+00   0.0000000e+00   0.0000000e+00   0.0000000e+00   0.0000000e+00   0.0000000e+00   0.0000000e+00   6.5081893e-01   0.0000000e+00   0.0000000e+00   0.0000000e+00   1.7997439e-04   0.0000000e+00   1.2583216e-03   0.0000000e+00   0.0000000e+00   0.0000000e+00   0.0000000e+00   0.0000000e+00   0.0000000e+00   0.0000000e+00   0.0000000e+00   1.2669935e-04   0.0000000e+00   0.0000000e+00   0.0000000e+00   0.0000000e+00   0.0000000e+00   2.6545305e-04   0.0000000e+00   0.0000000e+00   0.0000000e+00   0.0000000e+00   0.0000000e+00   0.0000000e+00   5.2750082e-03   0.0000000e+00   0.0000000e+00   0.0000000e+00   0.0000000e+00   0.0000000e+00   0.0000000e+00   0.0000000e+00   0.0000000e+00   1.8677025e-04   0.0000000e+00   3.9164444e-02   0.0000000e+00   0.0000000e+00   0.0000000e+00   0.0000000e+00   0.0000000e+00   0.0000000e+00   0.0000000e+00   0.0000000e+00   3.5858229e-06   0.0000000e+00   6.5048825e-01   0.0000000e+00   0.0000000e+00   0.0000000e+00   0.0000000e+00   0.0000000e+00   0.0000000e+00   4.2289684e-04   0.0000000e+00   0.0000000e+00   0.0000000e+00   0.0000000e+00   0.0000000e+00   0.0000000e+00   0.0000000e+00   1.9192228e-04   0.0000000e+00   0.0000000e+00   0.0000000e+00   0.0000000e+00   0.0000000e+00   1.5760411e-04   0.0000000e+00   3.7181620e-01   0.0000000e+00   0.0000000e+00   0.0000000e+00   0.0000000e+00   0.0000000e+00   0.0000000e+00   0.0000000e+00   0.0000000e+00   0.0000000e+00   0.0000000e+00   1.6697840e-04   1.5094195e-04   0.0000000e+00   0.0000000e+00   0.0000000e+00   0.0000000e+00   1.7535920e-04   2.3722507e-04   0.0000000e+00   0.0000000e+00   0.0000000e+00   0.0000000e+00   0.0000000e+00   0.0000000e+00   0.0000000e+00   0.0000000e+00   0.0000000e+00   1.9089668e-04   0.0000000e+00   0.0000000e+00   0.0000000e+00   0.0000000e+00   0.0000000e+00   0.0000000e+00   0.0000000e+00   3.8978844e-03   0.0000000e+00   2.0372152e-04   0.0000000e+00   0.0000000e+00   0.0000000e+00   0.0000000e+00   1.2671309e-03   5.9540690e-04   0.0000000e+00   4.5270352e-07   0.0000000e+00   0.0000000e+00   0.0000000e+00   0.0000000e+00   0.0000000e+00   0.0000000e+00   0.0000000e+00   0.0000000e+00   0.0000000e+00   0.0000000e+00   0.0000000e+00   0.0000000e+00   0.0000000e+00   0.0000000e+00   0.0000000e+00   0.0000000e+00   4.5917719e-07   0.0000000e+00   0.0000000e+00   2.1007980e-04   4.3232112e-06   0.0000000e+00   0.0000000e+00   1.9667525e-04   0.0000000e+00   1.9181289e-04   0.0000000e+00   0.0000000e+00   0.0000000e+00   0.0000000e+00   0.0000000e+00   0.0000000e+00   0.0000000e+00   0.0000000e+00   0.0000000e+00   0.0000000e+00   1.7596255e-04   1.7748762e-04   0.0000000e+00   0.0000000e+00   4.7201742e-07   0.0000000e+00   0.0000000e+00   0.0000000e+00   0.0000000e+00   0.0000000e+00   0.0000000e+00   0.0000000e+00   0.0000000e+00   0.0000000e+00   0.0000000e+00   0.0000000e+00   0.0000000e+00   0.0000000e+00   2.2643001e-04   1.8998359e-04   0.0000000e+00   0.0000000e+00   2.0833054e-04   0.0000000e+00   0.0000000e+00   0.0000000e+00   1.9467464e-04   1.6080658e-04   0.0000000e+00   3.3572911e-01   0.0000000e+00   0.0000000e+00   1.8080642e-04   0.0000000e+00   0.0000000e+00   0.0000000e+00   0.0000000e+00   0.0000000e+00   0.0000000e+00   0.0000000e+00   0.0000000e+00   0.0000000e+00   0.0000000e+00   0.0000000e+00   0.0000000e+00   0.0000000e+00   0.0000000e+00   0.0000000e+00   1.9630565e-04   0.0000000e+00   0.0000000e+00   0.0000000e+00   0.0000000e+00   0.0000000e+00   0.0000000e+00   0.0000000e+00   0.0000000e+00   0.0000000e+00   0.0000000e+00   1.8521134e-04   0.0000000e+00   0.0000000e+00   0.0000000e+00   0.0000000e+00   0.0000000e+00   0.0000000e+00   0.0000000e+00   0.0000000e+00   0.0000000e+00   1.9800345e-04   0.0000000e+00   0.0000000e+00   0.0000000e+00   0.0000000e+00   0.0000000e+00   0.0000000e+00   0.0000000e+00   0.0000000e+00   0.0000000e+00   1.1044986e-04   0.0000000e+00   0.0000000e+00   0.0000000e+00   0.0000000e+00   7.8362781e-02   0.0000000e+00   1.5220794e-02   0.0000000e+00   0.0000000e+00   0.0000000e+00   0.0000000e+00   1.6445305e-04   0.0000000e+00   0.0000000e+00   0.0000000e+00   0.0000000e+00   0.0000000e+00   0.0000000e+00   0.0000000e+00   1.8931886e-04   0.0000000e+00   0.0000000e+00   0.0000000e+00   0.0000000e+00   0.0000000e+00   0.0000000e+00   0.0000000e+00   0.0000000e+00   0.0000000e+00   0.0000000e+00   0.0000000e+00   0.0000000e+00   0.0000000e+00   0.0000000e+00   0.0000000e+00   1.5500739e-04   0.0000000e+00   0.0000000e+00   0.0000000e+00   0.0000000e+00   0.0000000e+00   2.3977616e-04   1.9814638e-04   0.0000000e+00   0.0000000e+00   0.0000000e+00   0.0000000e+00   0.0000000e+00   0.0000000e+00   0.0000000e+00   0.0000000e+00   0.0000000e+00   0.0000000e+00   0.0000000e+00   1.7759747e-03   0.0000000e+00   0.0000000e+00   1.5652552e-04
   0.0000000e+00   1.6611026e-05   0.0000000e+00   0.0000000e+00   0.0000000e+00   0.0000000e+00   8.1208092e-01   4.7506170e-05   3.1882036e-05   8.1071301e-01   0.0000000e+00   5.2592617e-05   0.0000000e+00   0.0000000e+00   1.9147536e-05   2.0794153e-05   7.7955653e-04   0.0000000e+00   0.0000000e+00   1.7104766e-05   8.1396914e-01   0.0000000e+00   0.0000000e+00   5.2292299e-05   1.9440980e-05   8.3153403e-01   0.0000000e+00   6.6132007e-05   2.0625142e-05   9.6516472e-06   8.5731873e-01   0.0000000e+00   8.3362954e-01   0.0000000e+00   1.4930351e-05   3.5075680e-05   0.0000000e+00   7.9999866e-01   0.0000000e+00   0.0000000e+00   3.6483168e-05   0.0000000e+00   0.0000000e+00   3.4481803e-05   0.0000000e+00   2.8395269e-06   8.1229325e-01   8.2164336e-01   0.0000000e+00   0.0000000e+00   8.4320520e-06   0.0000000e+00   0.0000000e+00   0.0000000e+00   0.0000000e+00   8.1130627e-01   2.8282064e-05   1.4184021e-05   8.1035381e-01   7.6386825e-05   8.3445281e-01   4.0105001e-05   1.1668080e-04   2.1702848e-05   2.9668316e-05   3.5959989e-05   0.0000000e+00   0.0000000e+00   8.7603660e-04   1.9485743e-05   1.9750743e-05   1.4730468e-06   8.0814871e-06   5.2228958e-05   1.7996521e-02   0.0000000e+00   0.0000000e+00   8.1171239e-01   0.0000000e+00   0.0000000e+00   3.1626866e-05   8.3014656e-01   8.3373183e-01   0.0000000e+00   1.4754610e-03   0.0000000e+00   0.0000000e+00   0.0000000e+00   2.9265792e-05   0.0000000e+00   1.5551925e-05   2.1351097e-05   0.0000000e+00   0.0000000e+00   0.0000000e+00   0.0000000e+00   8.2660610e-01   0.0000000e+00   0.0000000e+00   0.0000000e+00   0.0000000e+00   2.0096564e-05   8.6135898e-05   0.0000000e+00   0.0000000e+00   2.4484533e-05   1.6903202e-05   7.9171937e-01   3.1459152e-06   0.0000000e+00   0.0000000e+00   2.6493973e-05   0.0000000e+00   0.0000000e+00   0.0000000e+00   1.4339148e-05   0.0000000e+00   0.0000000e+00   5.5673989e-06   0.0000000e+00   0.0000000e+00   0.0000000e+00   1.9194982e-05   5.7011153e-05   0.0000000e+00   0.0000000e+00   2.8314705e-04   1.4986989e-05   3.0339715e-05   0.0000000e+00   0.0000000e+00   8.1323696e-01   2.9255194e-05   0.0000000e+00   0.0000000e+00   8.1089577e-01   1.4533249e-05   0.0000000e+00   8.7870217e-03   0.0000000e+00   0.0000000e+00   2.0500402e-05   2.7172814e-05   0.0000000e+00   0.0000000e+00   4.0250106e-05   5.2201114e-03   8.1657281e-01   8.1079673e-01   1.8096946e-05   0.0000000e+00   0.0000000e+00   0.0000000e+00   2.7542740e-05   8.3019209e-01   2.1866775e-05   6.4774527e-05   4.1498220e-05   0.0000000e+00   0.0000000e+00   0.0000000e+00   1.6580476e-05   0.0000000e+00   0.0000000e+00   5.2160851e-05   8.1178730e-01   0.0000000e+00   2.8681766e-02   0.0000000e+00   0.0000000e+00   0.0000000e+00   0.0000000e+00   0.0000000e+00   1.6675641e-05   0.0000000e+00   8.1403011e-01   2.9274750e-05   0.0000000e+00   0.0000000e+00   1.6937443e-05   0.0000000e+00   1.4717622e-05   0.0000000e+00   0.0000000e+00   5.7158442e-05   0.0000000e+00   0.0000000e+00   0.0000000e+00   8.1081581e-01   8.3094349e-01   8.1119945e-01   0.0000000e+00   0.0000000e+00   0.0000000e+00   0.0000000e+00   3.7338436e-05   1.9852042e-05   3.9654550e-05   1.6677035e-04   1.8657522e-05   0.0000000e+00   1.7957301e-06   1.5579743e-05   0.0000000e+00   0.0000000e+00   0.0000000e+00   1.3119756e-06   0.0000000e+00   0.0000000e+00   0.0000000e+00   5.0525177e-05   0.0000000e+00   0.0000000e+00   1.7953827e-05   0.0000000e+00   1.9539514e-05   4.9668345e-05   0.0000000e+00   8.1559412e-01   1.9517135e-05   1.7456166e-05   1.6572292e-05   0.0000000e+00   0.0000000e+00   1.8982750e-05   2.4683296e-02   1.9478865e-05   2.0473836e-05   1.8529198e-05   7.9724478e-01   1.5266031e-05   6.3579417e-05   0.0000000e+00   0.0000000e+00   0.0000000e+00   2.0284280e-05   0.0000000e+00   0.0000000e+00   0.0000000e+00   8.4934921e-03   0.0000000e+00   0.0000000e+00   5.2675061e-05   0.0000000e+00   0.0000000e+00   0.0000000e+00   0.0000000e+00   3.5367873e-05   0.0000000e+00   0.0000000e+00   3.5394796e-04   0.0000000e+00   0.0000000e+00   1.5696767e-05   0.0000000e+00   2.8386414e-02   0.0000000e+00   3.1129901e-04   0.0000000e+00   2.7369278e-05   1.0464355e-04   0.0000000e+00   0.0000000e+00   7.4605281e-04   0.0000000e+00   2.8807304e-02   4.4212356e-06   0.0000000e+00   0.0000000e+00   0.0000000e+00   2.3962842e-06   0.0000000e+00   8.0970049e-06   8.1424499e-01   0.0000000e+00   2.1210135e-05   0.0000000e+00   6.7565629e-05   1.8042489e-05   1.4939093e-05   2.9061426e-05   0.0000000e+00   0.0000000e+00   3.4355967e-05   0.0000000e+00   0.0000000e+00   0.0000000e+00   8.0930848e-01   0.0000000e+00   1.9969121e-05   0.0000000e+00   0.0000000e+00   2.0681842e-05   0.0000000e+00   0.0000000e+00   3.8856051e-05   8.1184357e-01   0.0000000e+00   2.1358892e-05   1.7623776e-05   0.0000000e+00   2.2531272e-05   0.0000000e+00   2.0440803e-05   0.0000000e+00   3.2934914e-05   0.0000000e+00   0.0000000e+00   1.8267035e-05   0.0000000e+00   2.4687204e-02   5.5487475e-05   0.0000000e+00   0.0000000e+00   0.0000000e+00   1.9858767e-05   0.0000000e+00   0.0000000e+00   0.0000000e+00   5.6413409e-05   0.0000000e+00   0.0000000e+00   0.0000000e+00
   0.0000000e+00   0.0000000e+00   0.0000000e+00   0.0000000e+00   0.0000000e+00   0.0000000e+00   0.0000000e+00   0.0000000e+00   0.0000000e+00   0.0000000e+00   0.0000000e+00   0.0000000e+00   0.0000000e+00   9.9362406e-01   0.0000000e+00   0.0000000e+00   0.0000000e+00   0.0000000e+00   0.0000000e+00   0.0000000e+00   0.0000000e+00   0.0000000e+00   0.0000000e+00   0.0000000e+00   0.0000000e+00   0.0000000e+00   0.0000000e+00   0.0000000e+00   0.0000000e+00   0.0000000e+00   0.0000000e+00   9.9510742e-01   0.0000000e+00   0.0000000e+00   0.0000000e+00   0.0000000e+00   0.0000000e+00   0.0000000e+00   9.9681342e-01   0.0000000e+00   0.0000000e+00   0.0000000e+00   9.9446171e-01   0.0000000e+00   0.0000000e+00   0.0000000e+00   0.0000000e+00   0.0000000e+00   0.0000000e+00   0.0000000e+00   0.0000000e+00   0.0000000e+00   0.0000000e+00   0.0000000e+00   0.0000000e+00   0.0000000e+00   0.0000000e+00   0.0000000e+00   0.0000000e+00   0.0000000e+00   0.0000000e+00   0.0000000e+00   0.0000000e+00   0.0000000e+00   0.0000000e+00   0.0000000e+00   0.0000000e+00   0.0000000e+00   0.0000000e+00   0.0000000e+00   0.0000000e+00   0.0000000e+00   0.0000000e+00   0.0000000e+00   0.0000000e+00   0.0000000e+00   0.0000000e+00   0.0000000e+00   0.0000000e+00   0.0000000e+00   0.0000000e+00   0.0000000e+00   0.0000000e+00   0.0000000e+00   0.0000000e+00   9.9420580e-01   0.0000000e+00   0.0000000e+00   0.0000000e+00   0.0000000e+00   0.0000000e+00   0.0000000e+00   0.0000000e+00   0.0000000e+00   0.0000000e+00   9.9494762e-01   0.0000000e+00   0.0000000e+00   0.0000000e+00   0.0000000e+00   0.0000000e+00   0.0000000e+00   0.0000000e+00   0.0000000e+00   0.0000000e+00   0.0000000e+00   0.0000000e+00   0.0000000e+00   0.0000000e+00   0.0000000e+00   0.0000000e+00   0.0000000e+00   0.0000000e+00   0.0000000e+00   0.0000000e+00   0.0000000e+00   0.0000000e+00   0.0000000e+00   0.0000000e+00   0.0000000e+00   0.0000000e+00   0.0000000e+00   0.0000000e+00   0.0000000e+00   0.0000000e+00   0.0000000e+00   0.0000000e+00   0.0000000e+00   0.0000000e+00   9.9164701e-01   0.0000000e+00   0.0000000e+00   0.0000000e+00   0.0000000e+00   0.0000000e+00   0.0000000e+00   0.0000000e+00   0.0000000e+00   0.0000000e+00   0.0000000e+00   0.0000000e+00   0.0000000e+00   0.0000000e+00   0.0000000e+00   0.0000000e+00   0.0000000e+00   0.0000000e+00   0.0000000e+00   0.0000000e+00   0.0000000e+00   0.0000000e+00   0.0000000e+00   0.0000000e+00   0.0000000e+00   0.0000000e+00   0.0000000e+00   0.0000000e+00   0.0000000e+00   0.0000000e+00   0.0000000e+00   0.0000000e+00   0.0000000e+00   0.0000000e+00   0.0000000e+00   0.0000000e+00   0.0000000e+00   0.0000000e+00   0.0000000e+00   0.0000000e+00   0.0000000e+00   0.0000000e+00   0.0000000e+00   0.0000000e+00   0.0000000e+00   0.0000000e+00   0.0000000e+00   0.0000000e+00   0.0000000e+00   0.0000000e+00   0.0000000e+00   0.0000000e+00   0.0000000e+00   0.0000000e+00   0.0000000e+00   0.0000000e+00   0.0000000e+00   0.0000000e+00   0.0000000e+00   0.0000000e+00   0.0000000e+00   0.0000000e+00   0.0000000e+00   0.0000000e+00   0.0000000e+00   0.0000000e+00   0.0000000e+00   0.0000000e+00   0.0000000e+00   0.0000000e+00   0.0000000e+00   0.0000000e+00   0.0000000e+00   0.0000000e+00   0.0000000e+00   0.0000000e+00   0.0000000e+00   0.0000000e+00   0.0000000e+00   0.0000000e+00   0.0000000e+00   0.0000000e+00   0.0000000e+00   0.0000000e+00   0.0000000e+00   0.0000000e+00   0.0000000e+00   0.0000000e+00   0.0000000e+00   0.0000000e+00   0.0000000e+00   0.0000000e+00   0.0000000e+00   0.0000000e+00   0.0000000e+00   0.0000000e+00   0.0000000e+00   0.0000000e+00   0.0000000e+00   0.0000000e+00   0.0000000e+00   0.0000000e+00   0.0000000e+00   0.0000000e+00   0.0000000e+00   0.0000000e+00   0.0000000e+00   0.0000000e+00   0.0000000e+00   0.0000000e+00   0.0000000e+00   0.0000000e+00   0.0000000e+00   0.0000000e+00   0.0000000e+00   0.0000000e+00   9.9198624e-01   0.0000000e+00   0.0000000e+00   0.0000000e+00   0.0000000e+00   0.0000000e+00   0.0000000e+00   0.0000000e+00   0.0000000e+00   0.0000000e+00   0.0000000e+00   0.0000000e+00   0.0000000e+00   0.0000000e+00   0.0000000e+00   0.0000000e+00   0.0000000e+00   0.0000000e+00   0.0000000e+00   0.0000000e+00   0.0000000e+00   0.0000000e+00   0.0000000e+00   0.0000000e+00   0.0000000e+00   0.0000000e+00   0.0000000e+00   0.0000000e+00   0.0000000e+00   0.0000000e+00   0.0000000e+00   0.0000000e+00   0.0000000e+00   0.0000000e+00   0.0000000e+00   0.0000000e+00   0.0000000e+00   0.0000000e+00   0.0000000e+00   0.0000000e+00   0.0000000e+00   0.0000000e+00   0.0000000e+00   0.0000000e+00   0.0000000e+00   0.0000000e+00   0.0000000e+00   0.0000000e+00   9.9431251e-01   0.0000000e+00   0.0000000e+00   0.0000000e+00   0.0000000e+00   0.0000000e+00   0.0000000e+00   0.0000000e+00   0.0000000e+00   0.0000000e+00   0.0000000e+00   0.0000000e+00   0.0000000e+00   0.0000000e+00   0.0000000e+00   0.0000000e+00   0.0000000e+00   0.0000000e+00   0.0000000e+00   0.0000000e+00   0.0000000e+00   0.0000000e+00   0.0000000e+00   0.0000000e+00   0.0000000e+00   0.0000000e+00   0.0000000e+00   0.0000000e+00   0.0000000e+00   0.0000000e+00
   0.0000000e+00   2.1735532e-05   0.0000000e+00   0.0000000e+00   0.0000000e+00   0.0000000e+00   8.8870937e-01   9.5228662e-05   4.1712753e-05   8.8672102e-01   0.0000000e+00   1.0331547e-04   0.0000000e+00   0.0000000e+00   2.5061544e-05   2.7216319e-05   9.4116107e-04   0.0000000e+00   6.4035278e-07   2.2379143e-05   8.8898703e-01   0.0000000e+00   0.0000000e+00   1.0353314e-04   2.5441928e-05   8.8798907e-01   0.0000000e+00   1.2633389e-04   2.6991786e-05   1.2641457e-05   8.3383080e-01   0.0000000e+00   8.8884263e-01   0.0000000e+00   1.9539400e-05   4.5941142e-05   0.0000000e+00   8.8400117e-01   0.0000000e+00   0.0000000e+00   8.0349975e-05   6.1104069e-07   0.0000000e+00   7.6328149e-05   0.0000000e+00   3.7138634e-06   8.8801923e-01   8.9104533e-01   0.0000000e+00   0.0000000e+00   1.1044066e-05   0.0000000e+00   5.1341584e-07   0.0000000e+00   0.0000000e+00   8.8868202e-01   6.5218487e-05   1.8577833e-05   8.8671947e-01   1.0012101e-04   8.9609792e-01   8.4682711e-05   1.5268562e-04   2.8395073e-05   3.8829335e-05   7.9415992e-05   0.0000000e+00   0.0000000e+00   1.1474082e-03   2.5500172e-05   2.5844322e-05   1.9266219e-06   1.0569908e-05   1.0432205e-04   2.0420438e-02   0.0000000e+00   6.3295426e-07   8.8948973e-01   0.0000000e+00   0.0000000e+00   7.1563691e-05   8.9909778e-01   8.8886167e-01   4.1848504e-07   1.7456126e-03   0.0000000e+00   0.0000000e+00   0.0000000e+00   3.8291621e-05   0.0000000e+00   2.0356269e-05   2.7943090e-05   0.0000000e+00   0.0000000e+00   0.0000000e+00   0.0000000e+00   8.8943374e-01   0.0000000e+00   0.0000000e+00   0.0000000e+00   0.0000000e+00   2.6300258e-05   1.1309126e-04   0.0000000e+00   0.0000000e+00   3.2046137e-05   2.2120733e-05   8.0158718e-01   4.1145937e-06   0.0000000e+00   0.0000000e+00   3.4679561e-05   0.0000000e+00   0.0000000e+00   0.0000000e+00   1.8764787e-05   0.0000000e+00   0.0000000e+00   7.2816915e-06   0.0000000e+00   0.0000000e+00   0.0000000e+00   2.5120748e-05   1.1146578e-04   0.0000000e+00   0.0000000e+00   3.7014034e-04   1.9614233e-05   3.9695674e-05   0.0000000e+00   0.0000000e+00   8.9022527e-01   3.8276363e-05   0.0000000e+00   0.0000000e+00   8.8884322e-01   1.9020277e-05   0.0000000e+00   1.0110536e-02   0.0000000e+00   0.0000000e+00   2.6827933e-05   3.5549867e-05   1.1074347e-07   0.0000000e+00   5.2718460e-05   5.9252784e-03   8.9136819e-01   8.8666918e-01   2.3685387e-05   0.0000000e+00   0.0000000e+00   0.0000000e+00   3.6035568e-05   8.8731789e-01   2.8611603e-05   8.4921842e-05   8.5347545e-05   0.0000000e+00   0.0000000e+00   0.0000000e+00   2.1708805e-05   0.0000000e+00   0.0000000e+00   1.0480595e-04   8.8960248e-01   0.0000000e+00   3.2544858e-02   0.0000000e+00   0.0000000e+00   0.0000000e+00   0.0000000e+00   0.0000000e+00   2.1829410e-05   0.0000000e+00   8.9060513e-01   3.8313624e-05   0.0000000e+00   0.0000000e+00   2.2168374e-05   0.0000000e+00   1.9288334e-05   0.0000000e+00   0.0000000e+00   1.1073995e-04   0.0000000e+00   0.0000000e+00   0.0000000e+00   8.8872960e-01   8.8981482e-01   8.8921007e-01   0.0000000e+00   0.0000000e+00   0.0000000e+00   0.0000000e+00   8.0927491e-05   2.5984192e-05   8.5258873e-05   2.1802306e-04   2.4415580e-05   0.0000000e+00   2.3486646e-06   2.0387752e-05   0.0000000e+00   0.0000000e+00   0.0000000e+00   1.7159542e-06   0.0000000e+00   0.0000000e+00   0.0000000e+00   1.0155709e-04   0.0000000e+00   0.0000000e+00   2.3505419e-05   0.0000000e+00   2.5569111e-05   9.7191207e-05   0.0000000e+00   8.9216073e-01   2.5538438e-05   2.2841106e-05   2.1691562e-05   7.0072205e-07   0.0000000e+00   2.4841806e-05   2.8007842e-02   2.5496929e-05   2.6793019e-05   2.4255702e-05   8.8004205e-01   1.9978989e-05   1.2027720e-04   0.0000000e+00   0.0000000e+00   0.0000000e+00   2.6546541e-05   0.0000000e+00   6.2608358e-07   0.0000000e+00   9.6374644e-03   0.0000000e+00   0.0000000e+00   1.0608126e-04   0.0000000e+00   0.0000000e+00   0.0000000e+00   0.0000000e+00   7.1932158e-05   0.0000000e+00   0.0000000e+00   4.5132888e-04   0.0000000e+00   0.0000000e+00   2.0544763e-05   0.0000000e+00   3.2209726e-02   0.0000000e+00   4.0729356e-04   0.0000000e+00   3.5800968e-05   1.3691592e-04   0.0000000e+00   6.8685882e-07   9.8300121e-04   0.0000000e+00   3.2687305e-02   5.7826059e-06   0.0000000e+00   0.0000000e+00   0.0000000e+00   3.1341391e-06   0.0000000e+00   1.0590204e-05   8.9094757e-01   0.0000000e+00   2.7759431e-05   0.0000000e+00   8.8832785e-05   2.3614495e-05   1.9554940e-05   3.8024336e-05   0.0000000e+00   0.0000000e+00   7.5833820e-05   0.0000000e+00   0.0000000e+00   1.3120157e-06   8.8547118e-01   6.9467337e-07   2.6141911e-05   0.0000000e+00   0.0000000e+00   2.7065505e-05   0.0000000e+00   0.0000000e+00   8.3609718e-05   8.8992031e-01   0.0000000e+00   2.7947910e-05   2.3065392e-05   0.0000000e+00   2.9572669e-05   0.0000000e+00   2.6748246e-05   0.0000000e+00   4.3080515e-05   0.0000000e+00   0.0000000e+00   2.3908673e-05   6.6089227e-07   2.8012276e-02   1.0796998e-04   0.0000000e+00   0.0000000e+00   0.0000000e+00   2.5988691e-05   0.0000000e+00   0.0000000e+00   0.0000000e+00   7.3888702e-05   5.5688977e-07   0.0000000e+00   0.0000000e+00
   0.0000000e+00   2.7539679e-05   0.0000000e+00   0.0000000e+00   9.0386057e-01   9.2597648e-01   0.0000000e+00   0.0000000e+00   2.2664027e-05   8.3331580e-10   9.1537889e-01   0.0000000e+00   9.2832146e-01   0.0000000e+00   1.9018559e-05   1.6526385e-05   0.0000000e+00   0.0000000e+00   0.0000000e+00   2.9556835e-05   0.0000000e+00   9.3634981e-01   0.0000000e+00   0.0000000e+00   1.7547703e-05   0.0000000e+00   0.0000000e+00   0.0000000e+00   1.7595157e-05   9.1692032e-08   0.0000000e+00   0.0000000e+00   0.0000000e+00   9.3225265e-01   6.1882344e-05   8.9211429e-03   0.0000000e+00   0.0000000e+00   0.0000000e+00   0.0000000e+00   0.0000000e+00   0.0000000e+00   0.0000000e+00   0.0000000e+00   9.1941121e-01   2.3545451e-06   0.0000000e+00   0.0000000e+00   0.0000000e+00   0.0000000e+00   8.0105707e-08   0.0000000e+00   0.0000000e+00   0.0000000e+00   0.0000000e+00   0.0000000e+00   0.0000000e+00   1.4030831e-03   0.0000000e+00   1.7805963e-05   0.0000000e+00   0.0000000e+00   2.0440388e-05   2.6578711e-05   2.8692272e-05   0.0000000e+00   9.1571152e-01   0.0000000e+00   7.1098530e-05   1.7803009e-05   2.6639253e-05   1.2214553e-06   6.7011959e-06   0.0000000e+00   0.0000000e+00   0.0000000e+00   0.0000000e+00   9.5699295e-10   0.0000000e+00   0.0000000e+00   0.0000000e+00   0.0000000e+00   0.0000000e+00   0.0000000e+00   0.0000000e+00   0.0000000e+00   2.4483120e-02   0.0000000e+00   2.8210871e-05   0.0000000e+00   6.3720280e-05   2.4265060e-05   0.0000000e+00   0.0000000e+00   9.2336457e-01   0.0000000e+00   0.0000000e+00   0.0000000e+00   0.0000000e+00   0.0000000e+00   9.3356565e-01   1.8614707e-05   1.3024643e-02   0.0000000e+00   0.0000000e+00   1.9340189e-05   1.6750690e-05   0.0000000e+00   2.6086033e-06   0.0000000e+00   0.0000000e+00   3.4857384e-05   0.0000000e+00   9.3558905e-01   9.1830607e-01   4.0269991e-05   0.0000000e+00   0.0000000e+00   4.6165056e-06   9.3089225e-01   9.2029394e-01   0.0000000e+00   1.6773908e-05   0.0000000e+00   0.0000000e+00   0.0000000e+00   1.5954648e-05   4.9865323e-05   2.9179050e-05   0.0000000e+00   9.2309754e-01   0.0000000e+00   2.3063587e-05   0.0000000e+00   0.0000000e+00   0.0000000e+00   5.8216280e-05   0.0000000e+00   0.0000000e+00   0.0000000e+00   9.2493394e-01   1.8323720e-05   2.6056630e-05   0.0000000e+00   0.0000000e+00   3.8238178e-07   2.8912917e-05   0.0000000e+00   0.0000000e+00   1.6503241e-05   0.0000000e+00   0.0000000e+00   0.0000000e+00   2.4754147e-05   0.0000000e+00   2.5449070e-05   1.6981675e-05   0.0000000e+00   0.0000000e+00   0.0000000e+00   0.0000000e+00   1.9525036e-05   0.0000000e+00   0.0000000e+00   0.0000000e+00   0.0000000e+00   0.0000000e+00   0.0000000e+00   9.2729039e-01   2.8149527e-07   0.0000000e+00   0.0000000e+00   9.2743838e-01   5.3172913e-05   9.2698656e-01   0.0000000e+00   2.7772444e-05   0.0000000e+00   0.0000000e+00   2.7736458e-05   0.0000000e+00   1.8647117e-05   0.0000000e+00   0.0000000e+00   0.0000000e+00   9.2121046e-01   9.1952665e-01   0.0000000e+00   0.0000000e+00   0.0000000e+00   0.0000000e+00   0.0000000e+00   0.0000000e+00   0.0000000e+00   0.0000000e+00   0.0000000e+00   2.6703871e-05   0.0000000e+00   2.1190912e-05   1.9229859e-05   0.0000000e+00   1.4890253e-06   2.0282198e-05   9.1871902e-01   9.3564839e-01   0.0000000e+00   1.0878945e-06   9.1737661e-01   0.0000000e+00   0.0000000e+00   0.0000000e+00   9.3353356e-01   9.1987022e-01   2.3787775e-05   0.0000000e+00   2.7804590e-05   0.0000000e+00   9.3068461e-01   0.0000000e+00   2.6029324e-05   2.8332162e-05   5.4466145e-05   0.0000000e+00   0.0000000e+00   2.5946925e-05   0.0000000e+00   2.7605238e-05   2.3802105e-05   2.3145480e-05   0.0000000e+00   4.6670377e-05   0.0000000e+00   0.0000000e+00   9.3064300e-01   0.0000000e+00   1.8508541e-05   0.0000000e+00   0.0000000e+00   0.0000000e+00   0.0000000e+00   0.0000000e+00   0.0000000e+00   0.0000000e+00   0.0000000e+00   9.3009745e-01   0.0000000e+00   0.0000000e+00   0.0000000e+00   0.0000000e+00   0.0000000e+00   0.0000000e+00   0.0000000e+00   0.0000000e+00   5.5818389e-05   9.3244052e-01   0.0000000e+00   0.0000000e+00   1.5714418e-05   0.0000000e+00   2.7206621e-05   1.7192213e-05   0.0000000e+00   0.0000000e+00   0.0000000e+00   8.9378898e-01   0.0000000e+00   3.6661032e-06   0.0000000e+00   0.0000000e+00   0.0000000e+00   1.9870068e-06   0.0000000e+00   6.7140633e-06   0.0000000e+00   0.0000000e+00   2.1259149e-05   9.3428749e-01   1.5531854e-05   1.6504308e-05   5.3861476e-05   2.4259114e-05   0.0000000e+00   0.0000000e+00   0.0000000e+00   9.3444920e-01   0.0000000e+00   0.0000000e+00   0.0000000e+00   0.0000000e+00   2.4569690e-05   0.0000000e+00   0.0000000e+00   1.7121664e-05   0.0000000e+00   0.0000000e+00   0.0000000e+00   0.0000000e+00   0.0000000e+00   2.7152452e-05   1.9036567e-05   9.3518542e-01   1.8283576e-05   0.0000000e+00   2.7996861e-05   0.0000000e+00   2.5619390e-05   9.2319873e-01   9.2509523e-01   1.6643125e-05   0.0000000e+00   0.0000000e+00   0.0000000e+00   0.0000000e+00   0.0000000e+00   0.0000000e+00   1.7255761e-05   0.0000000e+00   0.0000000e+00   0.0000000e+00   5.3593549e-07   0.0000000e+00   0.0000000e+00   9.1842444e-01
   0.0000000e+00   8.7414262e-01   2.3362558e-02   0.0000000e+00   0.0000000e+00   0.0000000e+00   2.0372394e-05   0.0000000e+00   8.1952900e-01   6.3726626e-05   0.0000000e+00   0.0000000e+00   0.0000000e+00   0.0000000e+00   7.9200687e-01   7.9127335e-01   0.0000000e+00   0.0000000e+00   0.0000000e+00   8.7600022e-01   0.0000000e+00   9.1738715e-05   0.0000000e+00   0.0000000e+00   8.2429881e-01   1.7503881e-05   0.0000000e+00   0.0000000e+00   8.2499849e-01   0.0000000e+00   0.0000000e+00   0.0000000e+00   0.0000000e+00   0.0000000e+00   8.9877285e-01   0.0000000e+00   7.1037575e-06   0.0000000e+00   0.0000000e+00   0.0000000e+00   0.0000000e+00   0.0000000e+00   0.0000000e+00   0.0000000e+00   0.0000000e+00   1.4076190e-01   0.0000000e+00   0.0000000e+00   0.0000000e+00   0.0000000e+00   6.7336101e-06   0.0000000e+00   0.0000000e+00   0.0000000e+00   0.0000000e+00   1.9604844e-05   0.0000000e+00   3.7270403e-03   2.0862588e-05   7.5091778e-01   0.0000000e+00   0.0000000e+00   7.6090554e-01   8.7400279e-01   8.5160965e-01   0.0000000e+00   0.0000000e+00   0.0000000e+00   0.0000000e+00   8.2870373e-01   8.7481121e-01   7.9132196e-02   3.0900917e-01   0.0000000e+00   0.0000000e+00   6.3881918e-06   0.0000000e+00   2.5345003e-05   0.0000000e+00   0.0000000e+00   0.0000000e+00   0.0000000e+00   0.0000000e+00   0.0000000e+00   0.0000000e+00   0.0000000e+00   0.0000000e+00   6.9748423e-06   8.5007777e-01   0.0000000e+00   8.9235922e-01   8.3601585e-01   0.0000000e+00   0.0000000e+00   0.0000000e+00   0.0000000e+00   1.8298649e-05   0.0000000e+00   0.0000000e+00   0.0000000e+00   0.0000000e+00   8.4414182e-01   0.0000000e+00   0.0000000e+00   0.0000000e+00   8.4841578e-01   8.3512530e-01   0.0000000e+00   1.2733669e-01   0.0000000e+00   0.0000000e+00   8.5963310e-01   0.0000000e+00   0.0000000e+00   0.0000000e+00   9.0245349e-01   0.0000000e+00   0.0000000e+00   2.3040051e-01   0.0000000e+00   2.7662125e-04   0.0000000e+00   7.9654808e-01   0.0000000e+00   0.0000000e+00   0.0000000e+00   7.1986527e-01   9.0081076e-01   8.4959016e-01   0.0000000e+00   0.0000000e+00   0.0000000e+00   8.1051540e-01   0.0000000e+00   0.0000000e+00   1.8302072e-05   9.0053891e-01   0.0000000e+00   0.0000000e+00   0.0000000e+00   0.0000000e+00   8.4944289e-01   8.1601994e-01   0.0000000e+00   0.0000000e+00   0.0000000e+00   0.0000000e+00   0.0000000e+00   5.2007107e-05   7.8994903e-01   0.0000000e+00   0.0000000e+00   1.7906658e-04   8.1229975e-01   2.0606144e-05   8.6796698e-01   7.6578692e-01   0.0000000e+00   0.0000000e+00   0.0000000e+00   0.0000000e+00   6.5883690e-01   0.0000000e+00   7.5765434e-06   0.0000000e+00   2.8073145e-05   4.3441564e-02   0.0000000e+00   0.0000000e+00   0.0000000e+00   1.8317867e-02   0.0000000e+00   0.0000000e+00   8.9316619e-01   0.0000000e+00   0.0000000e+00   8.5083703e-01   7.0333348e-06   0.0000000e+00   8.7298865e-01   5.7274469e-06   8.8906016e-01   0.0000000e+00   0.0000000e+00   0.0000000e+00   0.0000000e+00   0.0000000e+00   0.0000000e+00   0.0000000e+00   2.6808738e-05   2.4409277e-05   0.0000000e+00   0.0000000e+00   0.0000000e+00   0.0000000e+00   0.0000000e+00   8.7014633e-01   0.0000000e+00   7.7963101e-01   8.7012524e-01   0.0000000e+00   8.7808348e-02   8.9017844e-01   2.3689754e-04   1.0508259e-04   0.0000000e+00   7.2968451e-02   0.0000000e+00   0.0000000e+00   0.0000000e+00   0.0000000e+00   1.1198913e-04   0.0000000e+00   8.6207111e-01   0.0000000e+00   8.7222837e-01   0.0000000e+00   0.0000000e+00   0.0000000e+00   8.7240379e-01   8.7288435e-01   8.9042857e-01   0.0000000e+00   0.0000000e+00   8.4185861e-01   0.0000000e+00   8.7183597e-01   8.5005293e-01   8.6401377e-01   0.0000000e+00   8.9622532e-01   0.0000000e+00   0.0000000e+00   0.0000000e+00   0.0000000e+00   8.2948797e-01   0.0000000e+00   0.0000000e+00   0.0000000e+00   0.0000000e+00   2.6659394e-02   0.0000000e+00   0.0000000e+00   0.0000000e+00   0.0000000e+00   0.0000000e+00   0.0000000e+00   0.0000000e+00   8.2367763e-06   0.0000000e+00   0.0000000e+00   0.0000000e+00   0.0000000e+00   8.8992870e-01   1.2236206e-04   0.0000000e+00   0.0000000e+00   7.1041031e-01   0.0000000e+00   8.5863377e-01   7.5919027e-01   0.0000000e+00   0.0000000e+00   0.0000000e+00   0.0000000e+00   0.0000000e+00   1.9373636e-01   0.0000000e+00   0.0000000e+00   0.0000000e+00   1.0813105e-01   0.0000000e+00   3.0465332e-01   0.0000000e+00   0.0000000e+00   8.1202529e-01   0.0000000e+00   7.2885781e-01   7.9414291e-01   8.9587660e-01   8.1714108e-01   0.0000000e+00   0.0000000e+00   0.0000000e+00   1.0292577e-04   0.0000000e+00   0.0000000e+00   4.9848915e-05   0.0000000e+00   8.5839259e-01   0.0000000e+00   0.0000000e+00   8.1174982e-01   0.0000000e+00   0.0000000e+00   0.0000000e+00   0.0000000e+00   0.0000000e+00   8.7184018e-01   8.0995676e-01   0.0000000e+00   8.6475377e-01   0.0000000e+00   8.7044560e-01   0.0000000e+00   8.5143657e-01   2.3242463e-04   0.0000000e+00   7.9045761e-01   0.0000000e+00   0.0000000e+00   0.0000000e+00   0.0000000e+00   0.0000000e+00   0.0000000e+00   8.1517293e-01   0.0000000e+00   0.0000000e+00   0.0000000e+00   0.0000000e+00   0.0000000e+00   6.7884157e-06   0.0000000e+00
   0.0000000e+00   2.3694939e-05   0.0000000e+00   0.0000000e+00   1.1264684e-02   1.0308146e-02   0.0000000e+00   0.0000000e+00   1.9423188e-05   7.0067637e-06   9.8629280e-03   0.0000000e+00   1.0248596e-02   0.0000000e+00   1.6317955e-05   1.4157098e-05   0.0000000e+00   0.0000000e+00   0.0000000e+00   2.5439602e-05   0.0000000e+00   9.9695255e-03   0.0000000e+00   0.0000000e+00   1.4501498e-05   0.0000000e+00   0.0000000e+00   0.0000000e+00   1.4578456e-05   1.2195193e-03   0.0000000e+00   0.0000000e+00   0.0000000e+00   1.0020500e-02   5.3565403e-05   1.0000000e+00   0.0000000e+00   0.0000000e+00   0.0000000e+00   0.0000000e+00   0.0000000e+00   0.0000000e+00   0.0000000e+00   0.0000000e+00   9.0607119e-03   2.0214421e-06   0.0000000e+00   0.0000000e+00   0.0000000e+00   0.0000000e+00   6.7355224e-04   0.0000000e+00   0.0000000e+00   0.0000000e+00   0.0000000e+00   0.0000000e+00   0.0000000e+00   2.8236704e-03   0.0000000e+00   1.5255077e-05   0.0000000e+00   0.0000000e+00   1.7473176e-05   2.2875676e-05   2.4641178e-05   0.0000000e+00   9.9844090e-03   0.0000000e+00   7.0077835e-02   1.4825081e-05   2.2937826e-05   1.0486531e-06   5.7531620e-06   0.0000000e+00   0.0000000e+00   0.0000000e+00   0.0000000e+00   8.0466774e-06   0.0000000e+00   1.2710105e-04   0.0000000e+00   0.0000000e+00   0.0000000e+00   0.0000000e+00   0.0000000e+00   0.0000000e+00   5.1509347e-03   0.0000000e+00   2.4233106e-05   0.0000000e+00   5.5159155e-05   2.0868934e-05   0.0000000e+00   0.0000000e+00   1.0206255e-02   0.0000000e+00   0.0000000e+00   0.0000000e+00   0.0000000e+00   0.0000000e+00   9.6294607e-03   1.5639753e-05   6.9478331e-03   0.0000000e+00   0.0000000e+00   1.6583305e-05   1.3965929e-05   0.0000000e+00   2.2395581e-06   0.0000000e+00   0.0000000e+00   3.0004872e-05   0.0000000e+00   9.8353835e-03   9.4395750e-03   3.4811904e-05   0.0000000e+00   0.0000000e+00   3.9633977e-06   9.9236867e-03   1.0503747e-02   0.0000000e+00   1.4364531e-05   0.0000000e+00   0.0000000e+00   0.0000000e+00   1.3650138e-05   4.3139235e-05   2.5060200e-05   0.0000000e+00   1.0188272e-02   0.0000000e+00   1.9727329e-05   0.0000000e+00   0.0000000e+00   0.0000000e+00   5.0386104e-05   0.0000000e+00   0.0000000e+00   0.0000000e+00   1.0453267e-02   1.5596153e-05   2.2353499e-05   0.0000000e+00   0.0000000e+00   3.2151782e-03   1.5439659e-03   0.0000000e+00   0.0000000e+00   1.4137109e-05   0.0000000e+00   0.0000000e+00   0.0000000e+00   2.1225654e-05   0.0000000e+00   2.1881805e-05   1.4544282e-05   0.0000000e+00   0.0000000e+00   0.0000000e+00   0.0000000e+00   1.6752860e-05   0.0000000e+00   0.0000000e+00   0.0000000e+00   0.0000000e+00   0.0000000e+00   0.0000000e+00   1.0608149e-02   1.5711264e-05   0.0000000e+00   0.0000000e+00   1.0344184e-02   4.6005647e-05   1.0317393e-02   0.0000000e+00   2.3855716e-05   0.0000000e+00   0.0000000e+00   2.3871674e-05   0.0000000e+00   1.6053792e-05   0.0000000e+00   0.0000000e+00   0.0000000e+00   9.9718397e-03   9.8907483e-03   0.0000000e+00   0.0000000e+00   0.0000000e+00   0.0000000e+00   0.0000000e+00   0.0000000e+00   0.0000000e+00   0.0000000e+00   0.0000000e+00   2.2973883e-05   0.0000000e+00   1.8203972e-05   1.6379681e-05   0.0000000e+00   1.2783694e-06   1.7457724e-05   1.0339833e-02   1.0033180e-02   0.0000000e+00   9.3398752e-07   1.0226300e-02   0.0000000e+00   0.0000000e+00   0.0000000e+00   1.0111782e-02   9.6025152e-03   2.0424761e-05   6.9948030e-05   2.3930908e-05   0.0000000e+00   1.0106235e-02   0.0000000e+00   2.2410629e-05   2.4381473e-05   4.7123128e-05   0.0000000e+00   0.0000000e+00   2.2245852e-05   0.0000000e+00   2.3752655e-05   2.0390182e-05   1.9869730e-05   0.0000000e+00   4.0363565e-05   0.0000000e+00   0.0000000e+00   1.0390791e-02   0.0000000e+00   1.5446714e-05   0.0000000e+00   0.0000000e+00   0.0000000e+00   0.0000000e+00   0.0000000e+00   0.0000000e+00   0.0000000e+00   0.0000000e+00   1.0115741e-02   0.0000000e+00   0.0000000e+00   0.0000000e+00   0.0000000e+00   0.0000000e+00   0.0000000e+00   0.0000000e+00   0.0000000e+00   4.8297163e-05   1.0131580e-02   0.0000000e+00   0.0000000e+00   1.3443420e-05   0.0000000e+00   2.3385226e-05   1.4675555e-05   0.0000000e+00   0.0000000e+00   0.0000000e+00   8.6548557e-03   0.0000000e+00   3.1474509e-06   0.0000000e+00   0.0000000e+00   0.0000000e+00   1.7059003e-06   0.0000000e+00   5.7642090e-06   0.0000000e+00   0.0000000e+00   1.8184158e-05   9.7568644e-03   1.3273905e-05   1.4137899e-05   4.6607481e-05   2.0827526e-05   0.0000000e+00   0.0000000e+00   0.0000000e+00   1.0023482e-02   0.0000000e+00   0.0000000e+00   0.0000000e+00   0.0000000e+00   2.1088791e-05   0.0000000e+00   0.0000000e+00   1.4202995e-05   0.0000000e+00   0.0000000e+00   0.0000000e+00   0.0000000e+00   0.0000000e+00   2.3367718e-05   1.6341288e-05   9.6113074e-03   1.5728003e-05   0.0000000e+00   2.4086267e-05   0.0000000e+00   2.1996751e-05   1.0618512e-02   1.0398426e-02   1.4256495e-05   0.0000000e+00   0.0000000e+00   0.0000000e+00   0.0000000e+00   0.0000000e+00   0.0000000e+00   1.4171621e-05   0.0000000e+00   0.0000000e+00   0.0000000e+00   4.5063028e-03   0.0000000e+00   0.0000000e+00   9.5114886e-03
   0.0000000e+00   0.0000000e+00   0.0000000e+00   0.0000000e+00   0.0000000e+00   0.0000000e+00   0.0000000e+00   0.0000000e+00   0.0000000e+00   1.4481741e-07   0.0000000e+00   0.0000000e+00   0.0000000e+00   0.0000000e+00   0.0000000e+00   0.0000000e+00   0.0000000e+00   0.0000000e+00   0.0000000e+00   0.0000000e+00   0.0000000e+00   0.0000000e+00   0.0000000e+00   0.0000000e+00   0.0000000e+00   0.0000000e+00   0.0000000e+00   0.0000000e+00   0.0000000e+00   1.5934658e-05   0.0000000e+00   0.0000000e+00   0.0000000e+00   0.0000000e+00   0.0000000e+00   5.7909180e-05   6.6205728e-01   0.0000000e+00   0.0000000e+00   0.0000000e+00   0.0000000e+00   0.0000000e+00   0.0000000e+00   0.0000000e+00   0.0000000e+00   0.0000000e+00   0.0000000e+00   0.0000000e+00   0.0000000e+00   0.0000000e+00   4.4536405e-01   0.0000000e+00   0.0000000e+00   0.0000000e+00   0.0000000e+00   0.0000000e+00   0.0000000e+00   2.3417509e-05   0.0000000e+00   0.0000000e+00   0.0000000e+00   0.0000000e+00   0.0000000e+00   0.0000000e+00   7.3489178e-06   0.0000000e+00   0.0000000e+00   0.0000000e+00   1.4463172e-03   0.0000000e+00   0.0000000e+00   0.0000000e+00   0.0000000e+00   0.0000000e+00   0.0000000e+00   4.4999812e-01   0.0000000e+00   1.6631058e-07   0.0000000e+00   0.0000000e+00   0.0000000e+00   0.0000000e+00   0.0000000e+00   0.0000000e+00   0.0000000e+00   0.0000000e+00   0.0000000e+00   4.8475225e-01   0.0000000e+00   0.0000000e+00   0.0000000e+00   0.0000000e+00   0.0000000e+00   0.0000000e+00   0.0000000e+00   0.0000000e+00   0.0000000e+00   0.0000000e+00   0.0000000e+00   0.0000000e+00   0.0000000e+00   0.0000000e+00   8.4676442e-05   0.0000000e+00   0.0000000e+00   0.0000000e+00   0.0000000e+00   0.0000000e+00   0.0000000e+00   0.0000000e+00   0.0000000e+00   8.9332095e-06   0.0000000e+00   0.0000000e+00   0.0000000e+00   0.0000000e+00   0.0000000e+00   0.0000000e+00   0.0000000e+00   0.0000000e+00   0.0000000e+00   0.0000000e+00   0.0000000e+00   0.0000000e+00   0.0000000e+00   0.0000000e+00   0.0000000e+00   0.0000000e+00   0.0000000e+00   0.0000000e+00   0.0000000e+00   0.0000000e+00   0.0000000e+00   0.0000000e+00   0.0000000e+00   0.0000000e+00   0.0000000e+00   0.0000000e+00   0.0000000e+00   0.0000000e+00   0.0000000e+00   0.0000000e+00   0.0000000e+00   0.0000000e+00   0.0000000e+00   6.6452043e-05   1.9615685e-05   0.0000000e+00   0.0000000e+00   0.0000000e+00   0.0000000e+00   0.0000000e+00   2.0776756e-01   0.0000000e+00   0.0000000e+00   0.0000000e+00   0.0000000e+00   0.0000000e+00   0.0000000e+00   0.0000000e+00   0.0000000e+00   0.0000000e+00   0.0000000e+00   4.7765770e-01   0.0000000e+00   0.0000000e+00   0.0000000e+00   0.0000000e+00   0.0000000e+00   0.0000000e+00   0.0000000e+00   0.0000000e+00   0.0000000e+00   0.0000000e+00   0.0000000e+00   0.0000000e+00   5.0507144e-06   4.6112676e-01   0.0000000e+00   0.0000000e+00   1.4472248e-01   0.0000000e+00   0.0000000e+00   0.0000000e+00   0.0000000e+00   0.0000000e+00   0.0000000e+00   0.0000000e+00   0.0000000e+00   0.0000000e+00   0.0000000e+00   0.0000000e+00   0.0000000e+00   0.0000000e+00   0.0000000e+00   0.0000000e+00   2.7810373e-06   0.0000000e+00   0.0000000e+00   0.0000000e+00   0.0000000e+00   0.0000000e+00   0.0000000e+00   0.0000000e+00   0.0000000e+00   0.0000000e+00   0.0000000e+00   0.0000000e+00   0.0000000e+00   0.0000000e+00   0.0000000e+00   0.0000000e+00   0.0000000e+00   0.0000000e+00   0.0000000e+00   0.0000000e+00   0.0000000e+00   0.0000000e+00   0.0000000e+00   0.0000000e+00   0.0000000e+00   0.0000000e+00   0.0000000e+00   0.0000000e+00   0.0000000e+00   0.0000000e+00   3.6889934e-06   0.0000000e+00   0.0000000e+00   0.0000000e+00   0.0000000e+00   0.0000000e+00   0.0000000e+00   0.0000000e+00   0.0000000e+00   0.0000000e+00   0.0000000e+00   0.0000000e+00   0.0000000e+00   0.0000000e+00   0.0000000e+00   0.0000000e+00   0.0000000e+00   0.0000000e+00   0.0000000e+00   0.0000000e+00   0.0000000e+00   0.0000000e+00   4.8433794e-01   0.0000000e+00   0.0000000e+00   0.0000000e+00   0.0000000e+00   0.0000000e+00   0.0000000e+00   0.0000000e+00   0.0000000e+00   1.0616343e-04   0.0000000e+00   0.0000000e+00   0.0000000e+00   0.0000000e+00   0.0000000e+00   0.0000000e+00   0.0000000e+00   0.0000000e+00   0.0000000e+00   0.0000000e+00   0.0000000e+00   0.0000000e+00   0.0000000e+00   0.0000000e+00   0.0000000e+00   0.0000000e+00   0.0000000e+00   0.0000000e+00   0.0000000e+00   0.0000000e+00   0.0000000e+00   0.0000000e+00   0.0000000e+00   0.0000000e+00   0.0000000e+00   0.0000000e+00   0.0000000e+00   0.0000000e+00   0.0000000e+00   0.0000000e+00   0.0000000e+00   0.0000000e+00   0.0000000e+00   0.0000000e+00   0.0000000e+00   0.0000000e+00   0.0000000e+00   0.0000000e+00   0.0000000e+00   0.0000000e+00   0.0000000e+00   0.0000000e+00   0.0000000e+00   0.0000000e+00   0.0000000e+00   0.0000000e+00   0.0000000e+00   0.0000000e+00   0.0000000e+00   0.0000000e+00   0.0000000e+00   0.0000000e+00   0.0000000e+00   0.0000000e+00   0.0000000e+00   0.0000000e+00   0.0000000e+00   0.0000000e+00   0.0000000e+00   0.0000000e+00   0.0000000e+00   9.3137303e-05   0.0000000e+00   5.7555466e-01   0.0000000e+00
   0.0000000e+00   2.9174298e-05   0.0000000e+00   0.0000000e+00   0.0000000e+00   0.0000000e+00   9.0601206e-01   6.4200652e-05   5.6007788e-05   9.1034441e-01   0.0000000e+00   7.1074563e-05   0.0000000e+00   0.0000000e+00   3.3611125e-05   3.6502660e-05   9.5337748e-04   0.0000000e+00   0.0000000e+00   3.0047804e-05   9.1209032e-01   0.0000000e+00   0.0000000e+00   7.0668708e-05   3.4135797e-05   8.8657579e-01   0.0000000e+00   8.9371928e-05   3.6214577e-05   1.7569150e-05   8.0074690e-01   0.0000000e+00   8.8463106e-01   0.0000000e+00   2.6214640e-05   6.3849191e-05   0.0000000e+00   9.1841177e-01   0.0000000e+00   0.0000000e+00   4.9303977e-05   0.0000000e+00   0.0000000e+00   4.6599300e-05   0.0000000e+00   4.9914161e-06   9.1075139e-01   8.9734811e-01   0.0000000e+00   0.0000000e+00   1.5349088e-05   0.0000000e+00   0.0000000e+00   0.0000000e+00   0.0000000e+00   9.0645346e-01   3.8220865e-05   2.5819550e-05   9.1173514e-01   1.3372256e-04   8.9791059e-01   5.4198585e-05   2.0490630e-04   3.8125226e-05   5.2085505e-05   4.8596945e-05   0.0000000e+00   0.0000000e+00   1.5946727e-03   3.4215269e-05   3.4687433e-05   2.5893713e-06   1.4205910e-05   7.0583109e-05   2.2813175e-02   0.0000000e+00   0.0000000e+00   9.0668234e-01   0.0000000e+00   0.0000000e+00   4.2741088e-05   9.0620694e-01   8.8788606e-01   0.0000000e+00   1.7978572e-03   0.0000000e+00   0.0000000e+00   0.0000000e+00   5.1407062e-05   0.0000000e+00   2.7297161e-05   3.7485982e-05   0.0000000e+00   0.0000000e+00   0.0000000e+00   0.0000000e+00   8.9323800e-01   0.0000000e+00   0.0000000e+00   0.0000000e+00   0.0000000e+00   3.5285924e-05   1.5374359e-04   0.0000000e+00   0.0000000e+00   4.2981681e-05   2.9679970e-05   7.7760472e-01   5.5299958e-06   0.0000000e+00   0.0000000e+00   4.6500355e-05   0.0000000e+00   0.0000000e+00   0.0000000e+00   2.5178948e-05   0.0000000e+00   0.0000000e+00   9.7865613e-06   0.0000000e+00   0.0000000e+00   0.0000000e+00   3.3701916e-05   7.7045849e-05   0.0000000e+00   0.0000000e+00   4.9822344e-04   2.6312247e-05   5.3296258e-05   0.0000000e+00   0.0000000e+00   9.0765007e-01   5.1392049e-05   0.0000000e+00   0.0000000e+00   9.0677039e-01   2.5515947e-05   0.0000000e+00   1.1494813e-02   0.0000000e+00   0.0000000e+00   3.5997129e-05   4.7739127e-05   0.0000000e+00   0.0000000e+00   7.3268336e-05   6.6238075e-03   9.0919487e-01   9.1095224e-01   3.1769733e-05   0.0000000e+00   0.0000000e+00   0.0000000e+00   4.8384557e-05   8.8640330e-01   3.8407873e-05   1.1333923e-04   5.6081406e-05   0.0000000e+00   0.0000000e+00   0.0000000e+00   2.9086334e-05   0.0000000e+00   0.0000000e+00   7.0491067e-05   9.0709599e-01   0.0000000e+00   3.6358258e-02   0.0000000e+00   0.0000000e+00   0.0000000e+00   0.0000000e+00   0.0000000e+00   2.9263619e-05   0.0000000e+00   9.0574735e-01   5.1396169e-05   0.0000000e+00   0.0000000e+00   2.9732764e-05   0.0000000e+00   2.5770346e-05   0.0000000e+00   0.0000000e+00   7.7244897e-05   0.0000000e+00   0.0000000e+00   0.0000000e+00   9.1274992e-01   8.8772147e-01   9.0747872e-01   0.0000000e+00   0.0000000e+00   0.0000000e+00   0.0000000e+00   5.0459801e-05   3.4846386e-05   5.3589838e-05   2.9340988e-04   3.2762883e-05   0.0000000e+00   3.1565949e-06   2.7358752e-05   0.0000000e+00   0.0000000e+00   0.0000000e+00   2.3062349e-06   0.0000000e+00   0.0000000e+00   0.0000000e+00   6.8280589e-05   0.0000000e+00   0.0000000e+00   3.1499457e-05   0.0000000e+00   3.4313387e-05   6.7122653e-05   0.0000000e+00   9.1734103e-01   3.4277679e-05   3.0659391e-05   2.9088883e-05   0.0000000e+00   0.0000000e+00   3.3332365e-05   3.1289623e-02   3.4188278e-05   3.5950867e-05   3.2516700e-05   9.2634956e-01   2.6803292e-05   8.5922313e-05   0.0000000e+00   0.0000000e+00   0.0000000e+00   3.5613915e-05   0.0000000e+00   0.0000000e+00   0.0000000e+00   1.0766721e-02   0.0000000e+00   0.0000000e+00   7.1185979e-05   0.0000000e+00   0.0000000e+00   0.0000000e+00   0.0000000e+00   4.7796749e-05   0.0000000e+00   0.0000000e+00   4.3635085e-04   0.0000000e+00   0.0000000e+00   2.7554220e-05   0.0000000e+00   3.5983857e-02   0.0000000e+00   5.4684793e-04   0.0000000e+00   4.8099646e-05   1.8381408e-04   0.0000000e+00   0.0000000e+00   1.2927214e-03   0.0000000e+00   3.6517395e-02   7.7717968e-06   0.0000000e+00   0.0000000e+00   0.0000000e+00   4.2122692e-06   0.0000000e+00   1.4233188e-05   9.0908378e-01   0.0000000e+00   3.7236365e-05   0.0000000e+00   1.1757111e-04   3.1673143e-05   2.6219371e-05   5.1047801e-05   0.0000000e+00   0.0000000e+00   4.6429242e-05   0.0000000e+00   0.0000000e+00   0.0000000e+00   9.1191111e-01   0.0000000e+00   3.5040311e-05   0.0000000e+00   0.0000000e+00   3.6315388e-05   0.0000000e+00   0.0000000e+00   5.2510732e-05   9.0504823e-01   0.0000000e+00   3.7513610e-05   3.0940901e-05   0.0000000e+00   3.9337792e-05   0.0000000e+00   3.5896864e-05   0.0000000e+00   5.7882692e-05   0.0000000e+00   0.0000000e+00   3.2066588e-05   0.0000000e+00   3.1294577e-02   7.4986725e-05   0.0000000e+00   0.0000000e+00   0.0000000e+00   3.4869341e-05   0.0000000e+00   0.0000000e+00   0.0000000e+00   1.0269083e-04   0.0000000e+00   0.0000000e+00   0.0000000e+00
   0.0000000e+00   0.0000000e+00   0.0000000e+00   0.0000000e+00   0.0000000e+00   0.0000000e+00   0.0000000e+00   0.0000000e+00   0.0000000e+00   0.0000000e+00   0.0000000e+00   0.0000000e+00   0.0000000e+00   9.9518099e-01   0.0000000e+00   0.0000000e+00   0.0000000e+00   0.0000000e+00   0.0000000e+00   0.0000000e+00   0.0000000e+00   0.0000000e+00   0.0000000e+00   0.0000000e+00   0.0000000e+00   0.0000000e+00   0.0000000e+00   0.0000000e+00   0.0000000e+00   0.0000000e+00   0.0000000e+00   9.9681342e-01   0.0000000e+00   0.0000000e+00   0.0000000e+00   0.0000000e+00   0.0000000e+00   0.0000000e+00   1.0000000e+00   0.0000000e+00   0.0000000e+00   0.0000000e+00   9.9617785e-01   0.0000000e+00   0.0000000e+00   0.0000000e+00   0.0000000e+00   0.0000000e+00   0.0000000e+00   0.0000000e+00   0.0000000e+00   0.0000000e+00   0.0000000e+00   0.0000000e+00   0.0000000e+00   0.0000000e+00   0.0000000e+00   0.0000000e+00   0.0000000e+00   0.0000000e+00   0.0000000e+00   0.0000000e+00   0.0000000e+00   0.0000000e+00   0.0000000e+00   0.0000000e+00   0.0000000e+00   0.0000000e+00   0.0000000e+00   0.0000000e+00   0.0000000e+00   0.0000000e+00   0.0000000e+00   0.0000000e+00   0.0000000e+00   0.0000000e+00   0.0000000e+00   0.0000000e+00   0.0000000e+00   0.0000000e+00   0.0000000e+00   0.0000000e+00   0.0000000e+00   0.0000000e+00   0.0000000e+00   9.9567531e-01   0.0000000e+00   0.0000000e+00   0.0000000e+00   0.0000000e+00   0.0000000e+00   0.0000000e+00   0.0000000e+00   0.0000000e+00   0.0000000e+00   9.9670460e-01   0.0000000e+00   0.0000000e+00   0.0000000e+00   0.0000000e+00   0.0000000e+00   0.0000000e+00   0.0000000e+00   0.0000000e+00   0.0000000e+00   0.0000000e+00   0.0000000e+00   0.0000000e+00   0.0000000e+00   0.0000000e+00   0.0000000e+00   0.0000000e+00   0.0000000e+00   0.0000000e+00   0.0000000e+00   0.0000000e+00   0.0000000e+00   0.0000000e+00   0.0000000e+00   0.0000000e+00   0.0000000e+00   0.0000000e+00   0.0000000e+00   0.0000000e+00   0.0000000e+00   0.0000000e+00   0.0000000e+00   0.0000000e+00   0.0000000e+00   9.9295460e-01   0.0000000e+00   0.0000000e+00   0.0000000e+00   0.0000000e+00   0.0000000e+00   0.0000000e+00   0.0000000e+00   0.0000000e+00   0.0000000e+00   0.0000000e+00   0.0000000e+00   0.0000000e+00   0.0000000e+00   0.0000000e+00   0.0000000e+00   0.0000000e+00   0.0000000e+00   0.0000000e+00   0.0000000e+00   0.0000000e+00   0.0000000e+00   0.0000000e+00   0.0000000e+00   0.0000000e+00   0.0000000e+00   0.0000000e+00   0.0000000e+00   0.0000000e+00   0.0000000e+00   0.0000000e+00   0.0000000e+00   0.0000000e+00   0.0000000e+00   0.0000000e+00   0.0000000e+00   0.0000000e+00   0.0000000e+00   0.0000000e+00   0.0000000e+00   0.0000000e+00   0.0000000e+00   0.0000000e+00   0.0000000e+00   0.0000000e+00   0.0000000e+00   0.0000000e+00   0.0000000e+00   0.0000000e+00   0.0000000e+00   0.0000000e+00   0.0000000e+00   0.0000000e+00   0.0000000e+00   0.0000000e+00   0.0000000e+00   0.0000000e+00   0.0000000e+00   0.0000000e+00   0.0000000e+00   0.0000000e+00   0.0000000e+00   0.0000000e+00   0.0000000e+00   0.0000000e+00   0.0000000e+00   0.0000000e+00   0.0000000e+00   0.0000000e+00   0.0000000e+00   0.0000000e+00   0.0000000e+00   0.0000000e+00   0.0000000e+00   0.0000000e+00   0.0000000e+00   0.0000000e+00   0.0000000e+00   0.0000000e+00   0.0000000e+00   0.0000000e+00   0.0000000e+00   0.0000000e+00   0.0000000e+00   0.0000000e+00   0.0000000e+00   0.0000000e+00   0.0000000e+00   0.0000000e+00   0.0000000e+00   0.0000000e+00   0.0000000e+00   0.0000000e+00   0.0000000e+00   0.0000000e+00   0.0000000e+00   0.0000000e+00   0.0000000e+00   0.0000000e+00   0.0000000e+00   0.0000000e+00   0.0000000e+00   0.0000000e+00   0.0000000e+00   0.0000000e+00   0.0000000e+00   0.0000000e+00   0.0000000e+00   0.0000000e+00   0.0000000e+00   0.0000000e+00   0.0000000e+00   0.0000000e+00   0.0000000e+00   0.0000000e+00   0.0000000e+00   9.9322786e-01   0.0000000e+00   0.0000000e+00   0.0000000e+00   0.0000000e+00   0.0000000e+00   0.0000000e+00   0.0000000e+00   0.0000000e+00   0.0000000e+00   0.0000000e+00   0.0000000e+00   0.0000000e+00   0.0000000e+00   0.0000000e+00   0.0000000e+00   0.0000000e+00   0.0000000e+00   0.0000000e+00   0.0000000e+00   0.0000000e+00   0.0000000e+00   0.0000000e+00   0.0000000e+00   0.0000000e+00   0.0000000e+00   0.0000000e+00   0.0000000e+00   0.0000000e+00   0.0000000e+00   0.0000000e+00   0.0000000e+00   0.0000000e+00   0.0000000e+00   0.0000000e+00   0.0000000e+00   0.0000000e+00   0.0000000e+00   0.0000000e+00   0.0000000e+00   0.0000000e+00   0.0000000e+00   0.0000000e+00   0.0000000e+00   0.0000000e+00   0.0000000e+00   0.0000000e+00   0.0000000e+00   9.9586691e-01   0.0000000e+00   0.0000000e+00   0.0000000e+00   0.0000000e+00   0.0000000e+00   0.0000000e+00   0.0000000e+00   0.0000000e+00   0.0000000e+00   0.0000000e+00   0.0000000e+00   0.0000000e+00   0.0000000e+00   0.0000000e+00   0.0000000e+00   0.0000000e+00   0.0000000e+00   0.0000000e+00   0.0000000e+00   0.0000000e+00   0.0000000e+00   0.0000000e+00   0.0000000e+00   0.0000000e+00   0.0000000e+00   0.0000000e+00   0.0000000e+00   0.0000000e+00   0.0000000e+00
   0.0000000e+00   0.0000000e+00   0.0000000e+00   0.0000000e+00   0.0000000e+00   0.0000000e+00   1.3391270e-04   0.0000000e+00   0.0000000e+00   1.9956066e-04   0.0000000e+00   0.0000000e+00   0.0000000e+00   0.0000000e+00   0.0000000e+00   0.0000000e+00   0.0000000e+00   1.6068960e-01   0.0000000e+00   0.0000000e+00   1.8975965e-04   0.0000000e+00   0.0000000e+00   0.0000000e+00   0.0000000e+00   1.4543483e-04   0.0000000e+00   0.0000000e+00   0.0000000e+00   0.0000000e+00   1.0724871e-04   0.0000000e+00   1.4131119e-04   0.0000000e+00   0.0000000e+00   0.0000000e+00   0.0000000e+00   1.8583498e-04   0.0000000e+00   1.0000000e+00   0.0000000e+00   0.0000000e+00   0.0000000e+00   0.0000000e+00   0.0000000e+00   0.0000000e+00   1.8482647e-04   1.5688013e-04   0.0000000e+00   0.0000000e+00   0.0000000e+00   0.0000000e+00   0.0000000e+00   0.0000000e+00   0.0000000e+00   1.3107208e-04   0.0000000e+00   0.0000000e+00   1.9344446e-04   0.0000000e+00   1.5999446e-04   0.0000000e+00   0.0000000e+00   0.0000000e+00   0.0000000e+00   0.0000000e+00   0.0000000e+00   0.0000000e+00   0.0000000e+00   0.0000000e+00   0.0000000e+00   0.0000000e+00   0.0000000e+00   0.0000000e+00   2.9963706e-01   0.0000000e+00   0.0000000e+00   1.3267582e-04   0.0000000e+00   0.0000000e+00   0.0000000e+00   1.5577623e-04   1.4361060e-04   0.0000000e+00   0.0000000e+00   0.0000000e+00   0.0000000e+00   0.0000000e+00   0.0000000e+00   3.1539668e-01   0.0000000e+00   0.0000000e+00   0.0000000e+00   0.0000000e+00   0.0000000e+00   0.0000000e+00   1.4117242e-04   0.0000000e+00   0.0000000e+00   0.0000000e+00   0.0000000e+00   0.0000000e+00   0.0000000e+00   0.0000000e+00   0.0000000e+00   0.0000000e+00   0.0000000e+00   1.0495252e-04   0.0000000e+00   2.4298283e-01   0.0000000e+00   0.0000000e+00   0.0000000e+00   0.0000000e+00   0.0000000e+00   0.0000000e+00   0.0000000e+00   0.0000000e+00   0.0000000e+00   0.0000000e+00   0.0000000e+00   0.0000000e+00   0.0000000e+00   0.0000000e+00   0.0000000e+00   0.0000000e+00   0.0000000e+00   0.0000000e+00   0.0000000e+00   0.0000000e+00   0.0000000e+00   1.3300628e-04   0.0000000e+00   0.0000000e+00   0.0000000e+00   1.2744653e-04   0.0000000e+00   0.0000000e+00   5.6027314e-05   0.0000000e+00   0.0000000e+00   0.0000000e+00   0.0000000e+00   0.0000000e+00   0.0000000e+00   0.0000000e+00   3.6377175e-05   1.4501831e-04   1.9378202e-04   0.0000000e+00   0.0000000e+00   0.0000000e+00   0.0000000e+00   0.0000000e+00   1.4389672e-04   0.0000000e+00   0.0000000e+00   0.0000000e+00   0.0000000e+00   2.4140244e-01   0.0000000e+00   0.0000000e+00   0.0000000e+00   0.0000000e+00   0.0000000e+00   1.3238693e-04   0.0000000e+00   2.0032940e-04   0.0000000e+00   0.0000000e+00   0.0000000e+00   0.0000000e+00   0.0000000e+00   0.0000000e+00   0.0000000e+00   1.2642490e-04   0.0000000e+00   0.0000000e+00   0.0000000e+00   0.0000000e+00   0.0000000e+00   0.0000000e+00   0.0000000e+00   0.0000000e+00   0.0000000e+00   0.0000000e+00   0.0000000e+00   0.0000000e+00   1.8642635e-04   1.4757600e-04   1.3396837e-04   0.0000000e+00   0.0000000e+00   0.0000000e+00   0.0000000e+00   0.0000000e+00   0.0000000e+00   0.0000000e+00   0.0000000e+00   0.0000000e+00   0.0000000e+00   0.0000000e+00   0.0000000e+00   0.0000000e+00   0.0000000e+00   0.0000000e+00   0.0000000e+00   0.0000000e+00   0.0000000e+00   2.1496484e-01   0.0000000e+00   0.0000000e+00   0.0000000e+00   0.0000000e+00   0.0000000e+00   0.0000000e+00   0.0000000e+00   0.0000000e+00   2.0213287e-04   0.0000000e+00   0.0000000e+00   0.0000000e+00   0.0000000e+00   0.0000000e+00   0.0000000e+00   1.7240186e-04   0.0000000e+00   0.0000000e+00   0.0000000e+00   2.7433921e-04   0.0000000e+00   0.0000000e+00   0.0000000e+00   0.0000000e+00   0.0000000e+00   0.0000000e+00   0.0000000e+00   0.0000000e+00   0.0000000e+00   5.9323272e-05   0.0000000e+00   0.0000000e+00   0.0000000e+00   0.0000000e+00   0.0000000e+00   0.0000000e+00   0.0000000e+00   0.0000000e+00   0.0000000e+00   0.0000000e+00   0.0000000e+00   0.0000000e+00   0.0000000e+00   0.0000000e+00   0.0000000e+00   1.9826650e-04   0.0000000e+00   0.0000000e+00   0.0000000e+00   0.0000000e+00   0.0000000e+00   4.1203960e-01   0.0000000e+00   0.0000000e+00   0.0000000e+00   2.0120623e-04   0.0000000e+00   0.0000000e+00   0.0000000e+00   0.0000000e+00   0.0000000e+00   0.0000000e+00   0.0000000e+00   1.3262120e-04   0.0000000e+00   0.0000000e+00   0.0000000e+00   0.0000000e+00   0.0000000e+00   0.0000000e+00   0.0000000e+00   3.0670417e-01   0.0000000e+00   0.0000000e+00   0.0000000e+00   0.0000000e+00   0.0000000e+00   1.9622529e-04   0.0000000e+00   0.0000000e+00   0.0000000e+00   0.0000000e+00   0.0000000e+00   0.0000000e+00   0.0000000e+00   0.0000000e+00   1.2477481e-04   0.0000000e+00   0.0000000e+00   0.0000000e+00   0.0000000e+00   0.0000000e+00   0.0000000e+00   0.0000000e+00   0.0000000e+00   0.0000000e+00   0.0000000e+00   0.0000000e+00   0.0000000e+00   0.0000000e+00   1.7242916e-04   0.0000000e+00   0.0000000e+00   0.0000000e+00   0.0000000e+00   0.0000000e+00   0.0000000e+00   0.0000000e+00   0.0000000e+00   0.0000000e+00   0.0000000e+00   0.0000000e+00   0.0000000e+00
   0.0000000e+00   0.0000000e+00   0.0000000e+00   0.0000000e+00   0.0000000e+00   0.0000000e+00   6.4281939e-05   3.4204948e-01   0.0000000e+00   9.7420120e-05   0.0000000e+00   3.2600500e-01   0.0000000e+00   0.0000000e+00   0.0000000e+00   0.0000000e+00   3.0630178e-01   0.0000000e+00   8.6341411e-03   0.0000000e+00   1.7398525e-04   0.0000000e+00   0.0000000e+00   3.7237582e-01   0.0000000e+00   6.6000166e-05   0.0000000e+00   3.3848548e-01   0.0000000e+00   0.0000000e+00   3.5369178e-05   0.0000000e+00   7.8955643e-05   0.0000000e+00   0.0000000e+00   0.0000000e+00   0.0000000e+00   4.7798512e-05   0.0000000e+00   0.0000000e+00   9.5686539e-01   8.4035603e-03   0.0000000e+00   8.5370020e-01   0.0000000e+00   0.0000000e+00   1.4013641e-04   4.2835409e-05   0.0000000e+00   0.0000000e+00   0.0000000e+00   0.0000000e+00   7.2873790e-03   0.0000000e+00   0.0000000e+00   6.2312869e-05   3.6850760e-01   0.0000000e+00   1.3171700e-04   0.0000000e+00   1.2030324e-04   3.8222343e-01   0.0000000e+00   0.0000000e+00   0.0000000e+00   8.4208199e-01   0.0000000e+00   0.0000000e+00   0.0000000e+00   0.0000000e+00   0.0000000e+00   0.0000000e+00   0.0000000e+00   3.6397570e-01   0.0000000e+00   0.0000000e+00   8.6441570e-03   5.4722568e-05   0.0000000e+00   0.0000000e+00   9.0470219e-01   1.6795230e-04   9.9056011e-05   3.1978823e-03   3.6898323e-01   0.0000000e+00   0.0000000e+00   0.0000000e+00   0.0000000e+00   0.0000000e+00   0.0000000e+00   0.0000000e+00   0.0000000e+00   0.0000000e+00   0.0000000e+00   0.0000000e+00   6.4145151e-05   0.0000000e+00   0.0000000e+00   0.0000000e+00   0.0000000e+00   0.0000000e+00   0.0000000e+00   0.0000000e+00   0.0000000e+00   0.0000000e+00   0.0000000e+00   3.2530580e-05   0.0000000e+00   0.0000000e+00   0.0000000e+00   0.0000000e+00   0.0000000e+00   0.0000000e+00   0.0000000e+00   0.0000000e+00   0.0000000e+00   0.0000000e+00   0.0000000e+00   0.0000000e+00   0.0000000e+00   0.0000000e+00   0.0000000e+00   3.3084669e-01   0.0000000e+00   0.0000000e+00   0.0000000e+00   0.0000000e+00   0.0000000e+00   0.0000000e+00   0.0000000e+00   8.3757692e-05   0.0000000e+00   0.0000000e+00   0.0000000e+00   5.9781013e-05   0.0000000e+00   0.0000000e+00   0.0000000e+00   0.0000000e+00   0.0000000e+00   0.0000000e+00   0.0000000e+00   5.9930633e-03   0.0000000e+00   0.0000000e+00   0.0000000e+00   1.1284268e-04   1.0521016e-04   0.0000000e+00   0.0000000e+00   0.0000000e+00   0.0000000e+00   0.0000000e+00   6.8645885e-05   0.0000000e+00   0.0000000e+00   3.5842956e-01   0.0000000e+00   0.0000000e+00   0.0000000e+00   0.0000000e+00   0.0000000e+00   0.0000000e+00   3.7692275e-01   5.6561249e-05   0.0000000e+00   0.0000000e+00   0.0000000e+00   0.0000000e+00   0.0000000e+00   0.0000000e+00   0.0000000e+00   0.0000000e+00   0.0000000e+00   7.5305600e-05   0.0000000e+00   0.0000000e+00   0.0000000e+00   0.0000000e+00   0.0000000e+00   0.0000000e+00   0.0000000e+00   0.0000000e+00   5.5631089e-01   0.0000000e+00   0.0000000e+00   0.0000000e+00   1.6158250e-04   6.0830804e-05   6.9294828e-05   0.0000000e+00   0.0000000e+00   0.0000000e+00   0.0000000e+00   8.9347440e-01   0.0000000e+00   7.6267716e-01   0.0000000e+00   0.0000000e+00   0.0000000e+00   0.0000000e+00   0.0000000e+00   0.0000000e+00   0.0000000e+00   0.0000000e+00   0.0000000e+00   0.0000000e+00   0.0000000e+00   0.0000000e+00   3.6447095e-01   0.0000000e+00   0.0000000e+00   0.0000000e+00   0.0000000e+00   0.0000000e+00   2.9601900e-01   0.0000000e+00   2.5468514e-04   0.0000000e+00   0.0000000e+00   0.0000000e+00   9.2313226e-03   0.0000000e+00   0.0000000e+00   0.0000000e+00   0.0000000e+00   0.0000000e+00   0.0000000e+00   6.7371288e-05   0.0000000e+00   3.7062632e-01   0.0000000e+00   0.0000000e+00   0.0000000e+00   0.0000000e+00   0.0000000e+00   8.6382042e-03   0.0000000e+00   0.0000000e+00   0.0000000e+00   0.0000000e+00   3.7316179e-01   0.0000000e+00   0.0000000e+00   0.0000000e+00   0.0000000e+00   2.8726030e-01   0.0000000e+00   0.0000000e+00   3.8160177e-01   0.0000000e+00   0.0000000e+00   0.0000000e+00   0.0000000e+00   0.0000000e+00   0.0000000e+00   0.0000000e+00   0.0000000e+00   0.0000000e+00   0.0000000e+00   0.0000000e+00   9.2178731e-03   0.0000000e+00   0.0000000e+00   0.0000000e+00   0.0000000e+00   0.0000000e+00   0.0000000e+00   0.0000000e+00   0.0000000e+00   0.0000000e+00   0.0000000e+00   9.7894203e-05   0.0000000e+00   0.0000000e+00   0.0000000e+00   0.0000000e+00   0.0000000e+00   0.0000000e+00   0.0000000e+00   0.0000000e+00   0.0000000e+00   7.5582095e-01   0.0000000e+00   0.0000000e+00   1.6844792e-02   1.2087730e-04   9.4477551e-03   0.0000000e+00   0.0000000e+00   0.0000000e+00   0.0000000e+00   0.0000000e+00   0.0000000e+00   8.8365687e-01   3.4940634e-05   0.0000000e+00   0.0000000e+00   0.0000000e+00   0.0000000e+00   0.0000000e+00   0.0000000e+00   0.0000000e+00   0.0000000e+00   0.0000000e+00   0.0000000e+00   0.0000000e+00   0.0000000e+00   8.9479987e-03   0.0000000e+00   3.3439766e-01   0.0000000e+00   0.0000000e+00   0.0000000e+00   0.0000000e+00   0.0000000e+00   0.0000000e+00   0.0000000e+00   0.0000000e+00   7.9225577e-03   0.0000000e+00   0.0000000e+00
   0.0000000e+00   0.0000000e+00   0.0000000e+00   0.0000000e+00   0.0000000e+00   0.0000000e+00   4.9975007e-07   3.5374886e-02   0.0000000e+00   8.8924103e-07   0.0000000e+00   1.2799140e-02   0.0000000e+00   0.0000000e+00   0.0000000e+00   0.0000000e+00   1.7757439e-02   0.0000000e+00   6.7455617e-01   0.0000000e+00   2.2931180e-06   0.0000000e+00   0.0000000e+00   3.3589681e-02   0.0000000e+00   4.5431025e-07   0.0000000e+00   2.3797429e-02   0.0000000e+00   0.0000000e+00   0.0000000e+00   0.0000000e+00   7.0362894e-07   0.0000000e+00   0.0000000e+00   0.0000000e+00   0.0000000e+00   0.0000000e+00   0.0000000e+00   0.0000000e+00   8.6203741e-03   7.2576242e-01   0.0000000e+00   1.1749897e-02   0.0000000e+00   0.0000000e+00   1.6925350e-06   0.0000000e+00   0.0000000e+00   0.0000000e+00   0.0000000e+00   0.0000000e+00   7.4555092e-01   0.0000000e+00   0.0000000e+00   4.7606064e-07   2.6919672e-02   0.0000000e+00   1.5036647e-06   0.0000000e+00   1.3959259e-06   4.0273483e-02   0.0000000e+00   0.0000000e+00   0.0000000e+00   1.2045160e-02   0.0000000e+00   0.0000000e+00   0.0000000e+00   0.0000000e+00   0.0000000e+00   0.0000000e+00   0.0000000e+00   3.4125836e-02   0.0000000e+00   0.0000000e+00   6.8392021e-01   3.4631245e-07   0.0000000e+00   0.0000000e+00   9.0803113e-03   2.2991869e-06   1.0657980e-06   2.7183312e-03   3.5102296e-02   0.0000000e+00   0.0000000e+00   0.0000000e+00   0.0000000e+00   0.0000000e+00   0.0000000e+00   0.0000000e+00   0.0000000e+00   0.0000000e+00   0.0000000e+00   0.0000000e+00   4.4729009e-07   0.0000000e+00   0.0000000e+00   0.0000000e+00   0.0000000e+00   0.0000000e+00   0.0000000e+00   0.0000000e+00   0.0000000e+00   0.0000000e+00   0.0000000e+00   0.0000000e+00   0.0000000e+00   0.0000000e+00   0.0000000e+00   0.0000000e+00   0.0000000e+00   0.0000000e+00   0.0000000e+00   0.0000000e+00   0.0000000e+00   0.0000000e+00   0.0000000e+00   0.0000000e+00   0.0000000e+00   0.0000000e+00   0.0000000e+00   1.9069510e-02   0.0000000e+00   0.0000000e+00   0.0000000e+00   0.0000000e+00   0.0000000e+00   0.0000000e+00   0.0000000e+00   8.6032626e-07   0.0000000e+00   0.0000000e+00   0.0000000e+00   4.4442568e-07   0.0000000e+00   0.0000000e+00   0.0000000e+00   0.0000000e+00   0.0000000e+00   0.0000000e+00   0.0000000e+00   2.6738418e-05   0.0000000e+00   0.0000000e+00   0.0000000e+00   1.3465392e-06   1.0303529e-06   0.0000000e+00   0.0000000e+00   0.0000000e+00   0.0000000e+00   0.0000000e+00   5.1239807e-07   0.0000000e+00   0.0000000e+00   9.3181341e-02   0.0000000e+00   0.0000000e+00   0.0000000e+00   0.0000000e+00   0.0000000e+00   0.0000000e+00   3.1522682e-02   3.8358960e-07   0.0000000e+00   0.0000000e+00   0.0000000e+00   0.0000000e+00   0.0000000e+00   0.0000000e+00   0.0000000e+00   0.0000000e+00   0.0000000e+00   7.3250773e-07   0.0000000e+00   0.0000000e+00   0.0000000e+00   0.0000000e+00   0.0000000e+00   0.0000000e+00   0.0000000e+00   0.0000000e+00   1.3364263e-02   0.0000000e+00   0.0000000e+00   0.0000000e+00   2.0863967e-06   3.7327302e-07   5.9427498e-07   0.0000000e+00   0.0000000e+00   0.0000000e+00   0.0000000e+00   9.0019328e-03   0.0000000e+00   1.4429264e-02   0.0000000e+00   0.0000000e+00   0.0000000e+00   0.0000000e+00   0.0000000e+00   0.0000000e+00   0.0000000e+00   0.0000000e+00   0.0000000e+00   0.0000000e+00   0.0000000e+00   0.0000000e+00   5.3538722e-02   0.0000000e+00   0.0000000e+00   0.0000000e+00   0.0000000e+00   0.0000000e+00   9.4273725e-03   0.0000000e+00   3.7333118e-06   0.0000000e+00   0.0000000e+00   0.0000000e+00   7.0782244e-01   0.0000000e+00   0.0000000e+00   0.0000000e+00   0.0000000e+00   0.0000000e+00   0.0000000e+00   0.0000000e+00   0.0000000e+00   1.2537797e-02   0.0000000e+00   0.0000000e+00   0.0000000e+00   0.0000000e+00   0.0000000e+00   6.8096763e-01   0.0000000e+00   0.0000000e+00   0.0000000e+00   0.0000000e+00   3.4834589e-02   0.0000000e+00   0.0000000e+00   0.0000000e+00   0.0000000e+00   2.7491993e-02   0.0000000e+00   0.0000000e+00   4.7582757e-02   0.0000000e+00   0.0000000e+00   0.0000000e+00   0.0000000e+00   0.0000000e+00   0.0000000e+00   0.0000000e+00   0.0000000e+00   0.0000000e+00   0.0000000e+00   0.0000000e+00   7.0020049e-01   0.0000000e+00   0.0000000e+00   0.0000000e+00   0.0000000e+00   0.0000000e+00   0.0000000e+00   0.0000000e+00   0.0000000e+00   0.0000000e+00   0.0000000e+00   1.1244761e-06   0.0000000e+00   0.0000000e+00   0.0000000e+00   0.0000000e+00   0.0000000e+00   0.0000000e+00   0.0000000e+00   0.0000000e+00   0.0000000e+00   1.1319910e-02   0.0000000e+00   0.0000000e+00   4.4863360e-01   1.2923904e-06   6.8227867e-01   0.0000000e+00   0.0000000e+00   0.0000000e+00   0.0000000e+00   0.0000000e+00   0.0000000e+00   8.8637621e-03   0.0000000e+00   0.0000000e+00   0.0000000e+00   0.0000000e+00   0.0000000e+00   0.0000000e+00   0.0000000e+00   0.0000000e+00   0.0000000e+00   0.0000000e+00   0.0000000e+00   0.0000000e+00   0.0000000e+00   7.0496974e-01   0.0000000e+00   2.2333399e-02   0.0000000e+00   0.0000000e+00   0.0000000e+00   0.0000000e+00   0.0000000e+00   0.0000000e+00   0.0000000e+00   0.0000000e+00   7.4181073e-01   0.0000000e+00   0.0000000e+00
   0.0000000e+00   0.0000000e+00   0.0000000e+00   0.0000000e+00   0.0000000e+00   0.0000000e+00   0.0000000e+00   0.0000000e+00   0.0000000e+00   0.0000000e+00   0.0000000e+00   0.0000000e+00   0.0000000e+00   9.9326401e-01   0.0000000e+00   0.0000000e+00   0.0000000e+00   0.0000000e+00   0.0000000e+00   0.0000000e+00   0.0000000e+00   0.0000000e+00   0.0000000e+00   0.0000000e+00   0.0000000e+00   0.0000000e+00   0.0000000e+00   0.0000000e+00   0.0000000e+00   0.0000000e+00   0.0000000e+00   9.9446171e-01   0.0000000e+00   0.0000000e+00   0.0000000e+00   0.0000000e+00   0.0000000e+00   0.0000000e+00   9.9617785e-01   0.0000000e+00   0.0000000e+00   0.0000000e+00   9.9400507e-01   0.0000000e+00   0.0000000e+00   0.0000000e+00   0.0000000e+00   0.0000000e+00   0.0000000e+00   0.0000000e+00   0.0000000e+00   0.0000000e+00   0.0000000e+00   0.0000000e+00   0.0000000e+00   0.0000000e+00   0.0000000e+00   0.0000000e+00   0.0000000e+00   0.0000000e+00   0.0000000e+00   0.0000000e+00   0.0000000e+00   0.0000000e+00   0.0000000e+00   0.0000000e+00   0.0000000e+00   0.0000000e+00   0.0000000e+00   0.0000000e+00   0.0000000e+00   0.0000000e+00   0.0000000e+00   0.0000000e+00   0.0000000e+00   0.0000000e+00   0.0000000e+00   0.0000000e+00   0.0000000e+00   0.0000000e+00   0.0000000e+00   0.0000000e+00   0.0000000e+00   0.0000000e+00   0.0000000e+00   9.9361221e-01   0.0000000e+00   0.0000000e+00   0.0000000e+00   0.0000000e+00   0.0000000e+00   0.0000000e+00   0.0000000e+00   0.0000000e+00   0.0000000e+00   9.9438506e-01   0.0000000e+00   0.0000000e+00   0.0000000e+00   0.0000000e+00   0.0000000e+00   0.0000000e+00   0.0000000e+00   0.0000000e+00   0.0000000e+00   0.0000000e+00   0.0000000e+00   0.0000000e+00   0.0000000e+00   0.0000000e+00   0.0000000e+00   0.0000000e+00   0.0000000e+00   0.0000000e+00   0.0000000e+00   0.0000000e+00   0.0000000e+00   0.0000000e+00   0.0000000e+00   0.0000000e+00   0.0000000e+00   0.0000000e+00   0.0000000e+00   0.0000000e+00   0.0000000e+00   0.0000000e+00   0.0000000e+00   0.0000000e+00   0.0000000e+00   9.9153421e-01   0.0000000e+00   0.0000000e+00   0.0000000e+00   0.0000000e+00   0.0000000e+00   0.0000000e+00   0.0000000e+00   0.0000000e+00   0.0000000e+00   0.0000000e+00   0.0000000e+00   0.0000000e+00   0.0000000e+00   0.0000000e+00   0.0000000e+00   0.0000000e+00   0.0000000e+00   0.0000000e+00   0.0000000e+00   0.0000000e+00   0.0000000e+00   0.0000000e+00   0.0000000e+00   0.0000000e+00   0.0000000e+00   0.0000000e+00   0.0000000e+00   0.0000000e+00   0.0000000e+00   0.0000000e+00   0.0000000e+00   0.0000000e+00   0.0000000e+00   0.0000000e+00   0.0000000e+00   0.0000000e+00   0.0000000e+00   0.0000000e+00   0.0000000e+00   0.0000000e+00   0.0000000e+00   0.0000000e+00   0.0000000e+00   0.0000000e+00   0.0000000e+00   0.0000000e+00   0.0000000e+00   0.0000000e+00   0.0000000e+00   0.0000000e+00   0.0000000e+00   0.0000000e+00   0.0000000e+00   0.0000000e+00   0.0000000e+00   0.0000000e+00   0.0000000e+00   0.0000000e+00   0.0000000e+00   0.0000000e+00   0.0000000e+00   0.0000000e+00   0.0000000e+00   0.0000000e+00   0.0000000e+00   0.0000000e+00   0.0000000e+00   0.0000000e+00   0.0000000e+00   0.0000000e+00   0.0000000e+00   0.0000000e+00   0.0000000e+00   0.0000000e+00   0.0000000e+00   0.0000000e+00   0.0000000e+00   0.0000000e+00   0.0000000e+00   0.0000000e+00   0.0000000e+00   0.0000000e+00   0.0000000e+00   0.0000000e+00   0.0000000e+00   0.0000000e+00   0.0000000e+00   0.0000000e+00   0.0000000e+00   0.0000000e+00   0.0000000e+00   0.0000000e+00   0.0000000e+00   0.0000000e+00   0.0000000e+00   0.0000000e+00   0.0000000e+00   0.0000000e+00   0.0000000e+00   0.0000000e+00   0.0000000e+00   0.0000000e+00   0.0000000e+00   0.0000000e+00   0.0000000e+00   0.0000000e+00   0.0000000e+00   0.0000000e+00   0.0000000e+00   0.0000000e+00   0.0000000e+00   0.0000000e+00   0.0000000e+00   0.0000000e+00   0.0000000e+00   9.9181590e-01   0.0000000e+00   0.0000000e+00   0.0000000e+00   0.0000000e+00   0.0000000e+00   0.0000000e+00   0.0000000e+00   0.0000000e+00   0.0000000e+00   0.0000000e+00   0.0000000e+00   0.0000000e+00   0.0000000e+00   0.0000000e+00   0.0000000e+00   0.0000000e+00   0.0000000e+00   0.0000000e+00   0.0000000e+00   0.0000000e+00   0.0000000e+00   0.0000000e+00   0.0000000e+00   0.0000000e+00   0.0000000e+00   0.0000000e+00   0.0000000e+00   0.0000000e+00   0.0000000e+00   0.0000000e+00   0.0000000e+00   0.0000000e+00   0.0000000e+00   0.0000000e+00   0.0000000e+00   0.0000000e+00   0.0000000e+00   0.0000000e+00   0.0000000e+00   0.0000000e+00   0.0000000e+00   0.0000000e+00   0.0000000e+00   0.0000000e+00   0.0000000e+00   0.0000000e+00   0.0000000e+00   9.9368511e-01   0.0000000e+00   0.0000000e+00   0.0000000e+00   0.0000000e+00   0.0000000e+00   0.0000000e+00   0.0000000e+00   0.0000000e+00   0.0000000e+00   0.0000000e+00   0.0000000e+00   0.0000000e+00   0.0000000e+00   0.0000000e+00   0.0000000e+00   0.0000000e+00   0.0000000e+00   0.0000000e+00   0.0000000e+00   0.0000000e+00   0.0000000e+00   0.0000000e+00   0.0000000e+00   0.0000000e+00   0.0000000e+00   0.0000000e+00   0.0000000e+00   0.0000000e+00   0.0000000e+00
   0.0000000e+00   0.0000000e+00   0.0000000e+00   0.0000000e+00   0.0000000e+00   0.0000000e+00   6.1162697e-05   3.4894010e-01   0.0000000e+00   9.2800280e-05   0.0000000e+00   3.1878556e-01   0.0000000e+00   0.0000000e+00   0.0000000e+00   0.0000000e+00   2.9469722e-01   0.0000000e+00   1.2029888e-02   0.0000000e+00   1.6630882e-04   0.0000000e+00   0.0000000e+00   3.7266456e-01   0.0000000e+00   6.2749652e-05   0.0000000e+00   3.2906951e-01   0.0000000e+00   0.0000000e+00   3.3428924e-05   0.0000000e+00   7.5197517e-05   0.0000000e+00   0.0000000e+00   0.0000000e+00   0.0000000e+00   4.5176420e-05   0.0000000e+00   0.0000000e+00   8.5336289e-01   1.1704442e-02   0.0000000e+00   7.8758490e-01   0.0000000e+00   0.0000000e+00   1.3382762e-04   4.0485578e-05   0.0000000e+00   0.0000000e+00   0.0000000e+00   0.0000000e+00   1.0267191e-02   0.0000000e+00   0.0000000e+00   5.9282348e-05   3.8254118e-01   0.0000000e+00   1.2571623e-04   0.0000000e+00   1.1484083e-04   3.7955693e-01   0.0000000e+00   0.0000000e+00   0.0000000e+00   7.5681789e-01   0.0000000e+00   0.0000000e+00   0.0000000e+00   0.0000000e+00   0.0000000e+00   0.0000000e+00   0.0000000e+00   3.6927633e-01   0.0000000e+00   0.0000000e+00   1.1975117e-02   5.2002739e-05   0.0000000e+00   0.0000000e+00   8.3122549e-01   1.6061177e-04   9.4490249e-05   3.6912048e-03   3.6488403e-01   0.0000000e+00   0.0000000e+00   0.0000000e+00   0.0000000e+00   0.0000000e+00   0.0000000e+00   0.0000000e+00   0.0000000e+00   0.0000000e+00   0.0000000e+00   0.0000000e+00   6.0990680e-05   0.0000000e+00   0.0000000e+00   0.0000000e+00   0.0000000e+00   0.0000000e+00   0.0000000e+00   0.0000000e+00   0.0000000e+00   0.0000000e+00   0.0000000e+00   3.0746044e-05   0.0000000e+00   0.0000000e+00   0.0000000e+00   0.0000000e+00   0.0000000e+00   0.0000000e+00   0.0000000e+00   0.0000000e+00   0.0000000e+00   0.0000000e+00   0.0000000e+00   0.0000000e+00   0.0000000e+00   0.0000000e+00   0.0000000e+00   3.2110359e-01   0.0000000e+00   0.0000000e+00   0.0000000e+00   0.0000000e+00   0.0000000e+00   0.0000000e+00   0.0000000e+00   7.9863781e-05   0.0000000e+00   0.0000000e+00   0.0000000e+00   5.6863613e-05   0.0000000e+00   0.0000000e+00   0.0000000e+00   0.0000000e+00   0.0000000e+00   0.0000000e+00   0.0000000e+00   5.9891218e-03   0.0000000e+00   0.0000000e+00   0.0000000e+00   1.0774931e-04   1.0027793e-04   0.0000000e+00   0.0000000e+00   0.0000000e+00   0.0000000e+00   0.0000000e+00   6.5297551e-05   0.0000000e+00   0.0000000e+00   3.4700961e-01   0.0000000e+00   0.0000000e+00   0.0000000e+00   0.0000000e+00   0.0000000e+00   0.0000000e+00   3.8087159e-01   5.3770920e-05   0.0000000e+00   0.0000000e+00   0.0000000e+00   0.0000000e+00   0.0000000e+00   0.0000000e+00   0.0000000e+00   0.0000000e+00   0.0000000e+00   7.1771230e-05   0.0000000e+00   0.0000000e+00   0.0000000e+00   0.0000000e+00   0.0000000e+00   0.0000000e+00   0.0000000e+00   0.0000000e+00   5.1945813e-01   0.0000000e+00   0.0000000e+00   0.0000000e+00   1.5441806e-04   5.7797857e-05   6.5977590e-05   0.0000000e+00   0.0000000e+00   0.0000000e+00   0.0000000e+00   8.1690840e-01   0.0000000e+00   7.1076847e-01   0.0000000e+00   0.0000000e+00   0.0000000e+00   0.0000000e+00   0.0000000e+00   0.0000000e+00   0.0000000e+00   0.0000000e+00   0.0000000e+00   0.0000000e+00   0.0000000e+00   0.0000000e+00   3.6806014e-01   0.0000000e+00   0.0000000e+00   0.0000000e+00   0.0000000e+00   0.0000000e+00   2.8349434e-01   0.0000000e+00   2.4375490e-04   0.0000000e+00   0.0000000e+00   0.0000000e+00   1.2656498e-02   0.0000000e+00   0.0000000e+00   0.0000000e+00   0.0000000e+00   0.0000000e+00   0.0000000e+00   6.3675489e-05   0.0000000e+00   3.4705222e-01   0.0000000e+00   0.0000000e+00   0.0000000e+00   0.0000000e+00   0.0000000e+00   1.2024847e-02   0.0000000e+00   0.0000000e+00   0.0000000e+00   0.0000000e+00   3.8096967e-01   0.0000000e+00   0.0000000e+00   0.0000000e+00   0.0000000e+00   2.8269122e-01   0.0000000e+00   0.0000000e+00   3.8323277e-01   0.0000000e+00   0.0000000e+00   0.0000000e+00   0.0000000e+00   0.0000000e+00   0.0000000e+00   0.0000000e+00   0.0000000e+00   0.0000000e+00   0.0000000e+00   0.0000000e+00   1.2607797e-02   0.0000000e+00   0.0000000e+00   0.0000000e+00   0.0000000e+00   0.0000000e+00   0.0000000e+00   0.0000000e+00   0.0000000e+00   0.0000000e+00   0.0000000e+00   9.3439973e-05   0.0000000e+00   0.0000000e+00   0.0000000e+00   0.0000000e+00   0.0000000e+00   0.0000000e+00   0.0000000e+00   0.0000000e+00   0.0000000e+00   7.0056223e-01   0.0000000e+00   0.0000000e+00   2.0995389e-02   1.1529906e-04   1.2737669e-02   0.0000000e+00   0.0000000e+00   0.0000000e+00   0.0000000e+00   0.0000000e+00   0.0000000e+00   8.0211440e-01   3.3023889e-05   0.0000000e+00   0.0000000e+00   0.0000000e+00   0.0000000e+00   0.0000000e+00   0.0000000e+00   0.0000000e+00   0.0000000e+00   0.0000000e+00   0.0000000e+00   0.0000000e+00   0.0000000e+00   1.2298354e-02   0.0000000e+00   3.2434304e-01   0.0000000e+00   0.0000000e+00   0.0000000e+00   0.0000000e+00   0.0000000e+00   0.0000000e+00   0.0000000e+00   0.0000000e+00   1.1143330e-02   0.0000000e+00   0.0000000e+00
   0.0000000e+00   1.9483099e-05   0.0000000e+00   0.0000000e+00   9.2313113e-01   9.1224453e-01   0.0000000e+00   0.0000000e+00   1.5970664e-05   0.0000000e+00   9.2896108e-01   0.0000000e+00   9.1479936e-01   0.0000000e+00   1.3417394e-05   1.1640636e-05   0.0000000e+00   0.0000000e+00   0.0000000e+00   2.0917645e-05   0.0000000e+00   9.2642772e-01   0.0000000e+00   0.0000000e+00   1.1923817e-05   0.0000000e+00   0.0000000e+00   0.0000000e+00   1.1987096e-05   0.0000000e+00   0.0000000e+00   0.0000000e+00   0.0000000e+00   9.1838160e-01   4.4044008e-05   8.2667251e-03   0.0000000e+00   0.0000000e+00   0.0000000e+00   0.0000000e+00   0.0000000e+00   0.0000000e+00   0.0000000e+00   0.0000000e+00   9.2804952e-01   1.6621253e-06   0.0000000e+00   0.0000000e+00   0.0000000e+00   0.0000000e+00   0.0000000e+00   0.0000000e+00   0.0000000e+00   0.0000000e+00   0.0000000e+00   0.0000000e+00   0.0000000e+00   5.3774873e-04   0.0000000e+00   1.2543446e-05   0.0000000e+00   0.0000000e+00   1.4367272e-05   1.8809462e-05   2.0261142e-05   0.0000000e+00   8.9617861e-01   0.0000000e+00   2.3999772e-05   1.2189883e-05   1.8860566e-05   8.6225221e-07   4.7305219e-06   0.0000000e+00   0.0000000e+00   0.0000000e+00   0.0000000e+00   0.0000000e+00   0.0000000e+00   0.0000000e+00   0.0000000e+00   0.0000000e+00   0.0000000e+00   0.0000000e+00   0.0000000e+00   0.0000000e+00   2.2687988e-02   0.0000000e+00   1.9925606e-05   0.0000000e+00   4.5354467e-05   1.7159425e-05   0.0000000e+00   0.0000000e+00   9.2148633e-01   0.0000000e+00   0.0000000e+00   0.0000000e+00   0.0000000e+00   0.0000000e+00   9.2353284e-01   1.2859745e-05   1.2027324e-02   0.0000000e+00   0.0000000e+00   1.3635578e-05   1.1483447e-05   0.0000000e+00   1.8414706e-06   0.0000000e+00   0.0000000e+00   2.4671425e-05   0.0000000e+00   9.2307682e-01   9.2403972e-01   2.8623994e-05   0.0000000e+00   0.0000000e+00   3.2588930e-06   9.1902956e-01   9.2410509e-01   0.0000000e+00   1.1811197e-05   0.0000000e+00   0.0000000e+00   0.0000000e+00   1.1223789e-05   3.5471119e-05   2.0605682e-05   0.0000000e+00   9.0556110e-01   0.0000000e+00   1.6220743e-05   0.0000000e+00   0.0000000e+00   0.0000000e+00   4.1429838e-05   0.0000000e+00   0.0000000e+00   0.0000000e+00   9.2022329e-01   1.2823895e-05   1.8380105e-05   0.0000000e+00   0.0000000e+00   0.0000000e+00   7.1080024e-06   0.0000000e+00   0.0000000e+00   1.1624199e-05   0.0000000e+00   0.0000000e+00   0.0000000e+00   1.7452737e-05   0.0000000e+00   1.7992255e-05   1.1958996e-05   0.0000000e+00   0.0000000e+00   0.0000000e+00   0.0000000e+00   1.3774994e-05   0.0000000e+00   0.0000000e+00   0.0000000e+00   0.0000000e+00   0.0000000e+00   0.0000000e+00   9.1282372e-01   0.0000000e+00   0.0000000e+00   0.0000000e+00   9.2202624e-01   3.7828019e-05   9.1091383e-01   0.0000000e+00   1.9615298e-05   0.0000000e+00   0.0000000e+00   1.9628420e-05   0.0000000e+00   1.3200187e-05   0.0000000e+00   0.0000000e+00   0.0000000e+00   9.0609952e-01   9.1760456e-01   0.0000000e+00   0.0000000e+00   0.0000000e+00   0.0000000e+00   0.0000000e+00   0.0000000e+00   0.0000000e+00   0.0000000e+00   0.0000000e+00   1.8890213e-05   0.0000000e+00   1.4968167e-05   1.3468148e-05   0.0000000e+00   1.0511358e-06   1.4354567e-05   9.2087535e-01   9.2478445e-01   0.0000000e+00   7.6796871e-07   9.0417886e-01   0.0000000e+00   0.0000000e+00   0.0000000e+00   9.2459287e-01   9.2022071e-01   1.6794205e-05   0.0000000e+00   1.9677124e-05   0.0000000e+00   9.1847173e-01   0.0000000e+00   1.8427079e-05   2.0047601e-05   3.8746865e-05   0.0000000e+00   0.0000000e+00   1.8291592e-05   0.0000000e+00   1.9530556e-05   1.6765772e-05   1.6337831e-05   0.0000000e+00   3.3188832e-05   0.0000000e+00   0.0000000e+00   9.2057425e-01   0.0000000e+00   1.2701019e-05   0.0000000e+00   0.0000000e+00   0.0000000e+00   0.0000000e+00   0.0000000e+00   0.0000000e+00   0.0000000e+00   0.0000000e+00   9.1657630e-01   0.0000000e+00   0.0000000e+00   0.0000000e+00   0.0000000e+00   0.0000000e+00   0.0000000e+00   0.0000000e+00   0.0000000e+00   3.9712212e-05   9.2242421e-01   0.0000000e+00   0.0000000e+00   1.1053816e-05   0.0000000e+00   1.9228439e-05   1.2066935e-05   0.0000000e+00   0.0000000e+00   0.0000000e+00   9.2273039e-01   0.0000000e+00   2.5879830e-06   0.0000000e+00   0.0000000e+00   0.0000000e+00   1.4026719e-06   0.0000000e+00   4.7396053e-06   0.0000000e+00   0.0000000e+00   1.4951875e-05   9.2303549e-01   1.0914433e-05   1.1624849e-05   3.8322875e-05   1.7125377e-05   0.0000000e+00   0.0000000e+00   0.0000000e+00   9.2505163e-01   0.0000000e+00   0.0000000e+00   0.0000000e+00   0.0000000e+00   1.7340202e-05   0.0000000e+00   0.0000000e+00   1.1678375e-05   0.0000000e+00   0.0000000e+00   0.0000000e+00   0.0000000e+00   0.0000000e+00   1.9214043e-05   1.3436580e-05   9.2521965e-01   1.2932308e-05   0.0000000e+00   1.9804868e-05   0.0000000e+00   1.8086769e-05   9.2183718e-01   9.2236596e-01   1.1722365e-05   0.0000000e+00   0.0000000e+00   0.0000000e+00   0.0000000e+00   0.0000000e+00   0.0000000e+00   1.1652577e-05   0.0000000e+00   0.0000000e+00   0.0000000e+00   0.0000000e+00   0.0000000e+00   0.0000000e+00   9.2292876e-01
   0.0000000e+00   1.4160495e-01   5.9599262e-01   0.0000000e+00   0.0000000e+00   0.0000000e+00   4.1769118e-06   0.0000000e+00   1.4735469e-01   1.2528891e-05   0.0000000e+00   0.0000000e+00   0.0000000e+00   0.0000000e+00   1.3748139e-01   1.4060966e-01   0.0000000e+00   0.0000000e+00   0.0000000e+00   1.4276683e-01   0.0000000e+00   9.2002116e-06   0.0000000e+00   0.0000000e+00   1.4521884e-01   3.5887864e-06   0.0000000e+00   0.0000000e+00   1.4503558e-01   0.0000000e+00   0.0000000e+00   0.0000000e+00   0.0000000e+00   0.0000000e+00   1.4068676e-01   0.0000000e+00   1.1902213e-06   0.0000000e+00   0.0000000e+00   0.0000000e+00   0.0000000e+00   0.0000000e+00   0.0000000e+00   0.0000000e+00   0.0000000e+00   6.9307217e-01   0.0000000e+00   0.0000000e+00   0.0000000e+00   0.0000000e+00   1.1282038e-06   0.0000000e+00   0.0000000e+00   0.0000000e+00   0.0000000e+00   4.0195426e-06   0.0000000e+00   6.8798659e-04   4.2774155e-06   1.4222852e-01   0.0000000e+00   0.0000000e+00   1.3331739e-01   1.4638859e-01   1.5336729e-01   0.0000000e+00   0.0000000e+00   0.0000000e+00   0.0000000e+00   1.5100399e-01   1.4423151e-01   6.1130289e-01   6.6801592e-01   0.0000000e+00   0.0000000e+00   1.0703296e-06   0.0000000e+00   4.9915342e-06   0.0000000e+00   0.0000000e+00   0.0000000e+00   0.0000000e+00   0.0000000e+00   0.0000000e+00   0.0000000e+00   0.0000000e+00   0.0000000e+00   1.1686218e-06   1.5564949e-01   0.0000000e+00   1.4078175e-01   1.7495147e-01   0.0000000e+00   0.0000000e+00   0.0000000e+00   0.0000000e+00   3.7517361e-06   0.0000000e+00   0.0000000e+00   0.0000000e+00   0.0000000e+00   1.4835632e-01   0.0000000e+00   0.0000000e+00   0.0000000e+00   1.9115941e-01   1.3560663e-01   0.0000000e+00   6.0171356e-01   0.0000000e+00   0.0000000e+00   1.4470187e-01   0.0000000e+00   0.0000000e+00   0.0000000e+00   1.4001752e-01   0.0000000e+00   0.0000000e+00   6.8818297e-01   0.0000000e+00   2.7741549e-05   0.0000000e+00   1.5931593e-01   0.0000000e+00   0.0000000e+00   0.0000000e+00   1.3454228e-01   1.5170934e-01   1.5617478e-01   0.0000000e+00   0.0000000e+00   0.0000000e+00   1.4094961e-01   0.0000000e+00   0.0000000e+00   3.7524378e-06   1.4284828e-01   0.0000000e+00   0.0000000e+00   0.0000000e+00   0.0000000e+00   1.9815049e-01   1.4319567e-01   0.0000000e+00   0.0000000e+00   0.0000000e+00   0.0000000e+00   0.0000000e+00   1.0439157e-05   1.3955282e-01   0.0000000e+00   0.0000000e+00   3.0002272e-05   1.4193082e-01   4.2248373e-06   1.4778753e-01   1.5970351e-01   0.0000000e+00   0.0000000e+00   0.0000000e+00   0.0000000e+00   3.4027645e-01   0.0000000e+00   1.2694357e-06   0.0000000e+00   5.5288241e-06   7.0154295e-01   0.0000000e+00   0.0000000e+00   0.0000000e+00   5.8821219e-01   0.0000000e+00   0.0000000e+00   1.4710012e-01   0.0000000e+00   0.0000000e+00   1.5144004e-01   1.1784221e-06   0.0000000e+00   1.4256338e-01   9.5962304e-07   1.3671368e-01   0.0000000e+00   0.0000000e+00   0.0000000e+00   0.0000000e+00   0.0000000e+00   0.0000000e+00   0.0000000e+00   5.2632387e-06   5.0045861e-06   0.0000000e+00   0.0000000e+00   0.0000000e+00   0.0000000e+00   0.0000000e+00   1.4077316e-01   0.0000000e+00   1.5256351e-01   1.4756457e-01   0.0000000e+00   6.1335731e-01   1.5838627e-01   2.3757773e-05   1.0538430e-05   0.0000000e+00   6.0797999e-01   0.0000000e+00   0.0000000e+00   0.0000000e+00   0.0000000e+00   1.1231068e-05   0.0000000e+00   1.5955600e-01   0.0000000e+00   1.4198990e-01   0.0000000e+00   0.0000000e+00   0.0000000e+00   1.4453867e-01   1.4150100e-01   1.4093739e-01   0.0000000e+00   0.0000000e+00   1.3851859e-01   0.0000000e+00   1.4145231e-01   1.7857302e-01   1.4994638e-01   0.0000000e+00   1.6199129e-01   0.0000000e+00   0.0000000e+00   0.0000000e+00   0.0000000e+00   1.4509264e-01   0.0000000e+00   0.0000000e+00   0.0000000e+00   0.0000000e+00   6.1242513e-01   0.0000000e+00   0.0000000e+00   0.0000000e+00   0.0000000e+00   0.0000000e+00   0.0000000e+00   0.0000000e+00   1.3800565e-06   0.0000000e+00   0.0000000e+00   0.0000000e+00   0.0000000e+00   1.3956289e-01   1.2271338e-05   0.0000000e+00   0.0000000e+00   1.3028582e-01   0.0000000e+00   1.6394862e-01   1.3636814e-01   0.0000000e+00   0.0000000e+00   0.0000000e+00   0.0000000e+00   0.0000000e+00   6.9075802e-01   0.0000000e+00   0.0000000e+00   0.0000000e+00   6.3077405e-01   0.0000000e+00   6.5108257e-01   0.0000000e+00   0.0000000e+00   1.4068577e-01   0.0000000e+00   1.2500558e-01   1.4360257e-01   1.4538047e-01   1.4532867e-01   0.0000000e+00   0.0000000e+00   0.0000000e+00   1.0322129e-05   0.0000000e+00   0.0000000e+00   1.0220425e-05   0.0000000e+00   1.5246459e-01   0.0000000e+00   0.0000000e+00   1.6397671e-01   0.0000000e+00   0.0000000e+00   0.0000000e+00   0.0000000e+00   0.0000000e+00   1.4761020e-01   1.4741617e-01   0.0000000e+00   1.3505810e-01   0.0000000e+00   1.4263163e-01   0.0000000e+00   1.7251767e-01   2.3309197e-05   0.0000000e+00   1.3839149e-01   0.0000000e+00   0.0000000e+00   0.0000000e+00   0.0000000e+00   0.0000000e+00   0.0000000e+00   1.4623480e-01   0.0000000e+00   0.0000000e+00   0.0000000e+00   0.0000000e+00   0.0000000e+00   1.1373864e-06   0.0000000e+00
   0.0000000e+00   2.8671450e-05   0.0000000e+00   0.0000000e+00   0.0000000e+00   0.0000000e+00   9.0016943e-01   1.6219584e-04   5.5031423e-05   9.0738699e-01   0.0000000e+00   1.7448836e-04   0.0000000e+00   0.0000000e+00   3.3047514e-05   3.5889605e-05   1.1308152e-03   0.0000000e+00   1.5403282e-06   2.9524397e-05   9.0964685e-01   0.0000000e+00   0.0000000e+00   1.7543469e-04   3.3555078e-05   8.8987358e-01   0.0000000e+00   2.1079936e-04   3.5598887e-05   1.6827785e-05   8.1319105e-01   0.0000000e+00   8.8874296e-01   0.0000000e+00   2.5769621e-05   6.1154950e-05   0.0000000e+00   9.1079601e-01   0.0000000e+00   0.0000000e+00   1.4192231e-04   1.4698198e-06   0.0000000e+00   1.3506522e-04   0.0000000e+00   4.9016562e-06   9.0800012e-01   8.9879705e-01   0.0000000e+00   0.0000000e+00   1.4701404e-05   0.0000000e+00   1.2349894e-06   0.0000000e+00   0.0000000e+00   9.0011041e-01   1.1706852e-04   2.4730044e-05   9.0896460e-01   1.3179726e-04   9.0144493e-01   1.4724626e-04   2.0139422e-04   3.7461110e-05   5.1206498e-05   1.4041211e-04   0.0000000e+00   0.0000000e+00   1.5273823e-03   3.3632440e-05   3.4090616e-05   2.5428070e-06   1.3950448e-05   1.7742152e-04   2.2800197e-02   0.0000000e+00   1.5225315e-06   9.0020940e-01   0.0000000e+00   0.0000000e+00   1.2762329e-04   9.0708647e-01   8.9080048e-01   1.0066394e-06   2.0520175e-03   0.0000000e+00   0.0000000e+00   0.0000000e+00   5.0514995e-05   0.0000000e+00   2.6841437e-05   3.6851507e-05   0.0000000e+00   0.0000000e+00   0.0000000e+00   0.0000000e+00   8.9390092e-01   0.0000000e+00   0.0000000e+00   0.0000000e+00   0.0000000e+00   3.4686501e-05   1.4947631e-04   0.0000000e+00   0.0000000e+00   4.2259099e-05   2.9174901e-05   7.8625380e-01   5.4305507e-06   0.0000000e+00   0.0000000e+00   4.5726280e-05   0.0000000e+00   0.0000000e+00   0.0000000e+00   2.4749479e-05   0.0000000e+00   0.0000000e+00   9.6105710e-06   0.0000000e+00   0.0000000e+00   0.0000000e+00   3.3130265e-05   1.8787379e-04   0.0000000e+00   0.0000000e+00   4.8883205e-04   2.5867167e-05   5.2368988e-05   0.0000000e+00   0.0000000e+00   9.0164609e-01   5.0497115e-05   0.0000000e+00   0.0000000e+00   8.9997919e-01   2.5084059e-05   0.0000000e+00   1.1481831e-02   0.0000000e+00   0.0000000e+00   3.5383768e-05   4.6903331e-05   2.6638642e-07   0.0000000e+00   7.0176636e-05   6.6191389e-03   9.0420746e-01   9.0792995e-01   3.1234578e-05   0.0000000e+00   0.0000000e+00   0.0000000e+00   4.7541351e-05   8.8934366e-01   3.7743451e-05   1.1175519e-04   1.4688435e-04   0.0000000e+00   0.0000000e+00   0.0000000e+00   2.8614783e-05   0.0000000e+00   0.0000000e+00   1.7868137e-04   9.0040710e-01   0.0000000e+00   3.6337574e-02   0.0000000e+00   0.0000000e+00   0.0000000e+00   0.0000000e+00   0.0000000e+00   2.8780205e-05   0.0000000e+00   9.0001687e-01   5.0527402e-05   0.0000000e+00   0.0000000e+00   2.9233160e-05   0.0000000e+00   2.5394331e-05   0.0000000e+00   0.0000000e+00   1.8592051e-04   0.0000000e+00   0.0000000e+00   0.0000000e+00   9.0957678e-01   8.9094664e-01   9.0123200e-01   0.0000000e+00   0.0000000e+00   0.0000000e+00   0.0000000e+00   1.4210759e-04   3.4263287e-05   1.4926625e-04   2.8791208e-04   3.2203146e-05   0.0000000e+00   3.0998303e-06   2.6890914e-05   0.0000000e+00   0.0000000e+00   0.0000000e+00   2.2647622e-06   0.0000000e+00   0.0000000e+00   0.0000000e+00   1.7316886e-04   0.0000000e+00   0.0000000e+00   3.0985378e-05   0.0000000e+00   3.3725674e-05   1.6387309e-04   0.0000000e+00   9.1530174e-01   3.3687459e-05   3.0130290e-05   2.8602598e-05   1.6855427e-06   0.0000000e+00   3.2764308e-05   3.1271822e-02   3.3618857e-05   3.5337959e-05   3.1979266e-05   9.2304360e-01   2.6348917e-05   1.9982347e-04   0.0000000e+00   0.0000000e+00   0.0000000e+00   3.5010314e-05   0.0000000e+00   1.5060046e-06   0.0000000e+00   1.0760596e-02   0.0000000e+00   0.0000000e+00   1.8102523e-04   0.0000000e+00   0.0000000e+00   0.0000000e+00   0.0000000e+00   1.2324369e-04   0.0000000e+00   0.0000000e+00   5.7242215e-04   0.0000000e+00   0.0000000e+00   2.7091748e-05   0.0000000e+00   3.5963386e-02   0.0000000e+00   5.3732969e-04   0.0000000e+00   4.7244211e-05   1.8062295e-04   0.0000000e+00   1.6521956e-06   1.2857060e-03   0.0000000e+00   3.6496621e-02   7.6320378e-06   0.0000000e+00   0.0000000e+00   0.0000000e+00   4.1365206e-06   0.0000000e+00   1.3977235e-05   9.0267023e-01   0.0000000e+00   3.6607966e-05   0.0000000e+00   1.1649587e-04   3.1140474e-05   2.5783491e-05   5.0162212e-05   0.0000000e+00   0.0000000e+00   1.3405328e-04   0.0000000e+00   0.0000000e+00   3.1559709e-06   9.0879687e-01   1.6709929e-06   3.4464029e-05   0.0000000e+00   0.0000000e+00   3.5696895e-05   0.0000000e+00   0.0000000e+00   1.4642329e-04   8.9920697e-01   0.0000000e+00   3.6866562e-05   3.0418116e-05   0.0000000e+00   3.8863195e-05   0.0000000e+00   3.5281404e-05   0.0000000e+00   5.6851692e-05   0.0000000e+00   0.0000000e+00   3.1527945e-05   1.5897347e-06   3.1276773e-02   1.8160961e-04   0.0000000e+00   0.0000000e+00   0.0000000e+00   3.4276175e-05   0.0000000e+00   0.0000000e+00   0.0000000e+00   9.8357586e-05   1.3395632e-06   0.0000000e+00   0.0000000e+00
   0.0000000e+00   2.4359305e-05   0.0000000e+00   0.0000000e+00   0.0000000e+00   0.0000000e+00   8.9525036e-01   5.7534450e-05   4.6755523e-05   8.9678755e-01   0.0000000e+00   6.3694617e-05   0.0000000e+00   0.0000000e+00   2.8076151e-05   3.0490769e-05   8.9864411e-04   0.0000000e+00   0.0000000e+00   2.5084343e-05   8.9863708e-01   0.0000000e+00   0.0000000e+00   6.3330903e-05   2.8507925e-05   8.8982291e-01   0.0000000e+00   8.0092095e-05   3.0244290e-05   1.4604760e-05   8.2155153e-01   0.0000000e+00   8.9076658e-01   0.0000000e+00   2.1893445e-05   5.3076110e-05   0.0000000e+00   8.9647660e-01   0.0000000e+00   0.0000000e+00   4.4184555e-05   0.0000000e+00   0.0000000e+00   4.1760714e-05   0.0000000e+00   4.1647068e-06   8.9783534e-01   8.9951234e-01   0.0000000e+00   0.0000000e+00   1.2759283e-05   0.0000000e+00   0.0000000e+00   0.0000000e+00   0.0000000e+00   8.9525272e-01   3.4252246e-05   2.1463096e-05   8.9734821e-01   1.1194942e-04   9.0058649e-01   4.8570937e-05   1.7110349e-04   3.1827487e-05   4.3503845e-05   4.3550936e-05   0.0000000e+00   0.0000000e+00   1.3256084e-03   2.8573702e-05   2.8963365e-05   2.1605036e-06   1.1853039e-05   6.3254192e-05   2.1321638e-02   0.0000000e+00   0.0000000e+00   8.9604404e-01   0.0000000e+00   0.0000000e+00   3.8303116e-05   9.0591719e-01   8.9044504e-01   0.0000000e+00   1.6978629e-03   0.0000000e+00   0.0000000e+00   0.0000000e+00   4.2918021e-05   0.0000000e+00   2.2803523e-05   3.1308306e-05   0.0000000e+00   0.0000000e+00   0.0000000e+00   0.0000000e+00   8.9315774e-01   0.0000000e+00   0.0000000e+00   0.0000000e+00   0.0000000e+00   2.9469107e-05   1.2858288e-04   0.0000000e+00   0.0000000e+00   3.5902155e-05   2.4786598e-05   7.9225363e-01   4.6140836e-06   0.0000000e+00   0.0000000e+00   3.8847257e-05   0.0000000e+00   0.0000000e+00   0.0000000e+00   2.1026887e-05   0.0000000e+00   0.0000000e+00   8.1656504e-06   0.0000000e+00   0.0000000e+00   0.0000000e+00   2.8146895e-05   6.9045880e-05   0.0000000e+00   0.0000000e+00   4.1536690e-04   2.1976211e-05   4.4493354e-05   0.0000000e+00   0.0000000e+00   8.9669036e-01   4.2903041e-05   0.0000000e+00   0.0000000e+00   8.9533424e-01   2.1310917e-05   0.0000000e+00   1.0623342e-02   0.0000000e+00   0.0000000e+00   3.0061620e-05   3.9850016e-05   0.0000000e+00   0.0000000e+00   6.0905992e-05   6.1885045e-03   8.9765988e-01   8.9672843e-01   2.6536101e-05   0.0000000e+00   0.0000000e+00   0.0000000e+00   4.0391827e-05   8.8984868e-01   3.2067055e-05   9.4922334e-05   5.0258257e-05   0.0000000e+00   0.0000000e+00   0.0000000e+00   2.4309143e-05   0.0000000e+00   0.0000000e+00   6.3171707e-05   8.9602646e-01   0.0000000e+00   3.3981137e-02   0.0000000e+00   0.0000000e+00   0.0000000e+00   0.0000000e+00   0.0000000e+00   2.4450283e-05   0.0000000e+00   8.9672274e-01   4.2926995e-05   0.0000000e+00   0.0000000e+00   2.4835663e-05   0.0000000e+00   2.1570442e-05   0.0000000e+00   0.0000000e+00   6.9224261e-05   0.0000000e+00   0.0000000e+00   0.0000000e+00   9.0001730e-01   8.9245520e-01   8.9625945e-01   0.0000000e+00   0.0000000e+00   0.0000000e+00   0.0000000e+00   4.5220365e-05   2.9108952e-05   4.8025399e-05   2.4464038e-04   2.7359503e-05   0.0000000e+00   2.6337801e-06   2.2846307e-05   0.0000000e+00   0.0000000e+00   0.0000000e+00   1.9242620e-06   0.0000000e+00   0.0000000e+00   0.0000000e+00   6.1190752e-05   0.0000000e+00   0.0000000e+00   2.6323267e-05   0.0000000e+00   2.8653130e-05   6.0153048e-05   0.0000000e+00   9.0346475e-01   2.8620874e-05   2.5598782e-05   2.4299786e-05   0.0000000e+00   0.0000000e+00   2.7836165e-05   2.9243892e-02   2.8561285e-05   3.0022724e-05   2.7168070e-05   8.9836028e-01   2.2385563e-05   7.7000667e-05   0.0000000e+00   0.0000000e+00   0.0000000e+00   2.9744120e-05   0.0000000e+00   0.0000000e+00   0.0000000e+00   1.0062788e-02   0.0000000e+00   0.0000000e+00   6.3794463e-05   0.0000000e+00   0.0000000e+00   0.0000000e+00   0.0000000e+00   4.2833828e-05   0.0000000e+00   0.0000000e+00   4.0959935e-04   0.0000000e+00   0.0000000e+00   2.3016344e-05   0.0000000e+00   3.3631214e-02   0.0000000e+00   4.5652237e-04   0.0000000e+00   4.0140538e-05   1.5345907e-04   0.0000000e+00   0.0000000e+00   1.0913032e-03   0.0000000e+00   3.4129870e-02   6.4845837e-06   0.0000000e+00   0.0000000e+00   0.0000000e+00   3.5146071e-06   0.0000000e+00   1.1875799e-05   8.9703284e-01   0.0000000e+00   3.1101272e-05   0.0000000e+00   9.8910603e-05   2.6456094e-05   2.1904604e-05   4.2618276e-05   0.0000000e+00   0.0000000e+00   4.1608314e-05   0.0000000e+00   0.0000000e+00   0.0000000e+00   8.9597914e-01   0.0000000e+00   2.9278814e-05   0.0000000e+00   0.0000000e+00   3.0327630e-05   0.0000000e+00   0.0000000e+00   4.7058340e-05   8.9738013e-01   0.0000000e+00   3.1321916e-05   2.5842563e-05   0.0000000e+00   3.3004443e-05   0.0000000e+00   2.9974911e-05   0.0000000e+00   4.8303538e-05   0.0000000e+00   0.0000000e+00   2.6785235e-05   0.0000000e+00   2.9248522e-02   6.7200563e-05   0.0000000e+00   0.0000000e+00   0.0000000e+00   2.9120557e-05   0.0000000e+00   0.0000000e+00   0.0000000e+00   8.5364114e-05   0.0000000e+00   0.0000000e+00   0.0000000e+00
   0.0000000e+00   0.0000000e+00   0.0000000e+00   0.0000000e+00   0.0000000e+00   0.0000000e+00   0.0000000e+00   0.0000000e+00   0.0000000e+00   0.0000000e+00   0.0000000e+00   0.0000000e+00   0.0000000e+00   0.0000000e+00   0.0000000e+00   0.0000000e+00   0.0000000e+00   0.0000000e+00   0.0000000e+00   0.0000000e+00   0.0000000e+00   0.0000000e+00   0.0000000e+00   0.0000000e+00   0.0000000e+00   0.0000000e+00   0.0000000e+00   0.0000000e+00   0.0000000e+00   0.0000000e+00   0.0000000e+00   0.0000000e+00   0.0000000e+00   0.0000000e+00   0.0000000e+00   0.0000000e+00   0.0000000e+00   0.0000000e+00   0.0000000e+00   0.0000000e+00   0.0000000e+00   0.0000000e+00   0.0000000e+00   0.0000000e+00   0.0000000e+00   0.0000000e+00   0.0000000e+00   0.0000000e+00   1.0000000e+00   0.0000000e+00   0.0000000e+00   0.0000000e+00   0.0000000e+00   6.4639271e-01   6.1093293e-01   0.0000000e+00   0.0000000e+00   0.0000000e+00   0.0000000e+00   0.0000000e+00   0.0000000e+00   0.0000000e+00   0.0000000e+00   0.0000000e+00   0.0000000e+00   0.0000000e+00   0.0000000e+00   0.0000000e+00   0.0000000e+00   0.0000000e+00   0.0000000e+00   0.0000000e+00   0.0000000e+00   0.0000000e+00   0.0000000e+00   0.0000000e+00   0.0000000e+00   0.0000000e+00   0.0000000e+00   0.0000000e+00   0.0000000e+00   0.0000000e+00   0.0000000e+00   0.0000000e+00   0.0000000e+00   0.0000000e+00   0.0000000e+00   0.0000000e+00   0.0000000e+00   0.0000000e+00   0.0000000e+00   0.0000000e+00   0.0000000e+00   0.0000000e+00   0.0000000e+00   0.0000000e+00   0.0000000e+00   0.0000000e+00   5.6560729e-01   0.0000000e+00   0.0000000e+00   0.0000000e+00   0.0000000e+00   5.9943423e-01   0.0000000e+00   0.0000000e+00   0.0000000e+00   0.0000000e+00   0.0000000e+00   0.0000000e+00   0.0000000e+00   0.0000000e+00   0.0000000e+00   0.0000000e+00   0.0000000e+00   0.0000000e+00   0.0000000e+00   0.0000000e+00   0.0000000e+00   0.0000000e+00   0.0000000e+00   0.0000000e+00   0.0000000e+00   0.0000000e+00   0.0000000e+00   5.8826583e-01   0.0000000e+00   0.0000000e+00   0.0000000e+00   0.0000000e+00   0.0000000e+00   0.0000000e+00   0.0000000e+00   0.0000000e+00   0.0000000e+00   0.0000000e+00   0.0000000e+00   0.0000000e+00   0.0000000e+00   0.0000000e+00   0.0000000e+00   0.0000000e+00   0.0000000e+00   0.0000000e+00   0.0000000e+00   0.0000000e+00   0.0000000e+00   0.0000000e+00   0.0000000e+00   0.0000000e+00   0.0000000e+00   0.0000000e+00   0.0000000e+00   0.0000000e+00   0.0000000e+00   0.0000000e+00   0.0000000e+00   0.0000000e+00   5.9211707e-01   0.0000000e+00   0.0000000e+00   0.0000000e+00   0.0000000e+00   0.0000000e+00   0.0000000e+00   0.0000000e+00   0.0000000e+00   0.0000000e+00   0.0000000e+00   0.0000000e+00   0.0000000e+00   0.0000000e+00   0.0000000e+00   0.0000000e+00   0.0000000e+00   0.0000000e+00   0.0000000e+00   0.0000000e+00   0.0000000e+00   0.0000000e+00   0.0000000e+00   0.0000000e+00   0.0000000e+00   0.0000000e+00   0.0000000e+00   0.0000000e+00   0.0000000e+00   0.0000000e+00   0.0000000e+00   0.0000000e+00   0.0000000e+00   6.1060138e-01   0.0000000e+00   0.0000000e+00   0.0000000e+00   0.0000000e+00   0.0000000e+00   0.0000000e+00   0.0000000e+00   0.0000000e+00   0.0000000e+00   0.0000000e+00   0.0000000e+00   0.0000000e+00   0.0000000e+00   0.0000000e+00   0.0000000e+00   0.0000000e+00   0.0000000e+00   0.0000000e+00   0.0000000e+00   0.0000000e+00   0.0000000e+00   0.0000000e+00   0.0000000e+00   0.0000000e+00   0.0000000e+00   0.0000000e+00   0.0000000e+00   0.0000000e+00   0.0000000e+00   0.0000000e+00   0.0000000e+00   0.0000000e+00   0.0000000e+00   0.0000000e+00   0.0000000e+00   0.0000000e+00   0.0000000e+00   0.0000000e+00   0.0000000e+00   0.0000000e+00   0.0000000e+00   0.0000000e+00   0.0000000e+00   0.0000000e+00   0.0000000e+00   0.0000000e+00   0.0000000e+00   0.0000000e+00   0.0000000e+00   0.0000000e+00   0.0000000e+00   0.0000000e+00   0.0000000e+00   0.0000000e+00   0.0000000e+00   0.0000000e+00   0.0000000e+00   0.0000000e+00   0.0000000e+00   0.0000000e+00   0.0000000e+00   0.0000000e+00   0.0000000e+00   0.0000000e+00   0.0000000e+00   0.0000000e+00   0.0000000e+00   0.0000000e+00   0.0000000e+00   0.0000000e+00   0.0000000e+00   0.0000000e+00   0.0000000e+00   0.0000000e+00   0.0000000e+00   0.0000000e+00   0.0000000e+00   0.0000000e+00   0.0000000e+00   0.0000000e+00   0.0000000e+00   0.0000000e+00   0.0000000e+00   0.0000000e+00   0.0000000e+00   0.0000000e+00   0.0000000e+00   0.0000000e+00   0.0000000e+00   0.0000000e+00   0.0000000e+00   0.0000000e+00   0.0000000e+00   0.0000000e+00   0.0000000e+00   0.0000000e+00   0.0000000e+00   0.0000000e+00   0.0000000e+00   0.0000000e+00   0.0000000e+00   0.0000000e+00   6.0380655e-01   0.0000000e+00   0.0000000e+00   0.0000000e+00   0.0000000e+00   0.0000000e+00   0.0000000e+00   0.0000000e+00   6.3423672e-01   0.0000000e+00   0.0000000e+00   0.0000000e+00   0.0000000e+00   0.0000000e+00   0.0000000e+00   0.0000000e+00   0.0000000e+00   0.0000000e+00   0.0000000e+00   0.0000000e+00   0.0000000e+00   0.0000000e+00   0.0000000e+00   0.0000000e+00   0.0000000e+00   0.0000000e+00   0.0000000e+00   0.0000000e+00   0.0000000e+00
   0.0000000e+00   0.0000000e+00   0.0000000e+00   0.0000000e+00   0.0000000e+00   0.0000000e+00   0.0000000e+00   0.0000000e+00   0.0000000e+00   0.0000000e+00   0.0000000e+00   0.0000000e+00   0.0000000e+00   0.0000000e+00   0.0000000e+00   0.0000000e+00   0.0000000e+00   0.0000000e+00   0.0000000e+00   0.0000000e+00   0.0000000e+00   0.0000000e+00   0.0000000e+00   0.0000000e+00   0.0000000e+00   0.0000000e+00   9.4489428e-01   0.0000000e+00   0.0000000e+00   0.0000000e+00   0.0000000e+00   0.0000000e+00   0.0000000e+00   0.0000000e+00   0.0000000e+00   0.0000000e+00   0.0000000e+00   0.0000000e+00   0.0000000e+00   0.0000000e+00   0.0000000e+00   0.0000000e+00   0.0000000e+00   0.0000000e+00   0.0000000e+00   0.0000000e+00   0.0000000e+00   0.0000000e+00   0.0000000e+00   9.4936217e-01   0.0000000e+00   0.0000000e+00   0.0000000e+00   0.0000000e+00   0.0000000e+00   0.0000000e+00   0.0000000e+00   0.0000000e+00   0.0000000e+00   0.0000000e+00   0.0000000e+00   0.0000000e+00   0.0000000e+00   0.0000000e+00   0.0000000e+00   0.0000000e+00   0.0000000e+00   9.4764463e-01   0.0000000e+00   0.0000000e+00   0.0000000e+00   0.0000000e+00   0.0000000e+00   0.0000000e+00   0.0000000e+00   0.0000000e+00   0.0000000e+00   0.0000000e+00   0.0000000e+00   0.0000000e+00   0.0000000e+00   0.0000000e+00   0.0000000e+00   0.0000000e+00   0.0000000e+00   0.0000000e+00   0.0000000e+00   0.0000000e+00   0.0000000e+00   0.0000000e+00   0.0000000e+00   0.0000000e+00   0.0000000e+00   0.0000000e+00   0.0000000e+00   0.0000000e+00   0.0000000e+00   0.0000000e+00   0.0000000e+00   9.5222086e-01   0.0000000e+00   0.0000000e+00   0.0000000e+00   0.0000000e+00   0.0000000e+00   0.0000000e+00   0.0000000e+00   0.0000000e+00   0.0000000e+00   0.0000000e+00   0.0000000e+00   0.0000000e+00   0.0000000e+00   0.0000000e+00   0.0000000e+00   0.0000000e+00   0.0000000e+00   0.0000000e+00   0.0000000e+00   0.0000000e+00   0.0000000e+00   0.0000000e+00   0.0000000e+00   0.0000000e+00   0.0000000e+00   0.0000000e+00   0.0000000e+00   0.0000000e+00   0.0000000e+00   0.0000000e+00   0.0000000e+00   0.0000000e+00   0.0000000e+00   9.3228837e-01   9.3886912e-01   0.0000000e+00   0.0000000e+00   9.5513774e-01   0.0000000e+00   0.0000000e+00   0.0000000e+00   0.0000000e+00   0.0000000e+00   2.0195089e-03   0.0000000e+00   0.0000000e+00   0.0000000e+00   0.0000000e+00   0.0000000e+00   0.0000000e+00   0.0000000e+00   9.5347569e-01   0.0000000e+00   0.0000000e+00   0.0000000e+00   0.0000000e+00   0.0000000e+00   0.0000000e+00   0.0000000e+00   0.0000000e+00   0.0000000e+00   0.0000000e+00   0.0000000e+00   0.0000000e+00   0.0000000e+00   0.0000000e+00   0.0000000e+00   0.0000000e+00   0.0000000e+00   9.5129504e-03   0.0000000e+00   0.0000000e+00   0.0000000e+00   0.0000000e+00   0.0000000e+00   0.0000000e+00   0.0000000e+00   0.0000000e+00   0.0000000e+00   0.0000000e+00   0.0000000e+00   0.0000000e+00   0.0000000e+00   0.0000000e+00   0.0000000e+00   0.0000000e+00   0.0000000e+00   0.0000000e+00   0.0000000e+00   0.0000000e+00   0.0000000e+00   0.0000000e+00   0.0000000e+00   0.0000000e+00   0.0000000e+00   0.0000000e+00   0.0000000e+00   0.0000000e+00   0.0000000e+00   0.0000000e+00   0.0000000e+00   0.0000000e+00   0.0000000e+00   0.0000000e+00   0.0000000e+00   0.0000000e+00   0.0000000e+00   0.0000000e+00   9.4889935e-01   0.0000000e+00   0.0000000e+00   0.0000000e+00   0.0000000e+00   0.0000000e+00   0.0000000e+00   0.0000000e+00   0.0000000e+00   0.0000000e+00   0.0000000e+00   0.0000000e+00   0.0000000e+00   0.0000000e+00   0.0000000e+00   9.6034981e-01   0.0000000e+00   0.0000000e+00   0.0000000e+00   0.0000000e+00   0.0000000e+00   0.0000000e+00   0.0000000e+00   0.0000000e+00   9.4812288e-01   0.0000000e+00   0.0000000e+00   0.0000000e+00   0.0000000e+00   0.0000000e+00   0.0000000e+00   0.0000000e+00   0.0000000e+00   0.0000000e+00   0.0000000e+00   9.4474888e-01   0.0000000e+00   0.0000000e+00   0.0000000e+00   0.0000000e+00   0.0000000e+00   0.0000000e+00   0.0000000e+00   0.0000000e+00   9.4960905e-01   0.0000000e+00   0.0000000e+00   0.0000000e+00   0.0000000e+00   0.0000000e+00   0.0000000e+00   0.0000000e+00   0.0000000e+00   0.0000000e+00   0.0000000e+00   0.0000000e+00   0.0000000e+00   0.0000000e+00   0.0000000e+00   9.5381634e-01   9.4034176e-01   0.0000000e+00   0.0000000e+00   0.0000000e+00   0.0000000e+00   0.0000000e+00   0.0000000e+00   0.0000000e+00   0.0000000e+00   0.0000000e+00   0.0000000e+00   0.0000000e+00   0.0000000e+00   0.0000000e+00   0.0000000e+00   0.0000000e+00   0.0000000e+00   0.0000000e+00   0.0000000e+00   0.0000000e+00   0.0000000e+00   0.0000000e+00   9.4915132e-01   0.0000000e+00   0.0000000e+00   0.0000000e+00   0.0000000e+00   0.0000000e+00   0.0000000e+00   0.0000000e+00   0.0000000e+00   0.0000000e+00   0.0000000e+00   0.0000000e+00   0.0000000e+00   0.0000000e+00   0.0000000e+00   0.0000000e+00   0.0000000e+00   0.0000000e+00   0.0000000e+00   0.0000000e+00   0.0000000e+00   0.0000000e+00   0.0000000e+00   0.0000000e+00   0.0000000e+00   0.0000000e+00   9.4519223e-01   0.0000000e+00   9.4448668e-01   0.0000000e+00   0.0000000e+00   0.0000000e+00   0.0000000e+00
   0.0000000e+00   0.0000000e+00   0.0000000e+00   0.0000000e+00   0.0000000e+00   4.1647336e-07   0.0000000e+00   0.0000000e+00   0.0000000e+00   1.7935655e-06   0.0000000e+00   0.0000000e+00   0.0000000e+00   0.0000000e+00   0.0000000e+00   0.0000000e+00   0.0000000e+00   0.0000000e+00   0.0000000e+00   0.0000000e+00   0.0000000e+00   6.6426600e-08   0.0000000e+00   0.0000000e+00   0.0000000e+00   0.0000000e+00   0.0000000e+00   0.0000000e+00   0.0000000e+00   3.0517955e-04   0.0000000e+00   0.0000000e+00   0.0000000e+00   1.9633751e-07   0.0000000e+00   7.1720599e-04   4.4005814e-01   0.0000000e+00   0.0000000e+00   0.0000000e+00   0.0000000e+00   0.0000000e+00   0.0000000e+00   0.0000000e+00   0.0000000e+00   0.0000000e+00   0.0000000e+00   0.0000000e+00   0.0000000e+00   0.0000000e+00   6.7606026e-01   0.0000000e+00   0.0000000e+00   0.0000000e+00   0.0000000e+00   0.0000000e+00   0.0000000e+00   6.9645182e-04   0.0000000e+00   0.0000000e+00   0.0000000e+00   0.0000000e+00   0.0000000e+00   0.0000000e+00   7.7609792e-06   0.0000000e+00   3.9438598e-07   0.0000000e+00   1.7936707e-02   0.0000000e+00   0.0000000e+00   0.0000000e+00   0.0000000e+00   0.0000000e+00   0.0000000e+00   4.8135698e-01   0.0000000e+00   2.0597588e-06   0.0000000e+00   3.0554580e-05   0.0000000e+00   0.0000000e+00   0.0000000e+00   0.0000000e+00   0.0000000e+00   0.0000000e+00   0.0000000e+00   7.2707679e-01   0.0000000e+00   0.0000000e+00   0.0000000e+00   0.0000000e+00   0.0000000e+00   0.0000000e+00   8.9228805e-08   0.0000000e+00   0.0000000e+00   0.0000000e+00   0.0000000e+00   0.0000000e+00   1.0404244e-07   0.0000000e+00   1.0792494e-03   0.0000000e+00   0.0000000e+00   0.0000000e+00   0.0000000e+00   0.0000000e+00   0.0000000e+00   0.0000000e+00   0.0000000e+00   9.4341038e-06   0.0000000e+00   0.0000000e+00   1.0906315e-07   0.0000000e+00   0.0000000e+00   0.0000000e+00   0.0000000e+00   1.7027429e-07   0.0000000e+00   0.0000000e+00   0.0000000e+00   0.0000000e+00   0.0000000e+00   0.0000000e+00   0.0000000e+00   0.0000000e+00   0.0000000e+00   0.0000000e+00   4.8310299e-07   0.0000000e+00   0.0000000e+00   0.0000000e+00   0.0000000e+00   0.0000000e+00   0.0000000e+00   0.0000000e+00   0.0000000e+00   0.0000000e+00   2.2586077e-07   0.0000000e+00   0.0000000e+00   0.0000000e+00   0.0000000e+00   8.2300945e-04   3.8595010e-04   0.0000000e+00   0.0000000e+00   0.0000000e+00   0.0000000e+00   0.0000000e+00   2.3739368e-01   0.0000000e+00   0.0000000e+00   0.0000000e+00   0.0000000e+00   0.0000000e+00   0.0000000e+00   0.0000000e+00   0.0000000e+00   0.0000000e+00   0.0000000e+00   6.4695116e-01   0.0000000e+00   0.0000000e+00   0.0000000e+00   0.0000000e+00   3.3632518e-07   3.7769245e-06   0.0000000e+00   0.0000000e+00   0.0000000e+00   0.0000000e+00   4.3379312e-07   0.0000000e+00   5.3339132e-06   6.3733370e-01   0.0000000e+00   0.0000000e+00   1.6284139e-01   0.0000000e+00   0.0000000e+00   0.0000000e+00   0.0000000e+00   7.3688207e-07   1.7175747e-07   0.0000000e+00   0.0000000e+00   0.0000000e+00   0.0000000e+00   0.0000000e+00   0.0000000e+00   0.0000000e+00   0.0000000e+00   0.0000000e+00   2.9369729e-06   0.0000000e+00   0.0000000e+00   0.0000000e+00   0.0000000e+00   0.0000000e+00   0.0000000e+00   8.5346808e-08   7.8199940e-08   0.0000000e+00   0.0000000e+00   1.4505384e-06   0.0000000e+00   0.0000000e+00   0.0000000e+00   7.7034754e-08   1.3636856e-07   0.0000000e+00   1.6815225e-05   0.0000000e+00   0.0000000e+00   2.8661454e-07   0.0000000e+00   0.0000000e+00   0.0000000e+00   0.0000000e+00   0.0000000e+00   0.0000000e+00   0.0000000e+00   0.0000000e+00   3.8958391e-06   0.0000000e+00   0.0000000e+00   0.0000000e+00   0.0000000e+00   0.0000000e+00   0.0000000e+00   0.0000000e+00   0.0000000e+00   0.0000000e+00   0.0000000e+00   0.0000000e+00   0.0000000e+00   0.0000000e+00   0.0000000e+00   0.0000000e+00   0.0000000e+00   0.0000000e+00   1.8968105e-07   0.0000000e+00   0.0000000e+00   0.0000000e+00   7.3039784e-01   0.0000000e+00   0.0000000e+00   0.0000000e+00   0.0000000e+00   0.0000000e+00   9.5971155e-08   0.0000000e+00   0.0000000e+00   1.1211612e-04   0.0000000e+00   0.0000000e+00   0.0000000e+00   0.0000000e+00   0.0000000e+00   0.0000000e+00   0.0000000e+00   0.0000000e+00   0.0000000e+00   0.0000000e+00   0.0000000e+00   0.0000000e+00   0.0000000e+00   0.0000000e+00   0.0000000e+00   0.0000000e+00   0.0000000e+00   0.0000000e+00   1.2082642e-07   0.0000000e+00   0.0000000e+00   0.0000000e+00   0.0000000e+00   0.0000000e+00   0.0000000e+00   0.0000000e+00   7.8308272e-08   0.0000000e+00   0.0000000e+00   0.0000000e+00   0.0000000e+00   0.0000000e+00   0.0000000e+00   0.0000000e+00   0.0000000e+00   0.0000000e+00   0.0000000e+00   0.0000000e+00   0.0000000e+00   0.0000000e+00   0.0000000e+00   0.0000000e+00   0.0000000e+00   0.0000000e+00   0.0000000e+00   0.0000000e+00   0.0000000e+00   0.0000000e+00   8.7146485e-08   0.0000000e+00   0.0000000e+00   0.0000000e+00   0.0000000e+00   0.0000000e+00   0.0000000e+00   0.0000000e+00   0.0000000e+00   0.0000000e+00   0.0000000e+00   0.0000000e+00   0.0000000e+00   1.1535068e-03   0.0000000e+00   6.8057350e-01   1.0929428e-07
   0.0000000e+00   0.0000000e+00   0.0000000e+00   0.0000000e+00   0.0000000e+00   0.0000000e+00   0.0000000e+00   0.0000000e+00   0.0000000e+00   0.0000000e+00   0.0000000e+00   0.0000000e+00   0.0000000e+00   0.0000000e+00   0.0000000e+00   0.0000000e+00   0.0000000e+00   0.0000000e+00   0.0000000e+00   0.0000000e+00   0.0000000e+00   0.0000000e+00   0.0000000e+00   0.0000000e+00   0.0000000e+00   0.0000000e+00   0.0000000e+00   0.0000000e+00   0.0000000e+00   0.0000000e+00   0.0000000e+00   0.0000000e+00   0.0000000e+00   0.0000000e+00   0.0000000e+00   0.0000000e+00   0.0000000e+00   0.0000000e+00   0.0000000e+00   0.0000000e+00   0.0000000e+00   0.0000000e+00   0.0000000e+00   0.0000000e+00   0.0000000e+00   0.0000000e+00   0.0000000e+00   0.0000000e+00   0.0000000e+00   0.0000000e+00   0.0000000e+00   1.0000000e+00   0.0000000e+00   0.0000000e+00   0.0000000e+00   0.0000000e+00   0.0000000e+00   0.0000000e+00   0.0000000e+00   0.0000000e+00   0.0000000e+00   0.0000000e+00   0.0000000e+00   0.0000000e+00   0.0000000e+00   0.0000000e+00   0.0000000e+00   0.0000000e+00   0.0000000e+00   0.0000000e+00   0.0000000e+00   0.0000000e+00   0.0000000e+00   0.0000000e+00   0.0000000e+00   0.0000000e+00   0.0000000e+00   0.0000000e+00   0.0000000e+00   0.0000000e+00   0.0000000e+00   0.0000000e+00   0.0000000e+00   0.0000000e+00   0.0000000e+00   0.0000000e+00   0.0000000e+00   0.0000000e+00   0.0000000e+00   0.0000000e+00   0.0000000e+00   0.0000000e+00   0.0000000e+00   0.0000000e+00   0.0000000e+00   0.0000000e+00   0.0000000e+00   0.0000000e+00   0.0000000e+00   0.0000000e+00   0.0000000e+00   0.0000000e+00   0.0000000e+00   0.0000000e+00   0.0000000e+00   0.0000000e+00   0.0000000e+00   0.0000000e+00   0.0000000e+00   0.0000000e+00   0.0000000e+00   0.0000000e+00   0.0000000e+00   0.0000000e+00   0.0000000e+00   0.0000000e+00   1.3260865e-01   0.0000000e+00   0.0000000e+00   0.0000000e+00   0.0000000e+00   0.0000000e+00   0.0000000e+00   0.0000000e+00   0.0000000e+00   0.0000000e+00   0.0000000e+00   0.0000000e+00   0.0000000e+00   0.0000000e+00   0.0000000e+00   0.0000000e+00   0.0000000e+00   0.0000000e+00   0.0000000e+00   0.0000000e+00   0.0000000e+00   0.0000000e+00   0.0000000e+00   0.0000000e+00   0.0000000e+00   0.0000000e+00   0.0000000e+00   0.0000000e+00   0.0000000e+00   0.0000000e+00   0.0000000e+00   0.0000000e+00   0.0000000e+00   0.0000000e+00   0.0000000e+00   0.0000000e+00   0.0000000e+00   0.0000000e+00   0.0000000e+00   0.0000000e+00   0.0000000e+00   0.0000000e+00   0.0000000e+00   0.0000000e+00   0.0000000e+00   0.0000000e+00   0.0000000e+00   0.0000000e+00   0.0000000e+00   0.0000000e+00   0.0000000e+00   0.0000000e+00   0.0000000e+00   0.0000000e+00   0.0000000e+00   0.0000000e+00   0.0000000e+00   0.0000000e+00   0.0000000e+00   0.0000000e+00   0.0000000e+00   0.0000000e+00   0.0000000e+00   0.0000000e+00   0.0000000e+00   0.0000000e+00   0.0000000e+00   0.0000000e+00   0.0000000e+00   0.0000000e+00   0.0000000e+00   0.0000000e+00   0.0000000e+00   0.0000000e+00   0.0000000e+00   0.0000000e+00   0.0000000e+00   0.0000000e+00   0.0000000e+00   0.0000000e+00   0.0000000e+00   0.0000000e+00   0.0000000e+00   0.0000000e+00   0.0000000e+00   0.0000000e+00   0.0000000e+00   0.0000000e+00   0.0000000e+00   0.0000000e+00   0.0000000e+00   0.0000000e+00   0.0000000e+00   0.0000000e+00   0.0000000e+00   0.0000000e+00   0.0000000e+00   0.0000000e+00   0.0000000e+00   0.0000000e+00   0.0000000e+00   0.0000000e+00   0.0000000e+00   0.0000000e+00   0.0000000e+00   0.0000000e+00   0.0000000e+00   0.0000000e+00   0.0000000e+00   0.0000000e+00   0.0000000e+00   0.0000000e+00   0.0000000e+00   0.0000000e+00   0.0000000e+00   0.0000000e+00   0.0000000e+00   0.0000000e+00   0.0000000e+00   0.0000000e+00   0.0000000e+00   0.0000000e+00   0.0000000e+00   0.0000000e+00   0.0000000e+00   0.0000000e+00   0.0000000e+00   0.0000000e+00   0.0000000e+00   0.0000000e+00   0.0000000e+00   0.0000000e+00   0.0000000e+00   0.0000000e+00   0.0000000e+00   0.0000000e+00   0.0000000e+00   0.0000000e+00   0.0000000e+00   0.0000000e+00   0.0000000e+00   0.0000000e+00   0.0000000e+00   0.0000000e+00   0.0000000e+00   0.0000000e+00   0.0000000e+00   0.0000000e+00   0.0000000e+00   0.0000000e+00   0.0000000e+00   0.0000000e+00   0.0000000e+00   0.0000000e+00   0.0000000e+00   0.0000000e+00   0.0000000e+00   0.0000000e+00   0.0000000e+00   0.0000000e+00   0.0000000e+00   0.0000000e+00   0.0000000e+00   0.0000000e+00   0.0000000e+00   0.0000000e+00   0.0000000e+00   0.0000000e+00   0.0000000e+00   0.0000000e+00   0.0000000e+00   0.0000000e+00   0.0000000e+00   0.0000000e+00   0.0000000e+00   0.0000000e+00   0.0000000e+00   0.0000000e+00   0.0000000e+00   0.0000000e+00   0.0000000e+00   0.0000000e+00   0.0000000e+00   0.0000000e+00   0.0000000e+00   0.0000000e+00   0.0000000e+00   0.0000000e+00   0.0000000e+00   0.0000000e+00   0.0000000e+00   0.0000000e+00   0.0000000e+00   0.0000000e+00   0.0000000e+00   0.0000000e+00   0.0000000e+00   0.0000000e+00   0.0000000e+00   0.0000000e+00   0.0000000e+00   0.0000000e+00   0.0000000e+00   6.9364242e-03   0.0000000e+00   0.0000000e+00   0.0000000e+00
   0.0000000e+00   0.0000000e+00   0.0000000e+00   0.0000000e+00   0.0000000e+00   0.0000000e+00   3.9576431e-07   3.0285046e-02   0.0000000e+00   7.0421173e-07   0.0000000e+00   1.0640052e-02   0.0000000e+00   0.0000000e+00   0.0000000e+00   0.0000000e+00   1.5808621e-02   0.0000000e+00   7.1458312e-01   0.0000000e+00   1.8159763e-06   0.0000000e+00   0.0000000e+00   2.8275494e-02   0.0000000e+00   3.5977941e-07   0.0000000e+00   2.0450884e-02   0.0000000e+00   0.0000000e+00   0.0000000e+00   0.0000000e+00   5.5722098e-07   0.0000000e+00   0.0000000e+00   0.0000000e+00   0.0000000e+00   0.0000000e+00   0.0000000e+00   0.0000000e+00   7.4322095e-03   7.3396211e-01   0.0000000e+00   1.0185656e-02   0.0000000e+00   0.0000000e+00   1.3403599e-06   0.0000000e+00   0.0000000e+00   0.0000000e+00   0.0000000e+00   0.0000000e+00   1.0000000e+00   0.0000000e+00   0.0000000e+00   3.7700407e-07   1.9634183e-02   0.0000000e+00   1.1907889e-06   0.0000000e+00   1.1054679e-06   3.4324308e-02   0.0000000e+00   0.0000000e+00   0.0000000e+00   9.5646865e-03   0.0000000e+00   0.0000000e+00   0.0000000e+00   0.0000000e+00   0.0000000e+00   0.0000000e+00   0.0000000e+00   2.7122115e-02   0.0000000e+00   0.0000000e+00   7.1006979e-01   2.7425330e-07   0.0000000e+00   0.0000000e+00   7.9990928e-03   1.8207824e-06   8.4403151e-07   2.5466045e-03   3.0464376e-02   0.0000000e+00   0.0000000e+00   0.0000000e+00   0.0000000e+00   0.0000000e+00   0.0000000e+00   0.0000000e+00   0.0000000e+00   0.0000000e+00   0.0000000e+00   0.0000000e+00   3.5421997e-07   0.0000000e+00   0.0000000e+00   0.0000000e+00   0.0000000e+00   0.0000000e+00   0.0000000e+00   0.0000000e+00   0.0000000e+00   0.0000000e+00   0.0000000e+00   0.0000000e+00   0.0000000e+00   0.0000000e+00   0.0000000e+00   0.0000000e+00   0.0000000e+00   0.0000000e+00   0.0000000e+00   0.0000000e+00   0.0000000e+00   0.0000000e+00   0.0000000e+00   0.0000000e+00   0.0000000e+00   0.0000000e+00   0.0000000e+00   1.7060252e-02   0.0000000e+00   0.0000000e+00   0.0000000e+00   0.0000000e+00   0.0000000e+00   0.0000000e+00   0.0000000e+00   6.8131342e-07   0.0000000e+00   0.0000000e+00   0.0000000e+00   3.5195157e-07   0.0000000e+00   0.0000000e+00   0.0000000e+00   0.0000000e+00   0.0000000e+00   0.0000000e+00   0.0000000e+00   2.4370498e-05   0.0000000e+00   0.0000000e+00   0.0000000e+00   1.0663574e-06   8.1596171e-07   0.0000000e+00   0.0000000e+00   0.0000000e+00   0.0000000e+00   0.0000000e+00   4.0578057e-07   0.0000000e+00   0.0000000e+00   8.8102556e-02   0.0000000e+00   0.0000000e+00   0.0000000e+00   0.0000000e+00   0.0000000e+00   0.0000000e+00   2.4372193e-02   3.0377399e-07   0.0000000e+00   0.0000000e+00   0.0000000e+00   0.0000000e+00   0.0000000e+00   0.0000000e+00   0.0000000e+00   0.0000000e+00   0.0000000e+00   5.8009080e-07   0.0000000e+00   0.0000000e+00   0.0000000e+00   0.0000000e+00   0.0000000e+00   0.0000000e+00   0.0000000e+00   0.0000000e+00   1.1416348e-02   0.0000000e+00   0.0000000e+00   0.0000000e+00   1.6522686e-06   2.9560404e-07   4.7062090e-07   0.0000000e+00   0.0000000e+00   0.0000000e+00   0.0000000e+00   7.9427444e-03   0.0000000e+00   1.1859547e-02   0.0000000e+00   0.0000000e+00   0.0000000e+00   0.0000000e+00   0.0000000e+00   0.0000000e+00   0.0000000e+00   0.0000000e+00   0.0000000e+00   0.0000000e+00   0.0000000e+00   0.0000000e+00   4.8162652e-02   0.0000000e+00   0.0000000e+00   0.0000000e+00   0.0000000e+00   0.0000000e+00   8.5417676e-03   0.0000000e+00   2.9565010e-06   0.0000000e+00   0.0000000e+00   0.0000000e+00   7.1661415e-01   0.0000000e+00   0.0000000e+00   0.0000000e+00   0.0000000e+00   0.0000000e+00   0.0000000e+00   0.0000000e+00   0.0000000e+00   1.1611525e-02   0.0000000e+00   0.0000000e+00   0.0000000e+00   0.0000000e+00   0.0000000e+00   7.2311448e-01   0.0000000e+00   0.0000000e+00   0.0000000e+00   0.0000000e+00   2.6213478e-02   0.0000000e+00   0.0000000e+00   0.0000000e+00   0.0000000e+00   3.7123917e-02   0.0000000e+00   0.0000000e+00   4.2242865e-02   0.0000000e+00   0.0000000e+00   0.0000000e+00   0.0000000e+00   0.0000000e+00   0.0000000e+00   0.0000000e+00   0.0000000e+00   0.0000000e+00   0.0000000e+00   0.0000000e+00   7.4979347e-01   0.0000000e+00   0.0000000e+00   0.0000000e+00   0.0000000e+00   0.0000000e+00   0.0000000e+00   0.0000000e+00   0.0000000e+00   0.0000000e+00   0.0000000e+00   8.9050016e-07   0.0000000e+00   0.0000000e+00   0.0000000e+00   0.0000000e+00   0.0000000e+00   0.0000000e+00   0.0000000e+00   0.0000000e+00   0.0000000e+00   1.0036220e-02   0.0000000e+00   0.0000000e+00   3.9560787e-01   1.0234756e-06   8.1218142e-01   0.0000000e+00   0.0000000e+00   0.0000000e+00   0.0000000e+00   0.0000000e+00   0.0000000e+00   7.7261929e-03   0.0000000e+00   0.0000000e+00   0.0000000e+00   0.0000000e+00   0.0000000e+00   0.0000000e+00   0.0000000e+00   0.0000000e+00   0.0000000e+00   0.0000000e+00   0.0000000e+00   0.0000000e+00   0.0000000e+00   7.4972929e-01   0.0000000e+00   2.0059132e-02   0.0000000e+00   0.0000000e+00   0.0000000e+00   0.0000000e+00   0.0000000e+00   0.0000000e+00   0.0000000e+00   0.0000000e+00   7.9431445e-01   0.0000000e+00   0.0000000e+00
   0.0000000e+00   0.0000000e+00   0.0000000e+00   0.0000000e+00   0.0000000e+00   0.0000000e+00   0.0000000e+00   0.0000000e+00   0.0000000e+00   0.0000000e+00   0.0000000e+00   0.0000000e+00   0.0000000e+00   0.0000000e+00   0.0000000e+00   0.0000000e+00   0.0000000e+00   0.0000000e+00   0.0000000e+00   0.0000000e+00   0.0000000e+00   0.0000000e+00   0.0000000e+00   0.0000000e+00   0.0000000e+00   0.0000000e+00   0.0000000e+00   0.0000000e+00   0.0000000e+00   0.0000000e+00   0.0000000e+00   0.0000000e+00   0.0000000e+00   0.0000000e+00   0.0000000e+00   0.0000000e+00   0.0000000e+00   0.0000000e+00   0.0000000e+00   0.0000000e+00   0.0000000e+00   0.0000000e+00   0.0000000e+00   0.0000000e+00   0.0000000e+00   0.0000000e+00   0.0000000e+00   0.0000000e+00   6.4660398e-01   0.0000000e+00   0.0000000e+00   0.0000000e+00   0.0000000e+00   1.0000000e+00   5.8652561e-01   0.0000000e+00   0.0000000e+00   0.0000000e+00   0.0000000e+00   0.0000000e+00   0.0000000e+00   0.0000000e+00   0.0000000e+00   0.0000000e+00   0.0000000e+00   0.0000000e+00   0.0000000e+00   0.0000000e+00   0.0000000e+00   0.0000000e+00   0.0000000e+00   0.0000000e+00   0.0000000e+00   0.0000000e+00   0.0000000e+00   0.0000000e+00   0.0000000e+00   0.0000000e+00   0.0000000e+00   0.0000000e+00   0.0000000e+00   0.0000000e+00   0.0000000e+00   0.0000000e+00   0.0000000e+00   0.0000000e+00   0.0000000e+00   0.0000000e+00   0.0000000e+00   0.0000000e+00   0.0000000e+00   0.0000000e+00   0.0000000e+00   0.0000000e+00   0.0000000e+00   0.0000000e+00   0.0000000e+00   0.0000000e+00   5.3736024e-01   0.0000000e+00   0.0000000e+00   0.0000000e+00   0.0000000e+00   5.6212649e-01   0.0000000e+00   0.0000000e+00   0.0000000e+00   0.0000000e+00   0.0000000e+00   0.0000000e+00   0.0000000e+00   0.0000000e+00   0.0000000e+00   0.0000000e+00   0.0000000e+00   0.0000000e+00   0.0000000e+00   0.0000000e+00   0.0000000e+00   0.0000000e+00   0.0000000e+00   0.0000000e+00   0.0000000e+00   0.0000000e+00   0.0000000e+00   5.5963670e-01   0.0000000e+00   0.0000000e+00   0.0000000e+00   0.0000000e+00   0.0000000e+00   0.0000000e+00   0.0000000e+00   0.0000000e+00   0.0000000e+00   0.0000000e+00   0.0000000e+00   0.0000000e+00   0.0000000e+00   0.0000000e+00   0.0000000e+00   0.0000000e+00   0.0000000e+00   0.0000000e+00   0.0000000e+00   0.0000000e+00   0.0000000e+00   0.0000000e+00   0.0000000e+00   0.0000000e+00   0.0000000e+00   0.0000000e+00   0.0000000e+00   0.0000000e+00   0.0000000e+00   0.0000000e+00   0.0000000e+00   0.0000000e+00   5.5549011e-01   0.0000000e+00   0.0000000e+00   0.0000000e+00   0.0000000e+00   0.0000000e+00   0.0000000e+00   0.0000000e+00   0.0000000e+00   0.0000000e+00   0.0000000e+00   0.0000000e+00   0.0000000e+00   0.0000000e+00   0.0000000e+00   0.0000000e+00   0.0000000e+00   0.0000000e+00   0.0000000e+00   0.0000000e+00   0.0000000e+00   0.0000000e+00   0.0000000e+00   0.0000000e+00   0.0000000e+00   0.0000000e+00   0.0000000e+00   0.0000000e+00   0.0000000e+00   0.0000000e+00   0.0000000e+00   0.0000000e+00   0.0000000e+00   5.7194571e-01   0.0000000e+00   0.0000000e+00   0.0000000e+00   0.0000000e+00   0.0000000e+00   0.0000000e+00   0.0000000e+00   0.0000000e+00   0.0000000e+00   0.0000000e+00   0.0000000e+00   0.0000000e+00   0.0000000e+00   0.0000000e+00   0.0000000e+00   0.0000000e+00   0.0000000e+00   0.0000000e+00   0.0000000e+00   0.0000000e+00   0.0000000e+00   0.0000000e+00   0.0000000e+00   0.0000000e+00   0.0000000e+00   0.0000000e+00   0.0000000e+00   0.0000000e+00   0.0000000e+00   0.0000000e+00   0.0000000e+00   0.0000000e+00   0.0000000e+00   0.0000000e+00   0.0000000e+00   0.0000000e+00   0.0000000e+00   0.0000000e+00   0.0000000e+00   0.0000000e+00   0.0000000e+00   0.0000000e+00   0.0000000e+00   0.0000000e+00   0.0000000e+00   0.0000000e+00   0.0000000e+00   0.0000000e+00   0.0000000e+00   0.0000000e+00   0.0000000e+00   0.0000000e+00   0.0000000e+00   0.0000000e+00   0.0000000e+00   0.0000000e+00   0.0000000e+00   0.0000000e+00   0.0000000e+00   0.0000000e+00   0.0000000e+00   0.0000000e+00   0.0000000e+00   0.0000000e+00   0.0000000e+00   0.0000000e+00   0.0000000e+00   0.0000000e+00   0.0000000e+00   0.0000000e+00   0.0000000e+00   0.0000000e+00   0.0000000e+00   0.0000000e+00   0.0000000e+00   0.0000000e+00   0.0000000e+00   0.0000000e+00   0.0000000e+00   0.0000000e+00   0.0000000e+00   0.0000000e+00   0.0000000e+00   0.0000000e+00   0.0000000e+00   0.0000000e+00   0.0000000e+00   0.0000000e+00   0.0000000e+00   0.0000000e+00   0.0000000e+00   0.0000000e+00   0.0000000e+00   0.0000000e+00   0.0000000e+00   0.0000000e+00   0.0000000e+00   0.0000000e+00   0.0000000e+00   0.0000000e+00   0.0000000e+00   0.0000000e+00   5.5929208e-01   0.0000000e+00   0.0000000e+00   0.0000000e+00   0.0000000e+00   0.0000000e+00   0.0000000e+00   0.0000000e+00   6.1319929e-01   0.0000000e+00   0.0000000e+00   0.0000000e+00   0.0000000e+00   0.0000000e+00   0.0000000e+00   0.0000000e+00   0.0000000e+00   0.0000000e+00   0.0000000e+00   0.0000000e+00   0.0000000e+00   0.0000000e+00   0.0000000e+00   0.0000000e+00   0.0000000e+00   0.0000000e+00   0.0000000e+00   0.0000000e+00   0.0000000e+00
   0.0000000e+00   0.0000000e+00   0.0000000e+00   0.0000000e+00   0.0000000e+00   0.0000000e+00   0.0000000e+00   0.0000000e+00   0.0000000e+00   0.0000000e+00   0.0000000e+00   0.0000000e+00   0.0000000e+00   0.0000000e+00   0.0000000e+00   0.0000000e+00   0.0000000e+00   0.0000000e+00   0.0000000e+00   0.0000000e+00   0.0000000e+00   0.0000000e+00   0.0000000e+00   0.0000000e+00   0.0000000e+00   0.0000000e+00   0.0000000e+00   0.0000000e+00   0.0000000e+00   0.0000000e+00   0.0000000e+00   0.0000000e+00   0.0000000e+00   0.0000000e+00   0.0000000e+00   0.0000000e+00   0.0000000e+00   0.0000000e+00   0.0000000e+00   0.0000000e+00   0.0000000e+00   0.0000000e+00   0.0000000e+00   0.0000000e+00   0.0000000e+00   0.0000000e+00   0.0000000e+00   0.0000000e+00   6.1347745e-01   0.0000000e+00   0.0000000e+00   0.0000000e+00   0.0000000e+00   5.8785375e-01   1.0000000e+00   0.0000000e+00   0.0000000e+00   0.0000000e+00   0.0000000e+00   0.0000000e+00   0.0000000e+00   0.0000000e+00   0.0000000e+00   0.0000000e+00   0.0000000e+00   0.0000000e+00   0.0000000e+00   0.0000000e+00   0.0000000e+00   0.0000000e+00   0.0000000e+00   0.0000000e+00   0.0000000e+00   0.0000000e+00   0.0000000e+00   0.0000000e+00   0.0000000e+00   0.0000000e+00   0.0000000e+00   0.0000000e+00   0.0000000e+00   0.0000000e+00   0.0000000e+00   0.0000000e+00   0.0000000e+00   0.0000000e+00   0.0000000e+00   0.0000000e+00   0.0000000e+00   0.0000000e+00   0.0000000e+00   0.0000000e+00   0.0000000e+00   0.0000000e+00   0.0000000e+00   0.0000000e+00   0.0000000e+00   0.0000000e+00   5.1991725e-01   0.0000000e+00   0.0000000e+00   0.0000000e+00   0.0000000e+00   5.4924056e-01   0.0000000e+00   0.0000000e+00   0.0000000e+00   0.0000000e+00   0.0000000e+00   0.0000000e+00   0.0000000e+00   0.0000000e+00   0.0000000e+00   0.0000000e+00   0.0000000e+00   0.0000000e+00   0.0000000e+00   0.0000000e+00   0.0000000e+00   0.0000000e+00   0.0000000e+00   0.0000000e+00   0.0000000e+00   0.0000000e+00   0.0000000e+00   5.8982506e-01   0.0000000e+00   0.0000000e+00   0.0000000e+00   0.0000000e+00   0.0000000e+00   0.0000000e+00   0.0000000e+00   0.0000000e+00   0.0000000e+00   0.0000000e+00   0.0000000e+00   0.0000000e+00   0.0000000e+00   0.0000000e+00   0.0000000e+00   0.0000000e+00   0.0000000e+00   0.0000000e+00   0.0000000e+00   0.0000000e+00   0.0000000e+00   0.0000000e+00   0.0000000e+00   0.0000000e+00   0.0000000e+00   0.0000000e+00   0.0000000e+00   0.0000000e+00   0.0000000e+00   0.0000000e+00   0.0000000e+00   0.0000000e+00   5.4227999e-01   0.0000000e+00   0.0000000e+00   0.0000000e+00   0.0000000e+00   0.0000000e+00   0.0000000e+00   0.0000000e+00   0.0000000e+00   0.0000000e+00   0.0000000e+00   0.0000000e+00   0.0000000e+00   0.0000000e+00   0.0000000e+00   0.0000000e+00   0.0000000e+00   0.0000000e+00   0.0000000e+00   0.0000000e+00   0.0000000e+00   0.0000000e+00   0.0000000e+00   0.0000000e+00   0.0000000e+00   0.0000000e+00   0.0000000e+00   0.0000000e+00   0.0000000e+00   0.0000000e+00   0.0000000e+00   0.0000000e+00   0.0000000e+00   6.4500961e-01   0.0000000e+00   0.0000000e+00   0.0000000e+00   0.0000000e+00   0.0000000e+00   0.0000000e+00   0.0000000e+00   0.0000000e+00   0.0000000e+00   0.0000000e+00   0.0000000e+00   0.0000000e+00   0.0000000e+00   0.0000000e+00   0.0000000e+00   0.0000000e+00   0.0000000e+00   0.0000000e+00   0.0000000e+00   0.0000000e+00   0.0000000e+00   0.0000000e+00   0.0000000e+00   0.0000000e+00   0.0000000e+00   0.0000000e+00   0.0000000e+00   0.0000000e+00   0.0000000e+00   0.0000000e+00   0.0000000e+00   0.0000000e+00   0.0000000e+00   0.0000000e+00   0.0000000e+00   0.0000000e+00   0.0000000e+00   0.0000000e+00   0.0000000e+00   0.0000000e+00   0.0000000e+00   0.0000000e+00   0.0000000e+00   0.0000000e+00   0.0000000e+00   0.0000000e+00   0.0000000e+00   0.0000000e+00   0.0000000e+00   0.0000000e+00   0.0000000e+00   0.0000000e+00   0.0000000e+00   0.0000000e+00   0.0000000e+00   0.0000000e+00   0.0000000e+00   0.0000000e+00   0.0000000e+00   0.0000000e+00   0.0000000e+00   0.0000000e+00   0.0000000e+00   0.0000000e+00   0.0000000e+00   0.0000000e+00   0.0000000e+00   0.0000000e+00   0.0000000e+00   0.0000000e+00   0.0000000e+00   0.0000000e+00   0.0000000e+00   0.0000000e+00   0.0000000e+00   0.0000000e+00   0.0000000e+00   0.0000000e+00   0.0000000e+00   0.0000000e+00   0.0000000e+00   0.0000000e+00   0.0000000e+00   0.0000000e+00   0.0000000e+00   0.0000000e+00   0.0000000e+00   0.0000000e+00   0.0000000e+00   0.0000000e+00   0.0000000e+00   0.0000000e+00   0.0000000e+00   0.0000000e+00   0.0000000e+00   0.0000000e+00   0.0000000e+00   0.0000000e+00   0.0000000e+00   0.0000000e+00   0.0000000e+00   0.0000000e+00   5.3898188e-01   0.0000000e+00   0.0000000e+00   0.0000000e+00   0.0000000e+00   0.0000000e+00   0.0000000e+00   0.0000000e+00   6.0161858e-01   0.0000000e+00   0.0000000e+00   0.0000000e+00   0.0000000e+00   0.0000000e+00   0.0000000e+00   0.0000000e+00   0.0000000e+00   0.0000000e+00   0.0000000e+00   0.0000000e+00   0.0000000e+00   0.0000000e+00   0.0000000e+00   0.0000000e+00   0.0000000e+00   0.0000000e+00   0.0000000e+00   0.0000000e+00   0.0000000e+00
   0.0000000e+00   4.1274831e-05   5.6656815e-07   0.0000000e+00   0.0000000e+00   0.0000000e+00   9.1364412e-01   7.6374547e-05   6.4966155e-05   8.9781119e-01   0.0000000e+00   8.3124836e-05   0.0000000e+00   0.0000000e+00   4.6024709e-05   4.8616782e-05   8.7363317e-04   0.0000000e+00   4.3324931e-07   4.1820527e-05   8.9859056e-01   1.0983071e-09   0.0000000e+00   8.3196597e-05   4.6801219e-05   8.8883399e-01   0.0000000e+00   1.0210292e-04   4.8717071e-05   1.1906525e-05   8.1094550e-01   0.0000000e+00   8.8819810e-01   0.0000000e+00   3.8539409e-05   4.3270279e-05   0.0000000e+00   9.0540073e-01   0.0000000e+00   0.0000000e+00   6.3536344e-05   4.1341736e-07   0.0000000e+00   6.0312043e-05   0.0000000e+00   7.6042715e-06   8.9893959e-01   8.9503657e-01   0.0000000e+00   0.0000000e+00   1.0402001e-05   0.0000000e+00   3.4736643e-07   0.0000000e+00   0.0000000e+00   9.1520440e-01   5.1236632e-05   1.7639043e-05   8.9644655e-01   1.3837330e-04   8.9514723e-01   6.7378447e-05   1.9270765e-04   4.8771299e-05   6.0993998e-05   6.2772884e-05   0.0000000e+00   0.0000000e+00   1.0807018e-03   4.6797757e-05   4.5923461e-05   4.0750064e-06   1.9109418e-05   8.3714431e-05   1.9585738e-02   0.0000000e+00   4.2824363e-07   9.1683721e-01   0.0000000e+00   0.0000000e+00   5.6370672e-05   9.0568824e-01   8.9068079e-01   2.8313823e-07   1.6320445e-03   0.0000000e+00   0.0000000e+00   0.0000000e+00   6.1168277e-05   0.0000000e+00   3.9542578e-05   4.9512991e-05   0.0000000e+00   0.0000000e+00   0.0000000e+00   0.0000000e+00   8.9744231e-01   0.0000000e+00   0.0000000e+00   0.0000000e+00   0.0000000e+00   4.7707595e-05   1.0585896e-04   0.0000000e+00   0.0000000e+00   5.4631735e-05   4.2373112e-05   7.9066542e-01   7.5708395e-06   0.0000000e+00   0.0000000e+00   5.5749698e-05   0.0000000e+00   0.0000000e+00   0.0000000e+00   3.7768254e-05   0.0000000e+00   0.0000000e+00   1.3660022e-05   0.0000000e+00   3.3117433e-09   0.0000000e+00   4.6150245e-05   8.9750149e-05   0.0000000e+00   0.0000000e+00   4.2736366e-04   3.8607439e-05   6.2605955e-05   0.0000000e+00   0.0000000e+00   9.1572536e-01   6.1024731e-05   0.0000000e+00   0.0000000e+00   9.1692650e-01   3.7871971e-05   0.0000000e+00   9.6654090e-03   0.0000000e+00   0.0000000e+00   4.8334446e-05   5.8076765e-05   7.4926716e-08   0.0000000e+00   4.9653587e-05   5.6828098e-03   9.1288929e-01   8.9760523e-01   4.4412435e-05   0.0000000e+00   0.0000000e+00   0.0000000e+00   5.8595194e-05   8.8920066e-01   4.9158978e-05   1.2018788e-04   6.8178567e-05   0.0000000e+00   0.0000000e+00   0.0000000e+00   3.8817831e-05   0.0000000e+00   0.0000000e+00   8.4024699e-05   9.1755991e-01   1.1671045e-06   3.1214564e-02   0.0000000e+00   0.0000000e+00   4.1360861e-07   0.0000000e+00   0.0000000e+00   4.1384084e-05   0.0000000e+00   9.1639592e-01   6.0845574e-05   0.0000000e+00   0.0000000e+00   4.2027086e-05   0.0000000e+00   3.8789961e-05   0.0000000e+00   0.0000000e+00   8.9296099e-05   0.0000000e+00   0.0000000e+00   0.0000000e+00   9.0031547e-01   8.9163576e-01   9.1518522e-01   0.0000000e+00   0.0000000e+00   0.0000000e+00   0.0000000e+00   6.4142126e-05   4.6067852e-05   6.7655006e-05   2.6042568e-04   4.5354070e-05   0.0000000e+00   4.7284341e-06   3.9925017e-05   2.8361663e-09   1.2580615e-09   0.0000000e+00   3.6826983e-06   0.0000000e+00   0.0000000e+00   0.0000000e+00   8.1415321e-05   1.3407475e-09   0.0000000e+00   4.3964957e-05   0.0000000e+00   4.5667791e-05   7.8246015e-05   0.0000000e+00   8.9964926e-01   4.5629253e-05   4.2566182e-05   4.1266578e-05   4.7409390e-07   0.0000000e+00   4.5833974e-05   2.6863001e-02   4.5403217e-05   4.8195698e-05   4.4609615e-05   8.7861825e-01   3.9129924e-05   9.7363277e-05   0.0000000e+00   0.0000000e+00   0.0000000e+00   4.8214018e-05   0.0000000e+00   4.2359507e-07   0.0000000e+00   9.2435261e-03   6.8422491e-07   0.0000000e+00   8.5016837e-05   0.0000000e+00   0.0000000e+00   0.0000000e+00   0.0000000e+00   5.7560598e-05   0.0000000e+00   0.0000000e+00   4.1148396e-04   0.0000000e+00   0.0000000e+00   3.9878072e-05   1.4649335e-09   3.0893130e-02   0.0000000e+00   4.6431930e-04   0.0000000e+00   5.8002606e-05   1.7489706e-04   0.0000000e+00   4.6471433e-07   9.1177501e-04   0.0000000e+00   3.1351188e-02   1.1151276e-05   0.0000000e+00   0.0000000e+00   0.0000000e+00   6.0741954e-06   0.0000000e+00   1.8987692e-05   9.1752743e-01   0.0000000e+00   4.9607408e-05   0.0000000e+00   1.2982234e-04   4.4277438e-05   3.8597708e-05   6.0915845e-05   0.0000000e+00   0.0000000e+00   5.9945950e-05   1.2322399e-09   0.0000000e+00   8.8768239e-07   8.9554411e-01   4.7000149e-07   4.6991368e-05   0.0000000e+00   0.0000000e+00   4.8768605e-05   0.0000000e+00   0.0000000e+00   6.6338449e-05   9.1586787e-01   0.0000000e+00   4.8426128e-05   4.3506466e-05   0.0000000e+00   5.2320660e-05   0.0000000e+00   4.6996286e-05   0.0000000e+00   6.6288684e-05   2.7826160e-09   0.0000000e+00   4.4687596e-05   4.4714590e-07   2.6867254e-02   8.7001852e-05   0.0000000e+00   0.0000000e+00   0.0000000e+00   4.7460356e-05   0.0000000e+00   0.0000000e+00   0.0000000e+00   6.9593063e-05   3.7677998e-07   0.0000000e+00   0.0000000e+00
   0.0000000e+00   0.0000000e+00   0.0000000e+00   0.0000000e+00   0.0000000e+00   0.0000000e+00   5.2602579e-05   7.0003386e-01   0.0000000e+00   8.0450961e-05   0.0000000e+00   3.4901465e-01   0.0000000e+00   0.0000000e+00   0.0000000e+00   0.0000000e+00   3.2514117e-01   0.0000000e+00   2.4921465e-02   0.0000000e+00   1.4758815e-04   0.0000000e+00   0.0000000e+00   5.9703462e-01   0.0000000e+00   5.3682639e-05   0.0000000e+00   3.4709167e-01   0.0000000e+00   0.0000000e+00   2.7418490e-05   0.0000000e+00   6.5108086e-05   0.0000000e+00   0.0000000e+00   0.0000000e+00   0.0000000e+00   3.7053816e-05   0.0000000e+00   0.0000000e+00   3.7400551e-01   2.4476037e-02   0.0000000e+00   3.8594792e-01   0.0000000e+00   0.0000000e+00   1.1801854e-04   3.3206376e-05   0.0000000e+00   0.0000000e+00   0.0000000e+00   0.0000000e+00   1.9832287e-02   0.0000000e+00   0.0000000e+00   5.0944802e-05   1.0000000e+00   0.0000000e+00   1.1044463e-04   0.0000000e+00   1.0099927e-04   6.5517106e-01   0.0000000e+00   0.0000000e+00   0.0000000e+00   5.1240096e-01   0.0000000e+00   0.0000000e+00   0.0000000e+00   0.0000000e+00   0.0000000e+00   0.0000000e+00   0.0000000e+00   6.5274622e-01   0.0000000e+00   0.0000000e+00   2.5487323e-02   4.4341398e-05   0.0000000e+00   0.0000000e+00   3.6407466e-01   1.4294500e-04   8.2697967e-05   7.4146483e-03   4.7848473e-01   0.0000000e+00   0.0000000e+00   0.0000000e+00   0.0000000e+00   0.0000000e+00   0.0000000e+00   0.0000000e+00   0.0000000e+00   0.0000000e+00   0.0000000e+00   0.0000000e+00   5.2205696e-05   0.0000000e+00   0.0000000e+00   0.0000000e+00   0.0000000e+00   0.0000000e+00   0.0000000e+00   0.0000000e+00   0.0000000e+00   0.0000000e+00   0.0000000e+00   2.5217984e-05   0.0000000e+00   0.0000000e+00   0.0000000e+00   0.0000000e+00   0.0000000e+00   0.0000000e+00   0.0000000e+00   0.0000000e+00   0.0000000e+00   0.0000000e+00   0.0000000e+00   0.0000000e+00   0.0000000e+00   0.0000000e+00   0.0000000e+00   3.2477013e-01   0.0000000e+00   0.0000000e+00   0.0000000e+00   0.0000000e+00   0.0000000e+00   0.0000000e+00   0.0000000e+00   6.9699422e-05   0.0000000e+00   0.0000000e+00   0.0000000e+00   4.8806698e-05   0.0000000e+00   0.0000000e+00   0.0000000e+00   0.0000000e+00   0.0000000e+00   0.0000000e+00   0.0000000e+00   1.9715570e-03   0.0000000e+00   0.0000000e+00   0.0000000e+00   9.4941974e-05   8.7272205e-05   0.0000000e+00   0.0000000e+00   0.0000000e+00   0.0000000e+00   0.0000000e+00   5.6055669e-05   0.0000000e+00   0.0000000e+00   3.8989369e-01   0.0000000e+00   0.0000000e+00   0.0000000e+00   0.0000000e+00   0.0000000e+00   0.0000000e+00   6.2491604e-01   4.5973427e-05   0.0000000e+00   0.0000000e+00   0.0000000e+00   0.0000000e+00   0.0000000e+00   0.0000000e+00   0.0000000e+00   0.0000000e+00   0.0000000e+00   6.2438649e-05   0.0000000e+00   0.0000000e+00   0.0000000e+00   0.0000000e+00   0.0000000e+00   0.0000000e+00   0.0000000e+00   0.0000000e+00   4.2319006e-01   0.0000000e+00   0.0000000e+00   0.0000000e+00   1.3682734e-04   4.9226027e-05   5.7012669e-05   0.0000000e+00   0.0000000e+00   0.0000000e+00   0.0000000e+00   3.6190786e-01   0.0000000e+00   3.9734997e-01   0.0000000e+00   0.0000000e+00   0.0000000e+00   0.0000000e+00   0.0000000e+00   0.0000000e+00   0.0000000e+00   0.0000000e+00   0.0000000e+00   0.0000000e+00   0.0000000e+00   0.0000000e+00   6.0182415e-01   0.0000000e+00   0.0000000e+00   0.0000000e+00   0.0000000e+00   0.0000000e+00   2.6832225e-01   0.0000000e+00   2.1813199e-04   0.0000000e+00   0.0000000e+00   0.0000000e+00   2.9477400e-02   0.0000000e+00   0.0000000e+00   0.0000000e+00   0.0000000e+00   0.0000000e+00   0.0000000e+00   5.2226799e-05   0.0000000e+00   3.2554314e-01   0.0000000e+00   0.0000000e+00   0.0000000e+00   0.0000000e+00   0.0000000e+00   2.5168786e-02   0.0000000e+00   0.0000000e+00   0.0000000e+00   0.0000000e+00   6.8486366e-01   0.0000000e+00   0.0000000e+00   0.0000000e+00   0.0000000e+00   3.6876925e-01   0.0000000e+00   0.0000000e+00   5.8642878e-01   0.0000000e+00   0.0000000e+00   0.0000000e+00   0.0000000e+00   0.0000000e+00   0.0000000e+00   0.0000000e+00   0.0000000e+00   0.0000000e+00   0.0000000e+00   0.0000000e+00   2.6956575e-02   0.0000000e+00   0.0000000e+00   0.0000000e+00   0.0000000e+00   0.0000000e+00   0.0000000e+00   0.0000000e+00   0.0000000e+00   0.0000000e+00   0.0000000e+00   8.2122642e-05   0.0000000e+00   0.0000000e+00   0.0000000e+00   0.0000000e+00   0.0000000e+00   0.0000000e+00   0.0000000e+00   0.0000000e+00   0.0000000e+00   3.6549734e-01   0.0000000e+00   0.0000000e+00   5.7922218e-02   1.0087027e-04   2.9373519e-02   0.0000000e+00   0.0000000e+00   0.0000000e+00   0.0000000e+00   0.0000000e+00   0.0000000e+00   3.6487397e-01   2.7086279e-05   0.0000000e+00   0.0000000e+00   0.0000000e+00   0.0000000e+00   0.0000000e+00   0.0000000e+00   0.0000000e+00   0.0000000e+00   0.0000000e+00   0.0000000e+00   0.0000000e+00   0.0000000e+00   2.6052473e-02   0.0000000e+00   3.3091098e-01   0.0000000e+00   0.0000000e+00   0.0000000e+00   0.0000000e+00   0.0000000e+00   0.0000000e+00   0.0000000e+00   0.0000000e+00   2.2549361e-02   0.0000000e+00   0.0000000e+00
   0.0000000e+00   4.7459688e-03   8.0346646e-05   0.0000000e+00   0.0000000e+00   1.0309064e-03   2.0181422e-05   0.0000000e+00   5.2617615e-03   3.3663207e-05   0.0000000e+00   0.0000000e+00   0.0000000e+00   0.0000000e+00   4.9316140e-03   4.9213015e-03   0.0000000e+00   0.0000000e+00   0.0000000e+00   4.7386194e-03   2.8388961e-05   1.6460266e-04   0.0000000e+00   0.0000000e+00   8.3868718e-03   2.1884429e-05   0.0000000e+00   0.0000000e+00   8.1773381e-03   5.5131658e-04   1.6044925e-05   0.0000000e+00   2.1140837e-05   4.8599893e-04   3.9924490e-03   1.3443945e-03   0.0000000e+00   2.7801810e-05   0.0000000e+00   0.0000000e+00   0.0000000e+00   0.0000000e+00   0.0000000e+00   0.0000000e+00   0.0000000e+00   7.3371633e-04   2.7650933e-05   2.3470026e-05   0.0000000e+00   0.0000000e+00   3.2318703e-04   0.0000000e+00   0.0000000e+00   0.0000000e+00   0.0000000e+00   1.9750896e-05   0.0000000e+00   1.0000000e+00   2.9091209e-05   4.8473967e-03   2.3935944e-05   0.0000000e+00   5.2335583e-03   4.6707280e-03   5.2540261e-03   0.0000000e+00   9.7623301e-04   0.0000000e+00   7.8920072e-02   7.8622188e-03   4.5937219e-03   3.9908710e-04   1.7290150e-03   0.0000000e+00   1.8804985e-05   0.0000000e+00   0.0000000e+00   2.3887544e-05   0.0000000e+00   5.1397548e-05   0.0000000e+00   2.3304877e-05   2.1484840e-05   0.0000000e+00   0.0000000e+00   0.0000000e+00   0.0000000e+00   0.0000000e+00   5.1892937e-03   0.0000000e+00   3.9980287e-03   4.8694017e-03   0.0000000e+00   0.0000000e+00   2.2087019e-04   0.0000000e+00   2.1252503e-05   0.0000000e+00   0.0000000e+00   0.0000000e+00   2.5753872e-04   6.8273609e-03   5.6823735e-02   0.0000000e+00   0.0000000e+00   5.0201822e-03   7.8507408e-03   1.5701404e-05   6.9178525e-04   0.0000000e+00   0.0000000e+00   5.0427255e-03   0.0000000e+00   0.0000000e+00   2.6996663e-04   4.1174231e-03   0.0000000e+00   0.0000000e+00   1.2613854e-03   4.2148400e-04   5.2863541e-07   0.0000000e+00   5.0129402e-03   0.0000000e+00   0.0000000e+00   0.0000000e+00   4.7146231e-03   4.0304483e-03   5.2560828e-03   0.0000000e+00   1.1958364e-03   1.9898382e-05   5.4892155e-03   0.0000000e+00   0.0000000e+00   1.9199068e-05   3.9829866e-03   0.0000000e+00   8.3819570e-06   0.0000000e+00   5.5907856e-04   5.9933724e-03   5.2611983e-03   0.0000000e+00   0.0000000e+00   1.5427219e-03   5.9447397e-02   2.1695440e-05   2.9360750e-05   4.9314958e-03   0.0000000e+00   0.0000000e+00   0.0000000e+00   5.2679890e-03   2.1676772e-05   4.7986819e-03   4.8377850e-03   0.0000000e+00   0.0000000e+00   0.0000000e+00   0.0000000e+00   4.0560793e-03   0.0000000e+00   0.0000000e+00   0.0000000e+00   2.0002447e-05   1.6551042e-04   2.9970248e-05   8.3251374e-04   1.2563756e-03   5.8655015e-05   0.0000000e+00   0.0000000e+00   4.0534989e-03   1.0737785e-03   1.8913776e-05   5.1974705e-03   0.0000000e+00   0.0000000e+00   4.6866628e-03   0.0000000e+00   4.1625593e-03   0.0000000e+00   0.0000000e+00   0.0000000e+00   1.8240218e-03   4.2515536e-04   0.0000000e+00   2.7890283e-05   2.2265474e-05   2.0218965e-05   0.0000000e+00   0.0000000e+00   0.0000000e+00   0.0000000e+00   0.0000000e+00   4.7344885e-03   0.0000000e+00   4.6949593e-03   5.7997195e-03   0.0000000e+00   4.5258364e-04   4.3497838e-03   2.1171371e-04   1.9377099e-04   0.0000000e+00   3.6300390e-04   3.5905523e-03   0.0000000e+00   0.0000000e+00   0.0000000e+00   1.9089998e-04   3.3755635e-04   5.0050337e-03   2.8285819e-05   4.6772667e-03   0.0000000e+00   7.0946380e-04   3.0240054e-05   4.5927167e-03   4.7533855e-03   4.1249971e-03   0.0000000e+00   0.0000000e+00   5.4091854e-03   2.5792152e-05   4.7259221e-03   5.4556529e-03   4.9278369e-03   4.1042471e-05   4.0793841e-03   0.0000000e+00   0.0000000e+00   0.0000000e+00   0.0000000e+00   7.8431162e-03   0.0000000e+00   0.0000000e+00   0.0000000e+00   8.8750482e-06   9.7031887e-05   0.0000000e+00   0.0000000e+00   0.0000000e+00   4.6952203e-04   0.0000000e+00   0.0000000e+00   0.0000000e+00   0.0000000e+00   0.0000000e+00   0.0000000e+00   0.0000000e+00   0.0000000e+00   4.1044861e-03   2.3779353e-04   2.9661626e-05   0.0000000e+00   4.6571854e-03   0.0000000e+00   5.0881600e-03   5.1097548e-03   0.0000000e+00   0.0000000e+00   0.0000000e+00   0.0000000e+00   3.0101425e-05   1.0447365e-03   0.0000000e+00   0.0000000e+00   0.0000000e+00   5.7053351e-04   0.0000000e+00   1.7098691e-03   1.9840772e-05   0.0000000e+00   5.3853725e-03   2.9908452e-04   5.0086191e-03   4.9311355e-03   3.9886607e-03   5.1001949e-03   0.0000000e+00   0.0000000e+00   0.0000000e+00   1.9403503e-04   0.0000000e+00   0.0000000e+00   2.9717008e-05   0.0000000e+00   5.0756874e-03   0.0000000e+00   0.0000000e+00   8.5237678e-03   0.0000000e+00   0.0000000e+00   0.0000000e+00   1.8666915e-05   0.0000000e+00   4.7228375e-03   4.8356346e-03   0.0000000e+00   4.2806819e-03   0.0000000e+00   4.7600956e-03   0.0000000e+00   5.1927686e-03   2.1615995e-04   0.0000000e+00   4.9509143e-03   0.0000000e+00   2.5796235e-05   0.0000000e+00   0.0000000e+00   0.0000000e+00   0.0000000e+00   8.8264240e-03   0.0000000e+00   0.0000000e+00   0.0000000e+00   2.1622355e-03   0.0000000e+00   0.0000000e+00   2.7053873e-04
   0.0000000e+00   5.2275543e-05   6.0291621e-07   0.0000000e+00   0.0000000e+00   0.0000000e+00   8.9803182e-01   1.5379184e-04   8.5165525e-05   9.0863860e-01   0.0000000e+00   1.6575072e-04   0.0000000e+00   0.0000000e+00   5.8605860e-05   6.2192223e-05   1.1319007e-03   0.0000000e+00   1.3684427e-06   5.3104436e-05   9.1105004e-01   1.1687687e-09   0.0000000e+00   1.6653016e-04   5.9579617e-05   8.8895260e-01   0.0000000e+00   2.0077301e-04   6.2213840e-05   1.7663980e-05   8.1140950e-01   0.0000000e+00   8.8760179e-01   0.0000000e+00   4.8519622e-05   6.4193822e-05   0.0000000e+00   9.1192658e-01   0.0000000e+00   0.0000000e+00   1.3353097e-04   1.3058024e-06   0.0000000e+00   1.2703061e-04   0.0000000e+00   9.5198993e-06   9.0912117e-01   8.9846311e-01   0.0000000e+00   0.0000000e+00   1.5431936e-05   0.0000000e+00   1.0971767e-06   0.0000000e+00   0.0000000e+00   8.9777215e-01   1.0977687e-04   2.6109238e-05   9.1066405e-01   1.8566710e-04   9.0130099e-01   1.3899999e-04   2.6374317e-04   6.2813223e-05   7.9825846e-05   1.3208252e-04   0.0000000e+00   0.0000000e+00   1.6032800e-03   5.9598430e-05   5.8801206e-05   5.0771184e-06   2.4398931e-05   1.6828235e-04   2.3308898e-02   0.0000000e+00   1.3526320e-06   8.9763142e-01   0.0000000e+00   0.0000000e+00   1.1983646e-04   9.0644757e-01   8.8975893e-01   8.9430829e-07   2.0618261e-03   0.0000000e+00   0.0000000e+00   0.0000000e+00   7.9808514e-05   0.0000000e+00   4.9899827e-05   6.3425912e-05   0.0000000e+00   0.0000000e+00   0.0000000e+00   0.0000000e+00   8.9255323e-01   0.0000000e+00   0.0000000e+00   0.0000000e+00   0.0000000e+00   6.0873814e-05   1.5671999e-04   0.0000000e+00   0.0000000e+00   7.0448778e-05   5.3591304e-05   7.8392918e-01   9.6383814e-06   0.0000000e+00   0.0000000e+00   7.2649038e-05   0.0000000e+00   0.0000000e+00   0.0000000e+00   4.7401676e-05   0.0000000e+00   0.0000000e+00   1.7335790e-05   0.0000000e+00   3.5242075e-09   0.0000000e+00   5.8763206e-05   1.7854424e-04   0.0000000e+00   0.0000000e+00   5.9714699e-04   4.8620523e-05   8.1878398e-05   0.0000000e+00   0.0000000e+00   8.9941371e-01   7.9650380e-05   0.0000000e+00   0.0000000e+00   8.9739532e-01   4.7609702e-05   0.0000000e+00   1.1770080e-02   0.0000000e+00   0.0000000e+00   6.1743921e-05   7.5466118e-05   2.3666031e-07   0.0000000e+00   7.3663808e-05   6.7673872e-03   9.0273266e-01   9.0931620e-01   5.6361818e-05   0.0000000e+00   0.0000000e+00   0.0000000e+00   7.6203880e-05   8.8830581e-01   6.3308273e-05   1.6047567e-04   1.3896281e-04   0.0000000e+00   0.0000000e+00   0.0000000e+00   4.9646018e-05   0.0000000e+00   0.0000000e+00   1.6938771e-04   8.9777380e-01   1.2419798e-06   3.7148310e-02   0.0000000e+00   0.0000000e+00   4.4014358e-07   0.0000000e+00   0.0000000e+00   5.2424624e-05   0.0000000e+00   8.9737095e-01   7.9469972e-05   0.0000000e+00   0.0000000e+00   5.3240396e-05   0.0000000e+00   4.8680236e-05   0.0000000e+00   0.0000000e+00   1.7683899e-04   0.0000000e+00   0.0000000e+00   0.0000000e+00   9.1074635e-01   8.8973408e-01   8.9905853e-01   0.0000000e+00   0.0000000e+00   0.0000000e+00   0.0000000e+00   1.3387013e-04   5.9006055e-05   1.4070264e-04   3.6098562e-04   5.7645628e-05   0.0000000e+00   5.9347190e-06   5.0320618e-05   3.0181199e-09   1.3387722e-09   0.0000000e+00   4.5786516e-06   0.0000000e+00   0.0000000e+00   0.0000000e+00   1.6415652e-04   1.4267629e-09   0.0000000e+00   5.5813922e-05   0.0000000e+00   5.8422960e-05   1.5572320e-04   0.0000000e+00   9.1737474e-01   5.8370648e-05   5.4074703e-05   5.2247519e-05   1.4974527e-06   0.0000000e+00   5.8319882e-05   3.1969535e-02   5.8111167e-05   6.1582909e-05   5.6789168e-05   9.2996761e-01   4.9316828e-05   1.9050096e-04   0.0000000e+00   0.0000000e+00   0.0000000e+00   6.1507142e-05   0.0000000e+00   1.3379492e-06   0.0000000e+00   1.1000678e-02   7.2812121e-07   0.0000000e+00   1.7157496e-04   0.0000000e+00   0.0000000e+00   0.0000000e+00   0.0000000e+00   1.1670908e-04   0.0000000e+00   0.0000000e+00   5.6743895e-04   0.0000000e+00   0.0000000e+00   5.0329641e-05   1.5589160e-09   3.6765773e-02   0.0000000e+00   6.5064062e-04   0.0000000e+00   7.5485783e-05   2.3873644e-04   0.0000000e+00   1.4678268e-06   1.3456552e-03   0.0000000e+00   3.7310906e-02   1.4089780e-05   0.0000000e+00   0.0000000e+00   0.0000000e+00   7.6687893e-06   0.0000000e+00   2.4277198e-05   9.0037085e-01   0.0000000e+00   6.3455532e-05   0.0000000e+00   1.7214080e-04   5.6190790e-05   4.8586201e-05   7.9437127e-05   0.0000000e+00   0.0000000e+00   1.2610590e-04   1.3112939e-09   0.0000000e+00   2.8037955e-06   9.1067700e-01   1.4845265e-06   6.0047850e-05   0.0000000e+00   0.0000000e+00   6.2297176e-05   0.0000000e+00   0.0000000e+00   1.3801396e-04   8.9650694e-01   0.0000000e+00   6.2273053e-05   5.5159767e-05   0.0000000e+00   6.7010142e-05   0.0000000e+00   6.0289884e-05   0.0000000e+00   8.7101984e-05   2.9611341e-09   0.0000000e+00   5.6740185e-05   1.4123359e-06   3.1974597e-02   1.7266812e-04   0.0000000e+00   0.0000000e+00   0.0000000e+00   6.0491125e-05   0.0000000e+00   0.0000000e+00   0.0000000e+00   1.0324511e-04   1.1900811e-06   0.0000000e+00   0.0000000e+00
   0.0000000e+00   7.6929631e-01   2.9698859e-02   0.0000000e+00   0.0000000e+00   0.0000000e+00   4.0761012e-05   0.0000000e+00   7.7493034e-01   1.3753585e-04   0.0000000e+00   0.0000000e+00   0.0000000e+00   0.0000000e+00   7.5686156e-01   7.6091069e-01   0.0000000e+00   0.0000000e+00   0.0000000e+00   7.6676638e-01   0.0000000e+00   5.5078096e-05   0.0000000e+00   0.0000000e+00   7.7319300e-01   3.5021704e-05   0.0000000e+00   0.0000000e+00   7.7656136e-01   0.0000000e+00   0.0000000e+00   0.0000000e+00   0.0000000e+00   0.0000000e+00   7.5089704e-01   0.0000000e+00   4.7376184e-05   0.0000000e+00   0.0000000e+00   0.0000000e+00   0.0000000e+00   0.0000000e+00   0.0000000e+00   0.0000000e+00   0.0000000e+00   1.4231149e-01   0.0000000e+00   0.0000000e+00   0.0000000e+00   0.0000000e+00   4.4907608e-05   0.0000000e+00   0.0000000e+00   0.0000000e+00   0.0000000e+00   3.9225302e-05   0.0000000e+00   4.4174293e-03   4.1741792e-05   8.7420274e-01   0.0000000e+00   0.0000000e+00   8.4434617e-01   7.7242837e-01   7.7605048e-01   0.0000000e+00   0.0000000e+00   0.0000000e+00   0.0000000e+00   7.7333670e-01   7.7172973e-01   8.2229269e-02   2.9711364e-01   0.0000000e+00   0.0000000e+00   4.2603954e-05   0.0000000e+00   5.4539056e-05   0.0000000e+00   0.0000000e+00   0.0000000e+00   0.0000000e+00   0.0000000e+00   0.0000000e+00   0.0000000e+00   0.0000000e+00   0.0000000e+00   4.6516427e-05   7.8105847e-01   0.0000000e+00   7.5019992e-01   7.7332447e-01   0.0000000e+00   0.0000000e+00   0.0000000e+00   0.0000000e+00   3.6611873e-05   0.0000000e+00   0.0000000e+00   0.0000000e+00   0.0000000e+00   7.8062335e-01   0.0000000e+00   0.0000000e+00   0.0000000e+00   7.8899775e-01   7.6814214e-01   0.0000000e+00   1.2586508e-01   0.0000000e+00   0.0000000e+00   7.6787838e-01   0.0000000e+00   0.0000000e+00   0.0000000e+00   7.6487338e-01   0.0000000e+00   0.0000000e+00   2.2507761e-01   0.0000000e+00   1.6607789e-04   0.0000000e+00   7.6173862e-01   0.0000000e+00   0.0000000e+00   0.0000000e+00   8.3692384e-01   7.5548034e-01   7.7953946e-01   0.0000000e+00   0.0000000e+00   0.0000000e+00   7.6792295e-01   0.0000000e+00   0.0000000e+00   3.6618720e-05   7.5067404e-01   0.0000000e+00   0.0000000e+00   0.0000000e+00   0.0000000e+00   7.8305755e-01   7.6873440e-01   0.0000000e+00   0.0000000e+00   0.0000000e+00   0.0000000e+00   0.0000000e+00   1.0823685e-04   7.5584579e-01   0.0000000e+00   0.0000000e+00   1.1942260e-03   7.6708601e-01   4.1228700e-05   7.7283716e-01   8.5970394e-01   0.0000000e+00   0.0000000e+00   0.0000000e+00   0.0000000e+00   6.0745402e-01   0.0000000e+00   5.0529275e-05   0.0000000e+00   6.0409653e-05   5.2039854e-02   0.0000000e+00   0.0000000e+00   0.0000000e+00   2.4287540e-02   0.0000000e+00   0.0000000e+00   7.5520645e-01   0.0000000e+00   0.0000000e+00   7.8027885e-01   4.6906523e-05   0.0000000e+00   7.7157663e-01   3.8197332e-05   7.8327447e-01   0.0000000e+00   0.0000000e+00   0.0000000e+00   0.0000000e+00   0.0000000e+00   0.0000000e+00   0.0000000e+00   5.7998426e-05   4.8837995e-05   0.0000000e+00   0.0000000e+00   0.0000000e+00   0.0000000e+00   0.0000000e+00   7.7162278e-01   0.0000000e+00   8.2907525e-01   7.8536838e-01   0.0000000e+00   9.0025413e-02   7.8040888e-01   1.4222856e-04   6.3089491e-05   0.0000000e+00   7.6510779e-02   0.0000000e+00   0.0000000e+00   0.0000000e+00   0.0000000e+00   6.7236043e-05   0.0000000e+00   7.7518677e-01   0.0000000e+00   7.7096412e-01   0.0000000e+00   0.0000000e+00   0.0000000e+00   7.7155339e-01   7.6947836e-01   7.5803515e-01   0.0000000e+00   0.0000000e+00   7.6868001e-01   0.0000000e+00   7.7043281e-01   7.7651636e-01   7.7450668e-01   0.0000000e+00   7.5696986e-01   0.0000000e+00   0.0000000e+00   0.0000000e+00   0.0000000e+00   7.7870141e-01   0.0000000e+00   0.0000000e+00   0.0000000e+00   0.0000000e+00   3.3110350e-02   0.0000000e+00   0.0000000e+00   0.0000000e+00   0.0000000e+00   0.0000000e+00   0.0000000e+00   0.0000000e+00   5.4932483e-05   0.0000000e+00   0.0000000e+00   0.0000000e+00   0.0000000e+00   7.5426680e-01   7.3463740e-05   0.0000000e+00   0.0000000e+00   8.2342085e-01   0.0000000e+00   7.7891114e-01   8.4211525e-01   0.0000000e+00   0.0000000e+00   0.0000000e+00   0.0000000e+00   0.0000000e+00   1.9130457e-01   0.0000000e+00   0.0000000e+00   0.0000000e+00   1.0905171e-01   0.0000000e+00   2.9238911e-01   0.0000000e+00   0.0000000e+00   7.6912155e-01   0.0000000e+00   9.1845359e-01   7.5710059e-01   7.5142258e-01   7.7157738e-01   0.0000000e+00   0.0000000e+00   0.0000000e+00   6.1794581e-05   0.0000000e+00   0.0000000e+00   9.9737531e-05   0.0000000e+00   7.7520263e-01   0.0000000e+00   0.0000000e+00   7.6976209e-01   0.0000000e+00   0.0000000e+00   0.0000000e+00   0.0000000e+00   0.0000000e+00   7.7255480e-01   7.5923497e-01   0.0000000e+00   8.0356031e-01   0.0000000e+00   7.7102152e-01   0.0000000e+00   7.8244785e-01   1.3954312e-04   0.0000000e+00   7.5683462e-01   0.0000000e+00   0.0000000e+00   0.0000000e+00   0.0000000e+00   0.0000000e+00   0.0000000e+00   7.7066053e-01   0.0000000e+00   0.0000000e+00   0.0000000e+00   0.0000000e+00   0.0000000e+00   4.5273116e-05   0.0000000e+00
   0.0000000e+00   2.4597165e-05   0.0000000e+00   0.0000000e+00   0.0000000e+00   0.0000000e+00   8.9610061e-01   1.4011829e-04   4.7204131e-05   8.9973874e-01   0.0000000e+00   1.5093612e-04   0.0000000e+00   0.0000000e+00   2.8361633e-05   3.0800113e-05   1.0586086e-03   0.0000000e+00   1.2703926e-06   2.5325315e-05   9.0231313e-01   0.0000000e+00   0.0000000e+00   1.5167649e-04   2.8791808e-05   8.9586526e-01   0.0000000e+00   1.8269257e-04   3.0545747e-05   1.4300891e-05   8.3479344e-01   0.0000000e+00   8.9623265e-01   0.0000000e+00   2.2112142e-05   5.1971801e-05   0.0000000e+00   8.9741114e-01   0.0000000e+00   0.0000000e+00   1.2192500e-04   1.2122405e-06   0.0000000e+00   1.1600221e-04   0.0000000e+00   4.2026856e-06   9.0085598e-01   9.0099809e-01   0.0000000e+00   0.0000000e+00   1.2493811e-05   0.0000000e+00   1.0185631e-06   0.0000000e+00   0.0000000e+00   8.9579006e-01   1.0033110e-04   2.1016531e-05   9.0055022e-01   1.1331625e-04   9.0613190e-01   1.2679981e-04   1.7278844e-04   3.2133230e-05   4.3942157e-05   1.2060956e-04   0.0000000e+00   0.0000000e+00   1.2980276e-03   2.8857693e-05   2.9246943e-05   2.1802057e-06   1.1961130e-05   1.5330668e-04   2.1587512e-02   0.0000000e+00   1.2557147e-06   8.9621192e-01   0.0000000e+00   0.0000000e+00   1.0948304e-04   9.0892897e-01   8.9665991e-01   8.3023035e-07   1.9322580e-03   0.0000000e+00   0.0000000e+00   0.0000000e+00   4.3332763e-05   0.0000000e+00   2.3036842e-05   3.1622409e-05   0.0000000e+00   0.0000000e+00   0.0000000e+00   0.0000000e+00   8.9710175e-01   0.0000000e+00   0.0000000e+00   0.0000000e+00   0.0000000e+00   2.9763183e-05   1.2798003e-04   0.0000000e+00   0.0000000e+00   3.6265886e-05   2.5033313e-05   8.0391709e-01   4.6561604e-06   0.0000000e+00   0.0000000e+00   3.9246348e-05   0.0000000e+00   0.0000000e+00   0.0000000e+00   2.1235463e-05   0.0000000e+00   0.0000000e+00   8.2401146e-06   0.0000000e+00   0.0000000e+00   0.0000000e+00   2.8428399e-05   1.6256610e-04   0.0000000e+00   0.0000000e+00   4.1884305e-04   2.2196885e-05   4.4921574e-05   0.0000000e+00   0.0000000e+00   8.9754197e-01   4.3315383e-05   0.0000000e+00   0.0000000e+00   8.9558144e-01   2.1524711e-05   0.0000000e+00   1.0764077e-02   0.0000000e+00   0.0000000e+00   3.0360271e-05   4.0229789e-05   2.1970340e-07   0.0000000e+00   5.9638773e-05   6.2650747e-03   8.9996486e-01   8.9992460e-01   2.6804178e-05   0.0000000e+00   0.0000000e+00   0.0000000e+00   4.0779568e-05   8.9502594e-01   3.2378431e-05   9.6115635e-05   1.2668745e-04   0.0000000e+00   0.0000000e+00   0.0000000e+00   2.4567987e-05   0.0000000e+00   0.0000000e+00   1.5433664e-04   8.9625390e-01   0.0000000e+00   3.4404870e-02   0.0000000e+00   0.0000000e+00   0.0000000e+00   0.0000000e+00   0.0000000e+00   2.4704155e-05   0.0000000e+00   8.9715904e-01   4.3358490e-05   0.0000000e+00   0.0000000e+00   2.5087455e-05   0.0000000e+00   2.1830220e-05   0.0000000e+00   0.0000000e+00   1.6097480e-04   0.0000000e+00   0.0000000e+00   0.0000000e+00   9.0187570e-01   8.9735108e-01   8.9664487e-01   0.0000000e+00   0.0000000e+00   0.0000000e+00   0.0000000e+00   1.2219207e-04   2.9405819e-05   1.2840562e-04   2.4671151e-04   2.7630238e-05   0.0000000e+00   2.6577981e-06   2.3072074e-05   0.0000000e+00   0.0000000e+00   0.0000000e+00   1.9418097e-06   0.0000000e+00   0.0000000e+00   0.0000000e+00   1.4957166e-04   0.0000000e+00   0.0000000e+00   2.6601105e-05   0.0000000e+00   2.8935594e-05   1.4179047e-04   0.0000000e+00   9.0695831e-01   2.8900771e-05   2.5848273e-05   2.4547947e-05   1.3901589e-06   0.0000000e+00   2.8112633e-05   2.9608553e-02   2.8854488e-05   3.0320747e-05   2.7449959e-05   9.0308756e-01   2.2609634e-05   1.7329913e-04   0.0000000e+00   0.0000000e+00   0.0000000e+00   3.0041944e-05   0.0000000e+00   1.2420841e-06   0.0000000e+00   1.0188267e-02   0.0000000e+00   0.0000000e+00   1.5633844e-04   0.0000000e+00   0.0000000e+00   0.0000000e+00   0.0000000e+00   1.0637073e-04   0.0000000e+00   0.0000000e+00   5.2854129e-04   0.0000000e+00   0.0000000e+00   2.3250070e-05   0.0000000e+00   3.4050584e-02   0.0000000e+00   4.6091325e-04   0.0000000e+00   4.0513467e-05   1.5494103e-04   0.0000000e+00   1.3626557e-06   1.1129674e-03   0.0000000e+00   3.4555458e-02   6.5437180e-06   0.0000000e+00   0.0000000e+00   0.0000000e+00   3.5466575e-06   0.0000000e+00   1.1984097e-05   8.9825868e-01   0.0000000e+00   3.1414632e-05   0.0000000e+00   1.0056234e-04   2.6723982e-05   2.2130059e-05   4.3030297e-05   0.0000000e+00   0.0000000e+00   1.1515079e-04   0.0000000e+00   0.0000000e+00   2.6029012e-06   8.9959209e-01   1.3781590e-06   2.9584666e-05   0.0000000e+00   0.0000000e+00   3.0629132e-05   0.0000000e+00   0.0000000e+00   1.2595421e-04   8.9650314e-01   0.0000000e+00   3.1627429e-05   2.6102487e-05   0.0000000e+00   3.3473408e-05   0.0000000e+00   3.0269954e-05   0.0000000e+00   4.8751168e-05   0.0000000e+00   0.0000000e+00   2.7056919e-05   1.3111408e-06   2.9613241e-02   1.5719614e-04   0.0000000e+00   0.0000000e+00   0.0000000e+00   2.9410563e-05   0.0000000e+00   0.0000000e+00   0.0000000e+00   8.3588016e-05   1.1048108e-06   0.0000000e+00   0.0000000e+00
   0.0000000e+00   0.0000000e+00   0.0000000e+00   0.0000000e+00   0.0000000e+00   0.0000000e+00   6.9442736e-05   5.2790673e-01   0.0000000e+00   1.0491927e-04   0.0000000e+00   3.3962311e-01   0.0000000e+00   0.0000000e+00   0.0000000e+00   0.0000000e+00   3.1978643e-01   0.0000000e+00   4.4599209e-02   0.0000000e+00   1.8565610e-04   0.0000000e+00   0.0000000e+00   5.1964965e-01   0.0000000e+00   7.1442533e-05   0.0000000e+00   3.5963398e-01   0.0000000e+00   0.0000000e+00   3.8880421e-05   0.0000000e+00   8.5075145e-05   0.0000000e+00   0.0000000e+00   0.0000000e+00   0.0000000e+00   5.2543666e-05   0.0000000e+00   0.0000000e+00   4.0604622e-01   4.6136282e-02   0.0000000e+00   4.0193370e-01   0.0000000e+00   0.0000000e+00   1.4991398e-04   4.7087855e-05   0.0000000e+00   0.0000000e+00   0.0000000e+00   0.0000000e+00   3.9115454e-02   0.0000000e+00   0.0000000e+00   6.7336054e-05   6.7062742e-01   0.0000000e+00   1.4112010e-04   0.0000000e+00   1.2883642e-04   7.1349343e-01   0.0000000e+00   0.0000000e+00   0.0000000e+00   4.7032753e-01   0.0000000e+00   0.0000000e+00   0.0000000e+00   0.0000000e+00   0.0000000e+00   0.0000000e+00   0.0000000e+00   5.4745012e-01   0.0000000e+00   0.0000000e+00   4.5965067e-02   5.9309168e-05   0.0000000e+00   0.0000000e+00   3.9349917e-01   1.7900940e-04   1.0628629e-04   6.9896553e-03   4.3281782e-01   0.0000000e+00   0.0000000e+00   0.0000000e+00   0.0000000e+00   0.0000000e+00   0.0000000e+00   0.0000000e+00   0.0000000e+00   0.0000000e+00   0.0000000e+00   0.0000000e+00   6.9420512e-05   0.0000000e+00   0.0000000e+00   0.0000000e+00   0.0000000e+00   0.0000000e+00   0.0000000e+00   0.0000000e+00   0.0000000e+00   0.0000000e+00   0.0000000e+00   3.5760024e-05   0.0000000e+00   0.0000000e+00   0.0000000e+00   0.0000000e+00   0.0000000e+00   0.0000000e+00   0.0000000e+00   0.0000000e+00   0.0000000e+00   0.0000000e+00   0.0000000e+00   0.0000000e+00   0.0000000e+00   0.0000000e+00   0.0000000e+00   3.3439985e-01   0.0000000e+00   0.0000000e+00   0.0000000e+00   0.0000000e+00   0.0000000e+00   0.0000000e+00   0.0000000e+00   8.9971150e-05   0.0000000e+00   0.0000000e+00   0.0000000e+00   6.4630125e-05   0.0000000e+00   0.0000000e+00   0.0000000e+00   0.0000000e+00   0.0000000e+00   0.0000000e+00   0.0000000e+00   2.2364568e-03   0.0000000e+00   0.0000000e+00   0.0000000e+00   1.2075586e-04   1.1313797e-04   0.0000000e+00   0.0000000e+00   0.0000000e+00   0.0000000e+00   0.0000000e+00   7.4209013e-05   0.0000000e+00   0.0000000e+00   3.6267363e-01   0.0000000e+00   0.0000000e+00   0.0000000e+00   0.0000000e+00   0.0000000e+00   0.0000000e+00   5.4714456e-01   6.1239325e-05   0.0000000e+00   0.0000000e+00   0.0000000e+00   0.0000000e+00   0.0000000e+00   0.0000000e+00   0.0000000e+00   0.0000000e+00   0.0000000e+00   8.0992206e-05   0.0000000e+00   0.0000000e+00   0.0000000e+00   0.0000000e+00   0.0000000e+00   0.0000000e+00   0.0000000e+00   0.0000000e+00   3.9667700e-01   0.0000000e+00   0.0000000e+00   0.0000000e+00   1.7252703e-04   6.5957937e-05   7.4722379e-05   0.0000000e+00   0.0000000e+00   0.0000000e+00   0.0000000e+00   3.8963957e-01   0.0000000e+00   4.1032679e-01   0.0000000e+00   0.0000000e+00   0.0000000e+00   0.0000000e+00   0.0000000e+00   0.0000000e+00   0.0000000e+00   0.0000000e+00   0.0000000e+00   0.0000000e+00   0.0000000e+00   0.0000000e+00   5.3842829e-01   0.0000000e+00   0.0000000e+00   0.0000000e+00   0.0000000e+00   0.0000000e+00   2.7256444e-01   0.0000000e+00   2.7084945e-04   0.0000000e+00   0.0000000e+00   0.0000000e+00   4.2872504e-02   0.0000000e+00   0.0000000e+00   0.0000000e+00   0.0000000e+00   0.0000000e+00   0.0000000e+00   7.4059511e-05   0.0000000e+00   3.5285142e-01   0.0000000e+00   0.0000000e+00   0.0000000e+00   0.0000000e+00   0.0000000e+00   4.5505974e-02   0.0000000e+00   0.0000000e+00   0.0000000e+00   0.0000000e+00   5.8225924e-01   0.0000000e+00   0.0000000e+00   0.0000000e+00   0.0000000e+00   3.5077411e-01   0.0000000e+00   0.0000000e+00   5.2291360e-01   0.0000000e+00   0.0000000e+00   0.0000000e+00   0.0000000e+00   0.0000000e+00   0.0000000e+00   0.0000000e+00   0.0000000e+00   0.0000000e+00   0.0000000e+00   0.0000000e+00   4.6391496e-02   0.0000000e+00   0.0000000e+00   0.0000000e+00   0.0000000e+00   0.0000000e+00   0.0000000e+00   0.0000000e+00   0.0000000e+00   0.0000000e+00   0.0000000e+00   1.0486581e-04   0.0000000e+00   0.0000000e+00   0.0000000e+00   0.0000000e+00   0.0000000e+00   0.0000000e+00   0.0000000e+00   0.0000000e+00   0.0000000e+00   3.8742243e-01   0.0000000e+00   0.0000000e+00   5.5664931e-02   1.2972037e-04   4.3000721e-02   0.0000000e+00   0.0000000e+00   0.0000000e+00   0.0000000e+00   0.0000000e+00   0.0000000e+00   3.9281121e-01   3.8409334e-05   0.0000000e+00   0.0000000e+00   0.0000000e+00   0.0000000e+00   0.0000000e+00   0.0000000e+00   0.0000000e+00   0.0000000e+00   0.0000000e+00   0.0000000e+00   0.0000000e+00   0.0000000e+00   4.6316911e-02   0.0000000e+00   3.3746656e-01   0.0000000e+00   0.0000000e+00   0.0000000e+00   0.0000000e+00   0.0000000e+00   0.0000000e+00   0.0000000e+00   0.0000000e+00   4.5429681e-02   0.0000000e+00   0.0000000e+00
   0.0000000e+00   7.8003003e-01   2.2975359e-02   0.0000000e+00   0.0000000e+00   0.0000000e+00   4.5284237e-05   0.0000000e+00   7.7894425e-01   1.4696719e-04   0.0000000e+00   0.0000000e+00   0.0000000e+00   0.0000000e+00   7.6235952e-01   7.6581549e-01   0.0000000e+00   0.0000000e+00   0.0000000e+00   7.7773444e-01   0.0000000e+00   5.6643777e-05   0.0000000e+00   0.0000000e+00   7.8317751e-01   3.8908041e-05   0.0000000e+00   0.0000000e+00   7.8586145e-01   0.0000000e+00   0.0000000e+00   0.0000000e+00   0.0000000e+00   0.0000000e+00   7.6119715e-01   0.0000000e+00   5.4441009e-05   0.0000000e+00   0.0000000e+00   0.0000000e+00   0.0000000e+00   0.0000000e+00   0.0000000e+00   0.0000000e+00   0.0000000e+00   1.3349029e-01   0.0000000e+00   0.0000000e+00   0.0000000e+00   0.0000000e+00   5.1604314e-05   0.0000000e+00   0.0000000e+00   0.0000000e+00   0.0000000e+00   4.3578109e-05   0.0000000e+00   4.6566372e-03   4.6373854e-05   8.4579535e-01   0.0000000e+00   0.0000000e+00   8.2871990e-01   7.8224509e-01   7.8380823e-01   0.0000000e+00   0.0000000e+00   0.0000000e+00   0.0000000e+00   7.8318127e-01   7.8164196e-01   7.5253740e-02   2.8991036e-01   0.0000000e+00   0.0000000e+00   4.8957135e-05   0.0000000e+00   5.8365725e-05   0.0000000e+00   0.0000000e+00   0.0000000e+00   0.0000000e+00   0.0000000e+00   0.0000000e+00   0.0000000e+00   0.0000000e+00   0.0000000e+00   5.3453043e-05   7.8738131e-01   0.0000000e+00   7.5990939e-01   7.7932095e-01   0.0000000e+00   0.0000000e+00   0.0000000e+00   0.0000000e+00   4.0674670e-05   0.0000000e+00   0.0000000e+00   0.0000000e+00   0.0000000e+00   7.8944185e-01   0.0000000e+00   0.0000000e+00   0.0000000e+00   7.9452472e-01   7.8061009e-01   0.0000000e+00   1.1978297e-01   0.0000000e+00   0.0000000e+00   7.7661306e-01   0.0000000e+00   0.0000000e+00   0.0000000e+00   7.7631853e-01   0.0000000e+00   0.0000000e+00   2.1693147e-01   0.0000000e+00   1.7079891e-04   0.0000000e+00   7.6740542e-01   0.0000000e+00   0.0000000e+00   0.0000000e+00   8.2348632e-01   7.6599789e-01   7.8593598e-01   0.0000000e+00   0.0000000e+00   0.0000000e+00   7.7271284e-01   0.0000000e+00   0.0000000e+00   4.0682277e-05   7.6122653e-01   0.0000000e+00   0.0000000e+00   0.0000000e+00   0.0000000e+00   7.9159628e-01   7.7287542e-01   0.0000000e+00   0.0000000e+00   0.0000000e+00   0.0000000e+00   0.0000000e+00   1.1781753e-04   7.6161759e-01   0.0000000e+00   0.0000000e+00   1.3723111e-03   7.7143480e-01   4.5803824e-05   7.8223442e-01   8.3556728e-01   0.0000000e+00   0.0000000e+00   0.0000000e+00   0.0000000e+00   6.0890017e-01   0.0000000e+00   5.8064295e-05   0.0000000e+00   6.4648226e-05   4.2697408e-02   0.0000000e+00   0.0000000e+00   0.0000000e+00   1.8011257e-02   0.0000000e+00   0.0000000e+00   7.6452030e-01   0.0000000e+00   0.0000000e+00   7.8711485e-01   5.3901311e-05   0.0000000e+00   7.8139149e-01   4.3893389e-05   7.9320274e-01   0.0000000e+00   0.0000000e+00   0.0000000e+00   0.0000000e+00   0.0000000e+00   0.0000000e+00   0.0000000e+00   6.1900494e-05   5.4257517e-05   0.0000000e+00   0.0000000e+00   0.0000000e+00   0.0000000e+00   0.0000000e+00   7.8156842e-01   0.0000000e+00   8.2012698e-01   7.9589398e-01   0.0000000e+00   8.3232020e-02   7.9131250e-01   1.4627163e-04   6.4882909e-05   0.0000000e+00   6.9480311e-02   0.0000000e+00   0.0000000e+00   0.0000000e+00   0.0000000e+00   6.9147332e-05   0.0000000e+00   7.8396280e-01   0.0000000e+00   7.8089454e-01   0.0000000e+00   0.0000000e+00   0.0000000e+00   7.8134907e-01   7.7991938e-01   7.6754944e-01   0.0000000e+00   0.0000000e+00   7.7603770e-01   0.0000000e+00   7.8057992e-01   7.8432306e-01   7.8345978e-01   0.0000000e+00   7.6703618e-01   0.0000000e+00   0.0000000e+00   0.0000000e+00   0.0000000e+00   7.8808251e-01   0.0000000e+00   0.0000000e+00   0.0000000e+00   0.0000000e+00   2.6191092e-02   0.0000000e+00   0.0000000e+00   0.0000000e+00   0.0000000e+00   0.0000000e+00   0.0000000e+00   0.0000000e+00   6.3124117e-05   0.0000000e+00   0.0000000e+00   0.0000000e+00   0.0000000e+00   7.6397915e-01   7.5552062e-05   0.0000000e+00   0.0000000e+00   8.1441929e-01   0.0000000e+00   7.8640389e-01   8.2573549e-01   0.0000000e+00   0.0000000e+00   0.0000000e+00   0.0000000e+00   0.0000000e+00   1.8284872e-01   0.0000000e+00   0.0000000e+00   0.0000000e+00   1.0218033e-01   0.0000000e+00   2.8561332e-01   0.0000000e+00   0.0000000e+00   7.7362086e-01   0.0000000e+00   8.8049422e-01   7.6322129e-01   7.6148887e-01   7.7524979e-01   0.0000000e+00   0.0000000e+00   0.0000000e+00   6.3551189e-05   0.0000000e+00   0.0000000e+00   1.1080534e-04   0.0000000e+00   7.8324349e-01   0.0000000e+00   0.0000000e+00   7.7947965e-01   0.0000000e+00   0.0000000e+00   0.0000000e+00   0.0000000e+00   0.0000000e+00   7.8201623e-01   7.6620027e-01   0.0000000e+00   8.0619174e-01   0.0000000e+00   7.8084656e-01   0.0000000e+00   7.8874701e-01   1.4350985e-04   0.0000000e+00   7.6256834e-01   0.0000000e+00   0.0000000e+00   0.0000000e+00   0.0000000e+00   0.0000000e+00   0.0000000e+00   7.8056866e-01   0.0000000e+00   0.0000000e+00   0.0000000e+00   0.0000000e+00   0.0000000e+00   5.2024328e-05   0.0000000e+00
   0.0000000e+00   8.9347835e-01   2.6106602e-02   0.0000000e+00   0.0000000e+00   0.0000000e+00   2.2001575e-05   0.0000000e+00   8.3743197e-01   6.8951643e-05   0.0000000e+00   0.0000000e+00   0.0000000e+00   0.0000000e+00   8.1844552e-01   8.2112913e-01   0.0000000e+00   0.0000000e+00   0.0000000e+00   8.9325667e-01   0.0000000e+00   6.7460096e-05   0.0000000e+00   0.0000000e+00   8.5702596e-01   1.8903668e-05   0.0000000e+00   0.0000000e+00   8.5719042e-01   0.0000000e+00   0.0000000e+00   0.0000000e+00   0.0000000e+00   0.0000000e+00   8.7384553e-01   0.0000000e+00   9.7852215e-06   0.0000000e+00   0.0000000e+00   0.0000000e+00   0.0000000e+00   0.0000000e+00   0.0000000e+00   0.0000000e+00   0.0000000e+00   1.4645522e-01   0.0000000e+00   0.0000000e+00   0.0000000e+00   0.0000000e+00   9.2753541e-06   0.0000000e+00   0.0000000e+00   0.0000000e+00   0.0000000e+00   2.1172644e-05   0.0000000e+00   4.2640528e-03   2.2530971e-05   7.7239215e-01   0.0000000e+00   0.0000000e+00   7.8182053e-01   8.9313722e-01   8.6548935e-01   0.0000000e+00   0.0000000e+00   0.0000000e+00   0.0000000e+00   8.6029097e-01   8.9349480e-01   8.3045287e-02   3.1762017e-01   0.0000000e+00   0.0000000e+00   8.7995505e-06   0.0000000e+00   2.7421001e-05   0.0000000e+00   0.0000000e+00   0.0000000e+00   0.0000000e+00   0.0000000e+00   0.0000000e+00   0.0000000e+00   0.0000000e+00   0.0000000e+00   9.6076446e-06   8.6410611e-01   0.0000000e+00   8.6863695e-01   8.5332067e-01   0.0000000e+00   0.0000000e+00   0.0000000e+00   0.0000000e+00   1.9761994e-05   0.0000000e+00   0.0000000e+00   0.0000000e+00   0.0000000e+00   8.7320497e-01   0.0000000e+00   0.0000000e+00   0.0000000e+00   8.7213753e-01   8.7247088e-01   0.0000000e+00   1.3198690e-01   0.0000000e+00   0.0000000e+00   8.6743680e-01   0.0000000e+00   0.0000000e+00   0.0000000e+00   9.0032087e-01   0.0000000e+00   0.0000000e+00   2.3769567e-01   0.0000000e+00   2.0341353e-04   0.0000000e+00   8.2650583e-01   0.0000000e+00   0.0000000e+00   0.0000000e+00   7.4239098e-01   8.8252458e-01   8.6281716e-01   0.0000000e+00   0.0000000e+00   0.0000000e+00   8.2765988e-01   0.0000000e+00   0.0000000e+00   1.9765690e-05   8.7596246e-01   0.0000000e+00   0.0000000e+00   0.0000000e+00   0.0000000e+00   8.7906921e-01   8.2921118e-01   0.0000000e+00   0.0000000e+00   0.0000000e+00   0.0000000e+00   0.0000000e+00   5.6219799e-05   8.1981186e-01   0.0000000e+00   0.0000000e+00   2.4665907e-04   8.2608910e-01   2.2254019e-05   8.8875402e-01   7.8882867e-01   0.0000000e+00   0.0000000e+00   0.0000000e+00   0.0000000e+00   6.7092050e-01   0.0000000e+00   1.0436471e-05   0.0000000e+00   3.0372604e-05   4.7360357e-02   0.0000000e+00   0.0000000e+00   0.0000000e+00   2.0847703e-02   0.0000000e+00   0.0000000e+00   8.7187808e-01   0.0000000e+00   0.0000000e+00   8.6545652e-01   9.6882163e-06   0.0000000e+00   8.9205777e-01   7.8893933e-06   9.2200982e-01   0.0000000e+00   0.0000000e+00   0.0000000e+00   0.0000000e+00   0.0000000e+00   0.0000000e+00   0.0000000e+00   2.9008605e-05   2.6361289e-05   0.0000000e+00   0.0000000e+00   0.0000000e+00   0.0000000e+00   0.0000000e+00   8.9032178e-01   0.0000000e+00   7.9662596e-01   8.9847361e-01   0.0000000e+00   9.1854050e-02   9.1754930e-01   1.7420269e-04   7.7272517e-05   0.0000000e+00   7.6782745e-02   0.0000000e+00   0.0000000e+00   0.0000000e+00   0.0000000e+00   8.2351246e-05   0.0000000e+00   8.8420651e-01   0.0000000e+00   8.9148668e-01   0.0000000e+00   0.0000000e+00   0.0000000e+00   8.9166542e-01   8.9106364e-01   8.7467447e-01   0.0000000e+00   0.0000000e+00   8.5508584e-01   0.0000000e+00   8.9087424e-01   8.6871639e-01   8.8755926e-01   0.0000000e+00   8.8124238e-01   0.0000000e+00   0.0000000e+00   0.0000000e+00   0.0000000e+00   8.6037032e-01   0.0000000e+00   0.0000000e+00   0.0000000e+00   0.0000000e+00   2.9512396e-02   0.0000000e+00   0.0000000e+00   0.0000000e+00   0.0000000e+00   0.0000000e+00   0.0000000e+00   0.0000000e+00   1.1345922e-05   0.0000000e+00   0.0000000e+00   0.0000000e+00   0.0000000e+00   8.7100090e-01   8.9978980e-05   0.0000000e+00   0.0000000e+00   7.3222812e-01   0.0000000e+00   8.7205368e-01   7.8305820e-01   0.0000000e+00   0.0000000e+00   0.0000000e+00   0.0000000e+00   0.0000000e+00   2.0037862e-01   0.0000000e+00   0.0000000e+00   0.0000000e+00   1.1262009e-01   0.0000000e+00   3.1306669e-01   0.0000000e+00   0.0000000e+00   8.2954963e-01   0.0000000e+00   7.5277960e-01   8.2471246e-01   8.7456876e-01   8.3129377e-01   0.0000000e+00   0.0000000e+00   0.0000000e+00   7.5686500e-05   0.0000000e+00   0.0000000e+00   5.3835336e-05   0.0000000e+00   8.7909661e-01   0.0000000e+00   0.0000000e+00   8.4496334e-01   0.0000000e+00   0.0000000e+00   0.0000000e+00   0.0000000e+00   0.0000000e+00   8.8985101e-01   8.3751465e-01   0.0000000e+00   8.9608375e-01   0.0000000e+00   8.8962882e-01   0.0000000e+00   8.6731141e-01   1.7091353e-04   0.0000000e+00   8.2018548e-01   0.0000000e+00   0.0000000e+00   0.0000000e+00   0.0000000e+00   0.0000000e+00   0.0000000e+00   8.4874482e-01   0.0000000e+00   0.0000000e+00   0.0000000e+00   0.0000000e+00   0.0000000e+00   9.3508474e-06   0.0000000e+00
   0.0000000e+00   8.6847936e-01   3.0183697e-02   0.0000000e+00   0.0000000e+00   0.0000000e+00   2.4434802e-05   0.0000000e+00   8.3657086e-01   7.6810121e-05   0.0000000e+00   0.0000000e+00   0.0000000e+00   0.0000000e+00   8.2672294e-01   8.2774470e-01   0.0000000e+00   0.0000000e+00   0.0000000e+00   8.6700320e-01   0.0000000e+00   6.7410790e-05   0.0000000e+00   0.0000000e+00   8.5218662e-01   2.0994287e-05   0.0000000e+00   0.0000000e+00   8.5290306e-01   0.0000000e+00   0.0000000e+00   0.0000000e+00   0.0000000e+00   0.0000000e+00   8.5276869e-01   0.0000000e+00   2.1127732e-05   0.0000000e+00   0.0000000e+00   0.0000000e+00   0.0000000e+00   0.0000000e+00   0.0000000e+00   0.0000000e+00   0.0000000e+00   1.5373374e-01   0.0000000e+00   0.0000000e+00   0.0000000e+00   0.0000000e+00   2.0862863e-05   0.0000000e+00   0.0000000e+00   0.0000000e+00   0.0000000e+00   2.3514197e-05   0.0000000e+00   4.7001030e-03   2.5022745e-05   7.7749964e-01   0.0000000e+00   0.0000000e+00   7.8475357e-01   8.6677424e-01   8.5839764e-01   0.0000000e+00   0.0000000e+00   0.0000000e+00   0.0000000e+00   8.5416299e-01   8.6709884e-01   8.8049407e-02   3.2494608e-01   0.0000000e+00   0.0000000e+00   1.9246132e-05   0.0000000e+00   3.0542467e-05   0.0000000e+00   0.0000000e+00   0.0000000e+00   0.0000000e+00   0.0000000e+00   0.0000000e+00   0.0000000e+00   0.0000000e+00   0.0000000e+00   2.1248682e-05   8.5773048e-01   0.0000000e+00   8.4842731e-01   8.5145351e-01   0.0000000e+00   0.0000000e+00   0.0000000e+00   0.0000000e+00   2.1947538e-05   0.0000000e+00   0.0000000e+00   0.0000000e+00   0.0000000e+00   8.6256790e-01   0.0000000e+00   0.0000000e+00   0.0000000e+00   8.6662477e-01   8.5668038e-01   0.0000000e+00   1.3640805e-01   0.0000000e+00   0.0000000e+00   8.5466236e-01   0.0000000e+00   0.0000000e+00   0.0000000e+00   8.7242177e-01   0.0000000e+00   0.0000000e+00   2.4521656e-01   0.0000000e+00   2.0326486e-04   0.0000000e+00   8.3425773e-01   0.0000000e+00   0.0000000e+00   0.0000000e+00   7.5027247e-01   8.5961396e-01   8.5581601e-01   0.0000000e+00   0.0000000e+00   0.0000000e+00   8.3162028e-01   0.0000000e+00   0.0000000e+00   2.1951642e-05   8.5417814e-01   0.0000000e+00   0.0000000e+00   0.0000000e+00   0.0000000e+00   8.6987958e-01   8.3238805e-01   0.0000000e+00   0.0000000e+00   0.0000000e+00   0.0000000e+00   0.0000000e+00   6.2534399e-05   8.2768361e-01   0.0000000e+00   0.0000000e+00   4.2885212e-04   8.3080482e-01   2.4715164e-05   8.6436460e-01   7.9256191e-01   0.0000000e+00   0.0000000e+00   0.0000000e+00   0.0000000e+00   6.6716638e-01   0.0000000e+00   2.2613962e-05   0.0000000e+00   3.3830065e-05   5.3987827e-02   0.0000000e+00   0.0000000e+00   0.0000000e+00   2.4313418e-02   0.0000000e+00   0.0000000e+00   8.5216714e-01   0.0000000e+00   0.0000000e+00   8.5874059e-01   2.1127383e-05   0.0000000e+00   8.6669983e-01   1.6477434e-05   8.8003801e-01   0.0000000e+00   0.0000000e+00   0.0000000e+00   0.0000000e+00   0.0000000e+00   0.0000000e+00   0.0000000e+00   3.2317970e-05   2.9276670e-05   0.0000000e+00   0.0000000e+00   0.0000000e+00   0.0000000e+00   0.0000000e+00   8.6595895e-01   0.0000000e+00   7.9701449e-01   8.8145418e-01   0.0000000e+00   9.6686487e-02   8.8560965e-01   1.7407537e-04   7.7216040e-05   0.0000000e+00   8.1726078e-02   0.0000000e+00   0.0000000e+00   0.0000000e+00   0.0000000e+00   8.2291057e-05   0.0000000e+00   8.6441941e-01   0.0000000e+00   8.6566867e-01   0.0000000e+00   0.0000000e+00   0.0000000e+00   8.6655007e-01   8.6696932e-01   8.5493391e-01   0.0000000e+00   0.0000000e+00   8.4840764e-01   0.0000000e+00   8.6608158e-01   8.6257126e-01   8.6400485e-01   0.0000000e+00   8.5934490e-01   0.0000000e+00   0.0000000e+00   0.0000000e+00   0.0000000e+00   8.5665936e-01   0.0000000e+00   0.0000000e+00   0.0000000e+00   0.0000000e+00   3.3871340e-02   0.0000000e+00   0.0000000e+00   0.0000000e+00   0.0000000e+00   0.0000000e+00   0.0000000e+00   0.0000000e+00   2.5257990e-05   0.0000000e+00   0.0000000e+00   0.0000000e+00   0.0000000e+00   8.5230462e-01   8.9913217e-05   0.0000000e+00   0.0000000e+00   7.4121825e-01   0.0000000e+00   8.6386150e-01   7.8836277e-01   0.0000000e+00   0.0000000e+00   0.0000000e+00   0.0000000e+00   0.0000000e+00   2.0788032e-01   0.0000000e+00   0.0000000e+00   0.0000000e+00   1.1762367e-01   0.0000000e+00   3.1985868e-01   0.0000000e+00   0.0000000e+00   8.3452874e-01   0.0000000e+00   7.6369119e-01   8.3098406e-01   8.5227703e-01   8.3326373e-01   0.0000000e+00   0.0000000e+00   0.0000000e+00   7.5631183e-05   0.0000000e+00   0.0000000e+00   5.9789163e-05   0.0000000e+00   8.5972276e-01   0.0000000e+00   0.0000000e+00   8.4497950e-01   0.0000000e+00   0.0000000e+00   0.0000000e+00   0.0000000e+00   0.0000000e+00   8.6522304e-01   8.3848193e-01   0.0000000e+00   8.6210615e-01   0.0000000e+00   8.6469759e-01   0.0000000e+00   8.6062620e-01   1.7078861e-04   0.0000000e+00   8.2820632e-01   0.0000000e+00   0.0000000e+00   0.0000000e+00   0.0000000e+00   0.0000000e+00   0.0000000e+00   8.4721973e-01   0.0000000e+00   0.0000000e+00   0.0000000e+00   0.0000000e+00   0.0000000e+00   2.0944861e-05   0.0000000e+00
   0.0000000e+00   0.0000000e+00   0.0000000e+00   0.0000000e+00   0.0000000e+00   0.0000000e+00   6.3655963e-05   4.2241564e-01   0.0000000e+00   9.6549506e-05   0.0000000e+00   3.3737711e-01   0.0000000e+00   0.0000000e+00   0.0000000e+00   0.0000000e+00   3.1620927e-01   0.0000000e+00   1.1551997e-02   0.0000000e+00   1.7284774e-04   0.0000000e+00   0.0000000e+00   4.2588846e-01   0.0000000e+00   6.5322650e-05   0.0000000e+00   3.4658432e-01   0.0000000e+00   0.0000000e+00   3.4861974e-05   0.0000000e+00   7.8239935e-05   0.0000000e+00   0.0000000e+00   0.0000000e+00   0.0000000e+00   4.7113068e-05   0.0000000e+00   0.0000000e+00   8.4307736e-01   1.1285565e-02   0.0000000e+00   7.5760235e-01   0.0000000e+00   0.0000000e+00   1.3912877e-04   4.2221137e-05   0.0000000e+00   0.0000000e+00   0.0000000e+00   0.0000000e+00   9.4093592e-03   0.0000000e+00   0.0000000e+00   6.1701106e-05   5.0612401e-01   0.0000000e+00   1.3071829e-04   0.0000000e+00   1.1940443e-04   4.4885922e-01   0.0000000e+00   0.0000000e+00   0.0000000e+00   7.9685569e-01   0.0000000e+00   0.0000000e+00   0.0000000e+00   0.0000000e+00   0.0000000e+00   0.0000000e+00   0.0000000e+00   4.3079201e-01   0.0000000e+00   0.0000000e+00   1.1667199e-02   5.4142843e-05   0.0000000e+00   0.0000000e+00   7.9301265e-01   1.6690490e-04   9.8266456e-05   3.9244694e-03   3.9667879e-01   0.0000000e+00   0.0000000e+00   0.0000000e+00   0.0000000e+00   0.0000000e+00   0.0000000e+00   0.0000000e+00   0.0000000e+00   0.0000000e+00   0.0000000e+00   0.0000000e+00   6.3490081e-05   0.0000000e+00   0.0000000e+00   0.0000000e+00   0.0000000e+00   0.0000000e+00   0.0000000e+00   0.0000000e+00   0.0000000e+00   0.0000000e+00   0.0000000e+00   3.2064083e-05   0.0000000e+00   0.0000000e+00   0.0000000e+00   0.0000000e+00   0.0000000e+00   0.0000000e+00   0.0000000e+00   0.0000000e+00   0.0000000e+00   0.0000000e+00   0.0000000e+00   0.0000000e+00   0.0000000e+00   0.0000000e+00   0.0000000e+00   3.3540167e-01   0.0000000e+00   0.0000000e+00   0.0000000e+00   0.0000000e+00   0.0000000e+00   0.0000000e+00   0.0000000e+00   8.3065884e-05   0.0000000e+00   0.0000000e+00   0.0000000e+00   5.9186830e-05   0.0000000e+00   0.0000000e+00   0.0000000e+00   0.0000000e+00   0.0000000e+00   0.0000000e+00   0.0000000e+00   5.0985830e-03   0.0000000e+00   0.0000000e+00   0.0000000e+00   1.1202162e-04   1.0431137e-04   0.0000000e+00   0.0000000e+00   0.0000000e+00   0.0000000e+00   0.0000000e+00   6.7964816e-05   0.0000000e+00   0.0000000e+00   3.7251002e-01   0.0000000e+00   0.0000000e+00   0.0000000e+00   0.0000000e+00   0.0000000e+00   0.0000000e+00   4.3381198e-01   5.5977224e-05   0.0000000e+00   0.0000000e+00   0.0000000e+00   0.0000000e+00   0.0000000e+00   0.0000000e+00   0.0000000e+00   0.0000000e+00   0.0000000e+00   7.4659331e-05   0.0000000e+00   0.0000000e+00   0.0000000e+00   0.0000000e+00   0.0000000e+00   0.0000000e+00   0.0000000e+00   0.0000000e+00   5.3622039e-01   0.0000000e+00   0.0000000e+00   0.0000000e+00   1.6050047e-04   6.0179446e-05   6.8652923e-05   0.0000000e+00   0.0000000e+00   0.0000000e+00   0.0000000e+00   7.8348107e-01   0.0000000e+00   6.8825454e-01   0.0000000e+00   0.0000000e+00   0.0000000e+00   0.0000000e+00   0.0000000e+00   0.0000000e+00   0.0000000e+00   0.0000000e+00   0.0000000e+00   0.0000000e+00   0.0000000e+00   0.0000000e+00   4.1814371e-01   0.0000000e+00   0.0000000e+00   0.0000000e+00   0.0000000e+00   0.0000000e+00   2.9561900e-01   0.0000000e+00   2.5324295e-04   0.0000000e+00   0.0000000e+00   0.0000000e+00   1.2928453e-02   0.0000000e+00   0.0000000e+00   0.0000000e+00   0.0000000e+00   0.0000000e+00   0.0000000e+00   6.6405165e-05   0.0000000e+00   3.7353416e-01   0.0000000e+00   0.0000000e+00   0.0000000e+00   0.0000000e+00   0.0000000e+00   1.1610050e-02   0.0000000e+00   0.0000000e+00   0.0000000e+00   0.0000000e+00   4.4421646e-01   0.0000000e+00   0.0000000e+00   0.0000000e+00   0.0000000e+00   3.0991402e-01   0.0000000e+00   0.0000000e+00   4.2869312e-01   0.0000000e+00   0.0000000e+00   0.0000000e+00   0.0000000e+00   0.0000000e+00   0.0000000e+00   0.0000000e+00   0.0000000e+00   0.0000000e+00   0.0000000e+00   0.0000000e+00   1.2415295e-02   0.0000000e+00   0.0000000e+00   0.0000000e+00   0.0000000e+00   0.0000000e+00   0.0000000e+00   0.0000000e+00   0.0000000e+00   0.0000000e+00   0.0000000e+00   9.7156045e-05   0.0000000e+00   0.0000000e+00   0.0000000e+00   0.0000000e+00   0.0000000e+00   0.0000000e+00   0.0000000e+00   0.0000000e+00   0.0000000e+00   6.7579659e-01   0.0000000e+00   0.0000000e+00   2.4816719e-02   1.1990896e-04   1.3080221e-02   0.0000000e+00   0.0000000e+00   0.0000000e+00   0.0000000e+00   0.0000000e+00   0.0000000e+00   7.8182268e-01   3.4439576e-05   0.0000000e+00   0.0000000e+00   0.0000000e+00   0.0000000e+00   0.0000000e+00   0.0000000e+00   0.0000000e+00   0.0000000e+00   0.0000000e+00   0.0000000e+00   0.0000000e+00   0.0000000e+00   1.2020899e-02   0.0000000e+00   3.4121010e-01   0.0000000e+00   0.0000000e+00   0.0000000e+00   0.0000000e+00   0.0000000e+00   0.0000000e+00   0.0000000e+00   0.0000000e+00   1.0512699e-02   0.0000000e+00   0.0000000e+00
   0.0000000e+00   2.8447775e-05   0.0000000e+00   0.0000000e+00   8.8591284e-01   9.1908480e-01   0.0000000e+00   0.0000000e+00   2.3498422e-05   1.6738934e-09   9.0007557e-01   0.0000000e+00   9.2141345e-01   0.0000000e+00   1.9697250e-05   1.7141733e-05   0.0000000e+00   0.0000000e+00   0.0000000e+00   3.0521106e-05   0.0000000e+00   9.1301976e-01   0.0000000e+00   0.0000000e+00   1.8802699e-05   0.0000000e+00   0.0000000e+00   0.0000000e+00   1.8810744e-05   1.8418310e-07   0.0000000e+00   0.0000000e+00   0.0000000e+00   9.1667400e-01   6.3557366e-05   8.9323850e-03   0.0000000e+00   0.0000000e+00   0.0000000e+00   0.0000000e+00   0.0000000e+00   0.0000000e+00   0.0000000e+00   0.0000000e+00   8.9810293e-01   2.4371642e-06   0.0000000e+00   0.0000000e+00   0.0000000e+00   0.0000000e+00   1.6090948e-07   0.0000000e+00   0.0000000e+00   0.0000000e+00   0.0000000e+00   0.0000000e+00   0.0000000e+00   2.2362517e-03   0.0000000e+00   1.8466862e-05   0.0000000e+00   0.0000000e+00   2.1243203e-05   2.7446563e-05   2.9689909e-05   0.0000000e+00   9.1803406e-01   0.0000000e+00   1.1683562e-04   1.8948571e-05   2.7497690e-05   1.2643152e-06   6.9363354e-06   0.0000000e+00   0.0000000e+00   0.0000000e+00   0.0000000e+00   1.9223254e-09   0.0000000e+00   0.0000000e+00   0.0000000e+00   0.0000000e+00   0.0000000e+00   0.0000000e+00   0.0000000e+00   0.0000000e+00   2.4513052e-02   0.0000000e+00   2.9185691e-05   0.0000000e+00   6.5441839e-05   2.5074870e-05   0.0000000e+00   0.0000000e+00   9.1088562e-01   0.0000000e+00   0.0000000e+00   0.0000000e+00   0.0000000e+00   0.0000000e+00   9.1283458e-01   1.9655151e-05   1.3086732e-02   0.0000000e+00   0.0000000e+00   2.0042388e-05   1.7809097e-05   0.0000000e+00   2.7001371e-06   0.0000000e+00   0.0000000e+00   3.5991086e-05   0.0000000e+00   9.1653111e-01   9.0492087e-01   4.1411988e-05   0.0000000e+00   0.0000000e+00   4.7784950e-06   9.1528548e-01   9.0452392e-01   0.0000000e+00   1.7403695e-05   0.0000000e+00   0.0000000e+00   0.0000000e+00   1.6568203e-05   5.1242545e-05   3.0192510e-05   0.0000000e+00   9.1912622e-01   0.0000000e+00   2.3956108e-05   0.0000000e+00   0.0000000e+00   0.0000000e+00   5.9798819e-05   0.0000000e+00   0.0000000e+00   0.0000000e+00   9.1481213e-01   1.9120085e-05   2.6990032e-05   0.0000000e+00   0.0000000e+00   7.6809577e-07   5.0383002e-05   0.0000000e+00   0.0000000e+00   1.7117913e-05   0.0000000e+00   0.0000000e+00   0.0000000e+00   2.5652764e-05   0.0000000e+00   2.6304549e-05   1.7617190e-05   0.0000000e+00   0.0000000e+00   0.0000000e+00   0.0000000e+00   2.0221407e-05   0.0000000e+00   0.0000000e+00   0.0000000e+00   0.0000000e+00   0.0000000e+00   0.0000000e+00   9.2102677e-01   5.6544358e-07   0.0000000e+00   0.0000000e+00   9.1734552e-01   5.4635855e-05   9.2044619e-01   0.0000000e+00   2.8733001e-05   0.0000000e+00   0.0000000e+00   2.8642619e-05   0.0000000e+00   1.9250707e-05   0.0000000e+00   0.0000000e+00   0.0000000e+00   9.1620339e-01   9.1042273e-01   0.0000000e+00   0.0000000e+00   0.0000000e+00   0.0000000e+00   0.0000000e+00   0.0000000e+00   0.0000000e+00   0.0000000e+00   0.0000000e+00   2.7586599e-05   0.0000000e+00   2.1922023e-05   2.0051689e-05   0.0000000e+00   1.5412740e-06   2.0942968e-05   9.0521053e-01   9.1302289e-01   0.0000000e+00   1.1260678e-06   9.0973285e-01   0.0000000e+00   0.0000000e+00   0.0000000e+00   9.1254314e-01   9.0827449e-01   2.4619861e-05   0.0000000e+00   2.8712302e-05   0.0000000e+00   9.1668088e-01   0.0000000e+00   2.6870394e-05   2.9261073e-05   5.5966292e-05   0.0000000e+00   0.0000000e+00   2.6891744e-05   0.0000000e+00   2.8514010e-05   2.4687862e-05   2.3959117e-05   0.0000000e+00   4.7972597e-05   0.0000000e+00   0.0000000e+00   9.2017300e-01   0.0000000e+00   1.9660812e-05   0.0000000e+00   0.0000000e+00   0.0000000e+00   0.0000000e+00   0.0000000e+00   0.0000000e+00   0.0000000e+00   0.0000000e+00   9.1715866e-01   0.0000000e+00   0.0000000e+00   0.0000000e+00   0.0000000e+00   0.0000000e+00   0.0000000e+00   0.0000000e+00   0.0000000e+00   5.7351134e-05   9.1264754e-01   0.0000000e+00   0.0000000e+00   1.6320080e-05   0.0000000e+00   2.8129991e-05   1.7891230e-05   0.0000000e+00   0.0000000e+00   0.0000000e+00   8.8403279e-01   0.0000000e+00   3.7947438e-06   0.0000000e+00   0.0000000e+00   0.0000000e+00   2.0567293e-06   0.0000000e+00   6.9496543e-06   0.0000000e+00   0.0000000e+00   2.2081562e-05   9.1424940e-01   1.6145603e-05   1.7119161e-05   5.5336462e-05   2.5109886e-05   0.0000000e+00   0.0000000e+00   0.0000000e+00   9.1283981e-01   0.0000000e+00   0.0000000e+00   0.0000000e+00   0.0000000e+00   2.5437455e-05   0.0000000e+00   0.0000000e+00   1.8285429e-05   0.0000000e+00   0.0000000e+00   0.0000000e+00   0.0000000e+00   0.0000000e+00   2.8041036e-05   1.9706962e-05   9.1315590e-01   1.8889922e-05   0.0000000e+00   2.8922331e-05   0.0000000e+00   2.6516315e-05   9.0815897e-01   9.1295431e-01   1.7263509e-05   0.0000000e+00   0.0000000e+00   0.0000000e+00   0.0000000e+00   0.0000000e+00   0.0000000e+00   1.8590373e-05   0.0000000e+00   0.0000000e+00   0.0000000e+00   1.0765413e-06   0.0000000e+00   0.0000000e+00   9.0533860e-01
   0.0000000e+00   0.0000000e+00   0.0000000e+00   0.0000000e+00   0.0000000e+00   0.0000000e+00   0.0000000e+00   0.0000000e+00   0.0000000e+00   0.0000000e+00   0.0000000e+00   0.0000000e+00   0.0000000e+00   0.0000000e+00   0.0000000e+00   0.0000000e+00   0.0000000e+00   0.0000000e+00   0.0000000e+00   0.0000000e+00   0.0000000e+00   0.0000000e+00   0.0000000e+00   0.0000000e+00   0.0000000e+00   0.0000000e+00   9.5035113e-01   0.0000000e+00   0.0000000e+00   0.0000000e+00   0.0000000e+00   0.0000000e+00   0.0000000e+00   0.0000000e+00   0.0000000e+00   0.0000000e+00   0.0000000e+00   0.0000000e+00   0.0000000e+00   0.0000000e+00   0.0000000e+00   0.0000000e+00   0.0000000e+00   0.0000000e+00   0.0000000e+00   0.0000000e+00   0.0000000e+00   0.0000000e+00   0.0000000e+00   9.4743278e-01   0.0000000e+00   0.0000000e+00   0.0000000e+00   0.0000000e+00   0.0000000e+00   0.0000000e+00   0.0000000e+00   0.0000000e+00   0.0000000e+00   0.0000000e+00   0.0000000e+00   0.0000000e+00   0.0000000e+00   0.0000000e+00   0.0000000e+00   0.0000000e+00   0.0000000e+00   9.4950086e-01   0.0000000e+00   0.0000000e+00   0.0000000e+00   0.0000000e+00   0.0000000e+00   0.0000000e+00   0.0000000e+00   0.0000000e+00   0.0000000e+00   0.0000000e+00   0.0000000e+00   0.0000000e+00   0.0000000e+00   0.0000000e+00   0.0000000e+00   0.0000000e+00   0.0000000e+00   0.0000000e+00   0.0000000e+00   0.0000000e+00   0.0000000e+00   0.0000000e+00   0.0000000e+00   0.0000000e+00   0.0000000e+00   0.0000000e+00   0.0000000e+00   0.0000000e+00   0.0000000e+00   0.0000000e+00   0.0000000e+00   9.4617179e-01   0.0000000e+00   0.0000000e+00   0.0000000e+00   0.0000000e+00   0.0000000e+00   0.0000000e+00   0.0000000e+00   0.0000000e+00   0.0000000e+00   0.0000000e+00   0.0000000e+00   0.0000000e+00   0.0000000e+00   0.0000000e+00   0.0000000e+00   0.0000000e+00   0.0000000e+00   0.0000000e+00   0.0000000e+00   0.0000000e+00   0.0000000e+00   0.0000000e+00   0.0000000e+00   0.0000000e+00   0.0000000e+00   0.0000000e+00   0.0000000e+00   0.0000000e+00   0.0000000e+00   0.0000000e+00   0.0000000e+00   0.0000000e+00   0.0000000e+00   9.4518793e-01   9.4384298e-01   0.0000000e+00   0.0000000e+00   9.5239249e-01   0.0000000e+00   0.0000000e+00   0.0000000e+00   0.0000000e+00   0.0000000e+00   1.8902087e-03   0.0000000e+00   0.0000000e+00   0.0000000e+00   0.0000000e+00   0.0000000e+00   0.0000000e+00   0.0000000e+00   9.5288401e-01   0.0000000e+00   0.0000000e+00   0.0000000e+00   0.0000000e+00   0.0000000e+00   0.0000000e+00   0.0000000e+00   0.0000000e+00   0.0000000e+00   0.0000000e+00   0.0000000e+00   0.0000000e+00   0.0000000e+00   0.0000000e+00   0.0000000e+00   0.0000000e+00   0.0000000e+00   8.9038783e-03   0.0000000e+00   0.0000000e+00   0.0000000e+00   0.0000000e+00   0.0000000e+00   0.0000000e+00   0.0000000e+00   0.0000000e+00   0.0000000e+00   0.0000000e+00   0.0000000e+00   0.0000000e+00   0.0000000e+00   0.0000000e+00   0.0000000e+00   0.0000000e+00   0.0000000e+00   0.0000000e+00   0.0000000e+00   0.0000000e+00   0.0000000e+00   0.0000000e+00   0.0000000e+00   0.0000000e+00   0.0000000e+00   0.0000000e+00   0.0000000e+00   0.0000000e+00   0.0000000e+00   0.0000000e+00   0.0000000e+00   0.0000000e+00   0.0000000e+00   0.0000000e+00   0.0000000e+00   0.0000000e+00   0.0000000e+00   0.0000000e+00   9.4930900e-01   0.0000000e+00   0.0000000e+00   0.0000000e+00   0.0000000e+00   0.0000000e+00   0.0000000e+00   0.0000000e+00   0.0000000e+00   0.0000000e+00   0.0000000e+00   0.0000000e+00   0.0000000e+00   0.0000000e+00   0.0000000e+00   9.5462787e-01   0.0000000e+00   0.0000000e+00   0.0000000e+00   0.0000000e+00   0.0000000e+00   0.0000000e+00   0.0000000e+00   0.0000000e+00   9.5125503e-01   0.0000000e+00   0.0000000e+00   0.0000000e+00   0.0000000e+00   0.0000000e+00   0.0000000e+00   0.0000000e+00   0.0000000e+00   0.0000000e+00   0.0000000e+00   9.4978928e-01   0.0000000e+00   0.0000000e+00   0.0000000e+00   0.0000000e+00   0.0000000e+00   0.0000000e+00   0.0000000e+00   0.0000000e+00   9.5086956e-01   0.0000000e+00   0.0000000e+00   0.0000000e+00   0.0000000e+00   0.0000000e+00   0.0000000e+00   0.0000000e+00   0.0000000e+00   0.0000000e+00   0.0000000e+00   0.0000000e+00   0.0000000e+00   0.0000000e+00   0.0000000e+00   9.5267117e-01   9.4410402e-01   0.0000000e+00   0.0000000e+00   0.0000000e+00   0.0000000e+00   0.0000000e+00   0.0000000e+00   0.0000000e+00   0.0000000e+00   0.0000000e+00   0.0000000e+00   0.0000000e+00   0.0000000e+00   0.0000000e+00   0.0000000e+00   0.0000000e+00   0.0000000e+00   0.0000000e+00   0.0000000e+00   0.0000000e+00   0.0000000e+00   0.0000000e+00   9.4640534e-01   0.0000000e+00   0.0000000e+00   0.0000000e+00   0.0000000e+00   0.0000000e+00   0.0000000e+00   0.0000000e+00   0.0000000e+00   0.0000000e+00   0.0000000e+00   0.0000000e+00   0.0000000e+00   0.0000000e+00   0.0000000e+00   0.0000000e+00   0.0000000e+00   0.0000000e+00   0.0000000e+00   0.0000000e+00   0.0000000e+00   0.0000000e+00   0.0000000e+00   0.0000000e+00   0.0000000e+00   0.0000000e+00   9.4978544e-01   0.0000000e+00   9.4982375e-01   0.0000000e+00   0.0000000e+00   0.0000000e+00   0.0000000e+00
   0.0000000e+00   2.0674049e-05   0.0000000e+00   0.0000000e+00   0.0000000e+00   8.9510059e-05   1.4450513e-05   0.0000000e+00   2.5122278e-05   1.2114543e-04   0.0000000e+00   0.0000000e+00   0.0000000e+00   0.0000000e+00   1.9079866e-05   1.8962971e-05   0.0000000e+00   0.0000000e+00   0.0000000e+00   2.1225438e-05   2.0476955e-05   1.4276661e-05   0.0000000e+00   0.0000000e+00   7.6161463e-05   1.5693866e-05   0.0000000e+00   0.0000000e+00   7.2381372e-05   3.3159726e-02   1.1573203e-05   0.0000000e+00   1.5248884e-05   4.2197616e-05   1.2418073e-05   3.9832105e-02   0.0000000e+00   2.0053443e-05   0.0000000e+00   0.0000000e+00   0.0000000e+00   0.0000000e+00   0.0000000e+00   0.0000000e+00   0.0000000e+00   2.2313303e-06   1.9944616e-05   1.6928928e-05   0.0000000e+00   0.0000000e+00   9.5754779e-03   0.0000000e+00   0.0000000e+00   0.0000000e+00   0.0000000e+00   1.4143982e-05   0.0000000e+00   1.0355622e-01   2.0874582e-05   2.0236224e-05   1.7264994e-05   0.0000000e+00   2.7340377e-05   1.9155669e-05   2.6338557e-05   0.0000000e+00   8.4762955e-05   0.0000000e+00   1.0000000e+00   6.5377955e-05   1.8138511e-05   1.1575357e-06   6.3505180e-06   0.0000000e+00   1.3564034e-05   0.0000000e+00   0.0000000e+00   1.2871170e-04   0.0000000e+00   7.2654166e-03   0.0000000e+00   1.6809805e-05   1.5497013e-05   0.0000000e+00   0.0000000e+00   0.0000000e+00   0.0000000e+00   0.0000000e+00   2.5330600e-05   0.0000000e+00   1.2487688e-05   1.9118324e-05   0.0000000e+00   0.0000000e+00   1.9177399e-05   0.0000000e+00   1.5233909e-05   0.0000000e+00   0.0000000e+00   0.0000000e+00   2.2361202e-05   5.3705522e-05   6.7346286e-02   0.0000000e+00   0.0000000e+00   2.0522893e-05   5.9702961e-05   1.1325421e-05   2.4720934e-06   0.0000000e+00   0.0000000e+00   2.4706408e-05   0.0000000e+00   0.0000000e+00   2.3440274e-05   1.2921314e-05   0.0000000e+00   0.0000000e+00   4.3749209e-06   3.6596006e-05   0.0000000e+00   0.0000000e+00   1.9733296e-05   0.0000000e+00   0.0000000e+00   0.0000000e+00   2.0122404e-05   1.2565162e-05   2.6682739e-05   0.0000000e+00   1.0383036e-04   1.4352701e-05   2.9608313e-05   0.0000000e+00   0.0000000e+00   1.3752749e-05   1.2310948e-05   0.0000000e+00   6.0459048e-06   0.0000000e+00   4.8542869e-05   3.1650521e-05   2.6471366e-05   0.0000000e+00   0.0000000e+00   4.5708207e-02   4.7559515e-02   1.5648919e-05   2.0911009e-05   1.8953710e-05   0.0000000e+00   0.0000000e+00   0.0000000e+00   2.6253835e-05   1.5527888e-05   2.0624291e-05   1.9784713e-05   0.0000000e+00   0.0000000e+00   0.0000000e+00   0.0000000e+00   1.9551307e-05   0.0000000e+00   0.0000000e+00   0.0000000e+00   1.4285867e-05   0.0000000e+00   2.1617537e-05   7.2284305e-05   9.0301857e-04   0.0000000e+00   0.0000000e+00   0.0000000e+00   1.2874128e-05   9.3232490e-05   1.3642505e-05   2.5019521e-05   0.0000000e+00   0.0000000e+00   2.0037270e-05   0.0000000e+00   1.2947704e-05   0.0000000e+00   0.0000000e+00   0.0000000e+00   1.5837354e-04   3.6914778e-05   0.0000000e+00   2.0117259e-05   1.5924919e-05   1.4456520e-05   0.0000000e+00   0.0000000e+00   0.0000000e+00   0.0000000e+00   0.0000000e+00   2.0250692e-05   0.0000000e+00   1.8921551e-05   3.1919688e-05   0.0000000e+00   1.4111037e-06   1.4479243e-05   1.8343065e-05   1.6807033e-05   0.0000000e+00   1.0309643e-06   3.1175530e-04   0.0000000e+00   0.0000000e+00   0.0000000e+00   1.6556606e-05   2.9308857e-05   2.2300160e-05   4.9220768e-03   2.0023643e-05   0.0000000e+00   6.1600302e-05   2.1812148e-05   1.7936180e-05   2.0773834e-05   1.3338592e-05   0.0000000e+00   0.0000000e+00   2.7789151e-05   1.8603876e-05   2.0584898e-05   2.7265049e-05   2.2072111e-05   2.9603930e-05   1.2993019e-05   0.0000000e+00   0.0000000e+00   0.0000000e+00   0.0000000e+00   6.4365867e-05   0.0000000e+00   0.0000000e+00   0.0000000e+00   6.4015718e-06   0.0000000e+00   0.0000000e+00   0.0000000e+00   0.0000000e+00   4.0766982e-05   0.0000000e+00   0.0000000e+00   0.0000000e+00   0.0000000e+00   0.0000000e+00   0.0000000e+00   0.0000000e+00   0.0000000e+00   1.3237007e-05   2.0626491e-05   2.1394929e-05   0.0000000e+00   1.9944736e-05   0.0000000e+00   2.2869127e-05   2.5209889e-05   0.0000000e+00   0.0000000e+00   0.0000000e+00   0.0000000e+00   2.1712156e-05   3.4742536e-06   0.0000000e+00   0.0000000e+00   3.2829764e-05   1.8830255e-06   9.2719751e-05   6.3627120e-06   1.4311147e-05   0.0000000e+00   2.7265840e-05   2.5968480e-05   2.1121369e-05   1.8968017e-05   1.2398266e-05   2.2946706e-05   0.0000000e+00   0.0000000e+00   0.0000000e+00   1.6830316e-05   0.0000000e+00   0.0000000e+00   2.1174662e-05   0.0000000e+00   2.3808572e-05   0.0000000e+00   0.0000000e+00   6.8653901e-05   0.0000000e+00   0.0000000e+00   0.0000000e+00   1.3464444e-05   0.0000000e+00   1.9755329e-05   1.8265474e-05   0.0000000e+00   1.4047823e-05   0.0000000e+00   2.1231316e-05   0.0000000e+00   2.4088928e-05   1.8729859e-05   0.0000000e+00   1.9161026e-05   0.0000000e+00   1.8606822e-05   0.0000000e+00   0.0000000e+00   0.0000000e+00   0.0000000e+00   8.4253098e-05   0.0000000e+00   0.0000000e+00   0.0000000e+00   6.4063330e-02   0.0000000e+00   0.0000000e+00   2.3489948e-05
   0.0000000e+00   8.6334251e-01   2.9391581e-02   0.0000000e+00   0.0000000e+00   0.0000000e+00   2.2980063e-05   0.0000000e+00   8.3708106e-01   7.2006890e-05   0.0000000e+00   0.0000000e+00   0.0000000e+00   0.0000000e+00   8.2188292e-01   8.2417572e-01   0.0000000e+00   0.0000000e+00   0.0000000e+00   8.6150305e-01   0.0000000e+00   5.7761138e-05   0.0000000e+00   0.0000000e+00   8.7772486e-01   1.9744381e-05   0.0000000e+00   0.0000000e+00   8.7665267e-01   0.0000000e+00   0.0000000e+00   0.0000000e+00   0.0000000e+00   0.0000000e+00   8.2964057e-01   0.0000000e+00   9.2075010e-06   0.0000000e+00   0.0000000e+00   0.0000000e+00   0.0000000e+00   0.0000000e+00   0.0000000e+00   0.0000000e+00   0.0000000e+00   1.5129779e-01   0.0000000e+00   0.0000000e+00   0.0000000e+00   0.0000000e+00   8.7277362e-06   0.0000000e+00   0.0000000e+00   0.0000000e+00   0.0000000e+00   2.2114267e-05   0.0000000e+00   6.4762753e-03   2.3533003e-05   7.7441387e-01   0.0000000e+00   0.0000000e+00   7.8379923e-01   8.6135689e-01   8.5408301e-01   0.0000000e+00   0.0000000e+00   0.0000000e+00   0.0000000e+00   8.7688961e-01   8.6099065e-01   8.6594574e-02   3.2112879e-01   0.0000000e+00   0.0000000e+00   8.2800240e-06   0.0000000e+00   2.8636206e-05   0.0000000e+00   0.0000000e+00   0.0000000e+00   0.0000000e+00   0.0000000e+00   0.0000000e+00   0.0000000e+00   0.0000000e+00   0.0000000e+00   9.0404082e-06   8.5279163e-01   0.0000000e+00   8.2578539e-01   8.4548182e-01   0.0000000e+00   0.0000000e+00   0.0000000e+00   0.0000000e+00   2.0640880e-05   0.0000000e+00   0.0000000e+00   0.0000000e+00   0.0000000e+00   8.7498501e-01   0.0000000e+00   0.0000000e+00   0.0000000e+00   8.6384510e-01   8.8389100e-01   0.0000000e+00   1.3470398e-01   0.0000000e+00   0.0000000e+00   8.4766904e-01   0.0000000e+00   0.0000000e+00   0.0000000e+00   8.5582587e-01   0.0000000e+00   0.0000000e+00   2.4199637e-01   0.0000000e+00   1.7416810e-04   0.0000000e+00   8.3096948e-01   0.0000000e+00   0.0000000e+00   0.0000000e+00   7.4567592e-01   8.3818112e-01   8.5144033e-01   0.0000000e+00   0.0000000e+00   0.0000000e+00   8.3446876e-01   0.0000000e+00   0.0000000e+00   2.0644740e-05   8.3097223e-01   0.0000000e+00   0.0000000e+00   0.0000000e+00   0.0000000e+00   8.7804567e-01   8.3271678e-01   0.0000000e+00   0.0000000e+00   0.0000000e+00   0.0000000e+00   0.0000000e+00   5.8715393e-05   8.2408720e-01   0.0000000e+00   0.0000000e+00   2.3209629e-04   8.3192643e-01   2.3243734e-05   8.6045790e-01   7.8945854e-01   0.0000000e+00   0.0000000e+00   0.0000000e+00   0.0000000e+00   6.6506825e-01   0.0000000e+00   9.8203002e-06   0.0000000e+00   3.1718614e-05   5.2504185e-02   0.0000000e+00   0.0000000e+00   0.0000000e+00   2.3710805e-02   0.0000000e+00   0.0000000e+00   8.2980383e-01   0.0000000e+00   0.0000000e+00   8.5430424e-01   9.1162229e-06   0.0000000e+00   8.6123540e-01   7.4236027e-06   8.7545408e-01   0.0000000e+00   0.0000000e+00   0.0000000e+00   0.0000000e+00   0.0000000e+00   0.0000000e+00   0.0000000e+00   3.0293820e-05   2.7533669e-05   0.0000000e+00   0.0000000e+00   0.0000000e+00   0.0000000e+00   0.0000000e+00   8.6117778e-01   0.0000000e+00   7.9056453e-01   8.8637426e-01   0.0000000e+00   9.5206014e-02   8.7982879e-01   1.4915700e-04   6.6162795e-05   0.0000000e+00   8.0336863e-02   0.0000000e+00   0.0000000e+00   0.0000000e+00   0.0000000e+00   7.0511339e-05   0.0000000e+00   8.6263780e-01   0.0000000e+00   8.6019295e-01   0.0000000e+00   0.0000000e+00   0.0000000e+00   8.6048677e-01   8.6157948e-01   8.3480773e-01   0.0000000e+00   0.0000000e+00   8.5091182e-01   0.0000000e+00   8.6090588e-01   8.6143937e-01   8.6196120e-01   0.0000000e+00   8.3942725e-01   0.0000000e+00   0.0000000e+00   0.0000000e+00   0.0000000e+00   8.7831940e-01   0.0000000e+00   0.0000000e+00   0.0000000e+00   0.0000000e+00   3.2993973e-02   0.0000000e+00   0.0000000e+00   0.0000000e+00   0.0000000e+00   0.0000000e+00   0.0000000e+00   0.0000000e+00   1.0676058e-05   0.0000000e+00   0.0000000e+00   0.0000000e+00   0.0000000e+00   8.3129192e-01   7.7042409e-05   0.0000000e+00   0.0000000e+00   7.3644884e-01   0.0000000e+00   8.5816860e-01   7.8663905e-01   0.0000000e+00   0.0000000e+00   0.0000000e+00   0.0000000e+00   0.0000000e+00   2.0496050e-01   0.0000000e+00   0.0000000e+00   0.0000000e+00   1.1595175e-01   0.0000000e+00   3.1619685e-01   0.0000000e+00   0.0000000e+00   8.3736441e-01   0.0000000e+00   7.6197923e-01   8.2711798e-01   8.3011026e-01   8.3223880e-01   0.0000000e+00   0.0000000e+00   0.0000000e+00   6.4804805e-05   0.0000000e+00   0.0000000e+00   5.6229584e-05   0.0000000e+00   8.5778991e-01   0.0000000e+00   0.0000000e+00   8.7591636e-01   0.0000000e+00   0.0000000e+00   0.0000000e+00   0.0000000e+00   0.0000000e+00   8.5977423e-01   8.3316710e-01   0.0000000e+00   8.5780211e-01   0.0000000e+00   8.5987810e-01   0.0000000e+00   8.5629810e-01   1.4634074e-04   0.0000000e+00   8.2470264e-01   0.0000000e+00   0.0000000e+00   0.0000000e+00   0.0000000e+00   0.0000000e+00   0.0000000e+00   8.7512901e-01   0.0000000e+00   0.0000000e+00   0.0000000e+00   0.0000000e+00   0.0000000e+00   8.7987723e-06   0.0000000e+00
   0.0000000e+00   8.9389812e-01   2.4664723e-02   0.0000000e+00   0.0000000e+00   0.0000000e+00   2.1620014e-05   0.0000000e+00   8.3813329e-01   6.7807287e-05   0.0000000e+00   0.0000000e+00   0.0000000e+00   0.0000000e+00   8.1961752e-01   8.2218964e-01   0.0000000e+00   0.0000000e+00   0.0000000e+00   8.9366934e-01   0.0000000e+00   6.7634583e-05   0.0000000e+00   0.0000000e+00   8.5646911e-01   1.8575832e-05   0.0000000e+00   0.0000000e+00   8.5668662e-01   0.0000000e+00   0.0000000e+00   0.0000000e+00   0.0000000e+00   0.0000000e+00   8.7450948e-01   0.0000000e+00   9.1424679e-06   0.0000000e+00   0.0000000e+00   0.0000000e+00   0.0000000e+00   0.0000000e+00   0.0000000e+00   0.0000000e+00   0.0000000e+00   1.4426583e-01   0.0000000e+00   0.0000000e+00   0.0000000e+00   0.0000000e+00   8.6660918e-06   0.0000000e+00   0.0000000e+00   0.0000000e+00   0.0000000e+00   2.0805459e-05   0.0000000e+00   4.2078369e-03   2.2140229e-05   7.7153191e-01   0.0000000e+00   0.0000000e+00   7.8107031e-01   8.9335389e-01   8.6566626e-01   0.0000000e+00   0.0000000e+00   0.0000000e+00   0.0000000e+00   8.5978719e-01   8.9386844e-01   8.1411733e-02   3.1541595e-01   0.0000000e+00   0.0000000e+00   8.2215418e-06   0.0000000e+00   2.6965085e-05   0.0000000e+00   0.0000000e+00   0.0000000e+00   0.0000000e+00   0.0000000e+00   0.0000000e+00   0.0000000e+00   0.0000000e+00   0.0000000e+00   8.9765554e-06   8.6416093e-01   0.0000000e+00   8.6932690e-01   8.5386168e-01   0.0000000e+00   0.0000000e+00   0.0000000e+00   0.0000000e+00   1.9419272e-05   0.0000000e+00   0.0000000e+00   0.0000000e+00   0.0000000e+00   8.7310507e-01   0.0000000e+00   0.0000000e+00   0.0000000e+00   8.7215302e-01   8.7182864e-01   0.0000000e+00   1.3045684e-01   0.0000000e+00   0.0000000e+00   8.6783465e-01   0.0000000e+00   0.0000000e+00   0.0000000e+00   9.0067315e-01   0.0000000e+00   0.0000000e+00   2.3545413e-01   0.0000000e+00   2.0393967e-04   0.0000000e+00   8.2753835e-01   0.0000000e+00   0.0000000e+00   0.0000000e+00   7.4115903e-01   8.8302285e-01   8.6287010e-01   0.0000000e+00   0.0000000e+00   0.0000000e+00   8.2870234e-01   0.0000000e+00   0.0000000e+00   1.9422904e-05   8.7661321e-01   0.0000000e+00   0.0000000e+00   0.0000000e+00   0.0000000e+00   8.7842783e-01   8.3031014e-01   0.0000000e+00   0.0000000e+00   0.0000000e+00   0.0000000e+00   0.0000000e+00   5.5266248e-05   8.2098076e-01   0.0000000e+00   0.0000000e+00   2.3045698e-04   8.2725319e-01   2.1868080e-05   8.8897680e-01   7.8800321e-01   0.0000000e+00   0.0000000e+00   0.0000000e+00   0.0000000e+00   6.7009395e-01   0.0000000e+00   9.7509389e-06   0.0000000e+00   2.9867613e-05   4.5285551e-02   0.0000000e+00   0.0000000e+00   0.0000000e+00   1.9526921e-02   0.0000000e+00   0.0000000e+00   8.7238355e-01   0.0000000e+00   0.0000000e+00   8.6561537e-01   9.0518346e-06   0.0000000e+00   8.9243723e-01   7.3711694e-06   9.2226015e-01   0.0000000e+00   0.0000000e+00   0.0000000e+00   0.0000000e+00   0.0000000e+00   0.0000000e+00   0.0000000e+00   2.8527877e-05   2.5904119e-05   0.0000000e+00   0.0000000e+00   0.0000000e+00   0.0000000e+00   0.0000000e+00   8.9073189e-01   0.0000000e+00   7.9586207e-01   8.9805699e-01   0.0000000e+00   9.0246510e-02   9.1782799e-01   1.7465327e-04   7.7472385e-05   0.0000000e+00   7.5153165e-02   0.0000000e+00   0.0000000e+00   0.0000000e+00   0.0000000e+00   8.2564250e-05   0.0000000e+00   8.8437807e-01   0.0000000e+00   8.9186621e-01   0.0000000e+00   0.0000000e+00   0.0000000e+00   8.9205733e-01   8.9149488e-01   8.7528838e-01   0.0000000e+00   0.0000000e+00   8.5582796e-01   0.0000000e+00   8.9128819e-01   8.6858486e-01   8.8777370e-01   0.0000000e+00   8.8172469e-01   0.0000000e+00   0.0000000e+00   0.0000000e+00   0.0000000e+00   8.5994852e-01   0.0000000e+00   0.0000000e+00   0.0000000e+00   0.0000000e+00   2.8016428e-02   0.0000000e+00   0.0000000e+00   0.0000000e+00   0.0000000e+00   0.0000000e+00   0.0000000e+00   0.0000000e+00   1.0600652e-05   0.0000000e+00   0.0000000e+00   0.0000000e+00   0.0000000e+00   8.7169599e-01   9.0211714e-05   0.0000000e+00   0.0000000e+00   7.3107601e-01   0.0000000e+00   8.7204364e-01   7.8253003e-01   0.0000000e+00   0.0000000e+00   0.0000000e+00   0.0000000e+00   0.0000000e+00   1.9814845e-01   0.0000000e+00   0.0000000e+00   0.0000000e+00   1.1095393e-01   0.0000000e+00   3.1097366e-01   0.0000000e+00   0.0000000e+00   8.3077227e-01   0.0000000e+00   7.5156845e-01   8.2577671e-01   8.7513146e-01   8.3225622e-01   0.0000000e+00   0.0000000e+00   0.0000000e+00   7.5882266e-05   0.0000000e+00   0.0000000e+00   5.2901699e-05   0.0000000e+00   8.7926507e-01   0.0000000e+00   0.0000000e+00   8.4411762e-01   0.0000000e+00   0.0000000e+00   0.0000000e+00   0.0000000e+00   0.0000000e+00   8.9005279e-01   8.3842847e-01   0.0000000e+00   8.9608995e-01   0.0000000e+00   8.9000098e-01   0.0000000e+00   8.6709413e-01   1.7135560e-04   0.0000000e+00   8.2138172e-01   0.0000000e+00   0.0000000e+00   0.0000000e+00   0.0000000e+00   0.0000000e+00   0.0000000e+00   8.4815086e-01   0.0000000e+00   0.0000000e+00   0.0000000e+00   0.0000000e+00   0.0000000e+00   8.7366262e-06   0.0000000e+00
   0.0000000e+00   7.9466331e-02   7.1957672e-01   0.0000000e+00   0.0000000e+00   0.0000000e+00   2.3021092e-06   0.0000000e+00   8.4548161e-02   6.8813997e-06   0.0000000e+00   0.0000000e+00   0.0000000e+00   0.0000000e+00   7.7551881e-02   7.9882384e-02   0.0000000e+00   0.0000000e+00   0.0000000e+00   8.0463077e-02   0.0000000e+00   4.9928690e-06   0.0000000e+00   0.0000000e+00   8.2338943e-02   1.9779633e-06   0.0000000e+00   0.0000000e+00   8.2134478e-02   0.0000000e+00   0.0000000e+00   0.0000000e+00   0.0000000e+00   0.0000000e+00   7.9268390e-02   0.0000000e+00   6.1744499e-07   0.0000000e+00   0.0000000e+00   0.0000000e+00   0.0000000e+00   0.0000000e+00   0.0000000e+00   0.0000000e+00   0.0000000e+00   6.1444573e-01   0.0000000e+00   0.0000000e+00   0.0000000e+00   0.0000000e+00   5.8527248e-07   0.0000000e+00   0.0000000e+00   0.0000000e+00   0.0000000e+00   2.2153750e-06   0.0000000e+00   3.7536412e-04   2.3575019e-06   8.2419697e-02   0.0000000e+00   0.0000000e+00   7.5339018e-02   8.3206130e-02   8.8108085e-02   0.0000000e+00   0.0000000e+00   0.0000000e+00   0.0000000e+00   8.6673238e-02   8.1576412e-02   6.7969917e-01   5.4044194e-01   0.0000000e+00   0.0000000e+00   5.5524938e-07   0.0000000e+00   2.7419630e-06   0.0000000e+00   0.0000000e+00   0.0000000e+00   0.0000000e+00   0.0000000e+00   0.0000000e+00   0.0000000e+00   0.0000000e+00   0.0000000e+00   6.0623992e-07   8.9724828e-02   0.0000000e+00   7.9550047e-02   1.0533869e-01   0.0000000e+00   0.0000000e+00   0.0000000e+00   0.0000000e+00   2.0677732e-06   0.0000000e+00   0.0000000e+00   0.0000000e+00   0.0000000e+00   8.4356753e-02   0.0000000e+00   0.0000000e+00   0.0000000e+00   1.1694855e-01   7.5282375e-02   0.0000000e+00   6.8394043e-01   0.0000000e+00   0.0000000e+00   8.2034689e-02   0.0000000e+00   0.0000000e+00   0.0000000e+00   7.7922193e-02   0.0000000e+00   0.0000000e+00   5.7865859e-01   0.0000000e+00   1.5055080e-05   0.0000000e+00   9.4154925e-02   0.0000000e+00   0.0000000e+00   0.0000000e+00   7.7127544e-02   8.7526924e-02   9.0289141e-02   0.0000000e+00   0.0000000e+00   0.0000000e+00   7.9724362e-02   0.0000000e+00   0.0000000e+00   2.0681600e-06   8.0911004e-02   0.0000000e+00   0.0000000e+00   0.0000000e+00   0.0000000e+00   1.2242087e-01   8.1400812e-02   0.0000000e+00   0.0000000e+00   0.0000000e+00   0.0000000e+00   0.0000000e+00   5.7435861e-06   7.9070557e-02   0.0000000e+00   0.0000000e+00   1.5564124e-05   8.0421188e-02   2.3285234e-06   8.4383713e-02   9.5187406e-02   0.0000000e+00   0.0000000e+00   0.0000000e+00   0.0000000e+00   2.4276055e-01   0.0000000e+00   6.5853863e-07   0.0000000e+00   3.0371085e-06   6.7144996e-01   0.0000000e+00   0.0000000e+00   0.0000000e+00   7.3715074e-01   0.0000000e+00   0.0000000e+00   8.4193103e-02   0.0000000e+00   0.0000000e+00   8.6539662e-02   6.1132398e-07   0.0000000e+00   8.0238228e-02   4.9781872e-07   7.5670926e-02   0.0000000e+00   0.0000000e+00   0.0000000e+00   0.0000000e+00   0.0000000e+00   0.0000000e+00   0.0000000e+00   2.8904482e-06   2.7582828e-06   0.0000000e+00   0.0000000e+00   0.0000000e+00   0.0000000e+00   0.0000000e+00   7.8908315e-02   0.0000000e+00   8.9511195e-02   8.2625296e-02   0.0000000e+00   6.8742357e-01   9.1576967e-02   1.2893122e-05   5.7191078e-06   0.0000000e+00   6.6589537e-01   0.0000000e+00   0.0000000e+00   0.0000000e+00   0.0000000e+00   6.0949956e-06   0.0000000e+00   9.3364908e-02   0.0000000e+00   7.9876462e-02   0.0000000e+00   0.0000000e+00   0.0000000e+00   8.1779977e-02   7.9428071e-02   7.9345646e-02   0.0000000e+00   0.0000000e+00   7.7238959e-02   0.0000000e+00   7.9426505e-02   1.0737230e-01   8.6110268e-02   0.0000000e+00   9.5480058e-02   0.0000000e+00   0.0000000e+00   0.0000000e+00   0.0000000e+00   8.2059314e-02   0.0000000e+00   0.0000000e+00   0.0000000e+00   0.0000000e+00   7.3712832e-01   0.0000000e+00   0.0000000e+00   0.0000000e+00   0.0000000e+00   0.0000000e+00   0.0000000e+00   0.0000000e+00   7.1592480e-07   0.0000000e+00   0.0000000e+00   0.0000000e+00   0.0000000e+00   7.8398157e-02   6.6595409e-06   0.0000000e+00   0.0000000e+00   7.4188657e-02   0.0000000e+00   9.5885407e-02   7.7501133e-02   0.0000000e+00   0.0000000e+00   0.0000000e+00   0.0000000e+00   0.0000000e+00   5.9440544e-01   0.0000000e+00   0.0000000e+00   0.0000000e+00   6.9522674e-01   0.0000000e+00   5.4336401e-01   0.0000000e+00   0.0000000e+00   7.9384227e-02   0.0000000e+00   6.9627527e-02   8.2105844e-02   8.2933124e-02   8.3023713e-02   0.0000000e+00   0.0000000e+00   0.0000000e+00   5.6017232e-06   0.0000000e+00   0.0000000e+00   5.6329977e-06   0.0000000e+00   8.8113656e-02   0.0000000e+00   0.0000000e+00   9.7065687e-02   0.0000000e+00   0.0000000e+00   0.0000000e+00   0.0000000e+00   0.0000000e+00   8.4155189e-02   8.4820190e-02   0.0000000e+00   7.4839536e-02   0.0000000e+00   8.0396751e-02   0.0000000e+00   1.0256956e-01   1.2649684e-05   0.0000000e+00   7.8181459e-02   0.0000000e+00   0.0000000e+00   0.0000000e+00   0.0000000e+00   0.0000000e+00   0.0000000e+00   8.3329796e-02   0.0000000e+00   0.0000000e+00   0.0000000e+00   0.0000000e+00   0.0000000e+00   5.9003609e-07   0.0000000e+00
   0.0000000e+00   3.1375457e-01   4.9661750e-01   0.0000000e+00   0.0000000e+00   0.0000000e+00   9.2557548e-06   0.0000000e+00   3.1388513e-01   2.8228417e-05   0.0000000e+00   0.0000000e+00   0.0000000e+00   0.0000000e+00   3.0124206e-01   3.0468548e-01   0.0000000e+00   0.0000000e+00   0.0000000e+00   3.1447477e-01   0.0000000e+00   2.1901519e-05   0.0000000e+00   0.0000000e+00   3.1498114e-01   7.9525086e-06   0.0000000e+00   0.0000000e+00   3.1504867e-01   0.0000000e+00   0.0000000e+00   0.0000000e+00   0.0000000e+00   0.0000000e+00   3.0946495e-01   0.0000000e+00   3.3874509e-06   0.0000000e+00   0.0000000e+00   0.0000000e+00   0.0000000e+00   0.0000000e+00   0.0000000e+00   0.0000000e+00   0.0000000e+00   6.6966106e-01   0.0000000e+00   0.0000000e+00   0.0000000e+00   0.0000000e+00   3.2109449e-06   0.0000000e+00   0.0000000e+00   0.0000000e+00   0.0000000e+00   8.9070352e-06   0.0000000e+00   1.5988651e-03   9.4784642e-06   2.9763330e-01   0.0000000e+00   0.0000000e+00   2.9022206e-01   3.1811746e-01   3.2487263e-01   0.0000000e+00   0.0000000e+00   0.0000000e+00   0.0000000e+00   3.2118911e-01   3.1597428e-01   5.3948276e-01   7.0362170e-01   0.0000000e+00   0.0000000e+00   3.0462310e-06   0.0000000e+00   1.1238472e-05   0.0000000e+00   0.0000000e+00   0.0000000e+00   0.0000000e+00   0.0000000e+00   0.0000000e+00   0.0000000e+00   0.0000000e+00   0.0000000e+00   3.3259773e-06   3.2740354e-01   0.0000000e+00   3.0852796e-01   3.4362358e-01   0.0000000e+00   0.0000000e+00   0.0000000e+00   0.0000000e+00   8.3135942e-06   0.0000000e+00   0.0000000e+00   0.0000000e+00   0.0000000e+00   3.2038297e-01   0.0000000e+00   0.0000000e+00   0.0000000e+00   3.6356750e-01   3.0534978e-01   0.0000000e+00   5.3324149e-01   0.0000000e+00   0.0000000e+00   3.1449478e-01   0.0000000e+00   0.0000000e+00   0.0000000e+00   3.1340878e-01   0.0000000e+00   0.0000000e+00   6.9735651e-01   0.0000000e+00   6.6040009e-05   0.0000000e+00   3.2400740e-01   0.0000000e+00   0.0000000e+00   0.0000000e+00   2.8521043e-01   3.2167251e-01   3.2729731e-01   0.0000000e+00   0.0000000e+00   0.0000000e+00   3.0677008e-01   0.0000000e+00   0.0000000e+00   8.3151491e-06   3.1179690e-01   0.0000000e+00   0.0000000e+00   0.0000000e+00   0.0000000e+00   3.7048175e-01   3.0919880e-01   0.0000000e+00   0.0000000e+00   0.0000000e+00   0.0000000e+00   0.0000000e+00   2.3326378e-05   3.0361148e-01   0.0000000e+00   0.0000000e+00   8.5388510e-05   3.0780658e-01   9.3619544e-06   3.1894944e-01   3.1816794e-01   0.0000000e+00   0.0000000e+00   0.0000000e+00   0.0000000e+00   4.6587409e-01   0.0000000e+00   3.6129005e-06   0.0000000e+00   1.2448184e-05   6.4410404e-01   0.0000000e+00   0.0000000e+00   0.0000000e+00   4.7367199e-01   0.0000000e+00   0.0000000e+00   3.1569008e-01   0.0000000e+00   0.0000000e+00   3.2326086e-01   3.3538696e-06   0.0000000e+00   3.1442752e-01   2.7311526e-06   3.1072324e-01   0.0000000e+00   0.0000000e+00   0.0000000e+00   0.0000000e+00   0.0000000e+00   0.0000000e+00   0.0000000e+00   1.1865165e-05   1.1089825e-05   0.0000000e+00   0.0000000e+00   0.0000000e+00   0.0000000e+00   0.0000000e+00   3.1245776e-01   0.0000000e+00   3.1205690e-01   3.2466799e-01   0.0000000e+00   5.4058741e-01   3.3436131e-01   5.6556451e-05   2.5087209e-05   0.0000000e+00   5.3652358e-01   0.0000000e+00   0.0000000e+00   0.0000000e+00   0.0000000e+00   2.6736063e-05   0.0000000e+00   3.3061767e-01   0.0000000e+00   3.1355086e-01   0.0000000e+00   0.0000000e+00   0.0000000e+00   3.1627942e-01   3.1336032e-01   3.1026898e-01   0.0000000e+00   0.0000000e+00   3.0803262e-01   0.0000000e+00   3.1315014e-01   3.5037496e-01   3.2085677e-01   0.0000000e+00   3.3161622e-01   0.0000000e+00   0.0000000e+00   0.0000000e+00   0.0000000e+00   3.1582584e-01   0.0000000e+00   0.0000000e+00   0.0000000e+00   0.0000000e+00   5.1272025e-01   0.0000000e+00   0.0000000e+00   0.0000000e+00   0.0000000e+00   0.0000000e+00   0.0000000e+00   0.0000000e+00   3.9277348e-06   0.0000000e+00   0.0000000e+00   0.0000000e+00   0.0000000e+00   3.0831476e-01   2.9212475e-05   0.0000000e+00   0.0000000e+00   2.7915069e-01   0.0000000e+00   3.3680371e-01   2.9406688e-01   0.0000000e+00   0.0000000e+00   0.0000000e+00   0.0000000e+00   0.0000000e+00   6.8536826e-01   0.0000000e+00   0.0000000e+00   0.0000000e+00   5.6414803e-01   0.0000000e+00   6.8059045e-01   0.0000000e+00   0.0000000e+00   3.0721504e-01   0.0000000e+00   2.7817147e-01   3.0816306e-01   3.1389984e-01   3.1142138e-01   0.0000000e+00   0.0000000e+00   0.0000000e+00   2.4572295e-05   0.0000000e+00   0.0000000e+00   2.2647772e-05   0.0000000e+00   3.2258569e-01   0.0000000e+00   0.0000000e+00   3.3168335e-01   0.0000000e+00   0.0000000e+00   0.0000000e+00   0.0000000e+00   0.0000000e+00   3.1908343e-01   3.1336139e-01   0.0000000e+00   3.0587348e-01   0.0000000e+00   3.1399140e-01   0.0000000e+00   3.4458687e-01   5.5488596e-05   0.0000000e+00   3.0252070e-01   0.0000000e+00   0.0000000e+00   0.0000000e+00   0.0000000e+00   0.0000000e+00   0.0000000e+00   3.1480229e-01   0.0000000e+00   0.0000000e+00   0.0000000e+00   0.0000000e+00   0.0000000e+00   3.2370792e-06   0.0000000e+00
   0.0000000e+00   0.0000000e+00   0.0000000e+00   0.0000000e+00   0.0000000e+00   0.0000000e+00   8.6843004e-05   5.6168512e-01   0.0000000e+00   1.3024429e-04   0.0000000e+00   3.5686301e-01   0.0000000e+00   0.0000000e+00   0.0000000e+00   0.0000000e+00   3.3104045e-01   0.0000000e+00   3.5115201e-02   0.0000000e+00   2.2529598e-04   0.0000000e+00   0.0000000e+00   5.3070557e-01   0.0000000e+00   8.9774013e-05   0.0000000e+00   3.7817609e-01   0.0000000e+00   0.0000000e+00   5.0634181e-05   0.0000000e+00   1.0573551e-04   0.0000000e+00   0.0000000e+00   0.0000000e+00   0.0000000e+00   6.8427900e-05   0.0000000e+00   0.0000000e+00   3.7181626e-01   3.5069077e-02   0.0000000e+00   3.7627180e-01   0.0000000e+00   0.0000000e+00   1.8306635e-04   6.1322766e-05   0.0000000e+00   0.0000000e+00   0.0000000e+00   0.0000000e+00   2.9588302e-02   0.0000000e+00   0.0000000e+00   8.4269762e-05   6.6675079e-01   0.0000000e+00   1.7297180e-04   0.0000000e+00   1.5774922e-04   5.5612288e-01   0.0000000e+00   0.0000000e+00   0.0000000e+00   4.4026221e-01   0.0000000e+00   0.0000000e+00   0.0000000e+00   0.0000000e+00   0.0000000e+00   0.0000000e+00   0.0000000e+00   5.8349803e-01   0.0000000e+00   0.0000000e+00   3.4678443e-02   7.4749049e-05   0.0000000e+00   0.0000000e+00   3.6042635e-01   2.1659633e-04   1.3075531e-04   6.9104178e-03   4.6125303e-01   0.0000000e+00   0.0000000e+00   0.0000000e+00   0.0000000e+00   0.0000000e+00   0.0000000e+00   0.0000000e+00   0.0000000e+00   0.0000000e+00   0.0000000e+00   0.0000000e+00   8.7191191e-05   0.0000000e+00   0.0000000e+00   0.0000000e+00   0.0000000e+00   0.0000000e+00   0.0000000e+00   0.0000000e+00   0.0000000e+00   0.0000000e+00   0.0000000e+00   4.6570471e-05   0.0000000e+00   0.0000000e+00   0.0000000e+00   0.0000000e+00   0.0000000e+00   0.0000000e+00   0.0000000e+00   0.0000000e+00   0.0000000e+00   0.0000000e+00   0.0000000e+00   0.0000000e+00   0.0000000e+00   0.0000000e+00   0.0000000e+00   3.4365026e-01   0.0000000e+00   0.0000000e+00   0.0000000e+00   0.0000000e+00   0.0000000e+00   0.0000000e+00   0.0000000e+00   1.1098513e-04   0.0000000e+00   0.0000000e+00   0.0000000e+00   8.0973236e-05   0.0000000e+00   0.0000000e+00   0.0000000e+00   0.0000000e+00   0.0000000e+00   0.0000000e+00   0.0000000e+00   1.8824987e-03   0.0000000e+00   0.0000000e+00   0.0000000e+00   1.4758090e-04   1.3993310e-04   0.0000000e+00   0.0000000e+00   0.0000000e+00   0.0000000e+00   0.0000000e+00   9.2959228e-05   0.0000000e+00   0.0000000e+00   3.6686812e-01   0.0000000e+00   0.0000000e+00   0.0000000e+00   0.0000000e+00   0.0000000e+00   0.0000000e+00   5.6695415e-01   7.6994722e-05   0.0000000e+00   0.0000000e+00   0.0000000e+00   0.0000000e+00   0.0000000e+00   0.0000000e+00   0.0000000e+00   0.0000000e+00   0.0000000e+00   1.0021067e-04   0.0000000e+00   0.0000000e+00   0.0000000e+00   0.0000000e+00   0.0000000e+00   0.0000000e+00   0.0000000e+00   0.0000000e+00   3.8496094e-01   0.0000000e+00   0.0000000e+00   0.0000000e+00   2.0968402e-04   8.3213961e-05   9.3039185e-05   0.0000000e+00   0.0000000e+00   0.0000000e+00   0.0000000e+00   3.6103613e-01   0.0000000e+00   4.0085292e-01   0.0000000e+00   0.0000000e+00   0.0000000e+00   0.0000000e+00   0.0000000e+00   0.0000000e+00   0.0000000e+00   0.0000000e+00   0.0000000e+00   0.0000000e+00   0.0000000e+00   0.0000000e+00   5.4635933e-01   0.0000000e+00   0.0000000e+00   0.0000000e+00   0.0000000e+00   0.0000000e+00   2.8228960e-01   0.0000000e+00   3.2589037e-04   0.0000000e+00   0.0000000e+00   0.0000000e+00   3.6375560e-02   0.0000000e+00   0.0000000e+00   0.0000000e+00   0.0000000e+00   0.0000000e+00   0.0000000e+00   9.6448100e-05   0.0000000e+00   3.6943413e-01   0.0000000e+00   0.0000000e+00   0.0000000e+00   0.0000000e+00   0.0000000e+00   3.5111357e-02   0.0000000e+00   0.0000000e+00   0.0000000e+00   0.0000000e+00   6.1002306e-01   0.0000000e+00   0.0000000e+00   0.0000000e+00   0.0000000e+00   3.5121316e-01   0.0000000e+00   0.0000000e+00   5.4061481e-01   0.0000000e+00   0.0000000e+00   0.0000000e+00   0.0000000e+00   0.0000000e+00   0.0000000e+00   0.0000000e+00   0.0000000e+00   0.0000000e+00   0.0000000e+00   0.0000000e+00   3.6859306e-02   0.0000000e+00   0.0000000e+00   0.0000000e+00   0.0000000e+00   0.0000000e+00   0.0000000e+00   0.0000000e+00   0.0000000e+00   0.0000000e+00   0.0000000e+00   1.2848359e-04   0.0000000e+00   0.0000000e+00   0.0000000e+00   0.0000000e+00   0.0000000e+00   0.0000000e+00   0.0000000e+00   0.0000000e+00   0.0000000e+00   3.6468198e-01   0.0000000e+00   0.0000000e+00   4.9005329e-02   1.5964470e-04   3.4218917e-02   0.0000000e+00   0.0000000e+00   0.0000000e+00   0.0000000e+00   0.0000000e+00   0.0000000e+00   3.6445805e-01   5.0020682e-05   0.0000000e+00   0.0000000e+00   0.0000000e+00   0.0000000e+00   0.0000000e+00   0.0000000e+00   0.0000000e+00   0.0000000e+00   0.0000000e+00   0.0000000e+00   0.0000000e+00   0.0000000e+00   3.6020913e-02   0.0000000e+00   3.5471808e-01   0.0000000e+00   0.0000000e+00   0.0000000e+00   0.0000000e+00   0.0000000e+00   0.0000000e+00   0.0000000e+00   0.0000000e+00   3.3586514e-02   0.0000000e+00   0.0000000e+00
   0.0000000e+00   8.0443738e-06   0.0000000e+00   0.0000000e+00   0.0000000e+00   0.0000000e+00   2.1078560e-02   0.0000000e+00   1.5069586e-05   2.4865845e-02   0.0000000e+00   0.0000000e+00   0.0000000e+00   0.0000000e+00   9.8007773e-06   1.0611467e-05   3.1674403e-05   1.9262686e-01   0.0000000e+00   8.0985346e-06   2.4902703e-02   0.0000000e+00   0.0000000e+00   0.0000000e+00   9.6718541e-06   2.2033697e-02   0.0000000e+00   0.0000000e+00   1.0274166e-05   0.0000000e+00   1.9039677e-02   0.0000000e+00   2.1790167e-02   0.0000000e+00   7.4595396e-06   0.0000000e+00   0.0000000e+00   2.4570437e-02   0.0000000e+00   2.6369036e-01   0.0000000e+00   0.0000000e+00   0.0000000e+00   0.0000000e+00   0.0000000e+00   1.2498319e-06   2.4558566e-02   2.2826142e-02   0.0000000e+00   0.0000000e+00   0.0000000e+00   0.0000000e+00   0.0000000e+00   0.0000000e+00   0.0000000e+00   2.0876387e-02   0.0000000e+00   0.0000000e+00   2.5140823e-02   4.9748957e-05   2.3129799e-02   0.0000000e+00   5.7167613e-05   1.0275301e-05   1.4997588e-05   0.0000000e+00   0.0000000e+00   0.0000000e+00   0.0000000e+00   9.6686463e-06   9.6003561e-06   6.4836889e-07   3.5571069e-06   0.0000000e+00   1.0000000e+00   0.0000000e+00   0.0000000e+00   2.0727010e-02   0.0000000e+00   0.0000000e+00   0.0000000e+00   2.2805527e-02   2.1941601e-02   0.0000000e+00   6.2035651e-05   0.0000000e+00   0.0000000e+00   0.0000000e+00   1.3970669e-05   3.1894631e-01   8.0279139e-06   1.0730897e-05   0.0000000e+00   0.0000000e+00   0.0000000e+00   0.0000000e+00   2.1708052e-02   0.0000000e+00   0.0000000e+00   0.0000000e+00   0.0000000e+00   1.0026947e-05   4.0841694e-05   0.0000000e+00   0.0000000e+00   1.2470740e-05   8.4041612e-06   1.7984310e-02   1.3846903e-06   1.9259462e-01   0.0000000e+00   1.3751570e-05   0.0000000e+00   0.0000000e+00   0.0000000e+00   7.0959199e-06   0.0000000e+00   0.0000000e+00   2.4505184e-06   0.0000000e+00   0.0000000e+00   0.0000000e+00   9.6061300e-06   0.0000000e+00   0.0000000e+00   0.0000000e+00   1.1009925e-04   7.5414945e-06   1.4401960e-05   0.0000000e+00   0.0000000e+00   2.1036397e-02   1.3860459e-05   0.0000000e+00   0.0000000e+00   2.0626942e-02   7.3038577e-06   0.0000000e+00   2.2237414e-03   0.0000000e+00   0.0000000e+00   1.0166076e-05   1.2723483e-05   0.0000000e+00   0.0000000e+00   0.0000000e+00   8.6136239e-04   2.1873110e-02   2.4880831e-02   9.1816841e-06   0.0000000e+00   0.0000000e+00   0.0000000e+00   1.3027459e-05   2.1904319e-02   1.0508187e-05   4.3786952e-05   0.0000000e+00   0.0000000e+00   2.8234805e-01   0.0000000e+00   9.0305305e-06   0.0000000e+00   0.0000000e+00   0.0000000e+00   2.0683753e-02   0.0000000e+00   4.7435298e-03   0.0000000e+00   0.0000000e+00   0.0000000e+00   0.0000000e+00   0.0000000e+00   8.7806163e-06   0.0000000e+00   2.0586002e-02   1.4751799e-05   0.0000000e+00   0.0000000e+00   8.6350174e-06   0.0000000e+00   9.4184103e-06   0.0000000e+00   0.0000000e+00   0.0000000e+00   0.0000000e+00   0.0000000e+00   0.0000000e+00   2.4660365e-02   2.1877543e-02   2.1074455e-02   0.0000000e+00   0.0000000e+00   0.0000000e+00   0.0000000e+00   0.0000000e+00   1.0202568e-05   0.0000000e+00   6.5955359e-05   9.2023045e-06   0.0000000e+00   7.9039956e-07   7.6698742e-06   0.0000000e+00   0.0000000e+00   0.0000000e+00   5.7747260e-07   0.0000000e+00   0.0000000e+00   2.0700706e-01   0.0000000e+00   0.0000000e+00   0.0000000e+00   9.6641776e-06   0.0000000e+00   9.5873662e-06   0.0000000e+00   0.0000000e+00   2.5756081e-02   9.4715556e-06   8.4316285e-06   8.5328346e-06   0.0000000e+00   0.0000000e+00   9.4100524e-06   4.0822434e-03   1.0100326e-05   1.0141636e-05   9.7471486e-06   3.0638402e-02   7.6486776e-06   0.0000000e+00   0.0000000e+00   0.0000000e+00   0.0000000e+00   1.0167430e-05   0.0000000e+00   0.0000000e+00   0.0000000e+00   1.4046950e-03   0.0000000e+00   0.0000000e+00   0.0000000e+00   0.0000000e+00   0.0000000e+00   0.0000000e+00   0.0000000e+00   0.0000000e+00   0.0000000e+00   0.0000000e+00   1.3279996e-05   0.0000000e+00   0.0000000e+00   8.0201430e-06   0.0000000e+00   4.6946830e-03   0.0000000e+00   1.4763774e-04   0.0000000e+00   1.2367425e-05   4.9906801e-05   2.2789576e-01   0.0000000e+00   8.7438937e-04   0.0000000e+00   4.7642920e-03   1.9460289e-06   0.0000000e+00   0.0000000e+00   0.0000000e+00   1.0547365e-06   0.0000000e+00   3.5639371e-06   2.1004742e-02   0.0000000e+00   1.0722230e-05   0.0000000e+00   6.4691391e-05   9.1829075e-06   7.7736912e-06   1.3881299e-05   4.0515426e-01   0.0000000e+00   0.0000000e+00   0.0000000e+00   0.0000000e+00   0.0000000e+00   2.5308066e-02   0.0000000e+00   1.0600753e-05   0.0000000e+00   0.0000000e+00   1.0265827e-05   0.0000000e+00   0.0000000e+00   0.0000000e+00   2.0483615e-02   0.0000000e+00   1.0328100e-05   8.8881600e-06   0.0000000e+00   1.7748751e-05   0.0000000e+00   1.0008550e-05   0.0000000e+00   1.4829326e-05   0.0000000e+00   0.0000000e+00   9.3187781e-06   0.0000000e+00   4.0828898e-03   0.0000000e+00   0.0000000e+00   0.0000000e+00   0.0000000e+00   9.8807565e-06   0.0000000e+00   0.0000000e+00   0.0000000e+00   0.0000000e+00   0.0000000e+00   0.0000000e+00   0.0000000e+00
   0.0000000e+00   0.0000000e+00   0.0000000e+00   0.0000000e+00   0.0000000e+00   0.0000000e+00   0.0000000e+00   0.0000000e+00   0.0000000e+00   1.2760833e-07   0.0000000e+00   0.0000000e+00   0.0000000e+00   0.0000000e+00   0.0000000e+00   0.0000000e+00   0.0000000e+00   0.0000000e+00   0.0000000e+00   0.0000000e+00   0.0000000e+00   0.0000000e+00   0.0000000e+00   0.0000000e+00   0.0000000e+00   0.0000000e+00   0.0000000e+00   0.0000000e+00   0.0000000e+00   1.4041096e-05   0.0000000e+00   0.0000000e+00   0.0000000e+00   0.0000000e+00   0.0000000e+00   5.1027660e-05   4.3810982e-01   0.0000000e+00   0.0000000e+00   0.0000000e+00   0.0000000e+00   0.0000000e+00   0.0000000e+00   0.0000000e+00   0.0000000e+00   0.0000000e+00   0.0000000e+00   0.0000000e+00   0.0000000e+00   0.0000000e+00   4.9294168e-01   0.0000000e+00   0.0000000e+00   0.0000000e+00   0.0000000e+00   0.0000000e+00   0.0000000e+00   2.0634736e-05   0.0000000e+00   0.0000000e+00   0.0000000e+00   0.0000000e+00   0.0000000e+00   0.0000000e+00   7.4627512e-06   0.0000000e+00   0.0000000e+00   0.0000000e+00   1.2744471e-03   0.0000000e+00   0.0000000e+00   0.0000000e+00   0.0000000e+00   0.0000000e+00   0.0000000e+00   1.0000000e+00   0.0000000e+00   1.4654741e-07   0.0000000e+00   0.0000000e+00   0.0000000e+00   0.0000000e+00   0.0000000e+00   0.0000000e+00   0.0000000e+00   0.0000000e+00   0.0000000e+00   5.4223723e-01   0.0000000e+00   0.0000000e+00   0.0000000e+00   0.0000000e+00   0.0000000e+00   0.0000000e+00   0.0000000e+00   0.0000000e+00   0.0000000e+00   0.0000000e+00   0.0000000e+00   0.0000000e+00   0.0000000e+00   0.0000000e+00   7.4614089e-05   0.0000000e+00   0.0000000e+00   0.0000000e+00   0.0000000e+00   0.0000000e+00   0.0000000e+00   0.0000000e+00   0.0000000e+00   9.0715832e-06   0.0000000e+00   0.0000000e+00   0.0000000e+00   0.0000000e+00   0.0000000e+00   0.0000000e+00   0.0000000e+00   0.0000000e+00   0.0000000e+00   0.0000000e+00   0.0000000e+00   0.0000000e+00   0.0000000e+00   0.0000000e+00   0.0000000e+00   0.0000000e+00   0.0000000e+00   0.0000000e+00   0.0000000e+00   0.0000000e+00   0.0000000e+00   0.0000000e+00   0.0000000e+00   0.0000000e+00   0.0000000e+00   0.0000000e+00   0.0000000e+00   0.0000000e+00   0.0000000e+00   0.0000000e+00   0.0000000e+00   0.0000000e+00   0.0000000e+00   5.8555350e-05   1.7284695e-05   0.0000000e+00   0.0000000e+00   0.0000000e+00   0.0000000e+00   0.0000000e+00   2.2126492e-01   0.0000000e+00   0.0000000e+00   0.0000000e+00   0.0000000e+00   0.0000000e+00   0.0000000e+00   0.0000000e+00   0.0000000e+00   0.0000000e+00   0.0000000e+00   5.9837885e-01   0.0000000e+00   0.0000000e+00   0.0000000e+00   0.0000000e+00   0.0000000e+00   0.0000000e+00   0.0000000e+00   0.0000000e+00   0.0000000e+00   0.0000000e+00   0.0000000e+00   0.0000000e+00   5.1289490e-06   5.6123711e-01   0.0000000e+00   0.0000000e+00   1.3244122e-01   0.0000000e+00   0.0000000e+00   0.0000000e+00   0.0000000e+00   0.0000000e+00   0.0000000e+00   0.0000000e+00   0.0000000e+00   0.0000000e+00   0.0000000e+00   0.0000000e+00   0.0000000e+00   0.0000000e+00   0.0000000e+00   0.0000000e+00   2.8241150e-06   0.0000000e+00   0.0000000e+00   0.0000000e+00   0.0000000e+00   0.0000000e+00   0.0000000e+00   0.0000000e+00   0.0000000e+00   0.0000000e+00   0.0000000e+00   0.0000000e+00   0.0000000e+00   0.0000000e+00   0.0000000e+00   0.0000000e+00   0.0000000e+00   0.0000000e+00   0.0000000e+00   0.0000000e+00   0.0000000e+00   0.0000000e+00   0.0000000e+00   0.0000000e+00   0.0000000e+00   0.0000000e+00   0.0000000e+00   0.0000000e+00   0.0000000e+00   0.0000000e+00   3.7461352e-06   0.0000000e+00   0.0000000e+00   0.0000000e+00   0.0000000e+00   0.0000000e+00   0.0000000e+00   0.0000000e+00   0.0000000e+00   0.0000000e+00   0.0000000e+00   0.0000000e+00   0.0000000e+00   0.0000000e+00   0.0000000e+00   0.0000000e+00   0.0000000e+00   0.0000000e+00   0.0000000e+00   0.0000000e+00   0.0000000e+00   0.0000000e+00   5.3701560e-01   0.0000000e+00   0.0000000e+00   0.0000000e+00   0.0000000e+00   0.0000000e+00   0.0000000e+00   0.0000000e+00   0.0000000e+00   1.0780788e-04   0.0000000e+00   0.0000000e+00   0.0000000e+00   0.0000000e+00   0.0000000e+00   0.0000000e+00   0.0000000e+00   0.0000000e+00   0.0000000e+00   0.0000000e+00   0.0000000e+00   0.0000000e+00   0.0000000e+00   0.0000000e+00   0.0000000e+00   0.0000000e+00   0.0000000e+00   0.0000000e+00   0.0000000e+00   0.0000000e+00   0.0000000e+00   0.0000000e+00   0.0000000e+00   0.0000000e+00   0.0000000e+00   0.0000000e+00   0.0000000e+00   0.0000000e+00   0.0000000e+00   0.0000000e+00   0.0000000e+00   0.0000000e+00   0.0000000e+00   0.0000000e+00   0.0000000e+00   0.0000000e+00   0.0000000e+00   0.0000000e+00   0.0000000e+00   0.0000000e+00   0.0000000e+00   0.0000000e+00   0.0000000e+00   0.0000000e+00   0.0000000e+00   0.0000000e+00   0.0000000e+00   0.0000000e+00   0.0000000e+00   0.0000000e+00   0.0000000e+00   0.0000000e+00   0.0000000e+00   0.0000000e+00   0.0000000e+00   0.0000000e+00   0.0000000e+00   0.0000000e+00   0.0000000e+00   0.0000000e+00   0.0000000e+00   8.2069522e-05   0.0000000e+00   6.7795434e-01   0.0000000e+00
   0.0000000e+00   0.0000000e+00   0.0000000e+00   0.0000000e+00   0.0000000e+00   0.0000000e+00   5.0410659e-07   3.5382701e-02   0.0000000e+00   8.9699291e-07   0.0000000e+00   1.2941211e-02   0.0000000e+00   0.0000000e+00   0.0000000e+00   0.0000000e+00   1.7917817e-02   0.0000000e+00   6.5064264e-01   0.0000000e+00   2.3131081e-06   0.0000000e+00   0.0000000e+00   3.3264251e-02   0.0000000e+00   4.5827066e-07   0.0000000e+00   2.3573717e-02   0.0000000e+00   0.0000000e+00   0.0000000e+00   0.0000000e+00   7.0976276e-07   0.0000000e+00   0.0000000e+00   0.0000000e+00   0.0000000e+00   0.0000000e+00   0.0000000e+00   0.0000000e+00   8.8958444e-03   6.8390069e-01   0.0000000e+00   1.2042610e-02   0.0000000e+00   0.0000000e+00   1.7072895e-06   0.0000000e+00   0.0000000e+00   0.0000000e+00   0.0000000e+00   0.0000000e+00   7.2034870e-01   0.0000000e+00   0.0000000e+00   4.8021066e-07   2.8278380e-02   0.0000000e+00   1.5167728e-06   0.0000000e+00   1.4080948e-06   4.0125916e-02   0.0000000e+00   0.0000000e+00   0.0000000e+00   1.2550846e-02   0.0000000e+00   0.0000000e+00   0.0000000e+00   0.0000000e+00   0.0000000e+00   0.0000000e+00   0.0000000e+00   3.3760560e-02   0.0000000e+00   0.0000000e+00   6.6169567e-01   3.4933139e-07   0.0000000e+00   0.0000000e+00   9.3503518e-03   2.3192299e-06   1.0750890e-06   2.7660505e-03   3.5068462e-02   0.0000000e+00   0.0000000e+00   0.0000000e+00   0.0000000e+00   0.0000000e+00   0.0000000e+00   0.0000000e+00   0.0000000e+00   0.0000000e+00   0.0000000e+00   0.0000000e+00   4.5118931e-07   0.0000000e+00   0.0000000e+00   0.0000000e+00   0.0000000e+00   0.0000000e+00   0.0000000e+00   0.0000000e+00   0.0000000e+00   0.0000000e+00   0.0000000e+00   0.0000000e+00   0.0000000e+00   0.0000000e+00   0.0000000e+00   0.0000000e+00   0.0000000e+00   0.0000000e+00   0.0000000e+00   0.0000000e+00   0.0000000e+00   0.0000000e+00   0.0000000e+00   0.0000000e+00   0.0000000e+00   0.0000000e+00   0.0000000e+00   1.9219106e-02   0.0000000e+00   0.0000000e+00   0.0000000e+00   0.0000000e+00   0.0000000e+00   0.0000000e+00   0.0000000e+00   8.6782608e-07   0.0000000e+00   0.0000000e+00   0.0000000e+00   4.4829992e-07   0.0000000e+00   0.0000000e+00   0.0000000e+00   0.0000000e+00   0.0000000e+00   0.0000000e+00   0.0000000e+00   2.8053746e-05   0.0000000e+00   0.0000000e+00   0.0000000e+00   1.3582776e-06   1.0393349e-06   0.0000000e+00   0.0000000e+00   0.0000000e+00   0.0000000e+00   0.0000000e+00   5.1686486e-07   0.0000000e+00   0.0000000e+00   9.3416788e-02   0.0000000e+00   0.0000000e+00   0.0000000e+00   0.0000000e+00   0.0000000e+00   0.0000000e+00   3.1494640e-02   3.8693351e-07   0.0000000e+00   0.0000000e+00   0.0000000e+00   0.0000000e+00   0.0000000e+00   0.0000000e+00   0.0000000e+00   0.0000000e+00   0.0000000e+00   7.3889330e-07   0.0000000e+00   0.0000000e+00   0.0000000e+00   0.0000000e+00   0.0000000e+00   0.0000000e+00   0.0000000e+00   0.0000000e+00   1.3745056e-02   0.0000000e+00   0.0000000e+00   0.0000000e+00   2.1045846e-06   3.7652699e-07   5.9945552e-07   0.0000000e+00   0.0000000e+00   0.0000000e+00   0.0000000e+00   9.2686675e-03   0.0000000e+00   1.4369413e-02   0.0000000e+00   0.0000000e+00   0.0000000e+00   0.0000000e+00   0.0000000e+00   0.0000000e+00   0.0000000e+00   0.0000000e+00   0.0000000e+00   0.0000000e+00   0.0000000e+00   0.0000000e+00   5.3333806e-02   0.0000000e+00   0.0000000e+00   0.0000000e+00   0.0000000e+00   0.0000000e+00   9.6416810e-03   0.0000000e+00   3.7658566e-06   0.0000000e+00   0.0000000e+00   0.0000000e+00   6.7117891e-01   0.0000000e+00   0.0000000e+00   0.0000000e+00   0.0000000e+00   0.0000000e+00   0.0000000e+00   0.0000000e+00   0.0000000e+00   1.2863052e-02   0.0000000e+00   0.0000000e+00   0.0000000e+00   0.0000000e+00   0.0000000e+00   6.5705908e-01   0.0000000e+00   0.0000000e+00   0.0000000e+00   0.0000000e+00   3.4706581e-02   0.0000000e+00   0.0000000e+00   0.0000000e+00   0.0000000e+00   2.7802219e-02   0.0000000e+00   0.0000000e+00   4.7380451e-02   0.0000000e+00   0.0000000e+00   0.0000000e+00   0.0000000e+00   0.0000000e+00   0.0000000e+00   0.0000000e+00   0.0000000e+00   0.0000000e+00   0.0000000e+00   0.0000000e+00   6.6368944e-01   0.0000000e+00   0.0000000e+00   0.0000000e+00   0.0000000e+00   0.0000000e+00   0.0000000e+00   0.0000000e+00   0.0000000e+00   0.0000000e+00   0.0000000e+00   1.1342786e-06   0.0000000e+00   0.0000000e+00   0.0000000e+00   0.0000000e+00   0.0000000e+00   0.0000000e+00   0.0000000e+00   0.0000000e+00   0.0000000e+00   1.1592505e-02   0.0000000e+00   0.0000000e+00   4.5789140e-01   1.3036567e-06   6.6049332e-01   0.0000000e+00   0.0000000e+00   0.0000000e+00   0.0000000e+00   0.0000000e+00   0.0000000e+00   9.1343308e-03   0.0000000e+00   0.0000000e+00   0.0000000e+00   0.0000000e+00   0.0000000e+00   0.0000000e+00   0.0000000e+00   0.0000000e+00   0.0000000e+00   0.0000000e+00   0.0000000e+00   0.0000000e+00   0.0000000e+00   6.6717671e-01   0.0000000e+00   2.2386404e-02   0.0000000e+00   0.0000000e+00   0.0000000e+00   0.0000000e+00   0.0000000e+00   0.0000000e+00   0.0000000e+00   0.0000000e+00   7.0484498e-01   0.0000000e+00   0.0000000e+00
[truncated: 1,271,575 more chars]
