# Supplementary material for: Searching Remote Homology with Spectral Clustering with Symmetry in Neighborhood Cluster Kernels
Source: PLoS One. 2013 Feb 15;8(2):e46468. doi: 10.1371/journal.pone.0046468 (PMC3574063; doi:10.1371/journal.pone.0046468)
Supplement: Table S5 — Combined + kernel matrix. (TXT) [file pone.0046468.s005.txt]

   0.0000000e+00   0.0000000e+00   0.0000000e+00   0.0000000e+00   0.0000000e+00   0.0000000e+00   0.0000000e+00   0.0000000e+00   0.0000000e+00   0.0000000e+00   0.0000000e+00   0.0000000e+00   0.0000000e+00   0.0000000e+00   0.0000000e+00   0.0000000e+00   0.0000000e+00   0.0000000e+00   0.0000000e+00   0.0000000e+00   0.0000000e+00   0.0000000e+00   0.0000000e+00   0.0000000e+00   0.0000000e+00   0.0000000e+00   0.0000000e+00   0.0000000e+00   0.0000000e+00   0.0000000e+00   0.0000000e+00   0.0000000e+00   0.0000000e+00   0.0000000e+00   0.0000000e+00   0.0000000e+00   0.0000000e+00   0.0000000e+00   0.0000000e+00   0.0000000e+00   0.0000000e+00   0.0000000e+00   0.0000000e+00   0.0000000e+00   0.0000000e+00   0.0000000e+00   0.0000000e+00   0.0000000e+00   0.0000000e+00   0.0000000e+00   0.0000000e+00   0.0000000e+00   0.0000000e+00   0.0000000e+00   0.0000000e+00   0.0000000e+00   0.0000000e+00   0.0000000e+00   0.0000000e+00             Inf   0.0000000e+00   0.0000000e+00             Inf   0.0000000e+00   0.0000000e+00   0.0000000e+00   0.0000000e+00   0.0000000e+00   0.0000000e+00   0.0000000e+00   0.0000000e+00   0.0000000e+00   0.0000000e+00             Inf   0.0000000e+00   0.0000000e+00   0.0000000e+00   0.0000000e+00   0.0000000e+00   0.0000000e+00   0.0000000e+00   0.0000000e+00   0.0000000e+00   0.0000000e+00   0.0000000e+00   0.0000000e+00   0.0000000e+00   0.0000000e+00   0.0000000e+00   0.0000000e+00   0.0000000e+00   0.0000000e+00   0.0000000e+00   0.0000000e+00   0.0000000e+00   0.0000000e+00   0.0000000e+00   0.0000000e+00   0.0000000e+00   0.0000000e+00   0.0000000e+00   0.0000000e+00   0.0000000e+00   0.0000000e+00   0.0000000e+00   0.0000000e+00   0.0000000e+00   0.0000000e+00   0.0000000e+00   0.0000000e+00   0.0000000e+00   0.0000000e+00   0.0000000e+00   0.0000000e+00   0.0000000e+00   0.0000000e+00   0.0000000e+00   0.0000000e+00   0.0000000e+00   0.0000000e+00   0.0000000e+00   0.0000000e+00   0.0000000e+00   0.0000000e+00   0.0000000e+00   0.0000000e+00             Inf   0.0000000e+00   0.0000000e+00   0.0000000e+00   0.0000000e+00   0.0000000e+00   0.0000000e+00   0.0000000e+00   0.0000000e+00   0.0000000e+00   0.0000000e+00   0.0000000e+00   0.0000000e+00   0.0000000e+00   0.0000000e+00   0.0000000e+00   0.0000000e+00   0.0000000e+00   0.0000000e+00   0.0000000e+00   0.0000000e+00   0.0000000e+00   0.0000000e+00   0.0000000e+00   0.0000000e+00   0.0000000e+00   0.0000000e+00   0.0000000e+00   0.0000000e+00             Inf   0.0000000e+00   0.0000000e+00   0.0000000e+00   0.0000000e+00   0.0000000e+00   0.0000000e+00   0.0000000e+00   0.0000000e+00   0.0000000e+00   0.0000000e+00   0.0000000e+00   0.0000000e+00   0.0000000e+00   0.0000000e+00   0.0000000e+00   0.0000000e+00   0.0000000e+00   0.0000000e+00   0.0000000e+00   0.0000000e+00   0.0000000e+00   0.0000000e+00   0.0000000e+00   0.0000000e+00   0.0000000e+00   0.0000000e+00   0.0000000e+00   0.0000000e+00   0.0000000e+00   0.0000000e+00   0.0000000e+00   0.0000000e+00   0.0000000e+00   0.0000000e+00   0.0000000e+00   0.0000000e+00   0.0000000e+00   0.0000000e+00   0.0000000e+00   0.0000000e+00   0.0000000e+00   0.0000000e+00             Inf   0.0000000e+00   0.0000000e+00   0.0000000e+00   0.0000000e+00   0.0000000e+00   0.0000000e+00   0.0000000e+00   0.0000000e+00   0.0000000e+00   0.0000000e+00   0.0000000e+00   0.0000000e+00   0.0000000e+00   0.0000000e+00   0.0000000e+00   0.0000000e+00   0.0000000e+00   0.0000000e+00   0.0000000e+00   0.0000000e+00   0.0000000e+00   0.0000000e+00   0.0000000e+00   0.0000000e+00   0.0000000e+00   0.0000000e+00   0.0000000e+00   0.0000000e+00   0.0000000e+00   0.0000000e+00   0.0000000e+00   0.0000000e+00   0.0000000e+00   0.0000000e+00   0.0000000e+00   0.0000000e+00   0.0000000e+00   0.0000000e+00   0.0000000e+00   0.0000000e+00   0.0000000e+00   0.0000000e+00   0.0000000e+00   0.0000000e+00   0.0000000e+00   0.0000000e+00   0.0000000e+00   0.0000000e+00   0.0000000e+00   0.0000000e+00   0.0000000e+00   0.0000000e+00   0.0000000e+00   0.0000000e+00   0.0000000e+00   0.0000000e+00   0.0000000e+00   0.0000000e+00             Inf   0.0000000e+00   0.0000000e+00   0.0000000e+00   0.0000000e+00   0.0000000e+00   0.0000000e+00   0.0000000e+00   0.0000000e+00   0.0000000e+00   0.0000000e+00   0.0000000e+00   0.0000000e+00   0.0000000e+00   0.0000000e+00   0.0000000e+00   0.0000000e+00   0.0000000e+00   0.0000000e+00   0.0000000e+00             Inf   0.0000000e+00   0.0000000e+00   0.0000000e+00   0.0000000e+00   0.0000000e+00   0.0000000e+00   0.0000000e+00   0.0000000e+00   0.0000000e+00   0.0000000e+00   0.0000000e+00   0.0000000e+00   0.0000000e+00   0.0000000e+00   0.0000000e+00   0.0000000e+00   0.0000000e+00   0.0000000e+00   0.0000000e+00   0.0000000e+00   0.0000000e+00   0.0000000e+00   0.0000000e+00   0.0000000e+00   0.0000000e+00   0.0000000e+00   0.0000000e+00   0.0000000e+00   0.0000000e+00   0.0000000e+00             Inf   0.0000000e+00   0.0000000e+00   0.0000000e+00   0.0000000e+00   0.0000000e+00   0.0000000e+00   0.0000000e+00   0.0000000e+00   0.0000000e+00   0.0000000e+00   0.0000000e+00   0.0000000e+00   0.0000000e+00             Inf
   0.0000000e+00   2.9721273e-01   3.0551552e-03   0.0000000e+00   0.0000000e+00   3.7081299e-07   0.0000000e+00   1.8380458e-07   5.1988339e-05   0.0000000e+00   6.3067014e-04   7.6526201e-07   6.0930922e-05   0.0000000e+00   4.6516913e-05   4.2260208e-05   5.7872204e-07   2.6473598e-08   0.0000000e+00   8.8608293e-05   0.0000000e+00   6.4874047e-05   0.0000000e+00   1.9168276e-06   3.6089173e-05   0.0000000e+00   1.1580210e-06   2.9266801e-07   3.7221567e-05   0.0000000e+00   0.0000000e+00   0.0000000e+00   0.0000000e+00   5.8599865e-05   1.2035286e-04   0.0000000e+00   0.0000000e+00   0.0000000e+00   0.0000000e+00   0.0000000e+00   1.0507974e-07   1.1313495e-06   0.0000000e+00   2.6452372e-07   8.9509952e-05   0.0000000e+00   0.0000000e+00   0.0000000e+00   0.0000000e+00   1.1474974e-06   0.0000000e+00   0.0000000e+00   0.0000000e+00   0.0000000e+00   0.0000000e+00   0.0000000e+00   2.1853614e-06   0.0000000e+00   0.0000000e+00   1.8829794e-05   0.0000000e+00   7.0291048e-08   1.1750523e-05   8.7934116e-05   7.4251886e-05   9.1725437e-04   2.1881726e-08   1.2388505e-06   0.0000000e+00   3.8877991e-05   0.0000000e+00   9.4879467e-07   0.0000000e+00   4.4122350e-08   0.0000000e+00   0.0000000e+00   1.7415099e-06   0.0000000e+00   0.0000000e+00   0.0000000e+00   0.0000000e+00   0.0000000e+00   1.3373096e-08   0.0000000e+00   9.7496570e-08   0.0000000e+00   1.1757337e-07   0.0000000e+00   6.9564358e-05   0.0000000e+00   1.1981439e-04   5.7796197e-05   2.0067401e-06   0.0000000e+00   5.8350876e-05   0.0000000e+00   0.0000000e+00   0.0000000e+00   0.0000000e+00   1.2991673e-07   5.7671396e-05   5.7467260e-05   0.0000000e+00   0.0000000e+00   5.4970162e-06   5.1907848e-05   2.1908223e-05   0.0000000e+00   0.0000000e+00   0.0000000e+00   0.0000000e+00   8.4151071e-05   0.0000000e+00   9.4552066e-04   6.3817437e-05   7.9609428e-05   0.0000000e+00   0.0000000e+00   0.0000000e+00   4.5221722e-04   1.3337016e-03   0.0000000e+00   4.3421379e-05   9.2838350e-07   0.0000000e+00   0.0000000e+00   1.5919113e-05   1.0610554e-04   7.0161008e-05   0.0000000e+00   5.8983523e-05   2.5188966e-08   4.2025357e-05   0.0000000e+00   7.5420092e-08   0.0000000e+00   1.1575026e-04   1.0037392e-07   9.6695252e-04   0.0000000e+00   0.0000000e+00   5.5557962e-05   6.3142946e-05   8.9703295e-07   0.0000000e+00   0.0000000e+00   0.0000000e+00   0.0000000e+00   0.0000000e+00   4.1875352e-05   8.2729484e-06   0.0000000e+00   0.0000000e+00   0.0000000e+00   5.1443030e-08   4.3278206e-05   4.4729925e-05   7.7789872e-08   0.0000000e+00   0.0000000e+00   1.6113721e-09   4.6632759e-05   0.0000000e+00   0.0000000e+00   3.0340099e-07   0.0000000e+00   0.0000000e+00   2.6316493e-06   6.5249098e-05   0.0000000e+00   0.0000000e+00   0.0000000e+00   6.3773989e-04   1.2042799e-04   6.1130045e-05   0.0000000e+00   7.1032665e-05   0.0000000e+00   8.4754939e-08   8.5273709e-05   0.0000000e+00   6.1082912e-05   0.0000000e+00   0.0000000e+00   1.9709685e-07   8.3888217e-04   6.3847706e-05   0.0000000e+00   0.0000000e+00   0.0000000e+00   0.0000000e+00   0.0000000e+00   0.0000000e+00   0.0000000e+00   0.0000000e+00   1.2788613e-07   8.7397878e-05   3.9479265e-08   1.5190908e-05   4.2671632e-05   7.8479658e-08   0.0000000e+00   5.3772973e-05   4.7809864e-04   6.3320173e-05   0.0000000e+00   0.0000000e+00   6.3771227e-05   4.3808495e-07   0.0000000e+00   3.4907709e-07   1.6691906e-03   8.6053455e-05   7.9947886e-05   0.0000000e+00   8.7032494e-05   1.2631690e-08   4.2647092e-04   0.0000000e+00   8.4661148e-05   9.0911983e-05   1.1909480e-04   0.0000000e+00   4.1378430e-06   4.9047317e-05   8.6669402e-09   8.5754843e-05   6.3273337e-05   7.9554228e-05   0.0000000e+00   9.8822145e-05   4.2310947e-07   1.1035589e-07   6.5324483e-05   0.0000000e+00   5.9883173e-05   0.0000000e+00   3.5957919e-07   0.0000000e+00   0.0000000e+00   0.0000000e+00   0.0000000e+00   2.3395927e-07   2.7309451e-07   4.2453404e-04   0.0000000e+00   8.5385645e-06   1.9736211e-07   0.0000000e+00   0.0000000e+00   1.2736903e-06   0.0000000e+00   2.3162610e-07   1.1384790e-04   4.6534041e-04   1.7809718e-06   0.0000000e+00   1.5405419e-05   0.0000000e+00   6.9815149e-05   1.3470148e-05   0.0000000e+00   3.1330336e-06   0.0000000e+00   2.0586653e-04   0.0000000e+00   0.0000000e+00   1.1294641e-06   4.8807019e-07   0.0000000e+00   0.0000000e+00   0.0000000e+00   0.0000000e+00   0.0000000e+00   0.0000000e+00   1.9260879e-01   1.5655914e-08   2.4979041e-05   1.0717529e-04   4.8251647e-05   4.9215788e-05   0.0000000e+00   0.0000000e+00   1.6874340e-07   1.2041611e-03   0.0000000e+00   0.0000000e+00   0.0000000e+00   0.0000000e+00   2.6228634e-04   1.2195289e-07   0.0000000e+00   0.0000000e+00   6.3023797e-09   0.0000000e+00   1.3911299e-07   0.0000000e+00   0.0000000e+00   9.0258759e-05   1.9329458e-01   1.5488285e-08   6.1429012e-05   0.0000000e+00   8.5550658e-05   0.0000000e+00   2.2461180e-01   6.9959332e-05   2.9413684e-08   1.6880607e-04   3.3713942e-07   8.6743223e-09   5.7415410e-08   0.0000000e+00   0.0000000e+00   0.0000000e+00   3.4874983e-05   2.8078497e-07   0.0000000e+00   2.5965077e-07   0.0000000e+00   1.2202356e-02   0.0000000e+00   4.0097240e-07
   0.0000000e+00   3.0439032e-03   4.6678696e-01   0.0000000e+00   0.0000000e+00   9.8620760e-09   0.0000000e+00   4.8868894e-07   7.0243023e-07   0.0000000e+00   6.3702529e-05   3.8408254e-07   2.2439884e-05   0.0000000e+00   5.7118985e-07   5.2359303e-07   1.4435838e-07   9.4379683e-09   0.0000000e+00   8.5499705e-07   0.0000000e+00   1.6171689e-05   0.0000000e+00   1.0127555e-06   4.5827571e-07   0.0000000e+00   2.5412880e-07   1.0856411e-07   4.9899329e-07   0.0000000e+00   0.0000000e+00   0.0000000e+00   0.0000000e+00   1.6255063e-05   1.3793587e-06   0.0000000e+00   0.0000000e+00   0.0000000e+00   0.0000000e+00   0.0000000e+00   2.9002198e-07   1.7289567e-07   0.0000000e+00   6.9756342e-07   1.7812636e-05   0.0000000e+00   0.0000000e+00   0.0000000e+00   0.0000000e+00   5.9371905e-08   0.0000000e+00   0.0000000e+00   0.0000000e+00   0.0000000e+00   0.0000000e+00   0.0000000e+00   6.9432843e-07   0.0000000e+00   0.0000000e+00   2.7058185e-07   0.0000000e+00   5.3679336e-07   1.6532492e-07   8.5280596e-07   1.2856305e-06   5.6183776e-03   7.6329642e-09   1.3366900e-07   0.0000000e+00   5.1260410e-07   0.0000000e+00   2.7019381e-05   0.0000000e+00   2.6960694e-07   0.0000000e+00   0.0000000e+00   7.8769049e-08   0.0000000e+00   0.0000000e+00   0.0000000e+00   0.0000000e+00   0.0000000e+00   4.9476321e-09   0.0000000e+00   8.7196167e-07   0.0000000e+00   7.8986300e-07   0.0000000e+00   1.2202028e-06   0.0000000e+00   1.4000609e-06   7.1532693e-07   3.3109731e-08   0.0000000e+00   2.9622884e-05   0.0000000e+00   0.0000000e+00   0.0000000e+00   0.0000000e+00   4.1153654e-08   1.6195423e-05   7.4076661e-07   0.0000000e+00   0.0000000e+00   1.8191408e-07   6.9458316e-07   2.9575042e-07   0.0000000e+00   0.0000000e+00   0.0000000e+00   0.0000000e+00   1.0783990e-06   0.0000000e+00   2.7390512e-05   2.8712101e-05   9.0501845e-07   0.0000000e+00   0.0000000e+00   0.0000000e+00   2.0637469e-05   3.8884854e-05   0.0000000e+00   5.3298740e-07   4.8336735e-07   0.0000000e+00   0.0000000e+00   2.3641548e-07   1.1942908e-06   1.2256338e-06   0.0000000e+00   3.4130130e-05   1.3453019e-08   5.6195108e-07   0.0000000e+00   7.7502215e-08   0.0000000e+00   1.3086318e-06   3.4322397e-08   1.5565664e-04   0.0000000e+00   0.0000000e+00   7.3286125e-07   8.5335508e-07   1.6679440e-07   0.0000000e+00   0.0000000e+00   0.0000000e+00   0.0000000e+00   0.0000000e+00   5.2087733e-07   3.4928097e-07   0.0000000e+00   0.0000000e+00   0.0000000e+00   1.4742723e-08   4.1534388e-07   6.7233371e-07   1.6540332e-07   0.0000000e+00   0.0000000e+00   6.2429574e-09   5.8147676e-06   0.0000000e+00   0.0000000e+00   1.5180489e-06   0.0000000e+00   0.0000000e+00   3.4418696e-08   3.8520510e-05   0.0000000e+00   0.0000000e+00   0.0000000e+00   3.1329255e-05   1.3888739e-06   3.7908258e-05   0.0000000e+00   1.2064108e-06   0.0000000e+00   2.8042886e-08   8.3039087e-07   0.0000000e+00   5.8470825e-07   0.0000000e+00   0.0000000e+00   4.0451068e-07   2.6144490e-05   3.0703044e-05   0.0000000e+00   0.0000000e+00   0.0000000e+00   0.0000000e+00   0.0000000e+00   0.0000000e+00   0.0000000e+00   0.0000000e+00   3.2790688e-07   8.3175905e-07   9.5446782e-07   2.3569452e-07   7.4018037e-07   2.4298095e-08   0.0000000e+00   6.1103064e-07   2.4349514e-04   1.6540813e-05   0.0000000e+00   0.0000000e+00   3.0774040e-05   4.5667675e-08   0.0000000e+00   7.3840803e-07   3.2752976e-05   6.3540800e-05   7.6797531e-07   0.0000000e+00   8.2307657e-07   5.5256446e-08   2.1526177e-05   0.0000000e+00   8.4610874e-07   8.6992697e-07   1.3668774e-06   0.0000000e+00   1.8165394e-07   6.4126723e-07   7.8391871e-09   8.1361007e-07   1.1249951e-06   7.5660188e-07   0.0000000e+00   1.1353668e-06   1.7409593e-07   4.9384782e-08   2.9368800e-05   0.0000000e+00   8.1196290e-07   0.0000000e+00   2.7551032e-08   0.0000000e+00   0.0000000e+00   0.0000000e+00   0.0000000e+00   1.0934174e-06   2.8982728e-07   1.9963065e-05   0.0000000e+00   6.4154644e-08   1.4552907e-07   0.0000000e+00   0.0000000e+00   1.1126133e-06   0.0000000e+00   9.1673043e-08   1.3049902e-06   2.3651433e-05   2.1238691e-08   0.0000000e+00   2.2577952e-07   0.0000000e+00   1.2457329e-06   2.5391123e-07   0.0000000e+00   6.2434007e-08   0.0000000e+00   3.1578227e-05   0.0000000e+00   0.0000000e+00   6.9290098e-08   3.7796815e-08   0.0000000e+00   0.0000000e+00   0.0000000e+00   0.0000000e+00   0.0000000e+00   0.0000000e+00   2.7645301e-03   4.9302453e-09   3.3858463e-07   1.3188021e-06   5.6326466e-07   6.7959776e-07   0.0000000e+00   0.0000000e+00   5.8709304e-07   3.1874184e-05   0.0000000e+00   0.0000000e+00   0.0000000e+00   0.0000000e+00   3.6870975e-06   1.0963950e-08   0.0000000e+00   0.0000000e+00   1.5899844e-10   0.0000000e+00   3.5475285e-07   0.0000000e+00   0.0000000e+00   8.8395617e-07   2.5347443e-03   3.7887607e-09   5.9366916e-07   0.0000000e+00   8.1044095e-07   0.0000000e+00   4.3000059e-03   2.6420293e-04   1.0145090e-07   2.3394096e-06   1.2231446e-08   7.8458641e-09   1.5441596e-07   0.0000000e+00   0.0000000e+00   0.0000000e+00   4.5174036e-07   3.5931295e-08   0.0000000e+00   4.0497540e-08   0.0000000e+00   2.2890828e-04   0.0000000e+00   2.4595204e-08
   0.0000000e+00   0.0000000e+00   0.0000000e+00   8.9036921e-01   0.0000000e+00   0.0000000e+00   0.0000000e+00   0.0000000e+00   0.0000000e+00   0.0000000e+00   0.0000000e+00   0.0000000e+00   0.0000000e+00   0.0000000e+00   0.0000000e+00   0.0000000e+00   0.0000000e+00   0.0000000e+00   0.0000000e+00   0.0000000e+00   0.0000000e+00   0.0000000e+00   0.0000000e+00   0.0000000e+00   0.0000000e+00   0.0000000e+00   0.0000000e+00   0.0000000e+00   0.0000000e+00   0.0000000e+00   0.0000000e+00   0.0000000e+00   0.0000000e+00   0.0000000e+00   0.0000000e+00   0.0000000e+00   0.0000000e+00   0.0000000e+00   0.0000000e+00   0.0000000e+00   0.0000000e+00   0.0000000e+00   0.0000000e+00   0.0000000e+00   0.0000000e+00   0.0000000e+00   0.0000000e+00   0.0000000e+00   0.0000000e+00   0.0000000e+00   0.0000000e+00   0.0000000e+00   0.0000000e+00   0.0000000e+00   0.0000000e+00   0.0000000e+00   0.0000000e+00   0.0000000e+00   0.0000000e+00   0.0000000e+00   0.0000000e+00   0.0000000e+00   0.0000000e+00   0.0000000e+00   0.0000000e+00   0.0000000e+00   0.0000000e+00   0.0000000e+00   0.0000000e+00   0.0000000e+00   0.0000000e+00   0.0000000e+00   0.0000000e+00   0.0000000e+00   0.0000000e+00   0.0000000e+00   0.0000000e+00   0.0000000e+00   0.0000000e+00   0.0000000e+00   0.0000000e+00   0.0000000e+00   0.0000000e+00   0.0000000e+00   0.0000000e+00   0.0000000e+00   0.0000000e+00   0.0000000e+00   0.0000000e+00   0.0000000e+00   0.0000000e+00   0.0000000e+00   0.0000000e+00   0.0000000e+00   0.0000000e+00   0.0000000e+00   0.0000000e+00   0.0000000e+00   0.0000000e+00   0.0000000e+00   0.0000000e+00   0.0000000e+00   0.0000000e+00   0.0000000e+00   0.0000000e+00   0.0000000e+00   0.0000000e+00   0.0000000e+00   0.0000000e+00   0.0000000e+00   0.0000000e+00   0.0000000e+00   0.0000000e+00   0.0000000e+00   0.0000000e+00   0.0000000e+00   0.0000000e+00   0.0000000e+00   0.0000000e+00   0.0000000e+00   0.0000000e+00   0.0000000e+00   0.0000000e+00   0.0000000e+00   0.0000000e+00   0.0000000e+00   0.0000000e+00   0.0000000e+00   0.0000000e+00   0.0000000e+00   0.0000000e+00   0.0000000e+00   0.0000000e+00   0.0000000e+00   0.0000000e+00   0.0000000e+00   0.0000000e+00   0.0000000e+00   0.0000000e+00   0.0000000e+00   0.0000000e+00   0.0000000e+00   0.0000000e+00   0.0000000e+00   0.0000000e+00   0.0000000e+00   0.0000000e+00   0.0000000e+00   0.0000000e+00   0.0000000e+00   0.0000000e+00   0.0000000e+00   0.0000000e+00   0.0000000e+00   0.0000000e+00   0.0000000e+00   0.0000000e+00   0.0000000e+00   0.0000000e+00   0.0000000e+00   0.0000000e+00   0.0000000e+00   0.0000000e+00   0.0000000e+00   0.0000000e+00   0.0000000e+00   0.0000000e+00   0.0000000e+00   0.0000000e+00   0.0000000e+00   0.0000000e+00   0.0000000e+00   0.0000000e+00   0.0000000e+00   0.0000000e+00   0.0000000e+00   0.0000000e+00   0.0000000e+00   0.0000000e+00   0.0000000e+00   0.0000000e+00   0.0000000e+00   0.0000000e+00   0.0000000e+00   0.0000000e+00   0.0000000e+00   0.0000000e+00   0.0000000e+00   0.0000000e+00   0.0000000e+00   0.0000000e+00   0.0000000e+00   0.0000000e+00   0.0000000e+00   0.0000000e+00   0.0000000e+00   0.0000000e+00   0.0000000e+00   0.0000000e+00   0.0000000e+00   0.0000000e+00   0.0000000e+00   0.0000000e+00   0.0000000e+00   0.0000000e+00   0.0000000e+00   0.0000000e+00   0.0000000e+00   0.0000000e+00   0.0000000e+00   0.0000000e+00   0.0000000e+00   0.0000000e+00   0.0000000e+00   0.0000000e+00   0.0000000e+00   0.0000000e+00   0.0000000e+00   0.0000000e+00   0.0000000e+00   0.0000000e+00   0.0000000e+00   0.0000000e+00   0.0000000e+00   0.0000000e+00   0.0000000e+00   0.0000000e+00   0.0000000e+00   0.0000000e+00   0.0000000e+00   0.0000000e+00   0.0000000e+00   0.0000000e+00   0.0000000e+00   0.0000000e+00   0.0000000e+00   0.0000000e+00   0.0000000e+00   0.0000000e+00   0.0000000e+00   0.0000000e+00   0.0000000e+00   0.0000000e+00   0.0000000e+00   0.0000000e+00   0.0000000e+00   0.0000000e+00   0.0000000e+00   0.0000000e+00   0.0000000e+00   0.0000000e+00   0.0000000e+00   0.0000000e+00   0.0000000e+00   0.0000000e+00   0.0000000e+00   0.0000000e+00   0.0000000e+00   0.0000000e+00   0.0000000e+00   0.0000000e+00   0.0000000e+00   0.0000000e+00   0.0000000e+00   0.0000000e+00   0.0000000e+00   0.0000000e+00   0.0000000e+00   0.0000000e+00   0.0000000e+00   0.0000000e+00   0.0000000e+00   0.0000000e+00   0.0000000e+00   0.0000000e+00   0.0000000e+00   0.0000000e+00   0.0000000e+00   0.0000000e+00   0.0000000e+00   0.0000000e+00   0.0000000e+00   0.0000000e+00   0.0000000e+00   0.0000000e+00   0.0000000e+00   0.0000000e+00   0.0000000e+00   0.0000000e+00   0.0000000e+00   0.0000000e+00   0.0000000e+00   0.0000000e+00   0.0000000e+00   0.0000000e+00   0.0000000e+00   0.0000000e+00   0.0000000e+00   0.0000000e+00   0.0000000e+00   0.0000000e+00   0.0000000e+00   0.0000000e+00   0.0000000e+00   0.0000000e+00   0.0000000e+00   0.0000000e+00   0.0000000e+00   0.0000000e+00   0.0000000e+00   0.0000000e+00   0.0000000e+00   0.0000000e+00   0.0000000e+00   0.0000000e+00   0.0000000e+00   0.0000000e+00   0.0000000e+00   0.0000000e+00   0.0000000e+00   0.0000000e+00   0.0000000e+00   0.0000000e+00
   0.0000000e+00   0.0000000e+00   0.0000000e+00   0.0000000e+00   1.4400604e-01   8.6442265e-06   8.9292619e-12   7.4399868e-07   9.6009394e-09   1.1102035e-10   0.0000000e+00   2.3685903e-07   0.0000000e+00   2.2138544e-07   5.8538619e-09   5.8136228e-09   5.5882111e-08   2.1665004e-06   0.0000000e+00   3.5189019e-09   1.0139205e-10   0.0000000e+00   0.0000000e+00   1.7227328e-06   8.9686144e-09   2.0088213e-11   0.0000000e+00   6.4049757e-09   1.1203491e-08   0.0000000e+00   0.0000000e+00   3.0003674e-08   2.7467895e-11   0.0000000e+00   4.8089352e-09   0.0000000e+00   0.0000000e+00   0.0000000e+00   2.7681424e-08   0.0000000e+00   3.0479471e-08   4.5028883e-06   2.6955169e-08   1.6870643e-07   0.0000000e+00   5.2293714e-05   7.5914600e-11   0.0000000e+00   0.0000000e+00   0.0000000e+00   0.0000000e+00   0.0000000e+00   4.5014496e-06   1.6549627e-07   0.0000000e+00   8.5877446e-12   1.3783318e-08   0.0000000e+00   1.9382423e-10   3.3868821e-08   4.3278876e-11   9.6310676e-08   1.0687747e-07   4.3257968e-09   5.7894451e-09   0.0000000e+00   4.2376964e-06   0.0000000e+00   0.0000000e+00   8.8863411e-09   5.6014112e-05   8.2216590e-10   4.3114996e-04   3.7572507e-05   0.0000000e+00   0.0000000e+00   4.9323559e-08   6.0287106e-12   0.0000000e+00   0.0000000e+00   4.3750100e-11   7.0200502e-11   3.1901207e-09   4.8506841e-11   1.1333405e-07   3.8231490e-08   0.0000000e+00   0.0000000e+00   5.1572946e-09   0.0000000e+00   5.5218827e-09   1.4025499e-08   0.0000000e+00   0.0000000e+00   0.0000000e+00   2.8054356e-08   1.3855825e-11   0.0000000e+00   0.0000000e+00   0.0000000e+00   0.0000000e+00   1.3889548e-08   0.0000000e+00   0.0000000e+00   0.0000000e+00   2.3992405e-08   3.9778778e-09   0.0000000e+00   4.7366734e-05   0.0000000e+00   0.0000000e+00   6.5097415e-09   0.0000000e+00   0.0000000e+00   0.0000000e+00   7.3273284e-09   0.0000000e+00   0.0000000e+00   5.2149535e-05   0.0000000e+00   0.0000000e+00   0.0000000e+00   6.2693962e-09   2.3322869e-08   0.0000000e+00   0.0000000e+00   4.5111028e-07   7.4833998e-09   5.5069952e-09   2.8539962e-07   0.0000000e+00   0.0000000e+00   3.0830159e-08   1.4738937e-11   0.0000000e+00   8.0100936e-12   7.9319396e-09   0.0000000e+00   0.0000000e+00   0.0000000e+00   0.0000000e+00   2.5741700e-08   4.3298794e-08   0.0000000e+00   0.0000000e+00   0.0000000e+00   0.0000000e+00   2.4025396e-11   4.8538697e-11   1.9401866e-08   0.0000000e+00   0.0000000e+00   0.0000000e+00   2.1907849e-11   5.1437861e-09   1.9981901e-08   8.6250220e-09   5.5594003e-06   0.0000000e+00   0.0000000e+00   0.0000000e+00   1.4505225e-08   0.0000000e+00   0.0000000e+00   3.5188917e-06   6.6775351e-12   8.2415299e-05   0.0000000e+00   0.0000000e+00   0.0000000e+00   1.1125244e-05   0.0000000e+00   0.0000000e+00   2.9650304e-08   0.0000000e+00   1.3171849e-11   5.2753739e-09   0.0000000e+00   0.0000000e+00   3.8296459e-09   0.0000000e+00   2.8602769e-09   0.0000000e+00   0.0000000e+00   5.0803036e-09   0.0000000e+00   0.0000000e+00   0.0000000e+00   4.0193343e-10   9.3103566e-11   1.0367893e-11   0.0000000e+00   0.0000000e+00   0.0000000e+00   0.0000000e+00   3.0316774e-08   3.7356935e-09   7.7198722e-09   5.2070849e-08   3.8872994e-09   0.0000000e+00   2.4781799e-05   5.6166181e-09   0.0000000e+00   0.0000000e+00   0.0000000e+00   4.9973370e-05   0.0000000e+00   0.0000000e+00   0.0000000e+00   3.7033689e-07   0.0000000e+00   0.0000000e+00   5.8648695e-09   0.0000000e+00   3.3274174e-09   2.7621886e-09   0.0000000e+00   1.6814703e-10   4.1228155e-09   4.7572659e-09   4.6385074e-09   4.1524357e-06   0.0000000e+00   2.5397862e-08   0.0000000e+00   4.0788720e-09   6.9743521e-09   3.8394956e-09   0.0000000e+00   6.5278621e-09   2.0283889e-08   0.0000000e+00   0.0000000e+00   0.0000000e+00   8.4157750e-09   0.0000000e+00   4.7901640e-06   0.0000000e+00   0.0000000e+00   2.5539885e-05   0.0000000e+00   1.6660106e-06   0.0000000e+00   0.0000000e+00   2.7046120e-08   0.0000000e+00   1.2408319e-07   0.0000000e+00   0.0000000e+00   3.3002826e-07   0.0000000e+00   0.0000000e+00   6.1688733e-09   0.0000000e+00   0.0000000e+00   0.0000000e+00   8.7154124e-08   0.0000000e+00   5.4466148e-09   1.4384627e-07   0.0000000e+00   4.2678556e-06   0.0000000e+00   0.0000000e+00   0.0000000e+00   2.7322243e-05   0.0000000e+00   0.0000000e+00   0.0000000e+00   3.3879411e-05   8.9464269e-06   0.0000000e+00   0.0000000e+00   1.5354557e-09   0.0000000e+00   1.2839110e-05   1.5369397e-07   3.7784116e-09   8.5784145e-09   3.1008686e-08   0.0000000e+00   0.0000000e+00   7.6676469e-09   0.0000000e+00   0.0000000e+00   2.5393042e-11   4.2221360e-06   8.0313032e-06   0.0000000e+00   4.0762632e-08   0.0000000e+00   2.7397683e-08   7.4330182e-09   0.0000000e+00   5.4978052e-09   0.0000000e+00   0.0000000e+00   4.3807552e-09   0.0000000e+00   1.0400090e-05   2.9062383e-09   0.0000000e+00   3.8117946e-09   0.0000000e+00   0.0000000e+00   0.0000000e+00   1.0998229e-05   2.7676311e-05   5.3260144e-09   0.0000000e+00   5.4747402e-07   0.0000000e+00   0.0000000e+00   0.0000000e+00   8.5805505e-09   0.0000000e+00   0.0000000e+00   0.0000000e+00   0.0000000e+00   0.0000000e+00   0.0000000e+00   1.2197135e-02
   0.0000000e+00   0.0000000e+00   0.0000000e+00   0.0000000e+00   0.0000000e+00   2.2094651e-01   4.4473914e-09   0.0000000e+00   1.1724035e-03   5.7921010e-08   0.0000000e+00   0.0000000e+00   0.0000000e+00   0.0000000e+00   1.7265254e-03   1.7429129e-03   0.0000000e+00   0.0000000e+00   0.0000000e+00   1.2825102e-03   0.0000000e+00   1.3179019e-04   0.0000000e+00   3.5094287e-06   1.2101565e-03   1.1984374e-08   0.0000000e+00   0.0000000e+00   1.2685546e-03   0.0000000e+00   0.0000000e+00   0.0000000e+00   0.0000000e+00   5.2073794e-05   1.2812149e-03   0.0000000e+00   0.0000000e+00   0.0000000e+00   0.0000000e+00   0.0000000e+00   0.0000000e+00   0.0000000e+00   0.0000000e+00   0.0000000e+00   0.0000000e+00   1.0153029e-07   0.0000000e+00   0.0000000e+00   0.0000000e+00   4.3958424e-08   0.0000000e+00   0.0000000e+00   0.0000000e+00   2.7286821e-05   0.0000000e+00   4.2348472e-09   0.0000000e+00   0.0000000e+00   3.3414626e-08   2.2570105e-04   0.0000000e+00   6.7776597e-06   2.3802492e-04   1.2938898e-03   1.2270203e-03   0.0000000e+00   0.0000000e+00   0.0000000e+00   0.0000000e+00   1.1717470e-03   4.9190115e-07   3.4028095e-05   0.0000000e+00   0.0000000e+00   0.0000000e+00   0.0000000e+00   5.2442466e-08   2.9774235e-09   0.0000000e+00   0.0000000e+00   0.0000000e+00   0.0000000e+00   0.0000000e+00   0.0000000e+00   0.0000000e+00   0.0000000e+00   0.0000000e+00   0.0000000e+00   1.1202876e-03   0.0000000e+00   1.5454381e-03   1.7542075e-03   0.0000000e+00   3.1702816e-07   3.6435423e-05   0.0000000e+00   1.0765889e-08   0.0000000e+00   0.0000000e+00   6.6732713e-08   1.7885476e-04   1.3312497e-03   0.0000000e+00   0.0000000e+00   0.0000000e+00   1.3030496e-03   1.1892003e-03   0.0000000e+00   0.0000000e+00   0.0000000e+00   2.1230562e-07   1.3137265e-03   0.0000000e+00   1.1665741e-04   6.6420126e-05   1.9144463e-03   0.0000000e+00   0.0000000e+00   0.0000000e+00   1.1329756e-04   6.2952938e-05   0.0000000e+00   1.7656397e-03   0.0000000e+00   0.0000000e+00   0.0000000e+00   3.1255083e-04   1.6270212e-03   1.2110053e-03   0.0000000e+00   0.0000000e+00   0.0000000e+00   1.4769870e-03   0.0000000e+00   1.3444110e-08   3.9499920e-09   1.6294796e-03   0.0000000e+00   0.0000000e+00   0.0000000e+00   0.0000000e+00   1.6633811e-03   1.7666051e-03   0.0000000e+00   0.0000000e+00   0.0000000e+00   0.0000000e+00   0.0000000e+00   1.9182512e-08   1.9668725e-03   0.0000000e+00   0.0000000e+00   0.0000000e+00   1.1784364e-07   5.3494588e-05   2.6437826e-04   1.1489314e-03   0.0000000e+00   0.0000000e+00   0.0000000e+00   0.0000000e+00   1.2059150e-03   0.0000000e+00   0.0000000e+00   4.5051865e-06   3.2977433e-09   0.0000000e+00   0.0000000e+00   0.0000000e+00   0.0000000e+00   0.0000000e+00   0.0000000e+00   0.0000000e+00   2.2809991e-03   0.0000000e+00   0.0000000e+00   1.1681324e-03   0.0000000e+00   0.0000000e+00   1.2873224e-03   5.6806000e-06   1.3495777e-03   0.0000000e+00   0.0000000e+00   0.0000000e+00   0.0000000e+00   4.4107146e-05   3.7312863e-08   0.0000000e+00   6.2645916e-08   5.5402551e-09   0.0000000e+00   0.0000000e+00   0.0000000e+00   0.0000000e+00   0.0000000e+00   1.2808597e-03   0.0000000e+00   1.7651836e-04   1.2500580e-03   0.0000000e+00   0.0000000e+00   1.3909639e-03   4.7087497e-05   1.3720157e-04   0.0000000e+00   2.5367267e-08   0.0000000e+00   3.6326506e-08   0.0000000e+00   1.8566055e-07   9.7846393e-05   4.0064787e-05   1.2857425e-03   0.0000000e+00   1.2848526e-03   0.0000000e+00   0.0000000e+00   0.0000000e+00   1.2992448e-03   1.3096679e-03   1.4369206e-03   0.0000000e+00   0.0000000e+00   1.7102413e-03   0.0000000e+00   1.2856902e-03   1.2080613e-03   1.2813236e-03   0.0000000e+00   1.4924026e-03   0.0000000e+00   0.0000000e+00   0.0000000e+00   0.0000000e+00   1.3222733e-03   0.0000000e+00   0.0000000e+00   0.0000000e+00   0.0000000e+00   0.0000000e+00   0.0000000e+00   2.2033312e-06   0.0000000e+00   0.0000000e+00   0.0000000e+00   0.0000000e+00   0.0000000e+00   0.0000000e+00   0.0000000e+00   1.3716784e-07   0.0000000e+00   0.0000000e+00   1.4081076e-03   1.1712402e-04   0.0000000e+00   0.0000000e+00   1.3286338e-04   0.0000000e+00   1.2021702e-03   2.9782379e-04   0.0000000e+00   0.0000000e+00   0.0000000e+00   0.0000000e+00   0.0000000e+00   6.4401266e-08   0.0000000e+00   3.2661478e-08   0.0000000e+00   0.0000000e+00   0.0000000e+00   0.0000000e+00   0.0000000e+00   0.0000000e+00   7.1102323e-07   2.2118183e-01   3.0686548e-04   1.8356260e-03   1.4362948e-03   1.6908199e-03   0.0000000e+00   0.0000000e+00   0.0000000e+00   1.0845711e-04   0.0000000e+00   1.6519670e-08   0.0000000e+00   0.0000000e+00   0.0000000e+00   6.3065775e-04   0.0000000e+00   0.0000000e+00   1.0335905e-04   0.0000000e+00   0.0000000e+00   0.0000000e+00   0.0000000e+00   1.2841171e-03   1.3375926e-06   2.2551843e-01   1.3486008e-03   7.0121493e-11   1.2767752e-03   0.0000000e+00   0.0000000e+00   5.6261499e-05   2.0008561e-01   0.0000000e+00   1.0489646e-04   0.0000000e+00   0.0000000e+00   0.0000000e+00   0.0000000e+00   0.0000000e+00   1.1659800e-03   0.0000000e+00   0.0000000e+00   0.0000000e+00   0.0000000e+00   4.5402021e-07   0.0000000e+00   0.0000000e+00
   0.0000000e+00   0.0000000e+00   0.0000000e+00   0.0000000e+00   1.0398669e-11   1.2269433e-08   5.1276231e-01   5.6238705e-08   8.9793169e-09   3.4433539e-01   0.0000000e+00   8.7330420e-08   0.0000000e+00   0.0000000e+00   1.9006106e-08   5.7916372e-08   1.6996000e-06   9.1110523e-08   0.0000000e+00   1.4671248e-08   3.5100272e-01   3.5791175e-11   0.0000000e+00   1.2786499e-07   3.3014750e-08   3.3562170e-01   1.8395650e-07   1.3322572e-07   1.4419824e-08   1.8529755e-09   2.1401485e-01   0.0000000e+00   3.3056406e-01   1.3749469e-11   9.2742841e-09   0.0000000e+00   0.0000000e+00   5.0639052e-01   0.0000000e+00   0.0000000e+00   2.4514259e-08   1.5579155e-08   0.0000000e+00   2.1573326e-08   0.0000000e+00   4.6787311e-06   3.4710860e-01   3.3290735e-01   1.4480796e-08   6.7646079e-07   0.0000000e+00   0.0000000e+00   9.8785208e-09   1.8011281e-08   7.5612867e-07   5.1210668e-01   3.6688001e-07   1.0275164e-08   3.4898310e-01   4.7223605e-08   3.3962005e-01   9.0437143e-08   5.2125826e-08   1.5458881e-08   1.0755858e-08   4.4347067e-11   1.7941248e-07   2.1470469e-07   2.5212711e-07   1.4390006e-08   5.5042906e-05   2.3605130e-09   1.6577842e-05   5.3991660e-09   0.0000000e+00   2.7707095e-05   9.1081959e-08   5.1655284e-01   0.0000000e+00   0.0000000e+00   2.0851556e-04   3.5867385e-01   3.0069063e-05   1.2655810e-08   6.5828443e-06   0.0000000e+00   5.8909024e-10   0.0000000e+00   1.0484540e-08   0.0000000e+00   8.7411155e-09   6.7536957e-08   8.0203625e-06   6.0971101e-12   5.9080534e-11   2.1317718e-14   3.5366772e-01   5.7407100e-10   1.5083064e-06   1.8220178e-07   3.3470041e-11   1.3369639e-08   0.0000000e+00   1.3538658e-07   5.9018892e-06   1.3839589e-08   1.3684902e-08   2.0126632e-01   5.1573667e-06   0.0000000e+00   5.5707025e-11   1.2161667e-08   8.2072653e-09   1.7353362e-11   2.8337148e-11   2.4243600e-08   0.0000000e+00   0.0000000e+00   7.8553108e-06   1.4085634e-11   2.3712742e-11   0.0000000e+00   2.0426982e-08   1.8803896e-07   0.0000000e+00   7.5593729e-09   2.1259419e-07   8.8097685e-09   1.0461349e-08   0.0000000e+00   2.7568876e-12   1.1294669e-03   9.9599454e-09   9.1894413e-05   2.2459140e-06   5.1305782e-01   8.5919346e-09   1.8132232e-07   1.1608157e-10   4.9215241e-11   3.7719375e-08   2.9158017e-08   1.0280329e-08   4.0753944e-08   0.0000000e+00   0.0000000e+00   1.0054847e-07   5.1280158e-01   3.4245898e-01   5.6768856e-08   4.4026638e-08   0.0000000e+00   0.0000000e+00   7.1115842e-05   4.1359556e-05   3.6609532e-08   1.7366735e-08   5.0526649e-08   2.2618142e-06   0.0000000e+00   1.5828566e-08   4.7290584e-08   1.6160648e-08   0.0000000e+00   5.0821642e-07   5.1698711e-01   1.1518355e-11   9.9005012e-06   2.1597876e-12   0.0000000e+00   2.1423476e-11   5.0824082e-10   0.0000000e+00   8.7803812e-09   0.0000000e+00   5.1331377e-01   1.0648955e-08   0.0000000e+00   4.9894419e-08   1.5022871e-08   2.6740716e-09   1.9042719e-08   0.0000000e+00   0.0000000e+00   3.2892615e-08   0.0000000e+00   5.6347771e-12   3.0068063e-11   3.5215559e-01   3.3150647e-01   5.1457353e-01   3.7779238e-07   0.0000000e+00   1.5463332e-08   0.0000000e+00   1.0364604e-07   1.6176384e-08   3.2256264e-08   1.8426344e-07   1.1691942e-08   7.2727442e-06   1.9409042e-04   1.3652059e-08   5.5838859e-11   2.6071756e-11   3.9838362e-09   2.2607858e-06   0.0000000e+00   1.9978732e-07   0.0000000e+00   6.2313685e-07   2.0233689e-10   5.1582262e-12   1.5307625e-08   3.5002112e-10   1.6383621e-08   7.9110538e-08   4.5625387e-12   3.5188119e-01   1.5700199e-08   1.5429029e-08   1.0260053e-08   1.4446386e-08   2.2421566e-07   9.5142608e-09   3.5492823e-06   1.5951612e-08   1.0622376e-08   1.6928158e-08   3.4461515e-01   1.3410221e-07   1.9655467e-07   2.0573769e-06   0.0000000e+00   1.4960487e-11   1.4383842e-08   0.0000000e+00   9.9062208e-09   0.0000000e+00   4.0069807e-08   9.1409993e-13   0.0000000e+00   5.5655447e-08   1.9955878e-07   8.8125962e-12   0.0000000e+00   2.4591259e-08   6.0370779e-07   0.0000000e+00   0.0000000e+00   1.9478660e-07   0.0000000e+00   1.7395838e-07   9.1020591e-09   3.4049722e-11   4.8421227e-06   0.0000000e+00   1.0828223e-06   0.0000000e+00   1.0600381e-08   5.1473848e-08   0.0000000e+00   1.0092816e-08   1.9229246e-06   0.0000000e+00   1.9858641e-05   6.8121518e-05   2.2454779e-07   3.3575541e-06   0.0000000e+00   2.7725926e-06   7.0955479e-06   0.0000000e+00   9.0901791e-03   7.1491034e-03   2.1466311e-11   1.4472539e-08   4.5886660e-08   6.6388960e-08   1.0308796e-08   8.9463370e-09   0.0000000e+00   0.0000000e+00   1.8924828e-08   2.0627288e-11   0.0000000e+00   4.4410728e-04   7.1301827e-06   1.3041756e-08   1.5509776e-07   1.6315884e-08   3.4089423e-05   2.7453535e-12   1.2484909e-11   1.3668193e-08   2.0145208e-08   5.1043378e-01   1.0964938e-10   1.5239685e-08   5.0535809e-11   1.3991195e-08   1.1408629e-07   4.3949709e-09   1.8213085e-07   0.0000000e+00   0.0000000e+00   2.5488316e-11   1.0294068e-08   3.4156780e-09   8.3149406e-08   3.5522378e-06   2.4138128e-05   2.3258790e-09   0.0000000e+00   0.0000000e+00   1.2418831e-08   1.9088029e-07   2.3436048e-10   2.1966464e-07   0.0000000e+00   4.4009773e-10   0.0000000e+00   5.6887134e-08
   0.0000000e+00   5.8952216e-11   2.6900190e-10   0.0000000e+00   7.8895065e-07   5.1667158e-08   1.6279766e-08   1.4065646e-01   4.6584534e-09   3.1252285e-08   1.6653835e-09   1.0763744e-02   1.2184203e-09   0.0000000e+00   1.9399020e-09   2.1783308e-09   8.4088155e-03   2.3313168e-05   0.0000000e+00   2.6623463e-09   4.9116022e-08   1.4060920e-06   0.0000000e+00   6.0035853e-02   4.1064531e-09   1.0928755e-08   0.0000000e+00   1.0880403e-02   6.9700170e-09   0.0000000e+00   2.6034899e-09   0.0000000e+00   1.0652570e-08   1.2566825e-06   1.3671058e-09   0.0000000e+00   0.0000000e+00   6.6257069e-09   0.0000000e+00   0.0000000e+00   1.1210014e-02   3.0224021e-04   0.0000000e+00   1.1223632e-02   1.2931087e-09   9.9618471e-07   1.2403401e-07   4.6865782e-09   0.0000000e+00   5.8149899e-12   0.0000000e+00   0.0000000e+00   2.6215398e-04   0.0000000e+00   0.0000000e+00   9.6247568e-09   1.2903745e-01   0.0000000e+00   4.5788073e-08   0.0000000e+00   2.0301384e-08   3.7048409e-02   0.0000000e+00   2.0585265e-09   2.5211729e-09   4.8971119e-06   4.1870537e-04   0.0000000e+00   0.0000000e+00   3.9826281e-09   3.3632773e-08   1.6616033e-10   4.3522932e-07   3.2137159e-03   0.0000000e+00   0.0000000e+00   7.1380438e-03   1.2254343e-08   0.0000000e+00   0.0000000e+00   5.1798043e-06   2.9150560e-08   3.1488217e-05   1.1726269e-06   2.9831854e-02   0.0000000e+00   1.9093033e-09   0.0000000e+00   4.1596381e-09   0.0000000e+00   1.4184529e-09   3.8855583e-09   0.0000000e+00   0.0000000e+00   6.8085939e-07   0.0000000e+00   4.1868051e-08   0.0000000e+00   0.0000000e+00   4.9764973e-10   1.7853222e-06   1.0389904e-08   0.0000000e+00   0.0000000e+00   0.0000000e+00   2.8163294e-09   3.3368331e-09   2.2921535e-09   7.0654684e-08   0.0000000e+00   0.0000000e+00   1.9791911e-09   0.0000000e+00   1.2346343e-06   4.2869224e-07   2.7009575e-09   0.0000000e+00   0.0000000e+00   3.3906767e-08   1.1782656e-06   6.5999040e-07   0.0000000e+00   2.0208509e-09   1.3457257e-02   0.0000000e+00   0.0000000e+00   0.0000000e+00   1.4916638e-09   4.1064099e-09   0.0000000e+00   1.6241703e-07   0.0000000e+00   3.1885870e-09   6.6982304e-10   2.6497980e-12   9.1362001e-09   2.4604961e-09   0.0000000e+00   2.2611922e-08   0.0000000e+00   0.0000000e+00   2.1710342e-09   6.2461219e-09   7.3914140e-06   0.0000000e+00   0.0000000e+00   0.0000000e+00   2.1112138e-08   4.8112313e-08   2.0778601e-09   0.0000000e+00   0.0000000e+00   0.0000000e+00   2.6403275e-08   5.3312723e-09   0.0000000e+00   7.3782858e-09   1.1033137e-02   0.0000000e+00   0.0000000e+00   0.0000000e+00   4.4427376e-09   0.0000000e+00   0.0000000e+00   3.7797428e-02   1.1188968e-08   1.2683336e-08   0.0000000e+00   2.5374987e-07   0.0000000e+00   1.0260305e-09   0.0000000e+00   1.3135309e-09   3.2048355e-09   1.5495041e-09   1.2964176e-08   3.7925437e-09   0.0000000e+00   0.0000000e+00   2.1802743e-09   0.0000000e+00   1.5214496e-09   0.0000000e+00   0.0000000e+00   1.2021981e-02   8.6376280e-10   3.9144800e-07   0.0000000e+00   2.8002619e-07   1.6325093e-08   1.1715442e-08   0.0000000e+00   0.0000000e+00   0.0000000e+00   0.0000000e+00   1.0244314e-02   1.9146464e-09   1.5157931e-02   0.0000000e+00   3.8116850e-09   0.0000000e+00   3.9319609e-07   1.7640238e-09   4.2352592e-07   1.5589928e-06   0.0000000e+00   9.7206657e-07   1.0623220e-09   6.7893229e-12   0.0000000e+00   5.7358668e-02   1.0327436e-06   4.6087724e-07   2.1269750e-09   0.0000000e+00   1.9565456e-09   6.5131630e-03   5.2090837e-07   7.3248260e-08   2.2011955e-09   2.0253789e-09   1.4339848e-09   3.3695609e-04   0.0000000e+00   4.9374331e-09   0.0000000e+00   1.9975569e-09   3.9690932e-09   2.3307927e-09   3.0767029e-08   1.5832784e-09   1.5450971e-02   0.0000000e+00   1.3522062e-09   0.0000000e+00   2.1413480e-09   0.0000000e+00   3.4085916e-04   0.0000000e+00   0.0000000e+00   1.8465230e-07   0.0000000e+00   4.6279217e-02   0.0000000e+00   1.0295959e-06   0.0000000e+00   0.0000000e+00   1.1799966e-02   0.0000000e+00   0.0000000e+00   5.1053241e-02   0.0000000e+00   0.0000000e+00   1.4744089e-09   1.3590764e-06   0.0000000e+00   0.0000000e+00   0.0000000e+00   0.0000000e+00   5.6842706e-09   0.0000000e+00   0.0000000e+00   3.4769825e-04   0.0000000e+00   6.7297053e-10   0.0000000e+00   1.7652790e-07   0.0000000e+00   3.2429657e-12   0.0000000e+00   4.0411089e-09   1.5537124e-06   0.0000000e+00   0.0000000e+00   8.7437847e-09   4.2559122e-07   1.3296451e-07   0.0000000e+00   1.9206811e-09   3.3040480e-09   7.6077911e-09   0.0000000e+00   0.0000000e+00   1.1094810e-02   1.1668913e-06   0.0000000e+00   1.3350246e-06   4.6657480e-06   2.8146139e-04   0.0000000e+00   7.8447325e-10   0.0000000e+00   0.0000000e+00   3.9053947e-09   0.0000000e+00   1.1633239e-02   3.4118817e-09   0.0000000e+00   2.1848361e-09   1.1308043e-07   7.5197253e-08   1.6294412e-09   0.0000000e+00   2.0153294e-09   0.0000000e+00   6.3748848e-11   5.2686603e-07   9.4670303e-08   1.3673555e-06   3.9782422e-07   0.0000000e+00   1.2137819e-02   0.0000000e+00   0.0000000e+00   0.0000000e+00   5.9926272e-09   0.0000000e+00   0.0000000e+00   0.0000000e+00   0.0000000e+00   4.8227446e-06   0.0000000e+00   2.7842439e-05
   0.0000000e+00   0.0000000e+00   0.0000000e+00   0.0000000e+00   0.0000000e+00   1.1301109e-03   5.4823860e-09   0.0000000e+00   1.9749177e-01   2.6040024e-08   0.0000000e+00   0.0000000e+00   0.0000000e+00   0.0000000e+00   1.5019929e-01   1.4972956e-01   0.0000000e+00   0.0000000e+00   0.0000000e+00   1.7874074e-01   0.0000000e+00   1.0049895e-07   0.0000000e+00   3.7509270e-06   1.4422168e-01   5.1156085e-09   0.0000000e+00   0.0000000e+00   1.5106847e-01   0.0000000e+00   0.0000000e+00   0.0000000e+00   0.0000000e+00   3.9681766e-08   1.4123363e-01   0.0000000e+00   0.0000000e+00   0.0000000e+00   0.0000000e+00   0.0000000e+00   0.0000000e+00   0.0000000e+00   0.0000000e+00   0.0000000e+00   0.0000000e+00   9.7454009e-06   0.0000000e+00   0.0000000e+00   0.0000000e+00   3.5114697e-07   0.0000000e+00   0.0000000e+00   0.0000000e+00   4.3755890e-05   0.0000000e+00   4.8172622e-09   0.0000000e+00   0.0000000e+00   1.6512043e-08   3.2197821e-02   0.0000000e+00   1.0261174e-06   2.9082895e-02   1.7945723e-01   1.5829347e-01   0.0000000e+00   0.0000000e+00   0.0000000e+00   0.0000000e+00   1.3958629e-01   8.1835957e-05   2.9111475e-03   0.0000000e+00   0.0000000e+00   0.0000000e+00   0.0000000e+00   2.8216257e-07   3.5043799e-09   0.0000000e+00   0.0000000e+00   0.0000000e+00   0.0000000e+00   0.0000000e+00   0.0000000e+00   0.0000000e+00   0.0000000e+00   0.0000000e+00   0.0000000e+00   1.6114302e-01   0.0000000e+00   1.3823709e-01   1.5682973e-01   0.0000000e+00   7.5510861e-07   2.6393811e-08   0.0000000e+00   1.6838691e-07   0.0000000e+00   0.0000000e+00   1.1220849e-07   1.3370038e-07   1.5140408e-01   0.0000000e+00   0.0000000e+00   0.0000000e+00   1.4681570e-01   1.4001230e-01   0.0000000e+00   0.0000000e+00   0.0000000e+00   3.8891460e-08   1.5524561e-01   0.0000000e+00   3.3144851e-07   5.2293520e-08   1.4252847e-01   0.0000000e+00   0.0000000e+00   0.0000000e+00   2.1990374e-07   3.3477249e-07   0.0000000e+00   1.5242162e-01   0.0000000e+00   0.0000000e+00   0.0000000e+00   2.1426639e-02   1.3801304e-01   1.5832714e-01   0.0000000e+00   0.0000000e+00   0.0000000e+00   1.8382506e-01   0.0000000e+00   2.9531982e-08   4.4932312e-09   1.3708295e-01   0.0000000e+00   0.0000000e+00   0.0000000e+00   0.0000000e+00   1.4558294e-01   2.0067912e-01   0.0000000e+00   0.0000000e+00   0.0000000e+00   0.0000000e+00   0.0000000e+00   3.2960051e-08   1.5030557e-01   0.0000000e+00   0.0000000e+00   0.0000000e+00   1.6958784e-05   7.4992540e-05   4.5192064e-02   1.2178617e-01   0.0000000e+00   0.0000000e+00   0.0000000e+00   0.0000000e+00   1.2715396e-01   0.0000000e+00   0.0000000e+00   1.3611003e-07   3.8808678e-09   0.0000000e+00   0.0000000e+00   0.0000000e+00   0.0000000e+00   0.0000000e+00   0.0000000e+00   0.0000000e+00   1.3779751e-01   0.0000000e+00   0.0000000e+00   1.6057875e-01   0.0000000e+00   0.0000000e+00   1.7951977e-01   3.7328033e-05   1.8519994e-01   0.0000000e+00   0.0000000e+00   0.0000000e+00   0.0000000e+00   3.4592718e-08   1.0100507e-07   0.0000000e+00   4.0041286e-09   2.9209591e-08   0.0000000e+00   0.0000000e+00   0.0000000e+00   0.0000000e+00   0.0000000e+00   1.8247021e-01   0.0000000e+00   2.4071295e-02   1.6257084e-01   0.0000000e+00   0.0000000e+00   1.5884700e-01   2.1361532e-07   1.0156055e-07   0.0000000e+00   8.1010619e-07   0.0000000e+00   1.8320180e-07   0.0000000e+00   2.2675880e-07   6.1892859e-07   3.5210829e-08   1.8155808e-01   0.0000000e+00   1.8252572e-01   0.0000000e+00   0.0000000e+00   0.0000000e+00   1.7926431e-01   1.7911264e-01   1.4122655e-01   0.0000000e+00   0.0000000e+00   1.9584781e-01   0.0000000e+00   1.8139153e-01   1.5968653e-01   1.8255132e-01   0.0000000e+00   1.4245906e-01   0.0000000e+00   0.0000000e+00   0.0000000e+00   0.0000000e+00   1.5747477e-01   0.0000000e+00   0.0000000e+00   0.0000000e+00   0.0000000e+00   0.0000000e+00   0.0000000e+00   3.6651476e-07   0.0000000e+00   0.0000000e+00   0.0000000e+00   0.0000000e+00   0.0000000e+00   0.0000000e+00   0.0000000e+00   5.7059255e-07   0.0000000e+00   0.0000000e+00   1.4152439e-01   2.1274645e-07   0.0000000e+00   0.0000000e+00   1.8031691e-02   0.0000000e+00   1.5866293e-01   3.0454002e-02   0.0000000e+00   0.0000000e+00   0.0000000e+00   0.0000000e+00   0.0000000e+00   7.8195059e-06   0.0000000e+00   2.1448569e-07   0.0000000e+00   0.0000000e+00   0.0000000e+00   0.0000000e+00   0.0000000e+00   0.0000000e+00   1.1045642e-04   1.9028903e-04   2.9919542e-02   1.4811317e-01   1.4455441e-01   1.9107123e-01   0.0000000e+00   0.0000000e+00   0.0000000e+00   1.2010320e-06   0.0000000e+00   4.9254314e-08   0.0000000e+00   0.0000000e+00   0.0000000e+00   6.2307492e-04   0.0000000e+00   0.0000000e+00   2.6438748e-05   0.0000000e+00   0.0000000e+00   0.0000000e+00   0.0000000e+00   1.7915648e-01   1.0590006e-04   1.8648873e-04   1.8354121e-01   1.9145634e-10   1.8158386e-01   0.0000000e+00   0.0000000e+00   4.0446098e-08   1.9440173e-04   0.0000000e+00   4.0702695e-04   0.0000000e+00   0.0000000e+00   0.0000000e+00   0.0000000e+00   0.0000000e+00   1.4063009e-01   0.0000000e+00   0.0000000e+00   0.0000000e+00   0.0000000e+00   1.8243518e-06   0.0000000e+00   0.0000000e+00
   0.0000000e+00   0.0000000e+00   0.0000000e+00   0.0000000e+00   1.0038388e-10   9.9119291e-08   3.4559914e-01   1.3110103e-07   4.5617584e-08   3.5373095e-01   0.0000000e+00   1.4675252e-07   0.0000000e+00   0.0000000e+00   5.8410694e-08   1.1733444e-07   2.1452907e-06   1.8754006e-07   0.0000000e+00   4.9271234e-08   3.5984732e-01   1.9893518e-10   0.0000000e+00   2.7273817e-07   8.8995002e-08   2.7673914e-01   8.2499555e-06   2.9910114e-07   5.8484542e-08   3.6031535e-08   1.7686563e-01   0.0000000e+00   2.7610408e-01   9.5385810e-11   4.0331312e-08   0.0000000e+00   0.0000000e+00   3.4938511e-01   0.0000000e+00   0.0000000e+00   7.9473254e-08   1.4987377e-08   0.0000000e+00   5.0744956e-08   0.0000000e+00   1.5490002e-05   3.5726577e-01   2.7907027e-01   7.4474360e-08   9.7252568e-06   0.0000000e+00   0.0000000e+00   9.5775092e-09   1.0704228e-07   3.5759980e-06   3.4683642e-01   7.4547213e-07   9.0921595e-08   3.5943335e-01   3.2875184e-07   2.7892080e-01   2.7766051e-07   3.9954868e-07   5.2723192e-08   5.0084188e-08   1.3360320e-10   3.9555107e-07   8.9086793e-06   4.7682086e-06   5.8739866e-08   3.9808223e-05   2.0193160e-08   6.9529274e-05   1.3151003e-08   0.0000000e+00   5.2401448e-05   8.7164215e-08   3.4620108e-01   0.0000000e+00   0.0000000e+00   3.5518899e-04   2.9577395e-01   3.6500130e-05   1.6804305e-08   9.4705251e-06   4.2149187e-13   2.4780255e-09   0.0000000e+00   4.7836840e-08   0.0000000e+00   3.9623969e-08   1.2693468e-07   1.7015810e-05   1.6052907e-10   6.9052964e-10   3.3102963e-13   2.8778908e-01   4.4695517e-09   2.1371126e-06   7.5514360e-06   2.5185679e-10   5.5843274e-08   0.0000000e+00   7.8845191e-07   8.5206328e-06   6.4205970e-08   6.2363004e-08   1.6157284e-01   1.1243565e-05   0.0000000e+00   4.8141208e-10   5.3928985e-08   4.3755934e-08   1.1754879e-10   3.7854705e-10   6.5946156e-08   0.0000000e+00   0.0000000e+00   2.9707909e-05   1.1056516e-10   2.1277982e-10   0.0000000e+00   5.9763841e-08   7.5781246e-07   0.0000000e+00   3.7080621e-08   1.6709116e-06   4.0134955e-08   4.8613444e-08   0.0000000e+00   2.4775370e-11   1.2902418e-03   4.8131158e-08   2.4064467e-03   1.3581161e-05   3.4676249e-01   3.8852991e-08   7.8280789e-06   5.1422542e-10   2.0817881e-10   3.8797224e-07   7.8123120e-08   5.2626201e-08   1.2627155e-07   0.0000000e+00   0.0000000e+00   3.5804979e-07   3.4779313e-01   3.5205647e-01   1.1382801e-07   2.2571366e-07   0.0000000e+00   0.0000000e+00   2.2115352e-04   5.6094861e-05   1.2663553e-07   1.2591960e-07   6.7418081e-08   5.2451949e-06   0.0000000e+00   6.3438360e-08   1.0418728e-07   9.4700033e-08   0.0000000e+00   1.1307870e-06   3.4628881e-01   6.8107247e-11   2.2251637e-05   2.2361866e-11   0.0000000e+00   3.5299451e-11   1.6025528e-09   0.0000000e+00   3.9153652e-08   0.0000000e+00   3.4586207e-01   4.8388809e-08   0.0000000e+00   3.7276481e-07   5.0116620e-08   4.4047145e-09   5.7872147e-08   0.0000000e+00   0.0000000e+00   6.8706179e-08   0.0000000e+00   7.0849751e-11   9.3443259e-10   3.4679764e-01   2.7772341e-01   3.4616577e-01   5.2518615e-07   0.0000000e+00   1.6496307e-07   0.0000000e+00   1.5416740e-07   4.9652820e-08   6.0792900e-08   1.4402542e-06   5.4464080e-08   1.6385546e-05   1.7628677e-04   5.7774851e-08   3.2196890e-10   2.0461793e-10   2.5026998e-08   7.9418167e-06   0.0000000e+00   8.5632674e-06   0.0000000e+00   1.2715825e-06   5.1958333e-10   6.0727689e-11   4.9007836e-08   7.2063935e-09   4.9644580e-08   1.5451235e-07   3.5140744e-11   3.6375181e-01   5.0615809e-08   5.0556789e-08   4.3963393e-08   2.6182801e-08   8.1189715e-06   4.9650392e-08   7.9741351e-06   4.9714661e-08   5.1222005e-08   5.2091420e-08   3.6533072e-01   3.3389247e-07   2.0750976e-07   1.2546337e-05   0.0000000e+00   1.2186234e-10   6.2575838e-08   0.0000000e+00   1.0436216e-08   0.0000000e+00   1.0544787e-07   6.5017333e-12   0.0000000e+00   1.4719948e-07   8.6280181e-06   6.8389836e-11   0.0000000e+00   1.6935540e-07   1.2631599e-06   0.0000000e+00   0.0000000e+00   4.5485510e-07   0.0000000e+00   7.4824920e-06   3.9715521e-08   2.2008693e-10   1.0833000e-05   0.0000000e+00   4.6417019e-06   0.0000000e+00   5.1169185e-08   4.0483703e-07   0.0000000e+00   1.1034993e-08   5.8705983e-06   0.0000000e+00   4.2640932e-05   5.8306991e-05   9.0361733e-06   1.3852024e-05   0.0000000e+00   6.7800766e-06   2.5729308e-05   0.0000000e+00   7.1173882e-03   1.1276326e-02   1.2811775e-10   8.8858445e-08   3.0391958e-07   1.2952769e-07   4.0572734e-08   4.4001764e-08   0.0000000e+00   0.0000000e+00   4.8340505e-08   1.7127268e-10   0.0000000e+00   1.6848392e-03   1.1097002e-05   1.3934825e-08   5.5031204e-07   6.2594056e-07   6.0204158e-05   1.2853152e-11   2.1829076e-11   5.6262445e-08   5.1059088e-08   3.4548815e-01   1.2666317e-09   5.0985413e-08   1.8314748e-10   8.9705933e-08   2.3948533e-07   2.2113933e-08   2.2454659e-07   0.0000000e+00   0.0000000e+00   2.9747550e-10   9.2640337e-08   9.1703278e-09   7.6162289e-08   7.9807470e-06   1.5445663e-05   5.8624053e-09   0.0000000e+00   0.0000000e+00   5.3721069e-08   8.3366621e-06   2.1758513e-09   8.7098857e-06   0.0000000e+00   5.3846126e-10   0.0000000e+00   1.3979354e-07
   0.0000000e+00   6.4438960e-04   4.1366077e-05   0.0000000e+00   0.0000000e+00   6.1702499e-05   0.0000000e+00   4.0150562e-06   2.0023495e-07   0.0000000e+00   2.2744716e-01   5.3822231e-07   1.9929015e-01   0.0000000e+00   3.4231002e-07   3.1225542e-07   9.8719658e-08   1.8481172e-08   0.0000000e+00   1.9149842e-07   0.0000000e+00   2.3036581e-01   0.0000000e+00   3.9894731e-06   1.4510708e-07   0.0000000e+00   5.1392765e-08   4.3893445e-08   1.4936190e-07   0.0000000e+00   0.0000000e+00   0.0000000e+00   0.0000000e+00   2.3344852e-01   3.3673335e-07   0.0000000e+00   0.0000000e+00   0.0000000e+00   0.0000000e+00   0.0000000e+00   1.3070717e-07   5.2567799e-08   0.0000000e+00   6.1579322e-08   2.3540106e-01   0.0000000e+00   0.0000000e+00   0.0000000e+00   0.0000000e+00   1.2605946e-07   0.0000000e+00   0.0000000e+00   0.0000000e+00   0.0000000e+00   0.0000000e+00   0.0000000e+00   1.9983008e-06   0.0000000e+00   0.0000000e+00   8.2296062e-08   0.0000000e+00   1.3348062e-06   6.7729881e-08   1.9148647e-07   2.2818765e-07   2.4254740e-04   6.1140401e-05   3.6053203e-06   0.0000000e+00   1.6360074e-07   0.0000000e+00   1.1130334e-08   0.0000000e+00   1.3657571e-06   0.0000000e+00   0.0000000e+00   1.1134399e-07   0.0000000e+00   0.0000000e+00   0.0000000e+00   0.0000000e+00   0.0000000e+00   1.9662546e-08   0.0000000e+00   4.3657713e-07   0.0000000e+00   4.5225616e-05   0.0000000e+00   1.9523028e-07   0.0000000e+00   3.4854981e-07   3.8134645e-07   3.5278680e-08   0.0000000e+00   2.0637800e-01   0.0000000e+00   0.0000000e+00   0.0000000e+00   0.0000000e+00   1.3196961e-07   2.3350530e-01   2.3618825e-07   0.0000000e+00   0.0000000e+00   2.4188889e-08   2.1794739e-07   9.0944935e-08   0.0000000e+00   0.0000000e+00   0.0000000e+00   0.0000000e+00   2.5284506e-07   0.0000000e+00   2.2314929e-01   2.2755155e-01   2.4634333e-07   0.0000000e+00   0.0000000e+00   0.0000000e+00   2.2715009e-01   1.8372475e-01   0.0000000e+00   3.2622581e-07   1.4999418e-07   0.0000000e+00   0.0000000e+00   1.7741897e-07   3.2208022e-07   2.1661528e-07   0.0000000e+00   1.6140424e-01   1.9056358e-08   2.7613815e-07   0.0000000e+00   4.0548309e-08   0.0000000e+00   3.7274823e-07   1.1820417e-07   1.1485712e-05   0.0000000e+00   0.0000000e+00   3.4070600e-07   4.0388322e-07   5.8791396e-07   0.0000000e+00   0.0000000e+00   0.0000000e+00   0.0000000e+00   0.0000000e+00   4.0974292e-07   2.5311303e-07   0.0000000e+00   0.0000000e+00   0.0000000e+00   2.7585958e-08   9.3506823e-08   2.1101761e-07   8.7300458e-07   0.0000000e+00   0.0000000e+00   9.0841934e-08   2.4601114e-07   0.0000000e+00   0.0000000e+00   1.0553710e-05   0.0000000e+00   0.0000000e+00   3.8437242e-08   1.9800209e-01   0.0000000e+00   0.0000000e+00   0.0000000e+00   2.0349846e-01   7.3804522e-07   1.9794575e-01   0.0000000e+00   2.1127546e-07   0.0000000e+00   1.8656315e-08   1.8503450e-07   0.0000000e+00   1.3270823e-07   0.0000000e+00   0.0000000e+00   8.8072780e-08   1.7152821e-01   2.2380585e-01   0.0000000e+00   0.0000000e+00   0.0000000e+00   0.0000000e+00   0.0000000e+00   0.0000000e+00   0.0000000e+00   0.0000000e+00   1.7436617e-07   1.8674231e-07   1.6477153e-07   6.7455878e-08   1.3231441e-07   1.4600112e-08   0.0000000e+00   1.5647872e-07   2.1804985e-01   2.3089970e-01   0.0000000e+00   0.0000000e+00   1.6434643e-01   8.1213538e-08   0.0000000e+00   6.3171313e-07   2.1571783e-01   2.2188460e-01   1.7367570e-07   0.0000000e+00   1.8367962e-07   2.0064610e-08   2.2858545e-01   0.0000000e+00   1.8870859e-07   2.0362056e-07   3.2823926e-07   0.0000000e+00   4.8738037e-06   3.2075898e-07   1.9765061e-06   1.8452272e-07   1.9663689e-07   1.6923834e-07   0.0000000e+00   2.8545414e-07   8.2184153e-08   7.2211659e-08   2.0431482e-01   0.0000000e+00   2.3124755e-07   0.0000000e+00   5.8702993e-08   0.0000000e+00   0.0000000e+00   0.0000000e+00   0.0000000e+00   5.3596558e-06   4.7952300e-08   2.2381900e-01   0.0000000e+00   1.4718803e-08   1.6684653e-07   0.0000000e+00   0.0000000e+00   1.4113805e-06   0.0000000e+00   1.8962462e-07   3.3220578e-07   2.2297416e-01   2.3730124e-08   0.0000000e+00   7.0281327e-08   0.0000000e+00   2.1427110e-07   1.0396069e-07   0.0000000e+00   8.2756049e-08   0.0000000e+00   2.2953686e-01   0.0000000e+00   0.0000000e+00   2.1347671e-07   5.4231136e-08   0.0000000e+00   0.0000000e+00   0.0000000e+00   0.0000000e+00   0.0000000e+00   0.0000000e+00   7.8462030e-04   5.5924246e-05   1.7909471e-07   7.9690844e-07   1.3874735e-07   3.2725585e-07   0.0000000e+00   0.0000000e+00   4.9782849e-08   2.2663514e-01   0.0000000e+00   0.0000000e+00   0.0000000e+00   0.0000000e+00   5.8124808e-07   2.3793631e-07   0.0000000e+00   0.0000000e+00   2.2662920e-08   0.0000000e+00   4.6684700e-08   0.0000000e+00   0.0000000e+00   1.9564148e-07   1.4537500e-03   5.4462064e-05   1.3326352e-07   0.0000000e+00   1.8129162e-07   0.0000000e+00   1.1110051e-03   2.1962993e-01   6.0718126e-05   1.5259157e-06   1.7920196e-08   1.9781896e-06   6.3015557e-07   0.0000000e+00   0.0000000e+00   0.0000000e+00   1.4182417e-07   3.6666697e-08   0.0000000e+00   4.1179463e-08   0.0000000e+00   1.2653156e-03   0.0000000e+00   1.0305200e-04
   0.0000000e+00   0.0000000e+00   0.0000000e+00   0.0000000e+00   2.9259615e-07   1.1043248e-08   1.9349787e-08   1.1100608e-02   1.8471442e-08   3.2888454e-08   0.0000000e+00   1.3400860e-01   0.0000000e+00   0.0000000e+00   1.5573016e-08   1.6851835e-08   1.4342205e-02   1.1953390e-05   0.0000000e+00   2.1620260e-08   2.6912151e-08   1.2511869e-07   0.0000000e+00   1.3416427e-02   2.1846741e-08   1.0860315e-08   0.0000000e+00   3.6082804e-02   2.1858389e-08   0.0000000e+00   2.6336307e-09   0.0000000e+00   8.0350372e-09   8.7950525e-08   3.9557833e-08   0.0000000e+00   0.0000000e+00   8.7547926e-09   0.0000000e+00   0.0000000e+00   1.1023271e-02   8.6508633e-05   0.0000000e+00   9.6403979e-03   0.0000000e+00   4.1564862e-07   7.5802179e-08   4.9438486e-09   0.0000000e+00   9.8527153e-12   0.0000000e+00   0.0000000e+00   1.5046511e-04   0.0000000e+00   0.0000000e+00   1.1490069e-08   1.3757972e-02   0.0000000e+00   3.7404695e-08   0.0000000e+00   1.4291998e-08   8.6607700e-03   0.0000000e+00   2.0851467e-08   3.0431060e-08   2.3640682e-06   1.4654967e-03   0.0000000e+00   0.0000000e+00   2.0429509e-08   6.8430730e-07   2.7987703e-10   4.9352158e-07   3.2872271e-04   0.0000000e+00   0.0000000e+00   2.9979321e-03   1.8163199e-08   0.0000000e+00   0.0000000e+00   4.8655231e-06   1.8728102e-08   2.2341280e-05   1.4638373e-07   1.7019456e-02   0.0000000e+00   0.0000000e+00   0.0000000e+00   3.4502020e-08   0.0000000e+00   3.7433341e-08   2.2838484e-08   0.0000000e+00   0.0000000e+00   8.5057393e-08   0.0000000e+00   4.5158022e-08   0.0000000e+00   0.0000000e+00   7.5039464e-11   1.3041487e-07   2.5597957e-08   0.0000000e+00   0.0000000e+00   0.0000000e+00   2.6360231e-08   1.4898802e-08   2.1604032e-09   4.2072522e-08   0.0000000e+00   0.0000000e+00   2.6537276e-08   0.0000000e+00   1.7324755e-07   1.0250684e-07   4.2529838e-08   0.0000000e+00   0.0000000e+00   1.3140464e-07   1.0561025e-07   1.3553399e-07   0.0000000e+00   1.6267462e-08   2.0086078e-02   0.0000000e+00   0.0000000e+00   0.0000000e+00   4.2629865e-08   3.3080228e-08   0.0000000e+00   2.7637302e-07   0.0000000e+00   1.4422837e-08   1.3059236e-09   1.3466613e-11   1.0906578e-08   6.0104581e-08   0.0000000e+00   1.3940383e-08   0.0000000e+00   0.0000000e+00   1.9368748e-08   2.5244297e-08   1.7755949e-06   0.0000000e+00   0.0000000e+00   0.0000000e+00   2.0812950e-08   4.1644077e-08   1.6591693e-08   0.0000000e+00   0.0000000e+00   0.0000000e+00   7.9654855e-08   2.0427353e-09   0.0000000e+00   1.3816599e-08   9.7373732e-03   0.0000000e+00   0.0000000e+00   0.0000000e+00   2.7899749e-08   0.0000000e+00   0.0000000e+00   1.2949540e-02   1.5046590e-08   8.5987394e-08   0.0000000e+00   3.4393169e-08   0.0000000e+00   3.6197721e-09   0.0000000e+00   0.0000000e+00   4.0611840e-08   0.0000000e+00   1.3262617e-08   3.1678060e-08   0.0000000e+00   0.0000000e+00   2.1569844e-08   0.0000000e+00   1.5279054e-08   0.0000000e+00   0.0000000e+00   8.3843801e-03   0.0000000e+00   9.3654645e-08   0.0000000e+00   8.5489090e-08   1.9571039e-08   1.2563515e-08   0.0000000e+00   0.0000000e+00   0.0000000e+00   0.0000000e+00   1.0044758e-02   2.0655024e-08   1.0797340e-02   0.0000000e+00   3.1218284e-08   0.0000000e+00   2.8142126e-07   2.6583507e-08   9.9897897e-08   1.2539685e-07   0.0000000e+00   5.7924119e-07   0.0000000e+00   9.9811377e-12   0.0000000e+00   8.3416256e-03   1.0614153e-07   9.2255148e-08   2.2773301e-08   0.0000000e+00   2.0780144e-08   2.7512116e-02   4.4942784e-08   4.3537693e-08   2.2022588e-08   2.1131503e-08   3.3447774e-08   9.6742787e-05   0.0000000e+00   1.8944662e-08   0.0000000e+00   2.0998120e-08   3.0766571e-08   2.0041919e-08   2.1072994e-08   3.4134993e-08   3.2488054e-02   0.0000000e+00   0.0000000e+00   0.0000000e+00   2.2774407e-08   0.0000000e+00   6.2194587e-05   0.0000000e+00   0.0000000e+00   2.0057960e-07   0.0000000e+00   1.0480097e-02   0.0000000e+00   1.5435689e-07   0.0000000e+00   0.0000000e+00   7.1023480e-03   0.0000000e+00   0.0000000e+00   9.6010178e-03   0.0000000e+00   0.0000000e+00   3.8532448e-08   1.5713164e-07   0.0000000e+00   0.0000000e+00   0.0000000e+00   0.0000000e+00   3.5825079e-08   0.0000000e+00   0.0000000e+00   6.0044234e-05   0.0000000e+00   0.0000000e+00   0.0000000e+00   3.0347009e-07   0.0000000e+00   4.4856080e-12   0.0000000e+00   2.4161143e-08   1.0856920e-06   0.0000000e+00   0.0000000e+00   1.4010361e-09   2.5719967e-07   1.5259387e-08   0.0000000e+00   1.5395560e-08   4.1039638e-08   2.1818673e-08   0.0000000e+00   0.0000000e+00   9.9001807e-03   1.0056944e-07   0.0000000e+00   8.5525086e-07   1.4700902e-06   1.5717779e-04   0.0000000e+00   1.2256279e-09   0.0000000e+00   0.0000000e+00   3.6380520e-08   0.0000000e+00   1.0478348e-02   4.0724713e-09   0.0000000e+00   2.1649958e-08   3.0788987e-07   8.6153913e-09   1.5489951e-08   0.0000000e+00   2.0998486e-08   0.0000000e+00   0.0000000e+00   1.0756655e-07   2.4052003e-08   9.1220671e-06   1.5643846e-07   0.0000000e+00   1.7367400e-02   0.0000000e+00   0.0000000e+00   0.0000000e+00   1.9806915e-08   0.0000000e+00   0.0000000e+00   0.0000000e+00   0.0000000e+00   1.0199525e-06   0.0000000e+00   8.5354079e-06
   0.0000000e+00   1.0887742e-04   2.4266029e-05   0.0000000e+00   0.0000000e+00   6.3675547e-05   0.0000000e+00   2.7465154e-06   5.2695897e-08   0.0000000e+00   1.9874783e-01   3.4697380e-07   2.2098429e-01   0.0000000e+00   3.5575873e-08   3.2948337e-08   5.4198113e-08   1.7969459e-08   0.0000000e+00   3.1932120e-08   0.0000000e+00   2.2721215e-01   0.0000000e+00   3.3314355e-06   2.3032757e-08   0.0000000e+00   5.5689924e-08   1.8610015e-08   2.4889916e-08   0.0000000e+00   0.0000000e+00   0.0000000e+00   0.0000000e+00   2.3315195e-01   8.9067568e-08   0.0000000e+00   0.0000000e+00   0.0000000e+00   0.0000000e+00   0.0000000e+00   1.5787112e-07   7.0965936e-08   0.0000000e+00   4.3785583e-08   2.2811134e-01   0.0000000e+00   0.0000000e+00   0.0000000e+00   0.0000000e+00   1.3510778e-07   0.0000000e+00   0.0000000e+00   0.0000000e+00   0.0000000e+00   0.0000000e+00   0.0000000e+00   5.0330335e-07   0.0000000e+00   0.0000000e+00   2.1043925e-08   0.0000000e+00   8.3417879e-07   2.4559565e-08   3.1926712e-08   3.9625510e-08   1.7915871e-04   5.2721065e-05   4.2293821e-06   0.0000000e+00   3.0587540e-08   0.0000000e+00   7.6714614e-09   0.0000000e+00   1.9070286e-07   0.0000000e+00   0.0000000e+00   9.7392040e-08   0.0000000e+00   0.0000000e+00   0.0000000e+00   0.0000000e+00   0.0000000e+00   1.9783552e-07   0.0000000e+00   1.3743778e-07   0.0000000e+00   6.1065424e-05   0.0000000e+00   3.4423170e-08   0.0000000e+00   1.1127319e-07   4.2752180e-08   4.5929355e-08   0.0000000e+00   1.9132675e-01   0.0000000e+00   0.0000000e+00   0.0000000e+00   0.0000000e+00   1.6404083e-07   2.3158373e-01   4.9088270e-08   0.0000000e+00   0.0000000e+00   1.6374228e-08   3.6440643e-08   1.4407231e-08   0.0000000e+00   0.0000000e+00   0.0000000e+00   0.0000000e+00   5.0549161e-08   0.0000000e+00   2.2087778e-01   2.0065958e-01   9.2584477e-08   0.0000000e+00   0.0000000e+00   0.0000000e+00   2.2523241e-01   1.8620232e-01   0.0000000e+00   3.3647419e-08   5.7935111e-08   0.0000000e+00   0.0000000e+00   1.2351138e-07   1.1749506e-07   3.6259495e-08   0.0000000e+00   1.3998683e-01   1.7535803e-07   1.2590175e-07   0.0000000e+00   4.5934539e-08   0.0000000e+00   1.4761294e-07   1.1529431e-07   1.5118916e-05   0.0000000e+00   0.0000000e+00   1.7059607e-07   2.2179469e-07   6.0461351e-07   0.0000000e+00   0.0000000e+00   0.0000000e+00   0.0000000e+00   0.0000000e+00   9.0867261e-08   7.9682144e-08   0.0000000e+00   0.0000000e+00   0.0000000e+00   1.9599706e-07   1.5185345e-08   7.1694732e-08   8.9859771e-07   0.0000000e+00   0.0000000e+00   7.5358697e-08   9.4539710e-08   0.0000000e+00   0.0000000e+00   1.0308258e-05   0.0000000e+00   0.0000000e+00   5.7077649e-08   1.9874247e-01   0.0000000e+00   0.0000000e+00   0.0000000e+00   2.0413302e-01   5.1100869e-07   2.0656978e-01   0.0000000e+00   3.5268011e-08   0.0000000e+00   2.2343524e-08   3.0858125e-08   0.0000000e+00   2.1578816e-08   0.0000000e+00   0.0000000e+00   3.9642804e-08   1.5580166e-01   1.9865555e-01   0.0000000e+00   0.0000000e+00   0.0000000e+00   0.0000000e+00   0.0000000e+00   0.0000000e+00   0.0000000e+00   0.0000000e+00   1.7260095e-07   2.9120226e-08   6.4656305e-08   1.8931792e-08   2.1981443e-08   3.7829417e-08   0.0000000e+00   4.1362760e-08   1.9622657e-01   2.2866835e-01   0.0000000e+00   0.0000000e+00   1.6675759e-01   9.1635663e-08   0.0000000e+00   2.9542893e-07   2.1312761e-01   1.9764475e-01   2.8980515e-08   0.0000000e+00   2.9816823e-08   8.8618502e-09   2.2809011e-01   0.0000000e+00   3.1911354e-08   3.7018825e-08   8.7440889e-08   0.0000000e+00   5.0520409e-06   1.8211025e-07   2.4044045e-06   3.0268033e-08   3.3300652e-08   2.7383129e-08   0.0000000e+00   9.1689321e-08   3.1719015e-08   7.9524308e-08   2.1034866e-01   0.0000000e+00   3.4553005e-08   0.0000000e+00   3.9572412e-08   0.0000000e+00   0.0000000e+00   0.0000000e+00   0.0000000e+00   4.7605073e-06   4.7600056e-08   2.2166357e-01   0.0000000e+00   5.8599389e-09   1.1583770e-07   0.0000000e+00   0.0000000e+00   3.4060156e-07   0.0000000e+00   2.1294424e-07   9.8580541e-08   2.2045660e-01   4.3353921e-08   0.0000000e+00   1.9689784e-08   0.0000000e+00   3.6919754e-08   5.1064478e-08   0.0000000e+00   7.3181741e-08   0.0000000e+00   1.9634362e-01   0.0000000e+00   0.0000000e+00   2.5247647e-07   7.3662129e-08   0.0000000e+00   0.0000000e+00   0.0000000e+00   0.0000000e+00   0.0000000e+00   0.0000000e+00   1.9327548e-04   5.6303765e-05   1.0379230e-07   8.2830668e-08   4.2917295e-08   1.8499334e-07   0.0000000e+00   0.0000000e+00   3.3165491e-08   2.2444715e-01   0.0000000e+00   0.0000000e+00   0.0000000e+00   0.0000000e+00   9.2425795e-08   1.6719179e-07   0.0000000e+00   0.0000000e+00   2.2885791e-08   0.0000000e+00   3.3760346e-08   0.0000000e+00   0.0000000e+00   3.2208631e-08   1.5100547e-04   5.4700157e-05   2.2313655e-08   0.0000000e+00   2.9819642e-08   0.0000000e+00   4.4408059e-04   2.0116091e-01   6.1289559e-05   6.3423618e-07   2.4420836e-08   2.4064525e-06   6.3491790e-07   0.0000000e+00   0.0000000e+00   0.0000000e+00   2.3005894e-08   3.6845270e-08   0.0000000e+00   4.5424415e-08   0.0000000e+00   1.2427736e-03   0.0000000e+00   9.7710957e-05
   0.0000000e+00   0.0000000e+00   0.0000000e+00   0.0000000e+00   0.0000000e+00   0.0000000e+00   0.0000000e+00   0.0000000e+00   0.0000000e+00   0.0000000e+00   0.0000000e+00   0.0000000e+00   0.0000000e+00   6.5916633e-01   0.0000000e+00   0.0000000e+00   0.0000000e+00   0.0000000e+00   0.0000000e+00   0.0000000e+00   0.0000000e+00   0.0000000e+00   0.0000000e+00   0.0000000e+00   0.0000000e+00   0.0000000e+00   0.0000000e+00   0.0000000e+00   0.0000000e+00   0.0000000e+00   0.0000000e+00   6.5750810e-01   0.0000000e+00   0.0000000e+00   0.0000000e+00   0.0000000e+00   0.0000000e+00   0.0000000e+00   6.5997465e-01   0.0000000e+00   0.0000000e+00   0.0000000e+00   6.5472724e-01   0.0000000e+00   0.0000000e+00   0.0000000e+00   0.0000000e+00   0.0000000e+00   0.0000000e+00   0.0000000e+00   0.0000000e+00   0.0000000e+00   0.0000000e+00   1.0789544e-08   0.0000000e+00   0.0000000e+00   0.0000000e+00   0.0000000e+00   0.0000000e+00   0.0000000e+00   0.0000000e+00   0.0000000e+00   0.0000000e+00   0.0000000e+00   0.0000000e+00   0.0000000e+00   0.0000000e+00   0.0000000e+00   0.0000000e+00   0.0000000e+00   4.2137480e-08   0.0000000e+00   0.0000000e+00   0.0000000e+00   0.0000000e+00   0.0000000e+00   0.0000000e+00   0.0000000e+00   0.0000000e+00   0.0000000e+00   0.0000000e+00   0.0000000e+00   0.0000000e+00   0.0000000e+00   0.0000000e+00   6.1707265e-01   0.0000000e+00   0.0000000e+00   0.0000000e+00   0.0000000e+00   0.0000000e+00   0.0000000e+00   0.0000000e+00   0.0000000e+00   0.0000000e+00   6.5022681e-01   0.0000000e+00   0.0000000e+00   0.0000000e+00   0.0000000e+00   0.0000000e+00   0.0000000e+00   0.0000000e+00   1.8892535e-08   0.0000000e+00   0.0000000e+00   0.0000000e+00   0.0000000e+00   0.0000000e+00   0.0000000e+00   0.0000000e+00   0.0000000e+00   0.0000000e+00   0.0000000e+00   0.0000000e+00   0.0000000e+00   0.0000000e+00   0.0000000e+00   0.0000000e+00   0.0000000e+00   0.0000000e+00   0.0000000e+00   0.0000000e+00   0.0000000e+00   0.0000000e+00   0.0000000e+00   0.0000000e+00   0.0000000e+00   0.0000000e+00   6.0526410e-01   0.0000000e+00   0.0000000e+00   0.0000000e+00   0.0000000e+00   0.0000000e+00   0.0000000e+00   0.0000000e+00   0.0000000e+00   0.0000000e+00   0.0000000e+00   0.0000000e+00   0.0000000e+00   0.0000000e+00   0.0000000e+00   0.0000000e+00   0.0000000e+00   0.0000000e+00   0.0000000e+00   0.0000000e+00   0.0000000e+00   0.0000000e+00   0.0000000e+00   0.0000000e+00   0.0000000e+00   0.0000000e+00   0.0000000e+00   0.0000000e+00   0.0000000e+00   0.0000000e+00   0.0000000e+00   0.0000000e+00   0.0000000e+00   0.0000000e+00   0.0000000e+00   0.0000000e+00   0.0000000e+00   0.0000000e+00   0.0000000e+00   0.0000000e+00   0.0000000e+00   0.0000000e+00   0.0000000e+00   0.0000000e+00   0.0000000e+00   0.0000000e+00   0.0000000e+00   0.0000000e+00   0.0000000e+00   0.0000000e+00   0.0000000e+00   0.0000000e+00   0.0000000e+00   0.0000000e+00   0.0000000e+00   0.0000000e+00   0.0000000e+00   0.0000000e+00   0.0000000e+00   0.0000000e+00   0.0000000e+00   0.0000000e+00   0.0000000e+00   0.0000000e+00   0.0000000e+00   0.0000000e+00   0.0000000e+00   0.0000000e+00   0.0000000e+00   0.0000000e+00   0.0000000e+00   0.0000000e+00   0.0000000e+00   0.0000000e+00   0.0000000e+00   0.0000000e+00   0.0000000e+00   0.0000000e+00   0.0000000e+00   0.0000000e+00   0.0000000e+00   0.0000000e+00   0.0000000e+00   0.0000000e+00   0.0000000e+00   0.0000000e+00   0.0000000e+00   0.0000000e+00   0.0000000e+00   0.0000000e+00   0.0000000e+00   0.0000000e+00   0.0000000e+00   0.0000000e+00   0.0000000e+00   0.0000000e+00   0.0000000e+00   0.0000000e+00   0.0000000e+00   0.0000000e+00   0.0000000e+00   0.0000000e+00   0.0000000e+00   0.0000000e+00   0.0000000e+00   0.0000000e+00   0.0000000e+00   0.0000000e+00   0.0000000e+00   0.0000000e+00   0.0000000e+00   0.0000000e+00   0.0000000e+00   0.0000000e+00   0.0000000e+00   0.0000000e+00   6.6164824e-01   0.0000000e+00   0.0000000e+00   0.0000000e+00   0.0000000e+00   0.0000000e+00   0.0000000e+00   0.0000000e+00   0.0000000e+00   0.0000000e+00   0.0000000e+00   0.0000000e+00   0.0000000e+00   0.0000000e+00   0.0000000e+00   0.0000000e+00   0.0000000e+00   0.0000000e+00   0.0000000e+00   0.0000000e+00   0.0000000e+00   3.0118934e-10   0.0000000e+00   0.0000000e+00   0.0000000e+00   0.0000000e+00   0.0000000e+00   0.0000000e+00   0.0000000e+00   0.0000000e+00   0.0000000e+00   0.0000000e+00   0.0000000e+00   0.0000000e+00   0.0000000e+00   0.0000000e+00   0.0000000e+00   0.0000000e+00   0.0000000e+00   0.0000000e+00   0.0000000e+00   0.0000000e+00   0.0000000e+00   0.0000000e+00   0.0000000e+00   0.0000000e+00   0.0000000e+00   3.1195219e-05   0.0000000e+00   0.0000000e+00   0.0000000e+00   0.0000000e+00   0.0000000e+00   0.0000000e+00   0.0000000e+00   0.0000000e+00   0.0000000e+00   0.0000000e+00   0.0000000e+00   0.0000000e+00   0.0000000e+00   0.0000000e+00   0.0000000e+00   0.0000000e+00   0.0000000e+00   0.0000000e+00   0.0000000e+00   0.0000000e+00   0.0000000e+00   0.0000000e+00   0.0000000e+00   0.0000000e+00   0.0000000e+00   0.0000000e+00   0.0000000e+00   0.0000000e+00   0.0000000e+00   0.0000000e+00
   0.0000000e+00   0.0000000e+00   0.0000000e+00   0.0000000e+00   0.0000000e+00   1.7062165e-03   8.0917138e-09   0.0000000e+00   1.4974329e-01   3.1952402e-08   0.0000000e+00   0.0000000e+00   0.0000000e+00   0.0000000e+00   2.2674609e-01   2.2669523e-01   0.0000000e+00   0.0000000e+00   0.0000000e+00   1.7301181e-01   0.0000000e+00   5.0703051e-08   0.0000000e+00   1.9138545e-06   1.5765771e-01   1.1987954e-08   0.0000000e+00   0.0000000e+00   1.6205548e-01   0.0000000e+00   0.0000000e+00   0.0000000e+00   0.0000000e+00   1.9769370e-08   1.3462176e-01   0.0000000e+00   0.0000000e+00   0.0000000e+00   0.0000000e+00   0.0000000e+00   0.0000000e+00   0.0000000e+00   0.0000000e+00   0.0000000e+00   0.0000000e+00   8.8091080e-06   0.0000000e+00   0.0000000e+00   0.0000000e+00   1.0282676e-06   0.0000000e+00   0.0000000e+00   0.0000000e+00   7.3948061e-05   0.0000000e+00   7.3747847e-09   0.0000000e+00   0.0000000e+00   1.8338918e-08   3.9908817e-02   0.0000000e+00   5.5451699e-07   3.5932101e-02   1.7389004e-01   1.5847291e-01   0.0000000e+00   0.0000000e+00   0.0000000e+00   0.0000000e+00   1.5093488e-01   8.1261295e-05   2.4196982e-03   0.0000000e+00   0.0000000e+00   0.0000000e+00   0.0000000e+00   2.2247023e-07   5.3601132e-09   0.0000000e+00   0.0000000e+00   0.0000000e+00   0.0000000e+00   0.0000000e+00   0.0000000e+00   0.0000000e+00   0.0000000e+00   0.0000000e+00   0.0000000e+00   1.5221515e-01   0.0000000e+00   1.3196742e-01   2.1414721e-01   0.0000000e+00   7.0435813e-07   1.9180853e-08   0.0000000e+00   3.5903212e-07   0.0000000e+00   0.0000000e+00   6.5283244e-07   6.6030790e-08   1.6207901e-01   0.0000000e+00   0.0000000e+00   0.0000000e+00   1.6140629e-01   1.5263539e-01   0.0000000e+00   0.0000000e+00   0.0000000e+00   6.2044276e-08   1.5632492e-01   0.0000000e+00   2.6600769e-07   3.5034424e-08   1.3714187e-01   0.0000000e+00   0.0000000e+00   0.0000000e+00   1.5961882e-07   2.8236053e-07   0.0000000e+00   2.3012141e-01   0.0000000e+00   0.0000000e+00   0.0000000e+00   2.5158510e-02   1.3141919e-01   1.5797770e-01   0.0000000e+00   0.0000000e+00   0.0000000e+00   1.5415718e-01   0.0000000e+00   1.8708254e-07   6.8787230e-09   1.3061986e-01   0.0000000e+00   0.0000000e+00   0.0000000e+00   0.0000000e+00   1.5790386e-01   1.5760093e-01   0.0000000e+00   0.0000000e+00   0.0000000e+00   0.0000000e+00   0.0000000e+00   3.8082286e-08   2.2493284e-01   0.0000000e+00   0.0000000e+00   0.0000000e+00   1.2676308e-05   7.9571643e-05   5.3693506e-02   1.2527557e-01   0.0000000e+00   0.0000000e+00   0.0000000e+00   0.0000000e+00   1.2393154e-01   0.0000000e+00   0.0000000e+00   7.6680998e-08   5.9369815e-09   0.0000000e+00   0.0000000e+00   0.0000000e+00   0.0000000e+00   0.0000000e+00   0.0000000e+00   0.0000000e+00   1.3172994e-01   0.0000000e+00   0.0000000e+00   1.5756647e-01   0.0000000e+00   0.0000000e+00   1.7380986e-01   4.5469133e-05   1.7740700e-01   0.0000000e+00   0.0000000e+00   0.0000000e+00   0.0000000e+00   2.3595699e-08   8.7333257e-08   0.0000000e+00   9.3937271e-09   5.1381126e-08   0.0000000e+00   0.0000000e+00   0.0000000e+00   0.0000000e+00   0.0000000e+00   1.7709976e-01   0.0000000e+00   2.8753890e-02   1.6000914e-01   0.0000000e+00   0.0000000e+00   1.5559434e-01   1.1617511e-07   5.2611477e-08   0.0000000e+00   7.1354408e-07   0.0000000e+00   5.0758810e-07   0.0000000e+00   1.1227892e-07   5.5916487e-07   2.3592483e-08   1.7656150e-01   0.0000000e+00   1.7593975e-01   0.0000000e+00   0.0000000e+00   0.0000000e+00   1.7450938e-01   1.7478604e-01   1.3761048e-01   0.0000000e+00   0.0000000e+00   1.4975565e-01   0.0000000e+00   1.7567810e-01   1.5872006e-01   1.7673732e-01   0.0000000e+00   1.3656691e-01   0.0000000e+00   0.0000000e+00   0.0000000e+00   0.0000000e+00   1.6931758e-01   0.0000000e+00   0.0000000e+00   0.0000000e+00   0.0000000e+00   0.0000000e+00   0.0000000e+00   1.2329342e-07   0.0000000e+00   0.0000000e+00   0.0000000e+00   0.0000000e+00   0.0000000e+00   0.0000000e+00   0.0000000e+00   5.1963849e-07   0.0000000e+00   0.0000000e+00   1.3603021e-01   1.7449616e-07   0.0000000e+00   0.0000000e+00   2.1242035e-02   0.0000000e+00   1.5678191e-01   3.7462798e-02   0.0000000e+00   0.0000000e+00   0.0000000e+00   0.0000000e+00   0.0000000e+00   7.0998982e-06   0.0000000e+00   5.0004739e-07   0.0000000e+00   0.0000000e+00   0.0000000e+00   0.0000000e+00   0.0000000e+00   0.0000000e+00   8.4085741e-05   9.6593538e-05   3.7975290e-02   2.0746920e-01   1.4780621e-01   1.5236183e-01   0.0000000e+00   0.0000000e+00   0.0000000e+00   5.2338866e-07   0.0000000e+00   3.8388952e-08   0.0000000e+00   0.0000000e+00   0.0000000e+00   1.5897696e-03   0.0000000e+00   0.0000000e+00   2.0039958e-05   0.0000000e+00   0.0000000e+00   0.0000000e+00   0.0000000e+00   1.7400800e-01   1.4989394e-04   1.0073794e-04   1.7608079e-01   0.0000000e+00   1.7528300e-01   0.0000000e+00   0.0000000e+00   3.1831587e-08   2.3686731e-04   0.0000000e+00   3.6634882e-04   0.0000000e+00   0.0000000e+00   0.0000000e+00   0.0000000e+00   0.0000000e+00   1.5443364e-01   0.0000000e+00   0.0000000e+00   0.0000000e+00   0.0000000e+00   1.6576076e-06   0.0000000e+00   0.0000000e+00
   0.0000000e+00   0.0000000e+00   0.0000000e+00   0.0000000e+00   0.0000000e+00   1.7239393e-03   3.1939075e-08   0.0000000e+00   1.4928948e-01   6.8585820e-08   0.0000000e+00   0.0000000e+00   0.0000000e+00   0.0000000e+00   2.2670985e-01   2.2726393e-01   0.0000000e+00   0.0000000e+00   0.0000000e+00   1.7448767e-01   0.0000000e+00   5.0181206e-08   0.0000000e+00   1.9109348e-06   1.5859042e-01   3.7290017e-08   0.0000000e+00   0.0000000e+00   1.6310607e-01   0.0000000e+00   0.0000000e+00   0.0000000e+00   0.0000000e+00   1.9244793e-08   1.3594988e-01   0.0000000e+00   0.0000000e+00   0.0000000e+00   0.0000000e+00   0.0000000e+00   0.0000000e+00   0.0000000e+00   0.0000000e+00   0.0000000e+00   0.0000000e+00   8.8738389e-06   0.0000000e+00   0.0000000e+00   0.0000000e+00   8.9198512e-07   0.0000000e+00   0.0000000e+00   0.0000000e+00   7.3528128e-05   0.0000000e+00   3.0297809e-08   0.0000000e+00   0.0000000e+00   3.9110801e-08   3.9468123e-02   0.0000000e+00   5.5521862e-07   3.5570492e-02   1.7542303e-01   1.5992350e-01   0.0000000e+00   0.0000000e+00   0.0000000e+00   0.0000000e+00   1.5177107e-01   8.1113969e-05   2.4546388e-03   0.0000000e+00   0.0000000e+00   0.0000000e+00   0.0000000e+00   2.2856713e-07   2.1864822e-08   0.0000000e+00   0.0000000e+00   0.0000000e+00   0.0000000e+00   0.0000000e+00   0.0000000e+00   0.0000000e+00   0.0000000e+00   0.0000000e+00   0.0000000e+00   1.5403581e-01   0.0000000e+00   1.3325248e-01   2.1495934e-01   0.0000000e+00   6.9048367e-07   1.8974082e-08   0.0000000e+00   4.0042694e-07   0.0000000e+00   0.0000000e+00   4.0728044e-07   6.5413178e-08   1.6330329e-01   0.0000000e+00   0.0000000e+00   0.0000000e+00   1.6250741e-01   1.5370533e-01   0.0000000e+00   0.0000000e+00   0.0000000e+00   5.9387848e-08   1.5747985e-01   0.0000000e+00   2.6057784e-07   3.4692416e-08   1.3885876e-01   0.0000000e+00   0.0000000e+00   0.0000000e+00   1.5872210e-07   2.8101111e-07   0.0000000e+00   2.3043722e-01   0.0000000e+00   0.0000000e+00   0.0000000e+00   2.5003113e-02   1.3287512e-01   1.5955975e-01   0.0000000e+00   0.0000000e+00   0.0000000e+00   1.5416008e-01   0.0000000e+00   1.1044809e-07   2.8259840e-08   1.3193089e-01   0.0000000e+00   0.0000000e+00   0.0000000e+00   0.0000000e+00   1.5871602e-01   1.5761481e-01   0.0000000e+00   0.0000000e+00   0.0000000e+00   0.0000000e+00   0.0000000e+00   8.1504047e-08   2.2529524e-01   0.0000000e+00   0.0000000e+00   0.0000000e+00   1.2813575e-05   2.6961529e-04   5.3198179e-02   1.2625509e-01   0.0000000e+00   0.0000000e+00   0.0000000e+00   0.0000000e+00   1.2520467e-01   0.0000000e+00   0.0000000e+00   7.8727750e-08   2.4217967e-08   0.0000000e+00   0.0000000e+00   0.0000000e+00   0.0000000e+00   0.0000000e+00   0.0000000e+00   0.0000000e+00   1.3299057e-01   0.0000000e+00   0.0000000e+00   1.5913905e-01   0.0000000e+00   0.0000000e+00   1.7533803e-01   4.6699752e-05   1.7951066e-01   0.0000000e+00   0.0000000e+00   0.0000000e+00   0.0000000e+00   2.3365698e-08   8.3320583e-08   0.0000000e+00   2.9548167e-08   8.0672767e-08   0.0000000e+00   0.0000000e+00   0.0000000e+00   0.0000000e+00   0.0000000e+00   1.7858227e-01   0.0000000e+00   2.8541723e-02   1.6209723e-01   0.0000000e+00   0.0000000e+00   1.5753005e-01   1.1259451e-07   5.2062677e-08   0.0000000e+00   7.2225331e-07   0.0000000e+00   3.5892336e-07   0.0000000e+00   1.1431069e-07   5.5101552e-07   2.3412034e-08   1.7802656e-01   0.0000000e+00   1.7746001e-01   0.0000000e+00   0.0000000e+00   0.0000000e+00   1.7601669e-01   1.7621323e-01   1.3900220e-01   0.0000000e+00   0.0000000e+00   1.4967904e-01   0.0000000e+00   1.7714945e-01   1.6038701e-01   1.7826119e-01   0.0000000e+00   1.3795219e-01   0.0000000e+00   0.0000000e+00   0.0000000e+00   0.0000000e+00   1.7050525e-01   0.0000000e+00   0.0000000e+00   0.0000000e+00   0.0000000e+00   0.0000000e+00   0.0000000e+00   1.2514319e-07   0.0000000e+00   0.0000000e+00   0.0000000e+00   0.0000000e+00   0.0000000e+00   0.0000000e+00   0.0000000e+00   5.2820742e-07   0.0000000e+00   0.0000000e+00   1.3718932e-01   1.7244288e-07   0.0000000e+00   0.0000000e+00   2.1097782e-02   0.0000000e+00   1.5843228e-01   3.7078650e-02   0.0000000e+00   0.0000000e+00   0.0000000e+00   0.0000000e+00   0.0000000e+00   7.1533319e-06   0.0000000e+00   3.6847919e-07   0.0000000e+00   0.0000000e+00   0.0000000e+00   0.0000000e+00   0.0000000e+00   0.0000000e+00   8.1596278e-05   1.0185940e-04   3.7520109e-02   2.0802124e-01   1.4943216e-01   1.5225913e-01   0.0000000e+00   0.0000000e+00   0.0000000e+00   5.0072895e-07   0.0000000e+00   3.9646611e-08   0.0000000e+00   0.0000000e+00   0.0000000e+00   1.0565028e-03   0.0000000e+00   0.0000000e+00   2.0417435e-05   0.0000000e+00   0.0000000e+00   0.0000000e+00   0.0000000e+00   1.7550319e-01   1.4637819e-04   1.0229266e-04   1.7820308e-01   0.0000000e+00   1.7677360e-01   0.0000000e+00   0.0000000e+00   3.1542801e-08   2.3752235e-04   0.0000000e+00   3.6999243e-04   0.0000000e+00   0.0000000e+00   0.0000000e+00   0.0000000e+00   0.0000000e+00   1.5518084e-01   0.0000000e+00   0.0000000e+00   0.0000000e+00   0.0000000e+00   1.6193305e-06   0.0000000e+00   0.0000000e+00
   0.0000000e+00   1.3309606e-09   2.9580009e-10   0.0000000e+00   1.5802183e-08   1.3053526e-09   1.3776782e-06   9.2016456e-03   2.7315436e-08   1.6688338e-06   8.4728113e-11   1.4810125e-02   3.7022436e-11   0.0000000e+00   2.5613066e-08   2.7079036e-08   1.2876094e-01   7.7329009e-05   0.0000000e+00   2.6956491e-08   1.7347500e-06   1.2481851e-08   0.0000000e+00   1.1260377e-02   4.1784801e-08   2.4295078e-06   4.9512492e-10   3.6092092e-02   4.1611399e-08   0.0000000e+00   1.1971182e-06   0.0000000e+00   2.4216263e-06   1.0732260e-08   2.7494294e-08   0.0000000e+00   0.0000000e+00   1.4267062e-06   0.0000000e+00   0.0000000e+00   8.9035951e-03   1.0339309e-04   0.0000000e+00   8.8806537e-03   3.4377799e-11   2.5475430e-06   1.9160452e-06   2.7072408e-06   0.0000000e+00   9.6521840e-11   0.0000000e+00   0.0000000e+00   1.0705398e-04   0.0000000e+00   7.9922890e-09   1.3171283e-06   8.7775894e-03   0.0000000e+00   1.6874497e-06   0.0000000e+00   1.2717809e-06   6.7535450e-03   0.0000000e+00   2.6189320e-08   4.1398343e-08   1.1670646e-06   2.7445492e-05   9.0065095e-11   0.0000000e+00   5.5008211e-08   1.0673784e-06   2.4258218e-10   6.5918451e-07   3.6182661e-04   0.0000000e+00   7.5099496e-09   1.1166232e-03   1.3438687e-06   0.0000000e+00   0.0000000e+00   3.2457460e-05   2.1129409e-06   6.4335355e-04   1.0033625e-07   1.7090896e-02   0.0000000e+00   8.8887293e-10   0.0000000e+00   4.5999800e-08   0.0000000e+00   3.2547748e-08   3.3788955e-08   0.0000000e+00   0.0000000e+00   1.0247761e-08   0.0000000e+00   2.2667906e-06   0.0000000e+00   0.0000000e+00   3.6268444e-10   1.4738598e-08   3.2518705e-08   0.0000000e+00   0.0000000e+00   0.0000000e+00   4.1383106e-08   3.1700914e-08   1.0152335e-06   5.9817159e-08   0.0000000e+00   0.0000000e+00   3.3034558e-08   0.0000000e+00   2.6992845e-08   3.4838072e-09   5.3079719e-08   0.0000000e+00   0.0000000e+00   1.7240718e-07   1.1418657e-08   1.3792593e-08   0.0000000e+00   2.6469795e-08   2.6581923e-02   0.0000000e+00   0.0000000e+00   0.0000000e+00   3.4562395e-08   4.4249744e-08   0.0000000e+00   2.8618785e-09   8.3754632e-09   2.2565968e-08   7.9167115e-09   2.4296371e-10   1.2947289e-06   3.4379042e-08   4.3649304e-11   1.3106841e-07   0.0000000e+00   0.0000000e+00   2.5714766e-08   3.6931549e-08   1.3297692e-06   0.0000000e+00   0.0000000e+00   0.0000000e+00   1.5066005e-06   1.7042995e-06   2.6803766e-08   1.2655603e-09   0.0000000e+00   0.0000000e+00   2.0565068e-06   1.4863866e-08   0.0000000e+00   2.9965002e-08   1.0448084e-02   0.0000000e+00   0.0000000e+00   0.0000000e+00   3.5633884e-08   0.0000000e+00   0.0000000e+00   8.8316589e-03   1.3140299e-06   9.0910269e-08   0.0000000e+00   5.3767668e-09   0.0000000e+00   3.5102626e-09   0.0000000e+00   3.9144865e-11   3.4981053e-08   1.2903931e-10   1.3248220e-06   4.1460566e-08   0.0000000e+00   0.0000000e+00   2.7018878e-08   0.0000000e+00   1.9202084e-08   0.0000000e+00   0.0000000e+00   8.2108573e-03   6.2521808e-11   3.2739408e-09   0.0000000e+00   2.0806411e-06   2.6252046e-06   1.3267436e-06   0.0000000e+00   0.0000000e+00   0.0000000e+00   0.0000000e+00   8.5819598e-03   2.5951293e-08   1.0376107e-02   0.0000000e+00   4.1628181e-08   0.0000000e+00   2.0776236e-07   3.2127923e-08   4.1000965e-09   1.3734571e-08   0.0000000e+00   4.3501124e-07   4.0716681e-11   5.0387302e-11   0.0000000e+00   6.3384577e-03   2.0571612e-08   9.2285902e-09   2.8417637e-08   0.0000000e+00   2.5972812e-08   2.3609268e-02   6.1297892e-09   2.0170024e-06   2.7442523e-08   2.6431168e-08   3.2055813e-08   5.6522373e-05   9.4409732e-11   2.7989066e-08   0.0000000e+00   2.6356471e-08   4.1624439e-08   2.4787850e-08   1.8337101e-06   3.1660052e-08   3.8756334e-02   3.3042459e-11   3.7330580e-11   0.0000000e+00   3.0341864e-08   0.0000000e+00   6.0208280e-05   0.0000000e+00   0.0000000e+00   1.4520708e-07   0.0000000e+00   8.2310716e-03   7.6569050e-11   1.4835993e-08   0.0000000e+00   0.0000000e+00   7.6555363e-03   0.0000000e+00   0.0000000e+00   7.9126986e-03   0.0000000e+00   9.6050790e-10   2.8850228e-08   3.1772923e-08   0.0000000e+00   0.0000000e+00   0.0000000e+00   0.0000000e+00   4.7230250e-08   0.0000000e+00   0.0000000e+00   6.6618824e-05   0.0000000e+00   1.6044316e-11   0.0000000e+00   2.7652310e-07   4.1343855e-11   2.0796361e-10   0.0000000e+00   2.8011427e-08   1.2360160e-06   0.0000000e+00   3.1444726e-08   5.6337454e-08   4.3322228e-07   5.0167818e-09   0.0000000e+00   2.5074393e-08   3.7067773e-08   3.0339869e-08   0.0000000e+00   0.0000000e+00   9.0013576e-03   1.1710191e-08   0.0000000e+00   6.4519386e-06   1.7423709e-05   7.9335990e-05   9.5705556e-09   5.4177775e-10   2.2767980e-09   0.0000000e+00   1.2529026e-09   0.0000000e+00   9.5197330e-03   1.1711277e-06   0.0000000e+00   2.7248841e-08   4.5720826e-07   9.9268088e-10   1.9335691e-08   0.0000000e+00   2.6321258e-08   0.0000000e+00   1.2429458e-09   4.5667395e-09   4.6808763e-09   2.6687545e-05   7.3864379e-08   0.0000000e+00   1.5478964e-02   0.0000000e+00   0.0000000e+00   0.0000000e+00   4.0024231e-08   2.4344930e-10   0.0000000e+00   5.9959454e-11   0.0000000e+00   3.8392415e-07   0.0000000e+00   1.5050109e-05
   0.0000000e+00   3.8370375e-08   1.0870377e-07   0.0000000e+00   4.6987114e-06   6.2316680e-10   3.5612200e-08   3.4848384e-05   8.5972918e-10   9.0756148e-08   6.3838652e-08   1.4831433e-05   3.5611378e-08   2.8475885e-09   4.8397912e-10   5.1041172e-10   1.4205849e-04   3.6305857e-01   0.0000000e+00   7.6854680e-10   2.3393582e-07   3.8612454e-08   0.0000000e+00   4.0544047e-05   1.3995179e-09   3.0644723e-08   8.0211619e-13   2.0416060e-05   1.5834130e-09   0.0000000e+00   0.0000000e+00   3.0385901e-09   4.6412479e-08   4.8488240e-08   5.1544819e-10   0.0000000e+00   0.0000000e+00   0.0000000e+00   3.2351400e-09   0.0000000e+00   6.9357852e-06   3.2846083e-03   3.1855498e-09   3.4502448e-05   4.6545146e-08   2.9392656e-05   1.7218123e-07   0.0000000e+00   0.0000000e+00   8.3279877e-13   0.0000000e+00   0.0000000e+00   8.5245380e-03   1.9485078e-10   0.0000000e+00   3.4239302e-08   1.6720166e-05   0.0000000e+00   1.5317630e-07   1.0787121e-09   9.4681602e-08   4.9896393e-05   1.0480694e-09   9.0347096e-10   7.6589342e-10   7.3689551e-07   1.4900558e-06   7.1662157e-13   0.0000000e+00   1.7256240e-09   6.4861617e-06   2.8872265e-11   2.1781367e-05   1.4087484e-03   0.0000000e+00   0.0000000e+00   6.7256731e-05   2.5006355e-08   0.0000000e+00   0.0000000e+00   2.0706036e-08   1.6614838e-07   2.3160869e-05   1.5092282e-08   5.2479128e-05   1.5371987e-08   6.6738058e-09   0.0000000e+00   1.2806292e-09   0.0000000e+00   6.5621638e-10   1.4398941e-09   0.0000000e+00   0.0000000e+00   3.9941226e-08   1.0414239e-08   3.2443304e-08   0.0000000e+00   0.0000000e+00   1.7829649e-12   3.9722109e-08   3.9805908e-09   0.0000000e+00   0.0000000e+00   0.0000000e+00   2.7020225e-09   6.7448991e-10   0.0000000e+00   2.4891734e-06   0.0000000e+00   0.0000000e+00   8.3257617e-10   0.0000000e+00   3.5596107e-08   3.4287451e-08   1.4588690e-09   0.0000000e+00   0.0000000e+00   2.4445397e-07   3.7361034e-08   3.3649282e-08   0.0000000e+00   5.0758969e-10   2.8038766e-05   0.0000000e+00   0.0000000e+00   7.0218354e-10   7.7992074e-10   1.3455889e-09   2.8183916e-09   2.4866489e-08   0.0000000e+00   8.0599222e-10   0.0000000e+00   4.3798705e-12   3.1936210e-08   8.3138194e-10   0.0000000e+00   2.1639742e-07   0.0000000e+00   0.0000000e+00   7.3883809e-10   1.0804513e-09   2.5313913e-08   0.0000000e+00   0.0000000e+00   0.0000000e+00   9.4508123e-08   1.0800517e-07   5.1898243e-10   6.4272653e-13   0.0000000e+00   0.0000000e+00   4.9282964e-10   5.6317959e-08   1.3231211e-09   1.9457358e-09   1.0142640e-04   0.0000000e+00   0.0000000e+00   0.0000000e+00   4.9606180e-10   0.0000000e+00   0.0000000e+00   2.6915449e-04   2.7190839e-08   4.1394180e-07   0.0000000e+00   3.3430873e-08   0.0000000e+00   2.3302109e-06   0.0000000e+00   3.0956721e-08   1.2031638e-09   3.3955661e-08   5.1195195e-08   1.3401551e-09   0.0000000e+00   0.0000000e+00   7.5899794e-10   0.0000000e+00   5.3446842e-10   0.0000000e+00   0.0000000e+00   1.0605183e-05   4.9160479e-08   3.7328654e-08   0.0000000e+00   2.3873331e-07   2.7705273e-08   4.1252762e-08   0.0000000e+00   0.0000000e+00   0.0000000e+00   0.0000000e+00   6.6104852e-06   7.3765543e-10   1.3595124e-05   7.4921658e-10   9.4962513e-10   0.0000000e+00   3.7900572e-05   8.8478272e-10   3.4242913e-08   3.7708266e-08   0.0000000e+00   3.1850386e-06   1.4003822e-07   3.0939157e-13   0.0000000e+00   7.5228034e-05   4.0199293e-08   3.6774460e-08   1.0642759e-09   0.0000000e+00   6.1841764e-10   1.1486337e-05   3.7477286e-08   3.8233377e-07   8.4408422e-10   7.8009664e-10   7.0931948e-10   2.4472665e-03   2.3067412e-12   5.2387119e-10   0.0000000e+00   7.4709971e-10   8.9685166e-10   1.0218324e-09   0.0000000e+00   1.5414221e-09   4.4792360e-05   6.9051660e-12   3.1005483e-08   0.0000000e+00   9.0168717e-10   0.0000000e+00   9.4695315e-04   0.0000000e+00   0.0000000e+00   6.1223730e-06   0.0000000e+00   3.0533396e-05   0.0000000e+00   3.7206918e-08   2.7641926e-09   0.0000000e+00   2.4339791e-05   0.0000000e+00   0.0000000e+00   5.2882792e-05   0.0000000e+00   5.4093652e-12   5.4522795e-10   3.8896049e-08   0.0000000e+00   0.0000000e+00   2.1627789e-09   0.0000000e+00   7.1177092e-10   1.0074307e-09   0.0000000e+00   1.3988953e-03   0.0000000e+00   3.0549026e-08   0.0000000e+00   1.2480294e-06   0.0000000e+00   4.5371556e-12   0.0000000e+00   3.0375774e-06   3.3819328e-06   0.0000000e+00   0.0000000e+00   2.9960923e-09   6.5132485e-08   2.1529813e-09   3.5580771e-09   3.3270147e-10   1.0777187e-09   6.5827423e-10   0.0000000e+00   0.0000000e+00   9.0980608e-06   3.6910723e-08   0.0000000e+00   5.5829490e-08   2.2863739e-03   3.1424759e-03   2.5985389e-11   0.0000000e+00   0.0000000e+00   7.6997881e-09   9.4336715e-10   0.0000000e+00   9.3411269e-06   0.0000000e+00   0.0000000e+00   8.6922937e-10   2.3925800e-08   7.7917794e-10   8.5399139e-10   0.0000000e+00   7.7806370e-10   0.0000000e+00   6.2906442e-08   4.4018215e-08   8.0352831e-10   2.8803636e-05   6.1548962e-08   0.0000000e+00   1.6759257e-05   0.0000000e+00   0.0000000e+00   0.0000000e+00   1.4378191e-09   3.5278806e-13   0.0000000e+00   0.0000000e+00   0.0000000e+00   2.2997298e-06   0.0000000e+00   2.4977951e-04
   0.0000000e+00   0.0000000e+00   0.0000000e+00   0.0000000e+00   0.0000000e+00   0.0000000e+00   3.4808335e-08   0.0000000e+00   0.0000000e+00   1.0629517e-08   0.0000000e+00   0.0000000e+00   0.0000000e+00   0.0000000e+00   0.0000000e+00   0.0000000e+00   0.0000000e+00   0.0000000e+00   3.5207257e-01   0.0000000e+00   4.9421677e-08   0.0000000e+00   0.0000000e+00   0.0000000e+00   0.0000000e+00   2.5698212e-09   0.0000000e+00   0.0000000e+00   0.0000000e+00   0.0000000e+00   1.4971960e-09   0.0000000e+00   3.3843204e-09   0.0000000e+00   0.0000000e+00   0.0000000e+00   0.0000000e+00   7.7907429e-09   0.0000000e+00   8.4461928e-05   0.0000000e+00   0.0000000e+00   0.0000000e+00   0.0000000e+00   0.0000000e+00   2.5709576e-09   1.2832882e-08   2.9705347e-09   0.0000000e+00   0.0000000e+00   0.0000000e+00   0.0000000e+00   0.0000000e+00   0.0000000e+00   0.0000000e+00   3.3532003e-09   0.0000000e+00   0.0000000e+00   5.6011777e-08   0.0000000e+00   3.5384863e-09   0.0000000e+00   0.0000000e+00   0.0000000e+00   0.0000000e+00   0.0000000e+00   0.0000000e+00   0.0000000e+00   0.0000000e+00   0.0000000e+00   7.6036968e-09   0.0000000e+00   7.1701231e-09   0.0000000e+00   0.0000000e+00   3.5469544e-04   0.0000000e+00   4.9768511e-09   0.0000000e+00   0.0000000e+00   4.6858623e-07   3.1043009e-09   0.0000000e+00   0.0000000e+00   0.0000000e+00   0.0000000e+00   0.0000000e+00   0.0000000e+00   0.0000000e+00   2.4564659e-05   0.0000000e+00   0.0000000e+00   0.0000000e+00   0.0000000e+00   0.0000000e+00   0.0000000e+00   8.9903796e-09   0.0000000e+00   0.0000000e+00   0.0000000e+00   0.0000000e+00   0.0000000e+00   0.0000000e+00   0.0000000e+00   0.0000000e+00   0.0000000e+00   0.0000000e+00   1.3087495e-09   2.0113700e-08   2.9474875e-06   0.0000000e+00   0.0000000e+00   0.0000000e+00   0.0000000e+00   0.0000000e+00   0.0000000e+00   0.0000000e+00   2.7939068e-09   2.2694813e-09   0.0000000e+00   0.0000000e+00   0.0000000e+00   0.0000000e+00   0.0000000e+00   0.0000000e+00   0.0000000e+00   0.0000000e+00   0.0000000e+00   0.0000000e+00   0.0000000e+00   0.0000000e+00   0.0000000e+00   0.0000000e+00   9.4716275e-09   0.0000000e+00   3.2586230e-09   0.0000000e+00   0.0000000e+00   0.0000000e+00   0.0000000e+00   0.0000000e+00   0.0000000e+00   0.0000000e+00   5.1218013e-07   0.0000000e+00   0.0000000e+00   0.0000000e+00   5.5521676e-09   1.2270794e-08   0.0000000e+00   0.0000000e+00   0.0000000e+00   0.0000000e+00   1.2574916e-07   0.0000000e+00   0.0000000e+00   0.0000000e+00   0.0000000e+00   0.0000000e+00   5.4071844e-06   0.0000000e+00   0.0000000e+00   0.0000000e+00   0.0000000e+00   0.0000000e+00   4.9699492e-09   0.0000000e+00   3.7647177e-08   0.0000000e+00   0.0000000e+00   0.0000000e+00   0.0000000e+00   0.0000000e+00   0.0000000e+00   0.0000000e+00   4.6554647e-09   0.0000000e+00   0.0000000e+00   0.0000000e+00   0.0000000e+00   0.0000000e+00   0.0000000e+00   0.0000000e+00   0.0000000e+00   0.0000000e+00   0.0000000e+00   0.0000000e+00   0.0000000e+00   1.8943106e-08   3.3026603e-09   5.2614651e-09   0.0000000e+00   0.0000000e+00   0.0000000e+00   0.0000000e+00   0.0000000e+00   0.0000000e+00   0.0000000e+00   0.0000000e+00   0.0000000e+00   0.0000000e+00   1.4585750e-09   0.0000000e+00   0.0000000e+00   0.0000000e+00   0.0000000e+00   2.1822338e-09   0.0000000e+00   0.0000000e+00   5.5596295e-07   0.0000000e+00   0.0000000e+00   0.0000000e+00   0.0000000e+00   0.0000000e+00   0.0000000e+00   0.0000000e+00   0.0000000e+00   5.3662596e-08   0.0000000e+00   0.0000000e+00   0.0000000e+00   0.0000000e+00   0.0000000e+00   0.0000000e+00   0.0000000e+00   0.0000000e+00   0.0000000e+00   0.0000000e+00   1.7408158e-08   0.0000000e+00   0.0000000e+00   0.0000000e+00   0.0000000e+00   0.0000000e+00   0.0000000e+00   0.0000000e+00   0.0000000e+00   0.0000000e+00   0.0000000e+00   0.0000000e+00   0.0000000e+00   0.0000000e+00   0.0000000e+00   0.0000000e+00   0.0000000e+00   0.0000000e+00   0.0000000e+00   0.0000000e+00   0.0000000e+00   0.0000000e+00   0.0000000e+00   0.0000000e+00   0.0000000e+00   0.0000000e+00   0.0000000e+00   0.0000000e+00   0.0000000e+00   0.0000000e+00   0.0000000e+00   0.0000000e+00   3.7167771e-05   0.0000000e+00   0.0000000e+00   0.0000000e+00   0.0000000e+00   2.9358832e-09   0.0000000e+00   0.0000000e+00   0.0000000e+00   3.7179008e-10   1.0180940e-08   0.0000000e+00   0.0000000e+00   3.6162647e-09   0.0000000e+00   0.0000000e+00   0.0000000e+00   0.0000000e+00   0.0000000e+00   0.0000000e+00   0.0000000e+00   0.0000000e+00   0.0000000e+00   0.0000000e+00   0.0000000e+00   7.4445461e-06   0.0000000e+00   0.0000000e+00   0.0000000e+00   0.0000000e+00   0.0000000e+00   0.0000000e+00   0.0000000e+00   0.0000000e+00   0.0000000e+00   3.1913279e-09   0.0000000e+00   0.0000000e+00   0.0000000e+00   0.0000000e+00   0.0000000e+00   0.0000000e+00   0.0000000e+00   0.0000000e+00   0.0000000e+00   0.0000000e+00   0.0000000e+00   0.0000000e+00   0.0000000e+00   0.0000000e+00   0.0000000e+00   0.0000000e+00   0.0000000e+00   0.0000000e+00   0.0000000e+00   0.0000000e+00   0.0000000e+00   0.0000000e+00   0.0000000e+00   0.0000000e+00   0.0000000e+00   0.0000000e+00
   0.0000000e+00   0.0000000e+00   0.0000000e+00   0.0000000e+00   0.0000000e+00   1.2077111e-03   1.3486726e-08   0.0000000e+00   1.7859297e-01   3.6305322e-08   0.0000000e+00   0.0000000e+00   0.0000000e+00   0.0000000e+00   1.7343188e-01   1.7489299e-01   0.0000000e+00   0.0000000e+00   0.0000000e+00   2.8980665e-01   0.0000000e+00   3.4977401e-08   0.0000000e+00   1.8948920e-06   1.8361442e-01   8.5683314e-09   0.0000000e+00   0.0000000e+00   1.9062942e-01   0.0000000e+00   0.0000000e+00   0.0000000e+00   0.0000000e+00   1.2119430e-08   2.0937555e-01   0.0000000e+00   0.0000000e+00   0.0000000e+00   0.0000000e+00   0.0000000e+00   0.0000000e+00   0.0000000e+00   0.0000000e+00   0.0000000e+00   0.0000000e+00   9.4814417e-06   0.0000000e+00   0.0000000e+00   0.0000000e+00   3.0287452e-07   0.0000000e+00   0.0000000e+00   0.0000000e+00   3.7599477e-05   0.0000000e+00   1.1386950e-08   0.0000000e+00   0.0000000e+00   2.2701248e-08   3.2001046e-02   0.0000000e+00   7.7045812e-07   2.9412016e-02   2.9127347e-01   2.1354185e-01   0.0000000e+00   0.0000000e+00   0.0000000e+00   0.0000000e+00   1.7168130e-01   1.1084829e-04   3.1404523e-03   0.0000000e+00   0.0000000e+00   0.0000000e+00   0.0000000e+00   8.0664071e-07   8.2804552e-09   0.0000000e+00   0.0000000e+00   0.0000000e+00   0.0000000e+00   0.0000000e+00   0.0000000e+00   0.0000000e+00   0.0000000e+00   0.0000000e+00   0.0000000e+00   2.1552469e-01   0.0000000e+00   2.0429595e-01   1.8726666e-01   0.0000000e+00   1.0822454e-06   1.0607181e-08   0.0000000e+00   1.9302747e-07   0.0000000e+00   0.0000000e+00   4.5839735e-08   4.1312995e-08   1.9539495e-01   0.0000000e+00   0.0000000e+00   0.0000000e+00   1.8653056e-01   1.7636570e-01   0.0000000e+00   0.0000000e+00   0.0000000e+00   2.5514374e-08   2.2159345e-01   0.0000000e+00   4.7707436e-07   2.0277049e-08   2.1172332e-01   0.0000000e+00   0.0000000e+00   0.0000000e+00   2.1706512e-07   4.3879031e-07   0.0000000e+00   1.7503501e-01   0.0000000e+00   0.0000000e+00   0.0000000e+00   2.1535801e-02   2.0564027e-01   2.1183295e-01   0.0000000e+00   0.0000000e+00   0.0000000e+00   1.7410549e-01   0.0000000e+00   1.8961353e-08   1.0621011e-08   2.0279183e-01   0.0000000e+00   0.0000000e+00   0.0000000e+00   0.0000000e+00   1.7897314e-01   1.8901944e-01   0.0000000e+00   0.0000000e+00   0.0000000e+00   0.0000000e+00   0.0000000e+00   4.5918455e-08   1.7257062e-01   0.0000000e+00   0.0000000e+00   0.0000000e+00   1.7464677e-05   1.6970979e-04   5.9186417e-02   1.4944668e-01   0.0000000e+00   0.0000000e+00   0.0000000e+00   0.0000000e+00   1.6856441e-01   0.0000000e+00   0.0000000e+00   1.4718970e-07   9.1716178e-09   0.0000000e+00   0.0000000e+00   0.0000000e+00   0.0000000e+00   0.0000000e+00   0.0000000e+00   0.0000000e+00   2.0427267e-01   0.0000000e+00   0.0000000e+00   2.1480951e-01   0.0000000e+00   0.0000000e+00   2.9032520e-01   5.8317186e-05   3.0673492e-01   0.0000000e+00   0.0000000e+00   0.0000000e+00   0.0000000e+00   1.3613053e-08   1.1091115e-07   0.0000000e+00   6.6741701e-09   4.0444295e-08   0.0000000e+00   0.0000000e+00   0.0000000e+00   0.0000000e+00   0.0000000e+00   2.9546508e-01   0.0000000e+00   2.4261265e-02   2.1863378e-01   0.0000000e+00   0.0000000e+00   2.4023038e-01   1.1218976e-07   3.5308255e-08   0.0000000e+00   8.2834041e-07   0.0000000e+00   1.4833919e-07   0.0000000e+00   2.3165860e-07   7.3949039e-07   1.6875562e-08   2.9016995e-01   0.0000000e+00   2.9718990e-01   0.0000000e+00   0.0000000e+00   0.0000000e+00   2.8868307e-01   2.8928230e-01   2.1678773e-01   0.0000000e+00   0.0000000e+00   1.8122959e-01   0.0000000e+00   2.9341074e-01   2.1032304e-01   2.9565482e-01   0.0000000e+00   2.1424064e-01   0.0000000e+00   0.0000000e+00   0.0000000e+00   0.0000000e+00   2.0447123e-01   0.0000000e+00   0.0000000e+00   0.0000000e+00   0.0000000e+00   0.0000000e+00   0.0000000e+00   1.3837601e-07   0.0000000e+00   0.0000000e+00   0.0000000e+00   0.0000000e+00   0.0000000e+00   0.0000000e+00   0.0000000e+00   5.0437594e-07   0.0000000e+00   0.0000000e+00   2.0814081e-01   2.3752542e-07   0.0000000e+00   0.0000000e+00   1.8152712e-02   0.0000000e+00   2.1187032e-01   3.0116603e-02   0.0000000e+00   0.0000000e+00   0.0000000e+00   0.0000000e+00   0.0000000e+00   7.6509628e-06   0.0000000e+00   2.0845109e-07   0.0000000e+00   0.0000000e+00   0.0000000e+00   0.0000000e+00   0.0000000e+00   0.0000000e+00   1.0795128e-04   5.6716314e-05   3.0043967e-02   1.8497579e-01   1.9987037e-01   1.7573202e-01   0.0000000e+00   0.0000000e+00   0.0000000e+00   5.5509513e-07   0.0000000e+00   1.6904292e-07   0.0000000e+00   0.0000000e+00   0.0000000e+00   4.0903251e-04   0.0000000e+00   0.0000000e+00   3.3747135e-05   0.0000000e+00   0.0000000e+00   0.0000000e+00   0.0000000e+00   2.9091764e-01   1.3501458e-04   5.8864827e-05   3.0518224e-01   0.0000000e+00   2.9499302e-01   0.0000000e+00   0.0000000e+00   1.8551697e-08   9.0295734e-05   0.0000000e+00   1.3665090e-03   0.0000000e+00   0.0000000e+00   0.0000000e+00   0.0000000e+00   0.0000000e+00   1.7448406e-01   0.0000000e+00   0.0000000e+00   0.0000000e+00   0.0000000e+00   4.0736181e-06   0.0000000e+00   0.0000000e+00
   0.0000000e+00   0.0000000e+00   0.0000000e+00   0.0000000e+00   6.6561084e-11   8.6744732e-09   3.5270214e-01   1.7932450e-07   1.2959630e-08   3.6011629e-01   0.0000000e+00   1.2546649e-07   0.0000000e+00   0.0000000e+00   1.5700987e-08   3.3764311e-08   2.1599538e-06   3.3549904e-07   0.0000000e+00   1.6438324e-08   3.6731848e-01   3.1768051e-11   0.0000000e+00   3.2703987e-07   2.5500982e-08   2.8227009e-01   9.0013832e-07   2.5706680e-07   1.6533675e-08   8.8260331e-09   1.8076290e-01   0.0000000e+00   2.8159898e-01   8.2997694e-12   1.2375882e-08   0.0000000e+00   0.0000000e+00   3.5696984e-01   0.0000000e+00   0.0000000e+00   1.0528412e-07   5.3577408e-08   0.0000000e+00   6.1806167e-08   0.0000000e+00   1.5520337e-05   3.6413936e-01   2.8441339e-01   5.1798069e-08   1.8486269e-06   0.0000000e+00   0.0000000e+00   3.5155031e-08   6.2837368e-08   2.9148437e-06   3.5389666e-01   1.0975483e-06   4.7564722e-08   3.6636567e-01   1.9313108e-07   2.8488423e-01   3.6911410e-07   2.5568652e-07   1.7650480e-08   1.4788283e-08   3.9379523e-11   4.9639060e-07   1.0518124e-06   1.2083395e-06   1.6887329e-08   4.0351634e-05   5.7563117e-09   6.2009945e-05   2.0857378e-08   0.0000000e+00   5.3653275e-05   2.1045542e-07   3.5321938e-01   0.0000000e+00   0.0000000e+00   3.0479230e-04   3.0179662e-01   5.4417445e-05   2.4543628e-08   1.0630278e-05   0.0000000e+00   7.0218197e-10   0.0000000e+00   1.4100029e-08   0.0000000e+00   1.2002473e-08   3.6919677e-08   1.3527647e-05   0.0000000e+00   1.4146634e-10   0.0000000e+00   2.9354313e-01   2.3256157e-09   1.5863447e-06   8.9348840e-07   3.7168482e-11   1.7034823e-08   0.0000000e+00   5.4983471e-07   7.0847648e-06   1.8459500e-08   1.8177529e-08   1.6494425e-01   1.1917966e-05   0.0000000e+00   0.0000000e+00   1.6520312e-08   2.9362686e-08   7.9945303e-12   6.7401811e-11   2.1201852e-08   0.0000000e+00   0.0000000e+00   2.7359054e-05   6.8967657e-12   3.8772020e-11   0.0000000e+00   1.6598869e-08   3.9564935e-07   0.0000000e+00   2.6818348e-08   1.1913681e-06   1.2516228e-08   1.4369235e-08   0.0000000e+00   1.7740671e-12   1.2145439e-03   1.3369447e-08   2.8727820e-04   5.7224453e-06   3.5377469e-01   1.1815254e-08   8.8996694e-07   1.1636635e-10   4.6194914e-10   4.9359066e-08   2.2371162e-08   1.4528098e-08   7.5057752e-08   0.0000000e+00   0.0000000e+00   2.6526187e-07   3.5514875e-01   3.5882829e-01   3.2609103e-08   1.8715161e-07   0.0000000e+00   0.0000000e+00   2.1205989e-04   1.5853780e-05   7.9014316e-08   4.2752663e-08   7.3759187e-08   3.9556352e-06   0.0000000e+00   4.4395766e-08   3.1207997e-08   5.6591240e-08   0.0000000e+00   1.6985312e-06   3.5330510e-01   1.7716651e-10   1.7855574e-05   1.6580449e-12   0.0000000e+00   9.2345414e-11   0.0000000e+00   0.0000000e+00   1.1746753e-08   0.0000000e+00   3.5290053e-01   1.4289634e-08   0.0000000e+00   1.6789905e-07   1.6739313e-08   2.8032356e-09   2.1054523e-08   0.0000000e+00   0.0000000e+00   8.3766914e-08   0.0000000e+00   4.1254614e-12   0.0000000e+00   3.5345051e-01   2.8315600e-01   3.5325859e-01   3.9040436e-07   0.0000000e+00   5.4078710e-08   0.0000000e+00   2.2187160e-07   1.6514933e-08   7.3327727e-08   1.0172578e-06   1.6943627e-08   1.3201498e-05   1.7996674e-04   1.9789352e-08   9.3595167e-11   2.9957435e-11   1.9523066e-08   6.9786145e-06   0.0000000e+00   9.8294046e-07   0.0000000e+00   1.8752828e-06   2.2333215e-10   3.6736309e-12   1.5696976e-08   1.5437180e-09   1.6723437e-08   1.0046978e-07   3.0465908e-12   3.7093667e-01   1.7140547e-08   1.6604076e-08   1.3646468e-08   6.5990672e-08   1.1189690e-06   1.3604522e-08   6.1526378e-06   1.6563806e-08   1.5175170e-08   1.7996701e-08   3.7294459e-01   1.0526269e-07   1.6059773e-07   5.2928786e-06   0.0000000e+00   1.9438466e-10   1.7811715e-08   0.0000000e+00   3.1966637e-08   0.0000000e+00   1.2139551e-07   1.4543040e-11   0.0000000e+00   1.9246042e-07   9.7522635e-07   5.6285486e-12   0.0000000e+00   1.2543412e-07   1.6219857e-06   0.0000000e+00   0.0000000e+00   5.3210153e-07   0.0000000e+00   8.5022313e-07   1.1908442e-08   3.6925725e-11   8.5837511e-06   0.0000000e+00   3.4413375e-06   0.0000000e+00   1.4957377e-08   2.5843853e-07   0.0000000e+00   3.0807899e-08   4.6233365e-06   0.0000000e+00   4.8390736e-05   5.8529394e-05   1.0992023e-06   5.9454175e-06   0.0000000e+00   6.8915232e-06   1.5580971e-05   0.0000000e+00   7.3226740e-03   1.4117397e-02   6.4884798e-11   8.2461663e-09   1.8335459e-07   4.1308542e-08   1.1538068e-08   1.2226543e-08   0.0000000e+00   0.0000000e+00   6.0943705e-08   2.5431884e-11   0.0000000e+00   8.3596260e-04   1.9782975e-05   4.4848746e-08   4.9840424e-07   2.8621133e-08   6.1359928e-05   0.0000000e+00   0.0000000e+00   4.0158909e-08   5.9899921e-08   3.5241768e-01   0.0000000e+00   1.7153391e-08   9.4648892e-11   7.9025357e-09   8.9847201e-08   1.5759686e-08   7.6473153e-08   0.0000000e+00   0.0000000e+00   5.6991569e-11   6.9090303e-09   1.6013562e-08   4.5490633e-08   6.1578784e-06   1.4825915e-05   4.2156313e-09   0.0000000e+00   0.0000000e+00   1.5010824e-08   9.3200357e-07   9.6689746e-10   1.0612662e-06   0.0000000e+00   7.7729294e-10   0.0000000e+00   2.1779576e-07
   0.0000000e+00   1.2500843e-04   1.8126540e-05   0.0000000e+00   0.0000000e+00   2.2851047e-04   1.0922817e-11   6.4298491e-06   1.9758475e-07   1.6949252e-10   2.2887690e-01   5.9321580e-07   2.2629809e-01   0.0000000e+00   1.0346791e-07   9.9227553e-08   9.2665308e-08   1.3949990e-08   0.0000000e+00   1.1688946e-07   2.4073899e-11   2.9499777e-01   0.0000000e+00   7.0649302e-06   1.0138707e-07   2.5900100e-11   7.0572328e-08   4.5084616e-08   1.1044544e-07   0.0000000e+00   0.0000000e+00   0.0000000e+00   9.2299620e-12   3.0148241e-01   2.8309317e-07   0.0000000e+00   0.0000000e+00   0.0000000e+00   0.0000000e+00   0.0000000e+00   2.9759878e-07   9.2760083e-08   0.0000000e+00   7.6146730e-08   2.9276587e-01   2.9633401e-11   2.7719316e-11   0.0000000e+00   0.0000000e+00   1.5036874e-07   0.0000000e+00   0.0000000e+00   2.0232363e-10   2.1923008e-08   0.0000000e+00   1.0332725e-11   9.1648869e-07   0.0000000e+00   1.5398119e-10   4.8478027e-08   1.0014814e-11   1.4443643e-06   6.8541481e-08   1.1738805e-07   1.2742527e-07   1.7218464e-04   1.0266584e-04   4.1657289e-06   0.0000000e+00   1.3932416e-07   2.3620774e-11   2.4543224e-08   0.0000000e+00   2.0578761e-07   0.0000000e+00   0.0000000e+00   2.5401645e-07   8.7865180e-12   0.0000000e+00   0.0000000e+00   1.5432279e-11   1.0658825e-11   2.8571670e-08   2.7574793e-12   2.3929388e-07   0.0000000e+00   6.3956067e-05   0.0000000e+00   1.2051238e-07   0.0000000e+00   3.0318296e-07   1.2099315e-07   3.8065225e-08   1.3075175e-09   2.2232122e-01   0.0000000e+00   1.7628440e-11   0.0000000e+00   0.0000000e+00   1.7734688e-07   3.0013923e-01   1.5405902e-07   0.0000000e+00   0.0000000e+00   1.3114007e-08   1.2166251e-07   8.5045534e-08   0.0000000e+00   0.0000000e+00   0.0000000e+00   8.9301710e-10   1.5822790e-07   0.0000000e+00   2.8207555e-01   2.2779035e-01   2.6243599e-07   0.0000000e+00   0.0000000e+00   0.0000000e+00   2.8540518e-01   2.2217115e-01   0.0000000e+00   1.0037190e-07   1.2678578e-07   0.0000000e+00   0.0000000e+00   3.5099041e-07   3.3688874e-07   1.2146138e-07   0.0000000e+00   1.5551412e-01   1.4320016e-08   4.5714388e-07   8.1971546e-12   5.5544201e-08   9.6376985e-12   4.4393084e-07   1.5452330e-07   5.0776344e-06   0.0000000e+00   0.0000000e+00   4.6617657e-07   8.1916556e-07   6.5507179e-07   0.0000000e+00   0.0000000e+00   0.0000000e+00   5.5439516e-12   5.5616701e-11   3.0110070e-07   7.6233422e-08   0.0000000e+00   0.0000000e+00   4.1157715e-11   5.8874778e-08   3.8297997e-08   1.8345202e-07   2.0843974e-06   0.0000000e+00   0.0000000e+00   1.0457665e-07   3.1412125e-07   0.0000000e+00   0.0000000e+00   2.3114642e-05   8.7000637e-12   0.0000000e+00   3.3358601e-08   2.2230277e-01   0.0000000e+00   0.0000000e+00   3.6842989e-11   2.3098068e-01   1.6470499e-06   2.3057571e-01   4.1542587e-12   1.2117574e-07   0.0000000e+00   4.6223383e-08   1.1535636e-07   1.6651203e-09   9.5947391e-08   0.0000000e+00   0.0000000e+00   8.1641227e-08   1.8053831e-01   2.2550937e-01   3.5285644e-10   1.0035905e-10   1.5476619e-10   1.0283304e-11   0.0000000e+00   0.0000000e+00   1.2133499e-11   0.0000000e+00   4.7936760e-07   1.1110099e-07   1.2116044e-07   4.6862179e-08   9.2024858e-08   3.3068169e-08   0.0000000e+00   1.7332502e-07   2.2640202e-01   2.9629090e-01   0.0000000e+00   1.1281458e-11   1.8801674e-01   1.1401806e-07   0.0000000e+00   6.7022714e-07   2.6578981e-01   2.2639067e-01   1.1191557e-07   0.0000000e+00   1.1294958e-07   2.0883008e-08   2.8876651e-01   2.7688792e-11   1.1819596e-07   1.4392251e-07   2.5281439e-07   6.6066754e-10   7.4594453e-06   7.8167247e-07   3.5808718e-06   1.1408413e-07   1.1380250e-07   1.0699139e-07   0.0000000e+00   2.6934661e-07   7.8334695e-08   9.8351373e-08   2.3641573e-01   0.0000000e+00   1.1035412e-07   0.0000000e+00   4.3360857e-08   0.0000000e+00   0.0000000e+00   0.0000000e+00   0.0000000e+00   1.0986971e-05   6.3592526e-08   2.8081247e-01   0.0000000e+00   4.7020007e-09   3.0960503e-07   0.0000000e+00   0.0000000e+00   7.5181543e-07   0.0000000e+00   2.5036278e-07   2.9951127e-07   2.7724273e-01   2.7533334e-08   0.0000000e+00   4.4094617e-08   0.0000000e+00   1.2179218e-07   1.2993324e-07   0.0000000e+00   9.9003071e-08   0.0000000e+00   2.2223395e-01   0.0000000e+00   1.0417422e-11   2.7222041e-07   5.7097819e-08   0.0000000e+00   0.0000000e+00   0.0000000e+00   0.0000000e+00   0.0000000e+00   6.4017945e-10   2.3053018e-04   2.3623149e-04   2.4346385e-07   1.8384018e-07   1.5761715e-07   7.6607304e-07   0.0000000e+00   0.0000000e+00   4.9449569e-08   2.8589970e-01   0.0000000e+00   4.2916631e-11   8.1850786e-10   7.4102385e-10   1.2218321e-07   6.6821668e-07   0.0000000e+00   0.0000000e+00   9.4640818e-08   0.0000000e+00   6.1312437e-08   0.0000000e+00   1.0164853e-11   1.1749897e-07   1.3326071e-04   2.3847244e-04   9.7022215e-08   0.0000000e+00   1.1170561e-07   0.0000000e+00   4.5858736e-04   2.3514700e-01   2.2019226e-04   5.5753099e-07   1.0981909e-07   3.5838196e-06   1.3830810e-06   0.0000000e+00   0.0000000e+00   0.0000000e+00   1.0020175e-07   5.0165060e-08   0.0000000e+00   5.8097965e-08   0.0000000e+00   1.7418546e-03   0.0000000e+00   1.1051794e-04
   0.0000000e+00   0.0000000e+00   0.0000000e+00   0.0000000e+00   0.0000000e+00   0.0000000e+00   0.0000000e+00   0.0000000e+00   0.0000000e+00   0.0000000e+00   0.0000000e+00   0.0000000e+00   0.0000000e+00   0.0000000e+00   0.0000000e+00   0.0000000e+00   0.0000000e+00   0.0000000e+00   0.0000000e+00   0.0000000e+00   0.0000000e+00   0.0000000e+00   3.0539028e-01   0.0000000e+00   0.0000000e+00   0.0000000e+00   0.0000000e+00   0.0000000e+00   0.0000000e+00   0.0000000e+00   0.0000000e+00   0.0000000e+00   0.0000000e+00   0.0000000e+00   0.0000000e+00   0.0000000e+00   0.0000000e+00   0.0000000e+00   0.0000000e+00   1.8325043e-07   0.0000000e+00   0.0000000e+00   0.0000000e+00   0.0000000e+00   0.0000000e+00   0.0000000e+00   0.0000000e+00   0.0000000e+00   0.0000000e+00   0.0000000e+00   0.0000000e+00   0.0000000e+00   0.0000000e+00   0.0000000e+00   0.0000000e+00   0.0000000e+00   0.0000000e+00   0.0000000e+00   0.0000000e+00   0.0000000e+00   0.0000000e+00   0.0000000e+00   0.0000000e+00   0.0000000e+00   0.0000000e+00   0.0000000e+00   0.0000000e+00   0.0000000e+00   0.0000000e+00   0.0000000e+00   0.0000000e+00   0.0000000e+00   0.0000000e+00   0.0000000e+00   0.0000000e+00   1.6419103e-07   0.0000000e+00   0.0000000e+00   0.0000000e+00   0.0000000e+00   0.0000000e+00   0.0000000e+00   0.0000000e+00   0.0000000e+00   0.0000000e+00   0.0000000e+00   0.0000000e+00   0.0000000e+00   0.0000000e+00   1.6599709e-06   0.0000000e+00   0.0000000e+00   0.0000000e+00   0.0000000e+00   0.0000000e+00   0.0000000e+00   0.0000000e+00   0.0000000e+00   0.0000000e+00   0.0000000e+00   0.0000000e+00   0.0000000e+00   0.0000000e+00   0.0000000e+00   0.0000000e+00   0.0000000e+00   0.0000000e+00   0.0000000e+00   0.0000000e+00   1.4853661e-07   0.0000000e+00   0.0000000e+00   0.0000000e+00   0.0000000e+00   0.0000000e+00   0.0000000e+00   0.0000000e+00   2.1999133e-01   0.0000000e+00   0.0000000e+00   0.0000000e+00   0.0000000e+00   0.0000000e+00   0.0000000e+00   2.2255510e-01   0.0000000e+00   0.0000000e+00   0.0000000e+00   0.0000000e+00   0.0000000e+00   0.0000000e+00   0.0000000e+00   0.0000000e+00   0.0000000e+00   0.0000000e+00   0.0000000e+00   0.0000000e+00   0.0000000e+00   0.0000000e+00   0.0000000e+00   0.0000000e+00   0.0000000e+00   0.0000000e+00   3.4104503e-05   0.0000000e+00   0.0000000e+00   0.0000000e+00   0.0000000e+00   0.0000000e+00   0.0000000e+00   0.0000000e+00   0.0000000e+00   0.0000000e+00   0.0000000e+00   0.0000000e+00   0.0000000e+00   0.0000000e+00   0.0000000e+00   0.0000000e+00   2.1930261e-06   0.0000000e+00   0.0000000e+00   0.0000000e+00   0.0000000e+00   0.0000000e+00   0.0000000e+00   0.0000000e+00   0.0000000e+00   0.0000000e+00   1.8416538e-01   0.0000000e+00   0.0000000e+00   0.0000000e+00   0.0000000e+00   0.0000000e+00   0.0000000e+00   0.0000000e+00   0.0000000e+00   0.0000000e+00   0.0000000e+00   0.0000000e+00   0.0000000e+00   0.0000000e+00   0.0000000e+00   0.0000000e+00   0.0000000e+00   0.0000000e+00   0.0000000e+00   0.0000000e+00   0.0000000e+00   0.0000000e+00   0.0000000e+00   1.5836006e-01   0.0000000e+00   0.0000000e+00   0.0000000e+00   0.0000000e+00   0.0000000e+00   0.0000000e+00   0.0000000e+00   0.0000000e+00   0.0000000e+00   0.0000000e+00   0.0000000e+00   0.0000000e+00   0.0000000e+00   0.0000000e+00   0.0000000e+00   0.0000000e+00   1.3599183e-03   0.0000000e+00   0.0000000e+00   0.0000000e+00   0.0000000e+00   0.0000000e+00   0.0000000e+00   0.0000000e+00   0.0000000e+00   0.0000000e+00   0.0000000e+00   0.0000000e+00   0.0000000e+00   0.0000000e+00   0.0000000e+00   0.0000000e+00   0.0000000e+00   0.0000000e+00   0.0000000e+00   0.0000000e+00   0.0000000e+00   0.0000000e+00   0.0000000e+00   0.0000000e+00   0.0000000e+00   0.0000000e+00   0.0000000e+00   1.8549764e-01   0.0000000e+00   0.0000000e+00   0.0000000e+00   0.0000000e+00   0.0000000e+00   0.0000000e+00   0.0000000e+00   0.0000000e+00   0.0000000e+00   0.0000000e+00   0.0000000e+00   0.0000000e+00   2.1289814e-01   0.0000000e+00   0.0000000e+00   0.0000000e+00   0.0000000e+00   0.0000000e+00   0.0000000e+00   0.0000000e+00   0.0000000e+00   0.0000000e+00   0.0000000e+00   0.0000000e+00   1.1997580e-07   0.0000000e+00   0.0000000e+00   0.0000000e+00   0.0000000e+00   0.0000000e+00   0.0000000e+00   0.0000000e+00   0.0000000e+00   0.0000000e+00   0.0000000e+00   0.0000000e+00   0.0000000e+00   0.0000000e+00   0.0000000e+00   0.0000000e+00   0.0000000e+00   0.0000000e+00   0.0000000e+00   0.0000000e+00   3.6441192e-03   2.4307512e-05   0.0000000e+00   0.0000000e+00   0.0000000e+00   0.0000000e+00   0.0000000e+00   0.0000000e+00   0.0000000e+00   0.0000000e+00   0.0000000e+00   0.0000000e+00   0.0000000e+00   0.0000000e+00   0.0000000e+00   0.0000000e+00   0.0000000e+00   0.0000000e+00   0.0000000e+00   0.0000000e+00   0.0000000e+00   0.0000000e+00   0.0000000e+00   0.0000000e+00   0.0000000e+00   0.0000000e+00   0.0000000e+00   0.0000000e+00   0.0000000e+00   0.0000000e+00   0.0000000e+00   0.0000000e+00   0.0000000e+00   2.1192940e-01   0.0000000e+00   0.0000000e+00   0.0000000e+00   0.0000000e+00   0.0000000e+00   0.0000000e+00   0.0000000e+00   0.0000000e+00
   0.0000000e+00   5.2990791e-09   3.1293371e-09   0.0000000e+00   2.0793003e-06   4.0751225e-06   2.6868713e-08   6.0799436e-02   3.7244879e-06   3.8361117e-08   1.0385136e-08   1.1786482e-02   9.1344512e-09   0.0000000e+00   2.0742317e-06   2.0799350e-06   9.3059434e-03   2.6928990e-05   0.0000000e+00   2.0071454e-06   5.4592665e-08   1.7027770e-06   0.0000000e+00   1.0445524e-01   1.9410825e-06   1.3049770e-08   0.0000000e+00   1.1889661e-02   2.1654571e-06   0.0000000e+00   3.1335689e-09   0.0000000e+00   1.2116511e-08   1.4717691e-06   1.6858606e-06   0.0000000e+00   0.0000000e+00   1.1316775e-08   0.0000000e+00   0.0000000e+00   1.1992833e-02   3.0068850e-04   0.0000000e+00   1.1645652e-02   8.1685638e-09   1.7015168e-06   1.4024013e-07   5.4228627e-09   0.0000000e+00   9.5424707e-11   0.0000000e+00   0.0000000e+00   2.4884214e-04   8.1674763e-09   0.0000000e+00   1.5686184e-08   1.2385450e-01   0.0000000e+00   5.4184776e-08   4.1461461e-07   2.3873865e-08   2.1679383e-02   3.7866653e-07   1.9865572e-06   2.3054000e-06   5.0945043e-06   5.8633736e-04   0.0000000e+00   0.0000000e+00   1.9493308e-06   1.5610253e-06   5.1893261e-07   1.7935570e-06   2.8181571e-03   0.0000000e+00   0.0000000e+00   1.0243886e-02   2.1823121e-08   0.0000000e+00   0.0000000e+00   5.2395584e-06   3.3256686e-08   3.7373695e-05   6.8207547e-07   1.9051263e-02   0.0000000e+00   8.9845923e-09   0.0000000e+00   2.4924482e-06   0.0000000e+00   1.6156819e-06   2.4173412e-06   0.0000000e+00   2.4476414e-10   5.6597299e-07   0.0000000e+00   3.5991722e-08   0.0000000e+00   0.0000000e+00   1.4944203e-09   2.1010653e-06   5.3972275e-06   0.0000000e+00   0.0000000e+00   0.0000000e+00   2.4007540e-06   1.8540305e-06   2.6838449e-09   1.1232323e-06   0.0000000e+00   4.9073960e-10   2.0320959e-06   0.0000000e+00   1.4975819e-06   5.9022381e-07   1.7810163e-06   0.0000000e+00   0.0000000e+00   1.6470660e-06   1.4509446e-06   9.0100286e-07   0.0000000e+00   2.1337164e-06   1.5452364e-02   0.0000000e+00   0.0000000e+00   3.3105810e-07   1.6527352e-06   2.4212834e-06   0.0000000e+00   2.1605645e-07   0.0000000e+00   3.0853491e-06   5.1927765e-09   1.8795911e-11   1.4882432e-08   1.6852652e-06   0.0000000e+00   2.2145229e-08   0.0000000e+00   0.0000000e+00   2.3453301e-06   4.2211806e-06   6.7342661e-06   0.0000000e+00   0.0000000e+00   0.0000000e+00   3.5383534e-08   5.7977269e-08   2.0964775e-06   0.0000000e+00   0.0000000e+00   0.0000000e+00   2.9848557e-07   2.4982608e-07   4.3606414e-07   2.0270896e-06   1.0654322e-02   0.0000000e+00   0.0000000e+00   0.0000000e+00   2.1712549e-06   0.0000000e+00   0.0000000e+00   3.4936689e-02   1.9535606e-08   7.6041921e-07   0.0000000e+00   4.3585749e-07   0.0000000e+00   1.3096040e-07   0.0000000e+00   9.9064069e-09   1.7328389e-06   1.1192949e-08   2.1560916e-08   2.4001183e-06   0.0000000e+00   0.0000000e+00   1.9885841e-06   5.7605778e-09   1.8683223e-06   0.0000000e+00   0.0000000e+00   1.5497654e-02   6.1730450e-09   5.3857447e-07   7.7892107e-11   2.2209159e-07   2.0679349e-08   1.9899161e-08   0.0000000e+00   0.0000000e+00   0.0000000e+00   0.0000000e+00   1.1149571e-02   1.9829143e-06   1.6523806e-02   3.3356324e-07   2.4732491e-06   0.0000000e+00   1.1138802e-06   1.9784071e-06   5.8204811e-07   1.8888137e-06   0.0000000e+00   1.1826996e-05   8.0629060e-09   2.4775611e-10   0.0000000e+00   3.4301327e-02   1.3060186e-06   5.8049094e-07   2.0409371e-06   0.0000000e+00   1.9797358e-06   6.2670301e-03   6.4092428e-07   7.5645349e-08   2.0014065e-06   1.9737600e-06   1.6978308e-06   2.3639251e-04   0.0000000e+00   3.7066903e-06   0.0000000e+00   1.9866215e-06   2.4612324e-06   1.9964577e-06   5.9627277e-08   1.7208476e-06   1.3993498e-02   0.0000000e+00   1.0141534e-08   0.0000000e+00   2.0856267e-06   0.0000000e+00   3.4762867e-04   0.0000000e+00   0.0000000e+00   5.8157323e-07   0.0000000e+00   5.8606572e-02   0.0000000e+00   1.2640700e-06   0.0000000e+00   0.0000000e+00   1.2269892e-02   0.0000000e+00   0.0000000e+00   4.7564231e-02   0.0000000e+00   0.0000000e+00   1.6825146e-06   1.7072043e-06   0.0000000e+00   0.0000000e+00   2.6387466e-07   0.0000000e+00   2.5993875e-06   3.7191287e-07   0.0000000e+00   2.9263318e-04   0.0000000e+00   4.8277480e-09   0.0000000e+00   1.2906899e-06   0.0000000e+00   6.5476851e-11   0.0000000e+00   3.0208917e-07   1.2530581e-06   0.0000000e+00   0.0000000e+00   1.2871424e-08   1.7418854e-06   7.1366895e-06   3.7495608e-07   2.1074906e-06   1.7622219e-06   3.7003094e-06   0.0000000e+00   0.0000000e+00   1.2167750e-02   1.4511383e-06   0.0000000e+00   1.3734842e-06   4.3950127e-06   2.4846042e-04   0.0000000e+00   1.9409896e-08   0.0000000e+00   0.0000000e+00   1.4686316e-07   0.0000000e+00   1.2984851e-02   5.3898277e-09   0.0000000e+00   1.9994802e-06   1.0517176e-06   4.8168126e-06   1.8553581e-06   0.0000000e+00   1.9789696e-06   0.0000000e+00   5.2988183e-09   7.1877885e-07   7.2365833e-06   3.1474012e-05   1.6035935e-05   0.0000000e+00   1.6657898e-02   0.0000000e+00   0.0000000e+00   0.0000000e+00   2.0592232e-06   0.0000000e+00   0.0000000e+00   0.0000000e+00   0.0000000e+00   4.0679048e-06   0.0000000e+00   4.5516986e-05
   0.0000000e+00   0.0000000e+00   0.0000000e+00   0.0000000e+00   0.0000000e+00   1.1500495e-03   1.8364833e-08   0.0000000e+00   1.4404588e-01   4.8281991e-08   0.0000000e+00   0.0000000e+00   0.0000000e+00   0.0000000e+00   1.5785856e-01   1.5880993e-01   0.0000000e+00   0.0000000e+00   0.0000000e+00   1.8347871e-01   0.0000000e+00   3.6909282e-08   0.0000000e+00   1.7837389e-06   1.7714730e-01   2.0958527e-08   0.0000000e+00   0.0000000e+00   1.5640959e-01   0.0000000e+00   0.0000000e+00   0.0000000e+00   0.0000000e+00   1.3388095e-08   1.3789316e-01   0.0000000e+00   0.0000000e+00   0.0000000e+00   0.0000000e+00   0.0000000e+00   0.0000000e+00   0.0000000e+00   0.0000000e+00   0.0000000e+00   0.0000000e+00   1.0416288e-05   0.0000000e+00   0.0000000e+00   0.0000000e+00   4.0680294e-07   0.0000000e+00   0.0000000e+00   0.0000000e+00   4.9852309e-05   0.0000000e+00   1.7183219e-08   0.0000000e+00   0.0000000e+00   2.8311399e-08   3.2338916e-02   0.0000000e+00   1.1333695e-06   2.9562339e-02   1.8429918e-01   1.5668102e-01   0.0000000e+00   0.0000000e+00   0.0000000e+00   0.0000000e+00   1.6179587e-01   9.3288190e-05   2.7803420e-03   0.0000000e+00   0.0000000e+00   0.0000000e+00   0.0000000e+00   3.2136544e-07   1.2332579e-08   0.0000000e+00   0.0000000e+00   0.0000000e+00   0.0000000e+00   0.0000000e+00   0.0000000e+00   0.0000000e+00   0.0000000e+00   0.0000000e+00   0.0000000e+00   1.5661847e-01   0.0000000e+00   1.3466256e-01   1.6251978e-01   0.0000000e+00   6.9825337e-07   1.2218788e-08   0.0000000e+00   2.2391003e-07   0.0000000e+00   0.0000000e+00   7.6258663e-08   4.5698676e-08   1.4778622e-01   0.0000000e+00   0.0000000e+00   0.0000000e+00   1.4894112e-01   1.5399037e-01   0.0000000e+00   0.0000000e+00   0.0000000e+00   2.8380776e-08   1.5525923e-01   0.0000000e+00   2.5767707e-07   2.3223576e-08   1.4098043e-01   0.0000000e+00   0.0000000e+00   0.0000000e+00   1.4503584e-07   2.7140023e-07   0.0000000e+00   1.6044461e-01   0.0000000e+00   0.0000000e+00   0.0000000e+00   2.1693041e-02   1.3431667e-01   1.5667570e-01   0.0000000e+00   0.0000000e+00   0.0000000e+00   1.4428485e-01   0.0000000e+00   1.9399239e-08   1.6027397e-08   1.3363600e-01   0.0000000e+00   0.0000000e+00   0.0000000e+00   0.0000000e+00   1.3671936e-01   1.5141705e-01   0.0000000e+00   0.0000000e+00   0.0000000e+00   0.0000000e+00   0.0000000e+00   5.8942489e-08   1.5740080e-01   0.0000000e+00   0.0000000e+00   0.0000000e+00   1.2858712e-05   2.8318001e-04   4.7351841e-02   1.2016528e-01   0.0000000e+00   0.0000000e+00   0.0000000e+00   0.0000000e+00   1.2470651e-01   0.0000000e+00   0.0000000e+00   1.3748690e-07   1.3659841e-08   0.0000000e+00   0.0000000e+00   0.0000000e+00   0.0000000e+00   0.0000000e+00   0.0000000e+00   0.0000000e+00   1.3460181e-01   0.0000000e+00   0.0000000e+00   1.5714314e-01   0.0000000e+00   0.0000000e+00   1.8398208e-01   4.1732701e-05   1.9051720e-01   0.0000000e+00   0.0000000e+00   0.0000000e+00   0.0000000e+00   1.5511302e-08   9.4852244e-08   0.0000000e+00   1.6203047e-08   4.8404282e-08   0.0000000e+00   0.0000000e+00   0.0000000e+00   0.0000000e+00   0.0000000e+00   1.8683189e-01   0.0000000e+00   2.4518591e-02   1.6239556e-01   0.0000000e+00   0.0000000e+00   1.6139836e-01   9.9653042e-08   3.7141576e-08   0.0000000e+00   8.7691497e-07   0.0000000e+00   1.3129946e-07   0.0000000e+00   1.8804189e-07   4.7890776e-07   1.6995749e-08   1.8619384e-01   0.0000000e+00   1.8686812e-01   0.0000000e+00   0.0000000e+00   0.0000000e+00   1.8336159e-01   1.8366673e-01   1.4152465e-01   0.0000000e+00   0.0000000e+00   1.4501985e-01   0.0000000e+00   1.8572182e-01   1.5738691e-01   1.8750476e-01   0.0000000e+00   1.4078747e-01   0.0000000e+00   0.0000000e+00   0.0000000e+00   0.0000000e+00   1.5545649e-01   0.0000000e+00   0.0000000e+00   0.0000000e+00   0.0000000e+00   0.0000000e+00   0.0000000e+00   2.3072056e-07   0.0000000e+00   0.0000000e+00   0.0000000e+00   0.0000000e+00   0.0000000e+00   0.0000000e+00   0.0000000e+00   9.2063073e-07   0.0000000e+00   0.0000000e+00   1.3793710e-01   1.5740800e-07   0.0000000e+00   0.0000000e+00   1.8349247e-02   0.0000000e+00   1.5635129e-01   3.0746585e-02   0.0000000e+00   0.0000000e+00   0.0000000e+00   0.0000000e+00   0.0000000e+00   8.3624277e-06   0.0000000e+00   1.9901100e-07   0.0000000e+00   0.0000000e+00   0.0000000e+00   0.0000000e+00   0.0000000e+00   0.0000000e+00   7.3297149e-05   7.2203713e-05   2.9741300e-02   1.5494766e-01   1.4253009e-01   1.4306715e-01   0.0000000e+00   0.0000000e+00   0.0000000e+00   4.5642424e-07   0.0000000e+00   5.8964184e-08   0.0000000e+00   0.0000000e+00   0.0000000e+00   4.8588811e-04   0.0000000e+00   0.0000000e+00   2.7040340e-05   0.0000000e+00   0.0000000e+00   0.0000000e+00   0.0000000e+00   1.8431476e-01   1.0199753e-04   7.3872701e-05   1.8935760e-01   0.0000000e+00   1.8605523e-01   0.0000000e+00   0.0000000e+00   2.0305731e-08   1.2870067e-04   0.0000000e+00   4.7250853e-04   0.0000000e+00   0.0000000e+00   0.0000000e+00   0.0000000e+00   0.0000000e+00   1.6213452e-01   0.0000000e+00   0.0000000e+00   0.0000000e+00   0.0000000e+00   1.7842370e-06   0.0000000e+00   0.0000000e+00
   0.0000000e+00   0.0000000e+00   0.0000000e+00   0.0000000e+00   1.1807690e-11   1.6363442e-08   3.3588392e-01   5.0817534e-08   1.1333533e-08   2.7581511e-01   0.0000000e+00   7.2546839e-08   0.0000000e+00   0.0000000e+00   2.7963361e-08   7.3423816e-08   2.9042272e-06   8.7056963e-08   0.0000000e+00   1.3816990e-08   2.8097012e-01   2.4066170e-11   0.0000000e+00   1.1092484e-07   4.8109021e-08   3.0968458e-01   2.2801616e-07   1.1048521e-07   2.3241821e-08   2.2968443e-09   1.9321415e-01   0.0000000e+00   3.0753132e-01   1.1364272e-11   1.4203550e-08   0.0000000e+00   0.0000000e+00   3.3388638e-01   0.0000000e+00   0.0000000e+00   2.3708785e-08   3.2035100e-09   0.0000000e+00   1.6929316e-08   0.0000000e+00   5.7741324e-06   2.7813782e-01   3.0612400e-01   1.6754738e-08   8.8253072e-07   0.0000000e+00   0.0000000e+00   1.7667756e-09   2.1727396e-08   9.4458431e-07   3.3589294e-01   4.0811137e-07   1.2744486e-08   2.7963922e-01   5.5873389e-08   2.5014352e-01   1.0193001e-07   7.1742596e-08   1.4517080e-08   1.3624971e-08   3.4709930e-11   2.0978438e-07   2.7356854e-07   3.1289978e-07   3.1634108e-08   3.5487397e-05   3.2803108e-09   2.0253229e-05   3.7497390e-09   0.0000000e+00   2.7959934e-05   1.9405713e-08   3.3708447e-01   0.0000000e+00   0.0000000e+00   1.3696307e-04   2.9009862e-01   3.3435845e-05   1.6393937e-08   7.5892816e-06   0.0000000e+00   3.9445412e-10   0.0000000e+00   1.2789710e-08   0.0000000e+00   1.3388774e-08   7.9787234e-08   7.7269040e-06   6.5500754e-12   6.8789903e-11   2.1003884e-14   2.9738853e-01   7.2007603e-10   2.3816642e-06   2.2970967e-07   2.7280528e-11   1.6256256e-08   0.0000000e+00   1.5970838e-07   7.4844233e-06   1.8813108e-08   2.3331819e-08   1.7288731e-01   8.0154394e-06   0.0000000e+00   8.6150106e-11   1.5303919e-08   5.1145363e-09   1.3936244e-11   3.6567052e-11   3.1320086e-08   0.0000000e+00   0.0000000e+00   9.7047358e-06   1.2413356e-11   2.2698586e-11   0.0000000e+00   3.1354350e-08   1.6253199e-07   0.0000000e+00   8.7657123e-09   2.7141541e-07   1.3650741e-08   1.3337623e-08   0.0000000e+00   2.5861322e-12   7.5616002e-04   1.2993011e-08   1.1168635e-04   2.1292603e-06   3.3596571e-01   1.3060267e-08   2.2861777e-07   1.0990293e-10   2.5938102e-11   4.2158015e-08   3.7664317e-08   1.3260089e-08   4.3962005e-08   0.0000000e+00   0.0000000e+00   1.0583423e-07   3.3736443e-01   2.7571306e-01   7.1946004e-08   7.1613040e-08   0.0000000e+00   0.0000000e+00   9.8285611e-05   2.7805134e-05   3.5904719e-08   2.1927210e-08   2.8372656e-08   2.1385907e-06   0.0000000e+00   1.9127104e-08   6.6630102e-08   9.0052407e-09   0.0000000e+00   5.5812498e-07   3.3717400e-01   1.3977746e-11   9.5145338e-06   2.5295915e-12   0.0000000e+00   2.5151658e-11   4.2902763e-10   0.0000000e+00   1.3349365e-08   0.0000000e+00   3.3652054e-01   1.3242266e-08   0.0000000e+00   6.1606643e-08   1.4058510e-08   1.1675414e-09   1.7147513e-08   0.0000000e+00   0.0000000e+00   2.4295787e-08   0.0000000e+00   7.3177266e-12   4.0909473e-11   2.7968812e-01   3.0677249e-01   3.3640920e-01   4.6226892e-07   0.0000000e+00   1.6172398e-08   0.0000000e+00   9.1917951e-08   1.4437001e-08   2.1331260e-08   2.3364808e-07   1.4674911e-08   7.0898488e-06   1.5189156e-04   1.6573031e-08   6.2789769e-11   2.0859004e-11   4.2129444e-09   2.6908832e-06   0.0000000e+00   2.4960445e-07   0.0000000e+00   6.4297798e-07   2.8047044e-10   6.5050753e-12   1.3891229e-08   3.9361969e-10   1.4318956e-08   5.7697483e-08   3.9153682e-12   2.8251300e-01   1.4618177e-08   1.4405561e-08   1.4538859e-08   5.6096521e-09   2.7690429e-07   1.2105923e-08   3.4314963e-06   1.4277616e-08   1.3423858e-08   1.4879690e-08   2.7982401e-01   1.2073130e-07   1.1252947e-07   1.9414774e-06   0.0000000e+00   1.4769259e-11   1.7130515e-08   0.0000000e+00   2.7342471e-09   0.0000000e+00   5.1370916e-08   1.0515568e-12   0.0000000e+00   4.7775519e-08   2.4793482e-07   7.3801308e-12   0.0000000e+00   3.3373005e-08   7.3581097e-07   0.0000000e+00   0.0000000e+00   1.4802819e-07   0.0000000e+00   2.1730956e-07   1.3973164e-08   2.5809087e-11   4.7006287e-06   0.0000000e+00   1.1524419e-06   0.0000000e+00   1.3373790e-08   7.3014910e-08   0.0000000e+00   2.8896196e-09   2.0448397e-06   0.0000000e+00   1.9939707e-05   7.5162559e-05   2.8631600e-07   4.8675396e-06   0.0000000e+00   4.8336973e-06   1.0299488e-05   0.0000000e+00   6.5085060e-03   6.4530486e-03   2.5465029e-11   1.2566230e-08   5.4148822e-08   8.4764798e-08   1.9929914e-08   1.1598579e-08   0.0000000e+00   0.0000000e+00   1.5254413e-08   1.8036994e-11   0.0000000e+00   2.0955588e-04   5.9651090e-06   2.3160856e-09   1.5203271e-07   1.8750002e-08   3.2531866e-05   4.4041730e-12   0.0000000e+00   1.7052209e-08   1.6128279e-08   3.3566076e-01   1.1103646e-10   1.4219395e-08   7.0506721e-11   1.2272284e-08   9.5809282e-08   5.1059101e-09   1.1372354e-07   0.0000000e+00   0.0000000e+00   3.0151974e-11   1.2833991e-08   5.4148305e-09   1.0832528e-08   3.4343651e-06   2.0566426e-05   0.0000000e+00   0.0000000e+00   0.0000000e+00   2.0721397e-08   2.3730488e-07   3.7786001e-10   2.7758798e-07   0.0000000e+00   8.8661997e-11   0.0000000e+00   6.7320518e-08
   0.0000000e+00   1.6217567e-06   2.0857272e-07   0.0000000e+00   0.0000000e+00   6.9070700e-09   5.4378945e-08   0.0000000e+00   7.5250867e-08   3.2951102e-06   6.3824804e-08   0.0000000e+00   8.1808831e-08   0.0000000e+00   1.2430011e-07   9.7376878e-08   0.0000000e+00   4.7433471e-13   0.0000000e+00   9.6429615e-08   2.7903277e-07   1.2573182e-07   0.0000000e+00   1.4276146e-09   7.6488126e-08   6.6344076e-08   4.3497700e-01   0.0000000e+00   1.3371234e-07   0.0000000e+00   0.0000000e+00   0.0000000e+00   5.4521075e-08   7.5985490e-07   6.7838639e-08   0.0000000e+00   5.0730397e-09   0.0000000e+00   0.0000000e+00   0.0000000e+00   0.0000000e+00   6.2501117e-11   0.0000000e+00   0.0000000e+00   6.9483879e-08   0.0000000e+00   1.5619946e-06   0.0000000e+00   0.0000000e+00   3.6336038e-01   3.7291881e-08   0.0000000e+00   0.0000000e+00   0.0000000e+00   0.0000000e+00   5.4245369e-08   0.0000000e+00   0.0000000e+00   3.5752739e-07   0.0000000e+00   7.5468461e-08   8.2305261e-09   0.0000000e+00   1.3346448e-07   1.1059840e-07   3.1285333e-07   0.0000000e+00   3.6315380e-01   0.0000000e+00   8.5044043e-08   0.0000000e+00   1.9695801e-07   0.0000000e+00   3.2487436e-11   1.8662085e-09   0.0000000e+00   1.5239022e-10   4.4120811e-08   0.0000000e+00   0.0000000e+00   1.2648215e-07   6.4724258e-08   0.0000000e+00   0.0000000e+00   0.0000000e+00   0.0000000e+00   6.1781604e-11   2.0406360e-09   1.2279387e-07   0.0000000e+00   6.5595937e-08   8.0082167e-08   0.0000000e+00   0.0000000e+00   1.3602727e-07   0.0000000e+00   7.9130864e-08   0.0000000e+00   0.0000000e+00   3.6090561e-01   9.3470890e-08   8.9178885e-08   0.0000000e+00   0.0000000e+00   0.0000000e+00   9.6956757e-08   6.0331460e-08   0.0000000e+00   0.0000000e+00   0.0000000e+00   0.0000000e+00   8.7901577e-08   0.0000000e+00   1.7683801e-07   8.0294881e-08   8.0486941e-08   0.0000000e+00   0.0000000e+00   0.0000000e+00   1.0182130e-07   1.1440402e-07   0.0000000e+00   6.4810831e-08   0.0000000e+00   0.0000000e+00   0.0000000e+00   0.0000000e+00   6.7664468e-08   1.1761150e-07   0.0000000e+00   7.5791476e-07   8.2625264e-05   6.1935583e-08   2.4389419e-04   4.1737063e-01   5.0596577e-08   6.7050767e-08   3.5015542e-01   1.4864220e-07   0.0000000e+00   0.0000000e+00   7.2236706e-08   1.6940425e-07   7.5082370e-07   0.0000000e+00   0.0000000e+00   0.0000000e+00   4.8628680e-08   3.5388792e-07   9.4303628e-08   1.6059572e-04   0.0000000e+00   2.3692567e-09   7.7109004e-07   7.1383060e-09   0.0000000e+00   4.9635759e-08   0.0000000e+00   0.0000000e+00   0.0000000e+00   0.0000000e+00   1.3069338e-07   0.0000000e+00   2.3216365e-09   7.5036906e-10   4.8869200e-08   0.0000000e+00   0.0000000e+00   1.0773858e-07   0.0000000e+00   0.0000000e+00   0.0000000e+00   8.3474865e-08   6.8701705e-08   1.3657823e-06   4.0047840e-08   1.1254117e-07   3.0939211e-09   0.0000000e+00   9.9875725e-08   1.6891719e-05   7.1079853e-08   0.0000000e+00   0.0000000e+00   0.0000000e+00   7.3188561e-07   5.6133264e-08   0.0000000e+00   9.0809024e-08   6.8540916e-08   5.5857891e-08   0.0000000e+00   0.0000000e+00   0.0000000e+00   0.0000000e+00   0.0000000e+00   9.6492815e-08   0.0000000e+00   0.0000000e+00   1.1258265e-07   0.0000000e+00   0.0000000e+00   8.9927885e-08   8.8938093e-08   1.2267775e-07   0.0000000e+00   0.0000000e+00   8.7495682e-08   3.7423533e-01   0.0000000e+00   2.0637353e-09   1.1258227e-07   6.3740362e-08   1.0304554e-07   0.0000000e+00   9.6957695e-08   0.0000000e+00   1.0412027e-07   3.4313778e-07   1.0007270e-07   9.6252791e-08   7.3976829e-08   0.0000000e+00   3.7015801e-01   1.2896792e-07   0.0000000e+00   9.6772861e-08   1.0840248e-07   9.1840213e-08   0.0000000e+00   7.1000868e-08   0.0000000e+00   4.3179624e-01   9.5081797e-08   0.0000000e+00   8.7503710e-08   0.0000000e+00   1.3340150e-11   0.0000000e+00   0.0000000e+00   0.0000000e+00   0.0000000e+00   9.8149251e-10   4.2979819e-01   1.0284300e-07   0.0000000e+00   0.0000000e+00   0.0000000e+00   3.8099625e-09   0.0000000e+00   5.9999654e-10   0.0000000e+00   3.7820742e-01   6.5085940e-08   8.2267510e-08   0.0000000e+00   0.0000000e+00   0.0000000e+00   0.0000000e+00   1.2195941e-07   0.0000000e+00   0.0000000e+00   2.5837350e-11   0.0000000e+00   5.3203986e-08   0.0000000e+00   0.0000000e+00   3.7363017e-01   3.4890240e-01   0.0000000e+00   0.0000000e+00   0.0000000e+00   0.0000000e+00   0.0000000e+00   3.8927107e-09   1.2968882e-06   5.9648225e-09   0.0000000e+00   6.1635614e-08   7.5336271e-08   8.0521781e-08   0.0000000e+00   0.0000000e+00   0.0000000e+00   1.1953116e-07   0.0000000e+00   1.3706509e-07   0.0000000e+00   0.0000000e+00   1.8405937e-03   1.6586217e-05   0.0000000e+00   0.0000000e+00   2.4300848e-08   0.0000000e+00   0.0000000e+00   0.0000000e+00   0.0000000e+00   1.0036773e-07   1.1828163e-06   7.4356321e-09   7.2711526e-08   0.0000000e+00   9.7388841e-08   0.0000000e+00   9.5822440e-07   9.7910777e-08   1.4449599e-07   4.1876332e-10   6.9217615e-09   0.0000000e+00   0.0000000e+00   0.0000000e+00   0.0000000e+00   0.0000000e+00   7.2895021e-08   4.2652668e-01   0.0000000e+00   4.2788681e-01   0.0000000e+00   2.5871791e-07   1.2253794e-07   1.7673064e-11
   0.0000000e+00   0.0000000e+00   0.0000000e+00   0.0000000e+00   9.4534179e-09   1.7815722e-09   3.5827059e-08   1.1825650e-02   2.4927423e-08   6.6776238e-08   0.0000000e+00   3.8930956e-02   0.0000000e+00   0.0000000e+00   4.4621718e-08   4.7061758e-08   3.5966139e-02   1.5298833e-05   0.0000000e+00   2.4133053e-08   3.6339411e-08   1.3668498e-08   0.0000000e+00   1.3458166e-02   4.1238220e-08   1.7201367e-08   0.0000000e+00   1.8922302e-01   3.5775379e-08   0.0000000e+00   4.7513195e-09   0.0000000e+00   1.4157852e-08   1.1649061e-08   1.9004067e-08   0.0000000e+00   0.0000000e+00   1.8239400e-08   0.0000000e+00   0.0000000e+00   1.0146305e-02   9.2903609e-05   0.0000000e+00   1.0616461e-02   0.0000000e+00   2.8119433e-07   1.8272558e-07   9.1480655e-09   0.0000000e+00   1.6365311e-11   0.0000000e+00   0.0000000e+00   1.6701334e-04   0.0000000e+00   0.0000000e+00   2.0333265e-08   1.1414998e-02   0.0000000e+00   3.6743889e-08   0.0000000e+00   2.0496892e-08   9.3821573e-03   0.0000000e+00   2.1122242e-08   3.4068978e-08   1.2889441e-06   6.6370334e-05   0.0000000e+00   0.0000000e+00   3.4478213e-08   2.5103093e-07   2.3837938e-10   4.3984557e-07   3.2590129e-04   0.0000000e+00   0.0000000e+00   1.7251856e-03   3.2138788e-08   0.0000000e+00   0.0000000e+00   4.6932235e-06   3.0046795e-08   3.6855514e-05   1.1146757e-07   2.2398536e-02   0.0000000e+00   0.0000000e+00   0.0000000e+00   3.5805672e-08   0.0000000e+00   1.7860196e-08   7.4916723e-08   0.0000000e+00   0.0000000e+00   1.1865518e-08   0.0000000e+00   6.6704960e-08   0.0000000e+00   0.0000000e+00   7.7905261e-11   1.6063779e-08   3.5939724e-08   0.0000000e+00   0.0000000e+00   0.0000000e+00   4.0034786e-08   2.3359131e-08   3.8223779e-09   1.0783140e-08   0.0000000e+00   0.0000000e+00   2.5754139e-08   0.0000000e+00   2.7313622e-08   4.3197408e-09   2.3217718e-08   0.0000000e+00   0.0000000e+00   4.1821181e-08   1.1778401e-08   1.3898143e-08   0.0000000e+00   4.6367766e-08   7.3616894e-02   0.0000000e+00   0.0000000e+00   0.0000000e+00   1.8340746e-08   3.7123189e-08   0.0000000e+00   6.8689785e-09   0.0000000e+00   2.2299716e-08   1.1777382e-09   3.5398003e-12   1.9350317e-08   2.0867520e-08   0.0000000e+00   2.3109066e-08   0.0000000e+00   0.0000000e+00   2.7233870e-08   3.5360186e-08   1.3702544e-06   0.0000000e+00   0.0000000e+00   0.0000000e+00   4.1425076e-08   3.9719716e-08   4.6332111e-08   0.0000000e+00   0.0000000e+00   0.0000000e+00   1.1163459e-07   3.6062225e-09   0.0000000e+00   1.9285551e-08   1.3018554e-02   0.0000000e+00   0.0000000e+00   0.0000000e+00   3.1982961e-08   0.0000000e+00   0.0000000e+00   1.1681450e-02   2.7738615e-08   3.1455181e-08   0.0000000e+00   5.5525231e-09   0.0000000e+00   6.1133553e-10   0.0000000e+00   0.0000000e+00   1.9570747e-08   0.0000000e+00   2.6504691e-08   3.4134120e-08   0.0000000e+00   0.0000000e+00   2.1792032e-08   0.0000000e+00   1.5662177e-08   0.0000000e+00   0.0000000e+00   8.6166973e-03   0.0000000e+00   3.9673160e-09   0.0000000e+00   1.0542674e-07   2.6923399e-08   2.6668302e-08   0.0000000e+00   0.0000000e+00   0.0000000e+00   0.0000000e+00   9.9304497e-03   2.1148471e-08   1.3312692e-02   0.0000000e+00   3.5562808e-08   0.0000000e+00   9.3612871e-08   2.3999523e-08   4.7268295e-09   1.5229176e-08   0.0000000e+00   1.9600779e-07   0.0000000e+00   1.3073710e-11   0.0000000e+00   7.6765693e-03   1.0997569e-08   1.0386675e-08   2.2789558e-08   0.0000000e+00   2.0992653e-08   5.7182823e-02   5.1573245e-09   4.7330397e-08   2.2361485e-08   2.1511202e-08   1.9687061e-08   7.6159464e-05   0.0000000e+00   2.6630169e-08   0.0000000e+00   2.1235322e-08   3.5278621e-08   2.0060198e-08   2.5856939e-08   1.8995103e-08   5.9196081e-02   0.0000000e+00   0.0000000e+00   0.0000000e+00   3.3969360e-08   0.0000000e+00   1.5323902e-04   0.0000000e+00   0.0000000e+00   8.8663194e-08   0.0000000e+00   9.1242228e-03   0.0000000e+00   1.6017774e-08   0.0000000e+00   0.0000000e+00   9.4454341e-03   0.0000000e+00   0.0000000e+00   8.9078698e-03   0.0000000e+00   0.0000000e+00   1.8404929e-08   5.4356860e-08   0.0000000e+00   0.0000000e+00   0.0000000e+00   0.0000000e+00   4.0227024e-08   0.0000000e+00   0.0000000e+00   2.1036947e-04   0.0000000e+00   0.0000000e+00   0.0000000e+00   1.9453741e-07   0.0000000e+00   7.4503767e-12   0.0000000e+00   6.3751969e-09   5.0240800e-07   0.0000000e+00   0.0000000e+00   1.2958922e-09   2.1448379e-07   8.6811246e-09   0.0000000e+00   4.3560645e-08   2.3615336e-08   2.9963848e-08   0.0000000e+00   0.0000000e+00   9.9165166e-03   1.2012067e-08   0.0000000e+00   9.1940865e-07   1.4220298e-06   2.0039110e-04   0.0000000e+00   2.7830192e-10   0.0000000e+00   0.0000000e+00   6.3693731e-09   0.0000000e+00   1.0478347e-02   8.2634860e-09   0.0000000e+00   2.1867873e-08   4.6561495e-07   1.8311814e-09   1.5652976e-08   0.0000000e+00   2.1170130e-08   0.0000000e+00   0.0000000e+00   5.4792830e-09   7.7914838e-09   2.5408921e-05   1.7782005e-07   0.0000000e+00   3.8052672e-02   0.0000000e+00   0.0000000e+00   0.0000000e+00   3.1034703e-08   0.0000000e+00   0.0000000e+00   0.0000000e+00   0.0000000e+00   7.7686054e-07   0.0000000e+00   2.7088130e-06
   0.0000000e+00   0.0000000e+00   0.0000000e+00   0.0000000e+00   0.0000000e+00   1.2032820e-03   7.1961520e-09   0.0000000e+00   1.5046111e-01   2.9168674e-08   0.0000000e+00   0.0000000e+00   0.0000000e+00   0.0000000e+00   1.6177111e-01   1.6283613e-01   0.0000000e+00   0.0000000e+00   0.0000000e+00   1.9017663e-01   0.0000000e+00   4.1705106e-08   0.0000000e+00   2.0059548e-06   1.5593531e-01   7.2133597e-09   0.0000000e+00   0.0000000e+00   1.7885471e-01   0.0000000e+00   0.0000000e+00   0.0000000e+00   0.0000000e+00   1.5212348e-08   1.4460707e-01   0.0000000e+00   0.0000000e+00   0.0000000e+00   0.0000000e+00   0.0000000e+00   0.0000000e+00   0.0000000e+00   0.0000000e+00   0.0000000e+00   0.0000000e+00   1.1460461e-05   0.0000000e+00   0.0000000e+00   0.0000000e+00   5.0373101e-07   0.0000000e+00   0.0000000e+00   0.0000000e+00   5.0120407e-05   0.0000000e+00   6.1880325e-09   0.0000000e+00   0.0000000e+00   1.8311868e-08   3.2934993e-02   0.0000000e+00   1.5533261e-06   3.0129372e-02   1.9107237e-01   1.6309068e-01   0.0000000e+00   0.0000000e+00   0.0000000e+00   0.0000000e+00   1.5870199e-01   9.7606190e-05   3.1435637e-03   0.0000000e+00   0.0000000e+00   0.0000000e+00   0.0000000e+00   6.4670521e-07   4.5235208e-09   0.0000000e+00   0.0000000e+00   0.0000000e+00   0.0000000e+00   0.0000000e+00   0.0000000e+00   0.0000000e+00   0.0000000e+00   0.0000000e+00   0.0000000e+00   1.6334570e-01   0.0000000e+00   1.4139068e-01   1.6681980e-01   0.0000000e+00   7.3124478e-07   1.3579753e-08   0.0000000e+00   2.1489329e-07   0.0000000e+00   0.0000000e+00   2.3129964e-07   5.1665365e-08   1.5336086e-01   0.0000000e+00   0.0000000e+00   0.0000000e+00   1.5275267e-01   1.5712973e-01   0.0000000e+00   0.0000000e+00   0.0000000e+00   3.1567920e-08   1.6099281e-01   0.0000000e+00   2.7248549e-07   2.6396658e-08   1.4771243e-01   0.0000000e+00   0.0000000e+00   0.0000000e+00   1.5837235e-07   2.9374408e-07   0.0000000e+00   1.6443439e-01   0.0000000e+00   0.0000000e+00   0.0000000e+00   2.2168119e-02   1.4208649e-01   1.6316658e-01   0.0000000e+00   0.0000000e+00   0.0000000e+00   1.4957613e-01   0.0000000e+00   1.2942104e-07   5.7717971e-09   1.4034086e-01   0.0000000e+00   0.0000000e+00   0.0000000e+00   0.0000000e+00   1.4264238e-01   1.5843741e-01   0.0000000e+00   0.0000000e+00   0.0000000e+00   0.0000000e+00   0.0000000e+00   3.6198056e-08   1.6144851e-01   0.0000000e+00   0.0000000e+00   0.0000000e+00   1.3435929e-05   9.2811306e-05   4.8728028e-02   1.2385039e-01   0.0000000e+00   0.0000000e+00   0.0000000e+00   0.0000000e+00   1.2993141e-01   0.0000000e+00   0.0000000e+00   1.5081105e-07   5.0103530e-09   0.0000000e+00   0.0000000e+00   0.0000000e+00   0.0000000e+00   0.0000000e+00   0.0000000e+00   0.0000000e+00   1.4126299e-01   0.0000000e+00   0.0000000e+00   1.6389582e-01   0.0000000e+00   0.0000000e+00   1.9081479e-01   4.4073412e-05   1.9760903e-01   0.0000000e+00   0.0000000e+00   0.0000000e+00   0.0000000e+00   1.7596206e-08   1.1526953e-07   0.0000000e+00   5.6708005e-09   3.5527716e-08   0.0000000e+00   0.0000000e+00   0.0000000e+00   0.0000000e+00   0.0000000e+00   1.9375040e-01   0.0000000e+00   2.5034100e-02   1.6917995e-01   0.0000000e+00   0.0000000e+00   1.6723812e-01   1.0679624e-07   4.1918643e-08   0.0000000e+00   9.7572979e-07   0.0000000e+00   2.7234153e-07   0.0000000e+00   3.6334087e-07   5.1025855e-07   1.9657983e-08   1.9303329e-01   0.0000000e+00   1.9389757e-01   0.0000000e+00   0.0000000e+00   0.0000000e+00   1.9019336e-01   1.9044312e-01   1.4751381e-01   0.0000000e+00   0.0000000e+00   1.5136117e-01   0.0000000e+00   1.9261070e-01   1.6405876e-01   1.9441995e-01   0.0000000e+00   1.4585381e-01   0.0000000e+00   0.0000000e+00   0.0000000e+00   0.0000000e+00   1.6185038e-01   0.0000000e+00   0.0000000e+00   0.0000000e+00   0.0000000e+00   0.0000000e+00   0.0000000e+00   1.6582642e-07   0.0000000e+00   0.0000000e+00   0.0000000e+00   0.0000000e+00   0.0000000e+00   0.0000000e+00   0.0000000e+00   5.4337126e-07   0.0000000e+00   0.0000000e+00   1.4469774e-01   1.6631006e-07   0.0000000e+00   0.0000000e+00   1.8680797e-02   0.0000000e+00   1.6293649e-01   3.1307360e-02   0.0000000e+00   0.0000000e+00   0.0000000e+00   0.0000000e+00   0.0000000e+00   9.1767966e-06   0.0000000e+00   8.8201408e-07   0.0000000e+00   0.0000000e+00   0.0000000e+00   0.0000000e+00   0.0000000e+00   0.0000000e+00   7.7153745e-05   8.1037706e-05   3.0328444e-02   1.5920581e-01   1.4896405e-01   1.4942330e-01   0.0000000e+00   0.0000000e+00   0.0000000e+00   4.9766312e-07   0.0000000e+00   1.2804709e-07   0.0000000e+00   0.0000000e+00   0.0000000e+00   8.6716145e-04   0.0000000e+00   0.0000000e+00   2.9889094e-05   0.0000000e+00   0.0000000e+00   0.0000000e+00   0.0000000e+00   1.9103915e-01   1.0519567e-04   8.2896291e-05   1.9637021e-01   0.0000000e+00   1.9302940e-01   0.0000000e+00   0.0000000e+00   2.3239976e-08   1.4717242e-04   0.0000000e+00   1.1347582e-03   0.0000000e+00   0.0000000e+00   0.0000000e+00   0.0000000e+00   0.0000000e+00   1.5188604e-01   0.0000000e+00   0.0000000e+00   0.0000000e+00   0.0000000e+00   2.0948978e-06   0.0000000e+00   0.0000000e+00
   0.0000000e+00   0.0000000e+00   0.0000000e+00   0.0000000e+00   0.0000000e+00   0.0000000e+00   0.0000000e+00   0.0000000e+00   0.0000000e+00   3.4620778e-09   0.0000000e+00   0.0000000e+00   0.0000000e+00   0.0000000e+00   0.0000000e+00   0.0000000e+00   0.0000000e+00   0.0000000e+00   0.0000000e+00   0.0000000e+00   0.0000000e+00   0.0000000e+00   0.0000000e+00   0.0000000e+00   0.0000000e+00   0.0000000e+00   0.0000000e+00   0.0000000e+00   0.0000000e+00   7.1554233e-01   0.0000000e+00   0.0000000e+00   0.0000000e+00   0.0000000e+00   0.0000000e+00   0.0000000e+00   0.0000000e+00   0.0000000e+00   0.0000000e+00   0.0000000e+00   0.0000000e+00   0.0000000e+00   0.0000000e+00   0.0000000e+00   0.0000000e+00   0.0000000e+00   0.0000000e+00   0.0000000e+00   0.0000000e+00   0.0000000e+00   0.0000000e+00   0.0000000e+00   0.0000000e+00   0.0000000e+00   0.0000000e+00   0.0000000e+00   0.0000000e+00   6.1167175e-07   0.0000000e+00   0.0000000e+00   0.0000000e+00   0.0000000e+00   0.0000000e+00   0.0000000e+00   0.0000000e+00   0.0000000e+00   0.0000000e+00   0.0000000e+00   5.9272818e-04   0.0000000e+00   0.0000000e+00   0.0000000e+00   0.0000000e+00   0.0000000e+00   0.0000000e+00   0.0000000e+00   0.0000000e+00   7.2811127e-11   0.0000000e+00   1.0310438e-02   0.0000000e+00   0.0000000e+00   0.0000000e+00   0.0000000e+00   0.0000000e+00   0.0000000e+00   0.0000000e+00   0.0000000e+00   0.0000000e+00   0.0000000e+00   0.0000000e+00   0.0000000e+00   9.1003328e-09   0.0000000e+00   0.0000000e+00   0.0000000e+00   0.0000000e+00   2.4815889e-09   0.0000000e+00   0.0000000e+00   0.0000000e+00   0.0000000e+00   1.3236560e-01   0.0000000e+00   0.0000000e+00   0.0000000e+00   0.0000000e+00   0.0000000e+00   0.0000000e+00   0.0000000e+00   0.0000000e+00   0.0000000e+00   0.0000000e+00   0.0000000e+00   0.0000000e+00   0.0000000e+00   0.0000000e+00   0.0000000e+00   0.0000000e+00   0.0000000e+00   0.0000000e+00   0.0000000e+00   0.0000000e+00   0.0000000e+00   0.0000000e+00   0.0000000e+00   0.0000000e+00   0.0000000e+00   0.0000000e+00   0.0000000e+00   0.0000000e+00   0.0000000e+00   0.0000000e+00   0.0000000e+00   0.0000000e+00   0.0000000e+00   0.0000000e+00   0.0000000e+00   0.0000000e+00   0.0000000e+00   8.9994290e-09   0.0000000e+00   0.0000000e+00   0.0000000e+00   0.0000000e+00   0.0000000e+00   5.3065270e-06   0.0000000e+00   7.6409842e-12   0.0000000e+00   0.0000000e+00   0.0000000e+00   0.0000000e+00   0.0000000e+00   0.0000000e+00   0.0000000e+00   0.0000000e+00   0.0000000e+00   0.0000000e+00   0.0000000e+00   0.0000000e+00   0.0000000e+00   0.0000000e+00   0.0000000e+00   0.0000000e+00   1.3327291e-12   0.0000000e+00   0.0000000e+00   0.0000000e+00   0.0000000e+00   0.0000000e+00   0.0000000e+00   0.0000000e+00   0.0000000e+00   0.0000000e+00   0.0000000e+00   0.0000000e+00   0.0000000e+00   0.0000000e+00   0.0000000e+00   0.0000000e+00   0.0000000e+00   0.0000000e+00   0.0000000e+00   0.0000000e+00   0.0000000e+00   0.0000000e+00   0.0000000e+00   0.0000000e+00   1.8584299e-12   0.0000000e+00   0.0000000e+00   0.0000000e+00   0.0000000e+00   0.0000000e+00   0.0000000e+00   0.0000000e+00   0.0000000e+00   0.0000000e+00   0.0000000e+00   0.0000000e+00   0.0000000e+00   0.0000000e+00   0.0000000e+00   0.0000000e+00   0.0000000e+00   0.0000000e+00   0.0000000e+00   0.0000000e+00   0.0000000e+00   0.0000000e+00   0.0000000e+00   0.0000000e+00   0.0000000e+00   3.6285406e-02   0.0000000e+00   0.0000000e+00   0.0000000e+00   0.0000000e+00   0.0000000e+00   0.0000000e+00   0.0000000e+00   0.0000000e+00   0.0000000e+00   0.0000000e+00   0.0000000e+00   0.0000000e+00   0.0000000e+00   0.0000000e+00   0.0000000e+00   0.0000000e+00   0.0000000e+00   0.0000000e+00   0.0000000e+00   0.0000000e+00   0.0000000e+00   0.0000000e+00   0.0000000e+00   0.0000000e+00   0.0000000e+00   0.0000000e+00   0.0000000e+00   0.0000000e+00   0.0000000e+00   0.0000000e+00   0.0000000e+00   0.0000000e+00   0.0000000e+00   0.0000000e+00   0.0000000e+00   0.0000000e+00   0.0000000e+00   0.0000000e+00   0.0000000e+00   0.0000000e+00   4.3066033e-04   0.0000000e+00   0.0000000e+00   0.0000000e+00   0.0000000e+00   0.0000000e+00   0.0000000e+00   0.0000000e+00   0.0000000e+00   0.0000000e+00   0.0000000e+00   0.0000000e+00   0.0000000e+00   0.0000000e+00   7.2980785e-03   0.0000000e+00   0.0000000e+00   3.3365550e-07   0.0000000e+00   0.0000000e+00   0.0000000e+00   0.0000000e+00   0.0000000e+00   0.0000000e+00   0.0000000e+00   0.0000000e+00   0.0000000e+00   0.0000000e+00   0.0000000e+00   0.0000000e+00   0.0000000e+00   0.0000000e+00   0.0000000e+00   0.0000000e+00   0.0000000e+00   0.0000000e+00   0.0000000e+00   0.0000000e+00   0.0000000e+00   0.0000000e+00   0.0000000e+00   0.0000000e+00   0.0000000e+00   0.0000000e+00   0.0000000e+00   0.0000000e+00   0.0000000e+00   0.0000000e+00   0.0000000e+00   1.6029653e-07   0.0000000e+00   0.0000000e+00   0.0000000e+00   0.0000000e+00   0.0000000e+00   0.0000000e+00   0.0000000e+00   0.0000000e+00   0.0000000e+00   0.0000000e+00   0.0000000e+00   0.0000000e+00   4.7245802e-10   0.0000000e+00   6.3979234e-06   0.0000000e+00   0.0000000e+00   0.0000000e+00
   0.0000000e+00   0.0000000e+00   0.0000000e+00   0.0000000e+00   0.0000000e+00   3.3728893e-09   2.1420665e-01   2.5769293e-08   4.5302928e-08   1.7614107e-01   0.0000000e+00   4.9028063e-08   0.0000000e+00   0.0000000e+00   5.3549177e-08   6.4395896e-08   1.6628685e-06   3.3651656e-08   0.0000000e+00   6.4592064e-08   1.7974607e-01   0.0000000e+00   0.0000000e+00   6.5391381e-08   1.3874084e-07   1.9297723e-01   2.3192939e-06   6.9017133e-08   4.5006740e-08   1.6745266e-09   2.3431264e-01   0.0000000e+00   1.9248249e-01   0.0000000e+00   4.4425319e-08   0.0000000e+00   0.0000000e+00   2.1087198e-01   0.0000000e+00   0.0000000e+00   1.1502385e-08   1.2541621e-09   0.0000000e+00   8.4393662e-09   0.0000000e+00   1.2549603e-05   1.7791076e-01   1.8993688e-01   7.0339597e-09   4.2973733e-06   0.0000000e+00   0.0000000e+00   6.1829005e-10   6.5115763e-08   3.6566930e-06   2.1407153e-01   2.0437631e-07   7.4329308e-09   1.7850887e-01   2.7846536e-07   1.8324706e-01   5.0553961e-08   3.9287215e-07   6.7152016e-08   5.1305221e-08   0.0000000e+00   1.0226524e-07   2.8371318e-06   1.6837922e-07   6.6172470e-08   9.2708710e-05   3.1912301e-09   5.1365004e-05   1.4844729e-09   0.0000000e+00   1.6962951e-05   1.0662132e-08   2.1465726e-01   0.0000000e+00   0.0000000e+00   8.9545371e-05   1.8966431e-01   1.4548202e-05   7.8078004e-09   4.4889442e-06   0.0000000e+00   5.4819476e-10   0.0000000e+00   5.0474817e-08   0.0000000e+00   4.2291311e-08   6.4164284e-08   3.5316272e-06   0.0000000e+00   0.0000000e+00   0.0000000e+00   1.8891758e-01   7.1560203e-10   9.0839089e-07   2.2229649e-06   0.0000000e+00   5.1358375e-08   0.0000000e+00   8.5119351e-08   6.9133982e-06   5.7640214e-08   4.9195590e-08   1.3450311e-01   1.2167036e-05   0.0000000e+00   0.0000000e+00   5.4281588e-08   1.0789368e-08   0.0000000e+00   0.0000000e+00   5.5368433e-08   0.0000000e+00   0.0000000e+00   2.6192046e-05   0.0000000e+00   0.0000000e+00   0.0000000e+00   5.3631423e-08   1.4017578e-07   0.0000000e+00   3.6560923e-09   7.1292127e-07   4.2844728e-08   5.1378376e-08   0.0000000e+00   0.0000000e+00   2.7795540e-04   4.4422175e-08   1.9998148e-03   3.0655951e-06   2.1397594e-01   4.2816186e-08   2.4008737e-06   0.0000000e+00   0.0000000e+00   1.9292203e-08   1.1641125e-07   5.2641191e-08   2.0549201e-08   0.0000000e+00   0.0000000e+00   5.6812363e-08   2.1562651e-01   1.7594627e-01   6.2499354e-08   1.0533557e-07   0.0000000e+00   0.0000000e+00   1.1217005e-03   6.2844435e-06   3.0503767e-07   5.6640316e-08   1.6149797e-08   9.2361074e-07   0.0000000e+00   1.6033892e-08   5.1571987e-08   4.2669527e-09   0.0000000e+00   2.6581408e-07   2.1468616e-01   0.0000000e+00   4.4735919e-06   0.0000000e+00   0.0000000e+00   0.0000000e+00   0.0000000e+00   0.0000000e+00   4.2987714e-08   0.0000000e+00   2.1468113e-01   5.0505271e-08   0.0000000e+00   3.5594737e-08   6.4607363e-08   3.6037189e-09   7.9983688e-08   0.0000000e+00   0.0000000e+00   1.2498755e-08   0.0000000e+00   0.0000000e+00   0.0000000e+00   1.7835230e-01   1.9065849e-01   2.1420699e-01   3.2198548e-07   0.0000000e+00   7.5323277e-09   0.0000000e+00   6.5210782e-08   6.3789724e-08   9.9495083e-09   6.0244412e-07   5.8279527e-08   3.2797026e-06   1.7110612e-04   6.7920013e-08   0.0000000e+00   0.0000000e+00   1.9356655e-09   2.4144465e-06   0.0000000e+00   2.4950553e-06   0.0000000e+00   3.1449048e-07   0.0000000e+00   0.0000000e+00   5.9851195e-08   1.4547028e-09   6.4731167e-08   3.9424520e-08   0.0000000e+00   1.8060714e-01   6.5334951e-08   6.3520921e-08   4.7708738e-08   2.5276463e-09   2.2458935e-06   4.6565283e-08   1.5323089e-06   6.3846101e-08   5.1595136e-08   6.7767397e-08   1.7681520e-01   6.9685156e-08   6.8712260e-08   2.7626386e-06   0.0000000e+00   0.0000000e+00   4.4639634e-08   0.0000000e+00   4.1023950e-09   0.0000000e+00   7.6410900e-08   0.0000000e+00   0.0000000e+00   2.3006776e-08   2.5030579e-06   0.0000000e+00   0.0000000e+00   3.1532622e-08   4.0506277e-07   0.0000000e+00   0.0000000e+00   8.8199836e-08   0.0000000e+00   2.1468763e-06   4.2877710e-08   0.0000000e+00   2.1442161e-06   0.0000000e+00   1.2091596e-06   0.0000000e+00   5.2607395e-08   3.8328758e-07   0.0000000e+00   1.3710935e-09   1.2692470e-06   0.0000000e+00   1.0271937e-05   9.8239720e-05   2.8751023e-06   3.6571945e-06   0.0000000e+00   9.8461882e-06   6.7487398e-06   0.0000000e+00   4.3380581e-03   4.0818787e-03   0.0000000e+00   2.2810630e-09   2.8469229e-07   7.8597092e-08   3.8766458e-08   4.2494197e-08   0.0000000e+00   0.0000000e+00   8.3117765e-09   0.0000000e+00   0.0000000e+00   1.3520436e-04   2.2790087e-06   9.5583519e-10   1.0467463e-06   1.0454490e-07   1.9521052e-05   0.0000000e+00   0.0000000e+00   7.2402338e-09   7.9934675e-09   2.1383921e-01   0.0000000e+00   6.5768977e-08   0.0000000e+00   2.3007616e-09   1.0734515e-07   2.1484868e-09   9.1406665e-08   0.0000000e+00   0.0000000e+00   0.0000000e+00   2.7824169e-09   1.9119744e-08   3.0578359e-09   1.5336140e-06   1.4030849e-05   6.7625619e-10   0.0000000e+00   0.0000000e+00   4.8560090e-08   2.4165769e-06   4.4488648e-09   2.3874675e-06   0.0000000e+00   0.0000000e+00   0.0000000e+00   2.3583882e-08
   0.0000000e+00   0.0000000e+00   0.0000000e+00   0.0000000e+00   0.0000000e+00   0.0000000e+00   0.0000000e+00   0.0000000e+00   0.0000000e+00   8.6521901e-14   0.0000000e+00   0.0000000e+00   0.0000000e+00   6.5750840e-01   0.0000000e+00   0.0000000e+00   0.0000000e+00   0.0000000e+00   0.0000000e+00   0.0000000e+00   0.0000000e+00   0.0000000e+00   0.0000000e+00   0.0000000e+00   0.0000000e+00   0.0000000e+00   0.0000000e+00   0.0000000e+00   0.0000000e+00   0.0000000e+00   0.0000000e+00   6.5913831e-01   0.0000000e+00   0.0000000e+00   0.0000000e+00   0.0000000e+00   0.0000000e+00   0.0000000e+00   6.5931423e-01   0.0000000e+00   0.0000000e+00   0.0000000e+00   6.5413151e-01   0.0000000e+00   0.0000000e+00   0.0000000e+00   9.1169441e-14   0.0000000e+00   0.0000000e+00   0.0000000e+00   0.0000000e+00   0.0000000e+00   0.0000000e+00   0.0000000e+00   0.0000000e+00   0.0000000e+00   0.0000000e+00   0.0000000e+00   3.5583392e-13   0.0000000e+00   0.0000000e+00   0.0000000e+00   0.0000000e+00   0.0000000e+00   0.0000000e+00   0.0000000e+00   0.0000000e+00   0.0000000e+00   0.0000000e+00   0.0000000e+00   4.2412387e-08   0.0000000e+00   0.0000000e+00   0.0000000e+00   0.0000000e+00   0.0000000e+00   0.0000000e+00   0.0000000e+00   0.0000000e+00   0.0000000e+00   0.0000000e+00   0.0000000e+00   0.0000000e+00   0.0000000e+00   0.0000000e+00   6.1666114e-01   0.0000000e+00   0.0000000e+00   0.0000000e+00   0.0000000e+00   0.0000000e+00   0.0000000e+00   0.0000000e+00   0.0000000e+00   0.0000000e+00   6.4999302e-01   0.0000000e+00   0.0000000e+00   0.0000000e+00   0.0000000e+00   0.0000000e+00   0.0000000e+00   0.0000000e+00   3.2798975e-08   0.0000000e+00   0.0000000e+00   0.0000000e+00   0.0000000e+00   0.0000000e+00   0.0000000e+00   0.0000000e+00   0.0000000e+00   0.0000000e+00   0.0000000e+00   0.0000000e+00   0.0000000e+00   0.0000000e+00   0.0000000e+00   0.0000000e+00   0.0000000e+00   0.0000000e+00   0.0000000e+00   0.0000000e+00   0.0000000e+00   0.0000000e+00   0.0000000e+00   0.0000000e+00   0.0000000e+00   0.0000000e+00   6.0538028e-01   0.0000000e+00   0.0000000e+00   0.0000000e+00   0.0000000e+00   0.0000000e+00   0.0000000e+00   0.0000000e+00   0.0000000e+00   0.0000000e+00   0.0000000e+00   0.0000000e+00   0.0000000e+00   0.0000000e+00   0.0000000e+00   0.0000000e+00   0.0000000e+00   0.0000000e+00   0.0000000e+00   0.0000000e+00   0.0000000e+00   0.0000000e+00   0.0000000e+00   0.0000000e+00   9.2815743e-13   0.0000000e+00   0.0000000e+00   0.0000000e+00   0.0000000e+00   0.0000000e+00   0.0000000e+00   0.0000000e+00   0.0000000e+00   0.0000000e+00   0.0000000e+00   0.0000000e+00   0.0000000e+00   0.0000000e+00   0.0000000e+00   0.0000000e+00   0.0000000e+00   0.0000000e+00   0.0000000e+00   0.0000000e+00   0.0000000e+00   0.0000000e+00   0.0000000e+00   0.0000000e+00   0.0000000e+00   0.0000000e+00   0.0000000e+00   0.0000000e+00   0.0000000e+00   0.0000000e+00   0.0000000e+00   0.0000000e+00   0.0000000e+00   0.0000000e+00   0.0000000e+00   0.0000000e+00   0.0000000e+00   0.0000000e+00   0.0000000e+00   0.0000000e+00   0.0000000e+00   0.0000000e+00   0.0000000e+00   0.0000000e+00   0.0000000e+00   0.0000000e+00   0.0000000e+00   0.0000000e+00   0.0000000e+00   0.0000000e+00   0.0000000e+00   0.0000000e+00   0.0000000e+00   0.0000000e+00   0.0000000e+00   0.0000000e+00   0.0000000e+00   0.0000000e+00   0.0000000e+00   0.0000000e+00   0.0000000e+00   0.0000000e+00   0.0000000e+00   0.0000000e+00   0.0000000e+00   0.0000000e+00   0.0000000e+00   0.0000000e+00   0.0000000e+00   0.0000000e+00   0.0000000e+00   0.0000000e+00   0.0000000e+00   0.0000000e+00   0.0000000e+00   0.0000000e+00   0.0000000e+00   0.0000000e+00   0.0000000e+00   0.0000000e+00   0.0000000e+00   0.0000000e+00   0.0000000e+00   0.0000000e+00   0.0000000e+00   0.0000000e+00   0.0000000e+00   0.0000000e+00   0.0000000e+00   0.0000000e+00   0.0000000e+00   0.0000000e+00   6.6039012e-01   0.0000000e+00   0.0000000e+00   0.0000000e+00   0.0000000e+00   0.0000000e+00   0.0000000e+00   0.0000000e+00   0.0000000e+00   0.0000000e+00   0.0000000e+00   0.0000000e+00   0.0000000e+00   0.0000000e+00   0.0000000e+00   0.0000000e+00   0.0000000e+00   0.0000000e+00   0.0000000e+00   0.0000000e+00   0.0000000e+00   0.0000000e+00   0.0000000e+00   0.0000000e+00   0.0000000e+00   0.0000000e+00   0.0000000e+00   0.0000000e+00   0.0000000e+00   0.0000000e+00   0.0000000e+00   0.0000000e+00   0.0000000e+00   0.0000000e+00   0.0000000e+00   0.0000000e+00   0.0000000e+00   0.0000000e+00   0.0000000e+00   0.0000000e+00   0.0000000e+00   2.0393269e-12   0.0000000e+00   0.0000000e+00   0.0000000e+00   0.0000000e+00   0.0000000e+00   3.1245472e-05   0.0000000e+00   0.0000000e+00   0.0000000e+00   0.0000000e+00   0.0000000e+00   0.0000000e+00   0.0000000e+00   0.0000000e+00   0.0000000e+00   0.0000000e+00   0.0000000e+00   0.0000000e+00   0.0000000e+00   0.0000000e+00   0.0000000e+00   0.0000000e+00   0.0000000e+00   0.0000000e+00   0.0000000e+00   0.0000000e+00   0.0000000e+00   0.0000000e+00   0.0000000e+00   0.0000000e+00   0.0000000e+00   0.0000000e+00   0.0000000e+00   0.0000000e+00   0.0000000e+00   0.0000000e+00
   0.0000000e+00   0.0000000e+00   0.0000000e+00   0.0000000e+00   1.8841239e-11   7.3016538e-09   3.3082327e-01   5.2413172e-08   1.7343724e-08   2.7521201e-01   0.0000000e+00   7.0059539e-08   0.0000000e+00   0.0000000e+00   2.3964830e-08   4.2312973e-08   2.9279741e-06   1.0367455e-07   0.0000000e+00   2.3211610e-08   2.8033583e-01   1.0284681e-11   0.0000000e+00   1.1346021e-07   4.3548863e-08   3.0761745e-01   2.1213711e-07   1.0424563e-07   3.2646101e-08   2.3145591e-09   1.9273009e-01   0.0000000e+00   3.0771759e-01   1.9032739e-12   1.7719365e-08   0.0000000e+00   0.0000000e+00   3.2837474e-01   0.0000000e+00   0.0000000e+00   2.4055390e-08   3.8672440e-09   0.0000000e+00   1.7208110e-08   0.0000000e+00   8.2371671e-06   2.7754740e-01   3.0580033e-01   1.3911890e-08   8.1671620e-07   0.0000000e+00   0.0000000e+00   2.1809182e-09   2.1173526e-08   1.0188753e-06   3.3089844e-01   4.1821817e-07   1.3221355e-08   2.7901067e-01   1.2062737e-07   2.4793331e-01   1.0642638e-07   1.6822679e-07   2.4122383e-08   1.9786080e-08   6.7914475e-12   2.1333693e-07   2.5498063e-07   3.1950995e-07   4.9126260e-08   5.1180125e-05   1.5333289e-09   2.9920060e-05   4.4373928e-09   0.0000000e+00   2.8212094e-05   2.0088673e-08   3.3205122e-01   0.0000000e+00   0.0000000e+00   1.3728844e-04   2.8842330e-01   3.3531472e-05   1.7997942e-08   7.6958570e-06   0.0000000e+00   2.9942044e-10   0.0000000e+00   1.9159901e-08   0.0000000e+00   1.6701050e-08   4.5631255e-08   6.5279388e-06   0.0000000e+00   5.3338306e-11   0.0000000e+00   2.9616206e-01   7.4721399e-10   1.9017255e-06   2.1171694e-07   1.1503681e-11   1.9459257e-08   0.0000000e+00   1.4784330e-07   6.5991168e-06   2.3200041e-08   4.2048746e-08   1.7129913e-01   8.1619755e-06   0.0000000e+00   0.0000000e+00   2.0374996e-08   5.6915123e-09   2.0365147e-12   2.4503723e-11   2.6192990e-08   0.0000000e+00   0.0000000e+00   1.5121884e-05   1.8357412e-12   1.4886311e-11   0.0000000e+00   2.5320545e-08   1.6214084e-07   0.0000000e+00   7.2460240e-09   4.1031389e-07   1.7645013e-08   1.9678217e-08   0.0000000e+00   5.1139973e-13   6.8635016e-04   1.7678762e-08   1.1279004e-04   1.9805514e-06   3.3097997e-01   1.6814193e-08   2.1214776e-07   2.1583650e-11   5.1474005e-11   4.1756753e-08   2.2981207e-08   1.9541916e-08   3.7670544e-08   0.0000000e+00   0.0000000e+00   1.0573761e-07   3.3217976e-01   2.7513147e-01   4.1119084e-08   9.7134485e-08   0.0000000e+00   0.0000000e+00   3.6338658e-04   1.0081681e-05   1.1006668e-07   2.5213534e-08   2.7431667e-08   1.7253593e-06   0.0000000e+00   1.6362691e-08   3.7744676e-08   9.8467934e-09   0.0000000e+00   5.9032246e-07   3.3211366e-01   3.0818459e-11   8.1475532e-06   5.0491015e-13   0.0000000e+00   3.7578762e-11   0.0000000e+00   0.0000000e+00   1.7001408e-08   0.0000000e+00   3.3162140e-01   1.9325898e-08   0.0000000e+00   5.3594503e-08   2.3201108e-08   1.1322916e-09   2.9044942e-08   0.0000000e+00   0.0000000e+00   2.4997828e-08   0.0000000e+00   1.1306113e-12   0.0000000e+00   2.7884546e-01   3.0649720e-01   3.3136762e-01   3.5509812e-07   0.0000000e+00   1.4651877e-08   0.0000000e+00   9.2217766e-08   2.2991066e-08   2.1766317e-08   3.5508139e-07   2.2358333e-08   6.1035829e-06   1.5186633e-04   2.5740081e-08   4.0113304e-11   9.4270658e-12   4.6604778e-09   2.9679911e-06   0.0000000e+00   2.3219967e-07   0.0000000e+00   6.8523698e-07   1.3569881e-10   9.8847979e-13   2.1620918e-08   4.0726983e-10   2.3262397e-08   5.4462859e-08   8.1133169e-13   2.8193591e-01   2.3603920e-08   2.2949242e-08   1.8698045e-08   6.9257964e-09   2.5887678e-07   1.7794540e-08   2.8549244e-06   2.3004473e-08   1.9696310e-08   2.4493981e-08   2.7857672e-01   6.1193393e-08   1.0414817e-07   1.7931778e-06   0.0000000e+00   2.5726473e-11   1.7916464e-08   0.0000000e+00   3.1254218e-09   0.0000000e+00   6.6407886e-08   2.7056639e-12   0.0000000e+00   5.0391874e-08   2.3487238e-07   1.4471449e-12   0.0000000e+00   3.3347607e-08   7.3482699e-07   0.0000000e+00   0.0000000e+00   1.5367185e-07   0.0000000e+00   2.0085246e-07   1.7057530e-08   1.2835434e-11   3.9825987e-06   0.0000000e+00   1.2222897e-06   0.0000000e+00   1.9997920e-08   1.6450709e-07   0.0000000e+00   4.6449785e-09   2.0312855e-06   0.0000000e+00   2.0615037e-05   7.7629037e-05   2.6768982e-07   4.5251192e-06   0.0000000e+00   5.4757879e-06   1.0631209e-05   0.0000000e+00   6.3744500e-03   6.5462375e-03   4.3398372e-11   4.7819526e-09   1.1990749e-07   5.1924083e-08   1.7827716e-08   1.6439320e-08   0.0000000e+00   0.0000000e+00   1.5982596e-08   8.5767033e-12   0.0000000e+00   2.1375787e-04   6.9948622e-06   2.8248651e-09   5.3860021e-07   8.0270786e-09   3.2681508e-05   0.0000000e+00   0.0000000e+00   1.4136135e-08   1.6697686e-08   3.3100185e-01   0.0000000e+00   2.3607872e-08   7.1115640e-11   4.8818681e-09   6.6211831e-08   4.2580945e-09   6.4691968e-08   0.0000000e+00   0.0000000e+00   2.0435053e-11   5.2704333e-09   1.4937327e-08   4.1300694e-09   2.8573561e-06   1.9057637e-05   0.0000000e+00   0.0000000e+00   0.0000000e+00   3.3912579e-08   2.2036529e-07   4.3362782e-10   2.6032030e-07   0.0000000e+00   5.9455563e-11   0.0000000e+00   8.1206656e-08
   0.0000000e+00   9.7712213e-05   1.7603531e-05   0.0000000e+00   0.0000000e+00   1.3947121e-04   5.1142164e-12   6.1618315e-06   1.1918608e-07   7.6976722e-11   2.3009046e-01   4.2365301e-07   2.3026895e-01   0.0000000e+00   6.0334853e-08   5.6285275e-08   8.0334776e-08   1.6313360e-08   0.0000000e+00   5.5167932e-08   4.4928725e-12   2.9742395e-01   0.0000000e+00   6.6905583e-06   5.4079445e-08   1.2899877e-11   5.7129349e-07   3.9834341e-08   5.9054838e-08   0.0000000e+00   0.0000000e+00   0.0000000e+00   1.5153943e-12   3.1094536e-01   1.7012161e-07   0.0000000e+00   0.0000000e+00   0.0000000e+00   0.0000000e+00   0.0000000e+00   2.5180259e-07   1.0114015e-07   0.0000000e+00   4.8582666e-08   3.0100988e-01   1.0971008e-11   7.0175292e-12   0.0000000e+00   0.0000000e+00   8.6336552e-07   0.0000000e+00   0.0000000e+00   1.6892998e-10   8.5874115e-09   0.0000000e+00   4.8110795e-12   8.7952068e-07   0.0000000e+00   6.1438795e-11   3.4959984e-08   2.2413639e-12   1.0196023e-06   3.7472886e-08   5.5748465e-08   7.1678362e-08   1.2452637e-04   8.6871241e-05   6.6221090e-06   0.0000000e+00   8.0008120e-08   6.9915670e-12   2.7811168e-08   0.0000000e+00   2.3048380e-07   0.0000000e+00   0.0000000e+00   2.2811207e-07   4.3105262e-12   0.0000000e+00   0.0000000e+00   2.4131380e-12   3.5826681e-12   2.5036442e-08   1.0657556e-12   2.1659019e-07   0.0000000e+00   6.4571420e-05   0.0000000e+00   6.6464649e-08   0.0000000e+00   1.8480327e-07   6.9369766e-08   3.3233300e-08   8.1161058e-10   2.2362271e-01   0.0000000e+00   8.4557360e-12   0.0000000e+00   0.0000000e+00   1.0733646e-06   3.0896336e-01   9.1109473e-08   0.0000000e+00   0.0000000e+00   1.2327665e-08   6.8102153e-08   4.2562235e-08   0.0000000e+00   0.0000000e+00   0.0000000e+00   6.0860505e-10   8.8265744e-08   0.0000000e+00   2.7866966e-01   2.2860591e-01   1.5289497e-07   0.0000000e+00   0.0000000e+00   0.0000000e+00   2.8986971e-01   2.2404026e-01   0.0000000e+00   5.6481064e-08   1.1158180e-07   0.0000000e+00   0.0000000e+00   2.5252668e-07   2.0476222e-07   6.7935737e-08   0.0000000e+00   1.4913798e-01   7.8856702e-09   2.6510981e-07   1.3093176e-11   4.4983873e-07   4.4874642e-12   2.6870315e-07   8.2370813e-07   5.1191028e-06   0.0000000e+00   0.0000000e+00   2.7851976e-07   5.2103586e-07   6.0899419e-07   0.0000000e+00   0.0000000e+00   0.0000000e+00   1.1730811e-12   2.4843109e-11   1.7245352e-07   6.7476645e-08   0.0000000e+00   0.0000000e+00   1.8219780e-11   3.4566557e-08   2.0789294e-08   1.1074539e-07   1.7025239e-06   0.0000000e+00   0.0000000e+00   6.5519535e-08   1.7898472e-07   0.0000000e+00   0.0000000e+00   2.2550570e-05   3.7579017e-12   0.0000000e+00   3.2823952e-08   2.2564436e-01   0.0000000e+00   0.0000000e+00   2.2500764e-11   2.3406021e-01   1.0308012e-06   2.3510072e-01   6.4306088e-13   6.6987686e-08   0.0000000e+00   4.5017343e-08   5.4012768e-08   5.2019001e-10   4.2220943e-08   0.0000000e+00   0.0000000e+00   7.2506987e-08   1.7999372e-01   2.2679951e-01   1.8081662e-10   3.5690703e-11   7.0812951e-11   4.3528217e-12   0.0000000e+00   0.0000000e+00   1.5760925e-11   0.0000000e+00   2.9064983e-07   5.0934621e-08   8.5895188e-08   3.2640846e-08   4.7302133e-08   4.5966946e-08   0.0000000e+00   9.1407597e-08   2.2761938e-01   2.9999357e-01   0.0000000e+00   4.4553878e-12   1.9078933e-01   7.2540909e-07   0.0000000e+00   6.8201683e-07   2.6887308e-01   2.2734939e-01   5.1159797e-08   0.0000000e+00   5.1995145e-08   1.6565767e-08   2.9400526e-01   7.5545871e-12   5.5144594e-08   5.8347086e-08   1.5034623e-07   5.5920351e-10   9.5776105e-06   4.7095618e-07   3.4827396e-06   5.2810996e-08   6.3015102e-08   4.8894039e-08   0.0000000e+00   1.6013501e-07   6.2187543e-08   7.7585333e-07   2.3980030e-01   0.0000000e+00   6.0957548e-08   0.0000000e+00   4.4065793e-08   0.0000000e+00   0.0000000e+00   0.0000000e+00   0.0000000e+00   1.0685194e-05   4.5293095e-07   2.8529391e-01   0.0000000e+00   5.0371163e-09   2.8045517e-07   0.0000000e+00   0.0000000e+00   7.8043842e-07   0.0000000e+00   1.7699669e-06   1.7897114e-07   2.8401947e-01   2.8451639e-08   0.0000000e+00   3.2119900e-08   0.0000000e+00   6.7981095e-08   8.3807169e-08   0.0000000e+00   1.0501247e-07   0.0000000e+00   2.2360183e-01   0.0000000e+00   3.8886527e-12   1.6742236e-06   4.4141535e-07   0.0000000e+00   0.0000000e+00   0.0000000e+00   0.0000000e+00   0.0000000e+00   1.4336995e-10   2.3302803e-04   1.4446155e-04   1.7645305e-07   1.1507534e-07   8.5309093e-08   4.6350248e-07   0.0000000e+00   0.0000000e+00   3.9524486e-08   2.8953840e-01   0.0000000e+00   1.9131119e-11   6.0701509e-10   6.2305324e-10   8.4587935e-08   7.4138497e-07   0.0000000e+00   0.0000000e+00   5.3127303e-08   0.0000000e+00   4.6709326e-08   0.0000000e+00   8.1661248e-12   5.5332818e-08   1.2837278e-04   1.4203079e-04   4.2838423e-08   0.0000000e+00   5.1285265e-08   0.0000000e+00   4.4369227e-04   2.3626378e-01   1.3403397e-04   5.6936186e-07   6.7432000e-08   3.4855976e-06   1.2939044e-06   0.0000000e+00   0.0000000e+00   0.0000000e+00   5.4103661e-08   3.5312384e-07   0.0000000e+00   4.5735030e-07   0.0000000e+00   1.9044284e-03   0.0000000e+00   1.1297242e-04
   0.0000000e+00   0.0000000e+00   0.0000000e+00   0.0000000e+00   0.0000000e+00   1.1095143e-03   7.4574616e-09   0.0000000e+00   1.4073316e-01   3.0374309e-08   0.0000000e+00   0.0000000e+00   0.0000000e+00   0.0000000e+00   1.3465220e-01   1.3602612e-01   0.0000000e+00   0.0000000e+00   0.0000000e+00   2.0862295e-01   0.0000000e+00   3.4515654e-08   0.0000000e+00   1.5520085e-06   1.3765364e-01   6.0488940e-09   0.0000000e+00   0.0000000e+00   1.4460037e-01   0.0000000e+00   0.0000000e+00   0.0000000e+00   0.0000000e+00   1.2982798e-08   2.1450532e-01   0.0000000e+00   0.0000000e+00   0.0000000e+00   0.0000000e+00   0.0000000e+00   0.0000000e+00   0.0000000e+00   0.0000000e+00   0.0000000e+00   0.0000000e+00   7.4822505e-06   0.0000000e+00   0.0000000e+00   0.0000000e+00   2.5747467e-07   0.0000000e+00   0.0000000e+00   0.0000000e+00   3.0567649e-05   0.0000000e+00   6.6239640e-09   0.0000000e+00   0.0000000e+00   1.9404571e-08   2.3631699e-02   0.0000000e+00   3.9018764e-07   2.1627313e-02   2.0941010e-01   1.6930226e-01   0.0000000e+00   0.0000000e+00   0.0000000e+00   0.0000000e+00   1.3108883e-01   7.5158550e-05   2.6796678e-03   0.0000000e+00   0.0000000e+00   0.0000000e+00   0.0000000e+00   3.1041549e-07   4.7589711e-09   0.0000000e+00   0.0000000e+00   0.0000000e+00   0.0000000e+00   0.0000000e+00   0.0000000e+00   0.0000000e+00   0.0000000e+00   0.0000000e+00   0.0000000e+00   1.7035534e-01   0.0000000e+00   2.0731919e-01   1.4712096e-01   0.0000000e+00   1.9769200e-06   1.1307794e-08   0.0000000e+00   1.5311494e-07   0.0000000e+00   0.0000000e+00   3.8663676e-08   4.4450648e-08   1.5033888e-01   0.0000000e+00   0.0000000e+00   0.0000000e+00   1.4720211e-01   1.3420641e-01   0.0000000e+00   0.0000000e+00   0.0000000e+00   5.2082460e-08   1.7933809e-01   0.0000000e+00   4.0377111e-07   2.2306561e-08   1.9869781e-01   0.0000000e+00   0.0000000e+00   0.0000000e+00   4.0704497e-07   7.6667414e-07   0.0000000e+00   1.3625791e-01   0.0000000e+00   0.0000000e+00   0.0000000e+00   1.6639098e-02   2.1228270e-01   1.6814094e-01   0.0000000e+00   0.0000000e+00   0.0000000e+00   1.3316738e-01   0.0000000e+00   1.2739851e-08   6.1784059e-09   2.0873548e-01   0.0000000e+00   0.0000000e+00   0.0000000e+00   0.0000000e+00   1.3947763e-01   1.4850960e-01   0.0000000e+00   0.0000000e+00   0.0000000e+00   0.0000000e+00   0.0000000e+00   3.8633923e-08   1.3451102e-01   0.0000000e+00   0.0000000e+00   0.0000000e+00   1.3358922e-05   9.4323368e-05   3.9159579e-02   1.2106319e-01   0.0000000e+00   0.0000000e+00   0.0000000e+00   0.0000000e+00   1.3271662e-01   0.0000000e+00   0.0000000e+00   7.0142472e-08   5.2711431e-09   0.0000000e+00   0.0000000e+00   0.0000000e+00   0.0000000e+00   0.0000000e+00   0.0000000e+00   0.0000000e+00   2.0391336e-01   0.0000000e+00   0.0000000e+00   1.7007416e-01   0.0000000e+00   0.0000000e+00   2.0872303e-01   4.1115649e-05   2.1638741e-01   0.0000000e+00   0.0000000e+00   0.0000000e+00   0.0000000e+00   1.4913360e-08   1.9549170e-07   0.0000000e+00   4.8443767e-09   2.8569946e-08   0.0000000e+00   0.0000000e+00   0.0000000e+00   0.0000000e+00   0.0000000e+00   2.1053767e-01   0.0000000e+00   1.8474023e-02   1.7010319e-01   0.0000000e+00   0.0000000e+00   1.8807363e-01   1.1759191e-07   3.5141950e-08   0.0000000e+00   6.1888478e-07   0.0000000e+00   1.2209904e-07   0.0000000e+00   1.0558012e-07   1.1396003e-06   1.7942660e-08   2.0719983e-01   0.0000000e+00   2.1212846e-01   0.0000000e+00   0.0000000e+00   0.0000000e+00   2.0807341e-01   2.0844473e-01   2.0305095e-01   0.0000000e+00   0.0000000e+00   1.4308414e-01   0.0000000e+00   2.0962490e-01   1.6619833e-01   2.0976918e-01   0.0000000e+00   2.0386853e-01   0.0000000e+00   0.0000000e+00   0.0000000e+00   0.0000000e+00   1.5496855e-01   0.0000000e+00   0.0000000e+00   0.0000000e+00   0.0000000e+00   0.0000000e+00   0.0000000e+00   8.3627369e-08   0.0000000e+00   0.0000000e+00   0.0000000e+00   0.0000000e+00   0.0000000e+00   0.0000000e+00   0.0000000e+00   3.7374409e-07   0.0000000e+00   0.0000000e+00   2.0871632e-01   2.6295235e-07   0.0000000e+00   0.0000000e+00   1.3858751e-02   0.0000000e+00   1.6830166e-01   2.2487041e-02   0.0000000e+00   0.0000000e+00   0.0000000e+00   0.0000000e+00   0.0000000e+00   6.0268060e-06   0.0000000e+00   1.6578450e-07   0.0000000e+00   0.0000000e+00   0.0000000e+00   0.0000000e+00   0.0000000e+00   0.0000000e+00   1.0998682e-04   4.4971443e-05   2.2211824e-02   1.5493500e-01   1.8000322e-01   1.3862396e-01   0.0000000e+00   0.0000000e+00   0.0000000e+00   6.0762863e-07   0.0000000e+00   5.9156138e-08   0.0000000e+00   0.0000000e+00   0.0000000e+00   3.7908529e-04   0.0000000e+00   0.0000000e+00   1.1012444e-03   0.0000000e+00   0.0000000e+00   0.0000000e+00   0.0000000e+00   2.0909095e-01   1.3815421e-04   4.4848169e-05   2.1618983e-01   0.0000000e+00   2.1036021e-01   0.0000000e+00   0.0000000e+00   2.0365782e-08   7.7908299e-05   0.0000000e+00   4.5888526e-04   0.0000000e+00   0.0000000e+00   0.0000000e+00   0.0000000e+00   0.0000000e+00   1.3215653e-01   0.0000000e+00   0.0000000e+00   0.0000000e+00   0.0000000e+00   2.9494130e-06   0.0000000e+00   0.0000000e+00
   0.0000000e+00   0.0000000e+00   0.0000000e+00   0.0000000e+00   0.0000000e+00   0.0000000e+00   0.0000000e+00   0.0000000e+00   0.0000000e+00   0.0000000e+00   0.0000000e+00   0.0000000e+00   0.0000000e+00   0.0000000e+00   0.0000000e+00   0.0000000e+00   0.0000000e+00   0.0000000e+00   0.0000000e+00   0.0000000e+00   0.0000000e+00   0.0000000e+00   0.0000000e+00   0.0000000e+00   0.0000000e+00   0.0000000e+00   0.0000000e+00   0.0000000e+00   0.0000000e+00   0.0000000e+00   0.0000000e+00   0.0000000e+00   0.0000000e+00   0.0000000e+00   0.0000000e+00   8.9110369e-01   0.0000000e+00   0.0000000e+00   0.0000000e+00   0.0000000e+00   0.0000000e+00   0.0000000e+00   0.0000000e+00   0.0000000e+00   0.0000000e+00   0.0000000e+00   0.0000000e+00   0.0000000e+00   0.0000000e+00   0.0000000e+00   0.0000000e+00   0.0000000e+00   0.0000000e+00   0.0000000e+00   0.0000000e+00   0.0000000e+00   0.0000000e+00   0.0000000e+00   0.0000000e+00   0.0000000e+00   0.0000000e+00   0.0000000e+00   0.0000000e+00   0.0000000e+00   0.0000000e+00   0.0000000e+00   0.0000000e+00   0.0000000e+00   0.0000000e+00   0.0000000e+00   0.0000000e+00   0.0000000e+00   0.0000000e+00   0.0000000e+00   0.0000000e+00   0.0000000e+00   0.0000000e+00   0.0000000e+00   0.0000000e+00   0.0000000e+00   0.0000000e+00   0.0000000e+00   0.0000000e+00   0.0000000e+00   0.0000000e+00   0.0000000e+00   0.0000000e+00   0.0000000e+00   0.0000000e+00   0.0000000e+00   0.0000000e+00   0.0000000e+00   0.0000000e+00   0.0000000e+00   0.0000000e+00   0.0000000e+00   0.0000000e+00   0.0000000e+00   0.0000000e+00   0.0000000e+00   0.0000000e+00   0.0000000e+00   0.0000000e+00   0.0000000e+00   0.0000000e+00   0.0000000e+00   0.0000000e+00   0.0000000e+00   0.0000000e+00   0.0000000e+00   0.0000000e+00   0.0000000e+00   0.0000000e+00   0.0000000e+00   0.0000000e+00   0.0000000e+00   0.0000000e+00   0.0000000e+00   0.0000000e+00   0.0000000e+00   0.0000000e+00   0.0000000e+00   0.0000000e+00   0.0000000e+00   0.0000000e+00   0.0000000e+00   0.0000000e+00   0.0000000e+00   0.0000000e+00   0.0000000e+00   0.0000000e+00   0.0000000e+00   0.0000000e+00   0.0000000e+00   0.0000000e+00   0.0000000e+00   0.0000000e+00   0.0000000e+00   0.0000000e+00   0.0000000e+00   0.0000000e+00   0.0000000e+00   0.0000000e+00   0.0000000e+00   0.0000000e+00   0.0000000e+00   0.0000000e+00   0.0000000e+00   0.0000000e+00   0.0000000e+00   0.0000000e+00   0.0000000e+00   0.0000000e+00   0.0000000e+00   0.0000000e+00   0.0000000e+00   0.0000000e+00   0.0000000e+00   0.0000000e+00   0.0000000e+00   0.0000000e+00   0.0000000e+00   0.0000000e+00   0.0000000e+00   0.0000000e+00   0.0000000e+00   0.0000000e+00   0.0000000e+00   0.0000000e+00   0.0000000e+00   0.0000000e+00   0.0000000e+00   0.0000000e+00   0.0000000e+00   0.0000000e+00   0.0000000e+00   0.0000000e+00   0.0000000e+00   0.0000000e+00   0.0000000e+00   0.0000000e+00   0.0000000e+00   0.0000000e+00   0.0000000e+00   0.0000000e+00   0.0000000e+00   0.0000000e+00   0.0000000e+00   0.0000000e+00   0.0000000e+00   0.0000000e+00   0.0000000e+00   0.0000000e+00   0.0000000e+00   0.0000000e+00   0.0000000e+00   0.0000000e+00   0.0000000e+00   0.0000000e+00   0.0000000e+00   0.0000000e+00   0.0000000e+00   0.0000000e+00   0.0000000e+00   0.0000000e+00   0.0000000e+00   0.0000000e+00   0.0000000e+00   0.0000000e+00   0.0000000e+00   0.0000000e+00   0.0000000e+00   0.0000000e+00   0.0000000e+00   0.0000000e+00   0.0000000e+00   0.0000000e+00   0.0000000e+00   0.0000000e+00   0.0000000e+00   0.0000000e+00   0.0000000e+00   0.0000000e+00   0.0000000e+00   0.0000000e+00   0.0000000e+00   0.0000000e+00   0.0000000e+00   0.0000000e+00   0.0000000e+00   0.0000000e+00   0.0000000e+00   0.0000000e+00   0.0000000e+00   0.0000000e+00   0.0000000e+00   0.0000000e+00   0.0000000e+00   0.0000000e+00   0.0000000e+00   0.0000000e+00   0.0000000e+00   0.0000000e+00   0.0000000e+00   0.0000000e+00   0.0000000e+00   0.0000000e+00   0.0000000e+00   0.0000000e+00   0.0000000e+00   0.0000000e+00   0.0000000e+00   0.0000000e+00   0.0000000e+00   0.0000000e+00   0.0000000e+00   0.0000000e+00   0.0000000e+00   0.0000000e+00   0.0000000e+00   0.0000000e+00   0.0000000e+00   0.0000000e+00   0.0000000e+00   0.0000000e+00   0.0000000e+00   0.0000000e+00   0.0000000e+00   0.0000000e+00   0.0000000e+00   0.0000000e+00   0.0000000e+00   0.0000000e+00   0.0000000e+00   0.0000000e+00   0.0000000e+00   0.0000000e+00   0.0000000e+00   0.0000000e+00   0.0000000e+00   0.0000000e+00   0.0000000e+00   0.0000000e+00   0.0000000e+00   0.0000000e+00   0.0000000e+00   0.0000000e+00   0.0000000e+00   0.0000000e+00   0.0000000e+00   0.0000000e+00   0.0000000e+00   0.0000000e+00   0.0000000e+00   0.0000000e+00   0.0000000e+00   0.0000000e+00   0.0000000e+00   0.0000000e+00   0.0000000e+00   0.0000000e+00   0.0000000e+00   0.0000000e+00   0.0000000e+00   0.0000000e+00   0.0000000e+00   0.0000000e+00   0.0000000e+00   0.0000000e+00   0.0000000e+00   0.0000000e+00   0.0000000e+00   0.0000000e+00   0.0000000e+00   0.0000000e+00   0.0000000e+00   0.0000000e+00   0.0000000e+00   0.0000000e+00   0.0000000e+00   0.0000000e+00   0.0000000e+00   0.0000000e+00
   0.0000000e+00   0.0000000e+00   0.0000000e+00   0.0000000e+00   0.0000000e+00   1.7617350e-09   2.1741206e-12   0.0000000e+00   7.0853395e-08   1.4031314e-11   0.0000000e+00   0.0000000e+00   0.0000000e+00   0.0000000e+00   1.0717771e-07   1.1156177e-07   0.0000000e+00   0.0000000e+00   0.0000000e+00   1.1049348e-07   0.0000000e+00   0.0000000e+00   0.0000000e+00   0.0000000e+00   8.6523549e-08   2.3597070e-12   2.9620882e-09   0.0000000e+00   9.0842153e-08   0.0000000e+00   0.0000000e+00   0.0000000e+00   0.0000000e+00   0.0000000e+00   1.1827132e-07   0.0000000e+00   3.2778043e-01   0.0000000e+00   0.0000000e+00   0.0000000e+00   0.0000000e+00   0.0000000e+00   0.0000000e+00   0.0000000e+00   0.0000000e+00   0.0000000e+00   0.0000000e+00   0.0000000e+00   0.0000000e+00   1.0054280e-08   2.0942410e-02   0.0000000e+00   0.0000000e+00   0.0000000e+00   0.0000000e+00   1.9164971e-12   0.0000000e+00   0.0000000e+00   1.4020861e-11   0.0000000e+00   0.0000000e+00   0.0000000e+00   0.0000000e+00   1.1489302e-07   8.8607575e-08   0.0000000e+00   0.0000000e+00   4.0446137e-08   0.0000000e+00   1.0558755e-07   0.0000000e+00   4.3706819e-09   0.0000000e+00   0.0000000e+00   3.0713081e-05   0.0000000e+00   0.0000000e+00   1.3399890e-12   0.0000000e+00   0.0000000e+00   0.0000000e+00   0.0000000e+00   0.0000000e+00   0.0000000e+00   0.0000000e+00   0.0000000e+00   0.0000000e+00   2.0543286e-02   8.0615492e-08   0.0000000e+00   1.3154973e-07   1.1204798e-07   0.0000000e+00   0.0000000e+00   0.0000000e+00   0.0000000e+00   2.0457656e-11   0.0000000e+00   0.0000000e+00   4.4047544e-09   0.0000000e+00   9.8018447e-08   0.0000000e+00   0.0000000e+00   0.0000000e+00   9.5257698e-08   9.5545539e-08   0.0000000e+00   0.0000000e+00   0.0000000e+00   0.0000000e+00   9.9409426e-08   0.0000000e+00   0.0000000e+00   0.0000000e+00   1.3260417e-07   0.0000000e+00   0.0000000e+00   0.0000000e+00   0.0000000e+00   0.0000000e+00   0.0000000e+00   1.0846800e-07   0.0000000e+00   0.0000000e+00   0.0000000e+00   0.0000000e+00   1.2739884e-07   8.9362778e-08   0.0000000e+00   0.0000000e+00   0.0000000e+00   7.0731444e-08   0.0000000e+00   8.0291579e-10   1.7875848e-12   1.1954792e-07   2.7979898e-09   0.0000000e+00   0.0000000e+00   0.0000000e+00   7.9331360e-08   8.6494926e-08   0.0000000e+00   0.0000000e+00   0.0000000e+00   0.0000000e+00   0.0000000e+00   3.5312859e-11   1.0787460e-07   6.2757757e-08   0.0000000e+00   6.8600175e-03   2.6964094e-10   5.5774795e-10   0.0000000e+00   1.1396815e-07   0.0000000e+00   0.0000000e+00   0.0000000e+00   0.0000000e+00   6.9718566e-08   0.0000000e+00   2.5742007e-02   0.0000000e+00   1.4842019e-12   0.0000000e+00   0.0000000e+00   0.0000000e+00   0.0000000e+00   0.0000000e+00   0.0000000e+00   0.0000000e+00   1.1696578e-07   0.0000000e+00   0.0000000e+00   8.7409281e-08   2.1106662e-02   0.0000000e+00   1.1096046e-07   2.5182195e-03   1.3684266e-07   0.0000000e+00   0.0000000e+00   0.0000000e+00   0.0000000e+00   0.0000000e+00   0.0000000e+00   0.0000000e+00   2.0079002e-12   3.1282805e-12   0.0000000e+00   0.0000000e+00   0.0000000e+00   0.0000000e+00   0.0000000e+00   1.0846694e-07   0.0000000e+00   0.0000000e+00   1.0065235e-07   0.0000000e+00   0.0000000e+00   1.2925277e-07   0.0000000e+00   0.0000000e+00   0.0000000e+00   0.0000000e+00   0.0000000e+00   4.4928968e-09   0.0000000e+00   0.0000000e+00   0.0000000e+00   0.0000000e+00   1.0281530e-07   0.0000000e+00   1.1073227e-07   0.0000000e+00   0.0000000e+00   0.0000000e+00   1.1269176e-07   1.0903800e-07   1.1319768e-07   0.0000000e+00   2.0322294e-08   7.7120740e-08   0.0000000e+00   1.0878776e-07   8.8206379e-08   1.1601889e-07   0.0000000e+00   1.1266270e-07   0.0000000e+00   3.2533506e-09   0.0000000e+00   0.0000000e+00   9.6108548e-08   0.0000000e+00   0.0000000e+00   0.0000000e+00   0.0000000e+00   0.0000000e+00   0.0000000e+00   0.0000000e+00   1.1585037e-09   0.0000000e+00   0.0000000e+00   0.0000000e+00   0.0000000e+00   1.8971192e-02   0.0000000e+00   0.0000000e+00   0.0000000e+00   4.4035274e-08   1.1522731e-07   0.0000000e+00   0.0000000e+00   0.0000000e+00   0.0000000e+00   0.0000000e+00   8.8531179e-08   0.0000000e+00   0.0000000e+00   0.0000000e+00   0.0000000e+00   0.0000000e+00   0.0000000e+00   0.0000000e+00   1.1003403e-08   1.8393226e-09   0.0000000e+00   0.0000000e+00   0.0000000e+00   0.0000000e+00   0.0000000e+00   0.0000000e+00   0.0000000e+00   1.9224758e-10   0.0000000e+00   1.3808413e-07   9.7445919e-08   7.3173659e-08   0.0000000e+00   0.0000000e+00   0.0000000e+00   0.0000000e+00   0.0000000e+00   9.5585384e-11   0.0000000e+00   0.0000000e+00   2.2015806e-07   1.7530021e-09   0.0000000e+00   0.0000000e+00   2.3551512e-11   0.0000000e+00   0.0000000e+00   0.0000000e+00   0.0000000e+00   1.1215754e-07   0.0000000e+00   1.8052079e-10   1.4251106e-07   0.0000000e+00   1.0964602e-07   0.0000000e+00   0.0000000e+00   0.0000000e+00   5.1286076e-10   0.0000000e+00   2.5632459e-08   0.0000000e+00   0.0000000e+00   0.0000000e+00   0.0000000e+00   0.0000000e+00   8.1652524e-08   3.6886481e-09   0.0000000e+00   1.9473568e-09   0.0000000e+00   0.0000000e+00   4.1435601e-02   0.0000000e+00
   0.0000000e+00   0.0000000e+00   0.0000000e+00   0.0000000e+00   0.0000000e+00   4.8706780e-08   5.0698221e-01   3.4224044e-08   3.0180955e-08   3.4862540e-01   0.0000000e+00   5.4527783e-08   0.0000000e+00   0.0000000e+00   3.1074330e-08   5.1528320e-08   1.6493256e-06   7.0842507e-08   0.0000000e+00   6.8879742e-08   3.5574445e-01   0.0000000e+00   0.0000000e+00   8.3509100e-08   4.5394012e-08   3.3405486e-01   1.6807388e-07   8.2808576e-08   3.6805054e-08   2.6751560e-09   2.1093623e-01   0.0000000e+00   3.2851799e-01   0.0000000e+00   3.8029872e-08   0.0000000e+00   0.0000000e+00   5.1399700e-01   0.0000000e+00   0.0000000e+00   1.5334553e-08   3.3696248e-09   0.0000000e+00   1.3436184e-08   0.0000000e+00   7.3005445e-06   3.5107581e-01   3.3328283e-01   1.6282487e-08   5.7763916e-07   0.0000000e+00   0.0000000e+00   1.7907266e-09   2.6924973e-08   9.3746670e-07   5.0567433e-01   2.0650651e-07   1.4964259e-08   3.5444271e-01   1.8720136e-07   3.3996029e-01   5.8672386e-08   2.5925825e-07   7.1622673e-08   3.8777836e-08   0.0000000e+00   1.3523764e-07   1.8442020e-07   3.6450281e-07   3.3596571e-08   9.6589055e-05   1.5544831e-09   2.7797213e-05   3.9342809e-09   0.0000000e+00   3.2191390e-05   1.6777412e-08   5.0925072e-01   0.0000000e+00   0.0000000e+00   2.0259376e-04   3.5810442e-01   1.8385768e-05   1.3211881e-08   6.8370740e-06   0.0000000e+00   2.1223486e-09   0.0000000e+00   3.8683072e-08   0.0000000e+00   3.6000968e-08   5.8727793e-08   9.6150136e-06   0.0000000e+00   0.0000000e+00   0.0000000e+00   3.5118979e-01   8.2404820e-10   1.6985961e-06   1.4372251e-07   0.0000000e+00   3.9177697e-08   0.0000000e+00   1.8390681e-07   7.8291821e-06   3.5646909e-08   3.7077306e-08   1.9774391e-01   5.0149298e-06   0.0000000e+00   0.0000000e+00   4.3705600e-08   1.3862862e-08   0.0000000e+00   0.0000000e+00   4.9717499e-08   0.0000000e+00   0.0000000e+00   1.4059985e-05   0.0000000e+00   0.0000000e+00   0.0000000e+00   3.1637847e-08   1.2746780e-07   0.0000000e+00   8.4645762e-09   5.5630687e-07   3.8253004e-08   3.8089769e-08   0.0000000e+00   0.0000000e+00   1.0192750e-03   2.9002160e-08   9.0416267e-05   2.0161171e-06   5.0578894e-01   3.5970291e-08   1.5309108e-07   0.0000000e+00   7.4106524e-10   4.6408908e-07   3.8982549e-08   3.4874255e-08   6.5472490e-08   0.0000000e+00   0.0000000e+00   1.4744894e-07   5.0949359e-01   3.4706673e-01   4.9931300e-08   5.9708234e-08   0.0000000e+00   0.0000000e+00   4.4659184e-04   1.9321519e-05   3.3305222e-07   3.6381115e-08   2.8140929e-08   2.5512269e-06   0.0000000e+00   1.8620973e-08   5.0074063e-08   2.3951311e-08   0.0000000e+00   3.4778524e-07   5.0949496e-01   0.0000000e+00   1.1997053e-05   0.0000000e+00   0.0000000e+00   0.0000000e+00   0.0000000e+00   0.0000000e+00   3.6721278e-08   0.0000000e+00   5.0575066e-01   3.8674312e-08   0.0000000e+00   5.9984096e-08   6.9169411e-08   2.8760423e-09   8.8096772e-08   0.0000000e+00   0.0000000e+00   2.1041974e-08   0.0000000e+00   0.0000000e+00   0.0000000e+00   3.5640808e-01   3.2929804e-01   5.0874221e-01   4.2277670e-07   0.0000000e+00   1.9296545e-08   0.0000000e+00   6.3852032e-08   7.0620780e-08   2.0790943e-08   4.7956510e-07   4.3971807e-08   8.8769033e-06   1.9273429e-04   5.9226322e-08   0.0000000e+00   0.0000000e+00   9.7441501e-09   2.3726178e-06   0.0000000e+00   1.7303736e-07   0.0000000e+00   4.9999786e-07   0.0000000e+00   0.0000000e+00   6.5321833e-08   4.2847160e-10   7.2481544e-08   4.9550494e-08   0.0000000e+00   3.5829460e-01   6.9839020e-08   6.8167740e-08   4.1416696e-08   4.4459849e-09   1.8945784e-07   3.1588453e-08   4.1624829e-06   7.0245105e-08   3.8215494e-08   7.5761467e-08   3.6364475e-01   1.0363532e-07   1.2460544e-07   1.7871108e-06   0.0000000e+00   2.3685267e-10   3.9952643e-08   0.0000000e+00   3.2120741e-09   0.0000000e+00   1.0391438e-07   0.0000000e+00   0.0000000e+00   3.7514208e-08   1.8040723e-07   0.0000000e+00   0.0000000e+00   4.7413660e-08   3.8888698e-07   0.0000000e+00   0.0000000e+00   1.7073214e-07   0.0000000e+00   1.4681347e-07   3.6698962e-08   0.0000000e+00   5.8034067e-06   0.0000000e+00   1.6848724e-06   0.0000000e+00   3.8479987e-08   2.4311305e-07   0.0000000e+00   3.7703720e-09   2.6980266e-06   0.0000000e+00   4.8323029e-05   7.2761743e-05   1.8931063e-07   3.0290038e-06   0.0000000e+00   3.7230689e-06   6.9863821e-06   0.0000000e+00   1.0311359e-02   7.0591996e-03   0.0000000e+00   4.4603278e-08   1.9262495e-07   6.2880230e-08   3.3456246e-08   2.8549339e-08   0.0000000e+00   0.0000000e+00   1.0792399e-08   0.0000000e+00   0.0000000e+00   2.2208147e-04   5.5059071e-06   2.4563776e-09   1.1006670e-06   8.8795876e-09   3.9993550e-05   0.0000000e+00   6.0475437e-12   1.5487497e-08   1.2450988e-08   5.0287422e-01   0.0000000e+00   7.0284898e-08   0.0000000e+00   4.9373686e-08   1.4707568e-07   4.9741714e-09   1.6305193e-07   0.0000000e+00   0.0000000e+00   0.0000000e+00   3.8268668e-08   9.0363141e-09   9.7068116e-09   4.1660283e-06   1.5397241e-05   0.0000000e+00   0.0000000e+00   0.0000000e+00   3.2049014e-08   1.7302807e-07   6.5612511e-10   1.9597634e-07   0.0000000e+00   0.0000000e+00   0.0000000e+00   5.1023822e-08
   0.0000000e+00   0.0000000e+00   0.0000000e+00   0.0000000e+00   0.0000000e+00   0.0000000e+00   0.0000000e+00   0.0000000e+00   0.0000000e+00   0.0000000e+00   0.0000000e+00   0.0000000e+00   0.0000000e+00   6.5997453e-01   0.0000000e+00   0.0000000e+00   0.0000000e+00   0.0000000e+00   0.0000000e+00   0.0000000e+00   0.0000000e+00   0.0000000e+00   0.0000000e+00   0.0000000e+00   0.0000000e+00   0.0000000e+00   0.0000000e+00   0.0000000e+00   0.0000000e+00   0.0000000e+00   0.0000000e+00   6.5931389e-01   0.0000000e+00   0.0000000e+00   0.0000000e+00   0.0000000e+00   0.0000000e+00   0.0000000e+00   6.6353666e-01   0.0000000e+00   0.0000000e+00   0.0000000e+00   6.5627794e-01   0.0000000e+00   0.0000000e+00   7.1981346e-10   0.0000000e+00   0.0000000e+00   0.0000000e+00   0.0000000e+00   0.0000000e+00   0.0000000e+00   0.0000000e+00   4.7321830e-10   0.0000000e+00   0.0000000e+00   0.0000000e+00   0.0000000e+00   0.0000000e+00   0.0000000e+00   0.0000000e+00   0.0000000e+00   0.0000000e+00   0.0000000e+00   0.0000000e+00   0.0000000e+00   0.0000000e+00   0.0000000e+00   0.0000000e+00   0.0000000e+00   4.1512129e-08   0.0000000e+00   0.0000000e+00   0.0000000e+00   0.0000000e+00   0.0000000e+00   0.0000000e+00   0.0000000e+00   0.0000000e+00   0.0000000e+00   0.0000000e+00   0.0000000e+00   0.0000000e+00   0.0000000e+00   0.0000000e+00   6.1817310e-01   0.0000000e+00   0.0000000e+00   0.0000000e+00   0.0000000e+00   0.0000000e+00   0.0000000e+00   0.0000000e+00   0.0000000e+00   0.0000000e+00   6.5190662e-01   0.0000000e+00   0.0000000e+00   0.0000000e+00   0.0000000e+00   0.0000000e+00   0.0000000e+00   0.0000000e+00   2.6147803e-08   0.0000000e+00   0.0000000e+00   0.0000000e+00   0.0000000e+00   0.0000000e+00   0.0000000e+00   0.0000000e+00   0.0000000e+00   0.0000000e+00   0.0000000e+00   0.0000000e+00   0.0000000e+00   0.0000000e+00   0.0000000e+00   0.0000000e+00   0.0000000e+00   0.0000000e+00   0.0000000e+00   0.0000000e+00   0.0000000e+00   0.0000000e+00   0.0000000e+00   0.0000000e+00   0.0000000e+00   0.0000000e+00   6.0627279e-01   0.0000000e+00   0.0000000e+00   0.0000000e+00   0.0000000e+00   0.0000000e+00   0.0000000e+00   0.0000000e+00   0.0000000e+00   0.0000000e+00   0.0000000e+00   0.0000000e+00   0.0000000e+00   0.0000000e+00   0.0000000e+00   0.0000000e+00   0.0000000e+00   0.0000000e+00   0.0000000e+00   0.0000000e+00   0.0000000e+00   0.0000000e+00   0.0000000e+00   0.0000000e+00   0.0000000e+00   0.0000000e+00   0.0000000e+00   0.0000000e+00   0.0000000e+00   1.2228662e-08   0.0000000e+00   0.0000000e+00   0.0000000e+00   0.0000000e+00   0.0000000e+00   0.0000000e+00   0.0000000e+00   0.0000000e+00   0.0000000e+00   0.0000000e+00   0.0000000e+00   0.0000000e+00   0.0000000e+00   0.0000000e+00   0.0000000e+00   0.0000000e+00   0.0000000e+00   0.0000000e+00   0.0000000e+00   0.0000000e+00   0.0000000e+00   0.0000000e+00   0.0000000e+00   0.0000000e+00   0.0000000e+00   0.0000000e+00   0.0000000e+00   0.0000000e+00   0.0000000e+00   0.0000000e+00   0.0000000e+00   0.0000000e+00   0.0000000e+00   0.0000000e+00   0.0000000e+00   0.0000000e+00   0.0000000e+00   0.0000000e+00   0.0000000e+00   0.0000000e+00   0.0000000e+00   0.0000000e+00   0.0000000e+00   0.0000000e+00   0.0000000e+00   0.0000000e+00   0.0000000e+00   0.0000000e+00   0.0000000e+00   0.0000000e+00   0.0000000e+00   0.0000000e+00   0.0000000e+00   0.0000000e+00   0.0000000e+00   0.0000000e+00   0.0000000e+00   0.0000000e+00   0.0000000e+00   0.0000000e+00   0.0000000e+00   0.0000000e+00   0.0000000e+00   0.0000000e+00   0.0000000e+00   0.0000000e+00   0.0000000e+00   0.0000000e+00   0.0000000e+00   0.0000000e+00   0.0000000e+00   0.0000000e+00   0.0000000e+00   0.0000000e+00   0.0000000e+00   0.0000000e+00   0.0000000e+00   0.0000000e+00   0.0000000e+00   0.0000000e+00   0.0000000e+00   0.0000000e+00   0.0000000e+00   0.0000000e+00   0.0000000e+00   0.0000000e+00   6.6240772e-01   0.0000000e+00   0.0000000e+00   0.0000000e+00   0.0000000e+00   0.0000000e+00   0.0000000e+00   0.0000000e+00   0.0000000e+00   0.0000000e+00   0.0000000e+00   0.0000000e+00   0.0000000e+00   0.0000000e+00   0.0000000e+00   0.0000000e+00   0.0000000e+00   0.0000000e+00   0.0000000e+00   0.0000000e+00   0.0000000e+00   0.0000000e+00   0.0000000e+00   0.0000000e+00   0.0000000e+00   0.0000000e+00   0.0000000e+00   0.0000000e+00   0.0000000e+00   0.0000000e+00   0.0000000e+00   0.0000000e+00   0.0000000e+00   0.0000000e+00   0.0000000e+00   0.0000000e+00   0.0000000e+00   0.0000000e+00   0.0000000e+00   0.0000000e+00   0.0000000e+00   0.0000000e+00   0.0000000e+00   0.0000000e+00   0.0000000e+00   0.0000000e+00   0.0000000e+00   3.0650851e-05   0.0000000e+00   0.0000000e+00   0.0000000e+00   0.0000000e+00   0.0000000e+00   0.0000000e+00   0.0000000e+00   0.0000000e+00   0.0000000e+00   0.0000000e+00   0.0000000e+00   0.0000000e+00   0.0000000e+00   0.0000000e+00   0.0000000e+00   0.0000000e+00   0.0000000e+00   0.0000000e+00   0.0000000e+00   0.0000000e+00   0.0000000e+00   0.0000000e+00   0.0000000e+00   0.0000000e+00   0.0000000e+00   0.0000000e+00   0.0000000e+00   0.0000000e+00   0.0000000e+00   0.0000000e+00
   0.0000000e+00   0.0000000e+00   0.0000000e+00   0.0000000e+00   0.0000000e+00   0.0000000e+00   3.0973420e-09   0.0000000e+00   0.0000000e+00   1.3018174e-08   0.0000000e+00   0.0000000e+00   0.0000000e+00   0.0000000e+00   0.0000000e+00   0.0000000e+00   0.0000000e+00   0.0000000e+00   2.4333440e-04   0.0000000e+00   1.2476074e-08   0.0000000e+00   3.7986659e-07   0.0000000e+00   0.0000000e+00   4.0318368e-09   0.0000000e+00   0.0000000e+00   0.0000000e+00   0.0000000e+00   2.0566848e-09   0.0000000e+00   4.1585890e-09   0.0000000e+00   0.0000000e+00   0.0000000e+00   0.0000000e+00   4.2106899e-09   0.0000000e+00   4.8758960e-01   0.0000000e+00   0.0000000e+00   0.0000000e+00   0.0000000e+00   0.0000000e+00   1.0761095e-10   1.2205344e-08   4.4746096e-09   0.0000000e+00   0.0000000e+00   0.0000000e+00   0.0000000e+00   0.0000000e+00   0.0000000e+00   0.0000000e+00   3.0718326e-09   0.0000000e+00   0.0000000e+00   1.3114022e-08   0.0000000e+00   5.2853195e-09   0.0000000e+00   0.0000000e+00   0.0000000e+00   0.0000000e+00   0.0000000e+00   0.0000000e+00   0.0000000e+00   0.0000000e+00   0.0000000e+00   5.4500249e-10   0.0000000e+00   2.5978259e-10   0.0000000e+00   0.0000000e+00   7.7887449e-06   0.0000000e+00   2.9783623e-09   0.0000000e+00   0.0000000e+00   5.3927516e-09   5.1944649e-09   0.0000000e+00   0.0000000e+00   0.0000000e+00   0.0000000e+00   0.0000000e+00   0.0000000e+00   0.0000000e+00   3.3769833e-02   0.0000000e+00   0.0000000e+00   0.0000000e+00   0.0000000e+00   0.0000000e+00   0.0000000e+00   4.4300707e-09   0.0000000e+00   0.0000000e+00   0.0000000e+00   0.0000000e+00   0.0000000e+00   0.0000000e+00   0.0000000e+00   0.0000000e+00   0.0000000e+00   0.0000000e+00   1.9699739e-09   9.9900508e-11   2.0110474e-02   0.0000000e+00   0.0000000e+00   0.0000000e+00   0.0000000e+00   0.0000000e+00   0.0000000e+00   0.0000000e+00   1.0469785e-06   6.7443845e-11   0.0000000e+00   0.0000000e+00   0.0000000e+00   0.0000000e+00   0.0000000e+00   2.4417216e-07   0.0000000e+00   0.0000000e+00   0.0000000e+00   0.0000000e+00   0.0000000e+00   0.0000000e+00   0.0000000e+00   0.0000000e+00   0.0000000e+00   0.0000000e+00   2.9851914e-09   0.0000000e+00   0.0000000e+00   0.0000000e+00   0.0000000e+00   0.0000000e+00   0.0000000e+00   0.0000000e+00   1.0505872e-07   0.0000000e+00   0.0000000e+00   0.0000000e+00   3.2859048e-09   1.9106290e-08   0.0000000e+00   0.0000000e+00   0.0000000e+00   0.0000000e+00   7.5128715e-09   0.0000000e+00   0.0000000e+00   0.0000000e+00   0.0000000e+00   0.0000000e+00   2.1196522e-02   0.0000000e+00   0.0000000e+00   0.0000000e+00   0.0000000e+00   0.0000000e+00   2.9742319e-09   0.0000000e+00   1.7750935e-05   0.0000000e+00   1.0554069e-07   0.0000000e+00   0.0000000e+00   0.0000000e+00   0.0000000e+00   0.0000000e+00   2.9150605e-09   0.0000000e+00   0.0000000e+00   0.0000000e+00   0.0000000e+00   0.0000000e+00   0.0000000e+00   0.0000000e+00   0.0000000e+00   0.0000000e+00   0.0000000e+00   0.0000000e+00   0.0000000e+00   2.0391322e-08   4.6622531e-09   3.0065820e-09   0.0000000e+00   1.6230385e-06   0.0000000e+00   0.0000000e+00   0.0000000e+00   0.0000000e+00   0.0000000e+00   0.0000000e+00   0.0000000e+00   0.0000000e+00   1.0887929e-10   0.0000000e+00   0.0000000e+00   0.0000000e+00   0.0000000e+00   8.3498242e-11   0.0000000e+00   0.0000000e+00   9.5545986e-03   0.0000000e+00   0.0000000e+00   0.0000000e+00   0.0000000e+00   0.0000000e+00   0.0000000e+00   0.0000000e+00   0.0000000e+00   1.3304897e-08   0.0000000e+00   0.0000000e+00   0.0000000e+00   0.0000000e+00   0.0000000e+00   0.0000000e+00   0.0000000e+00   0.0000000e+00   0.0000000e+00   0.0000000e+00   1.8177424e-08   0.0000000e+00   0.0000000e+00   0.0000000e+00   0.0000000e+00   0.0000000e+00   0.0000000e+00   1.0311115e-07   0.0000000e+00   0.0000000e+00   0.0000000e+00   0.0000000e+00   0.0000000e+00   0.0000000e+00   0.0000000e+00   0.0000000e+00   0.0000000e+00   0.0000000e+00   0.0000000e+00   0.0000000e+00   2.3497447e-07   0.0000000e+00   0.0000000e+00   0.0000000e+00   0.0000000e+00   0.0000000e+00   0.0000000e+00   0.0000000e+00   0.0000000e+00   0.0000000e+00   0.0000000e+00   0.0000000e+00   4.6039359e-02   0.0000000e+00   0.0000000e+00   0.0000000e+00   0.0000000e+00   9.3315082e-11   0.0000000e+00   0.0000000e+00   0.0000000e+00   5.7283560e-10   0.0000000e+00   0.0000000e+00   0.0000000e+00   2.8146230e-10   0.0000000e+00   0.0000000e+00   0.0000000e+00   0.0000000e+00   0.0000000e+00   0.0000000e+00   1.8419503e-05   1.7746744e-03   0.0000000e+00   0.0000000e+00   0.0000000e+00   4.6214191e-08   0.0000000e+00   0.0000000e+00   0.0000000e+00   0.0000000e+00   0.0000000e+00   0.0000000e+00   0.0000000e+00   0.0000000e+00   0.0000000e+00   2.9684768e-09   0.0000000e+00   0.0000000e+00   0.0000000e+00   0.0000000e+00   0.0000000e+00   0.0000000e+00   0.0000000e+00   0.0000000e+00   0.0000000e+00   0.0000000e+00   0.0000000e+00   0.0000000e+00   0.0000000e+00   0.0000000e+00   0.0000000e+00   0.0000000e+00   0.0000000e+00   1.9483583e-07   0.0000000e+00   0.0000000e+00   0.0000000e+00   0.0000000e+00   0.0000000e+00   0.0000000e+00   0.0000000e+00   0.0000000e+00
   0.0000000e+00   0.0000000e+00   0.0000000e+00   0.0000000e+00   5.6126855e-08   1.4197437e-08   7.9664190e-09   1.1236587e-02   1.0436388e-08   1.9244413e-08   0.0000000e+00   1.0541060e-02   0.0000000e+00   0.0000000e+00   2.3505197e-08   2.4697717e-08   8.6402924e-03   4.2522830e-06   0.0000000e+00   9.4058096e-09   2.3711297e-08   1.3168318e-07   0.0000000e+00   1.2451339e-02   1.5743206e-08   5.1201354e-09   0.0000000e+00   9.7194646e-03   1.5329856e-08   0.0000000e+00   2.1476264e-09   0.0000000e+00   5.2834355e-09   1.0122500e-07   8.3870022e-09   0.0000000e+00   0.0000000e+00   4.0359729e-09   0.0000000e+00   0.0000000e+00   2.5945920e-01   5.4701878e-05   0.0000000e+00   1.5566331e-01   0.0000000e+00   7.8080703e-08   1.1582767e-07   2.3824881e-09   0.0000000e+00   1.0410947e-11   0.0000000e+00   0.0000000e+00   1.5219964e-05   0.0000000e+00   0.0000000e+00   5.1969682e-09   1.1520158e-02   0.0000000e+00   6.9380453e-08   0.0000000e+00   3.0603511e-08   1.4108480e-02   0.0000000e+00   9.2103863e-09   1.5876029e-08   4.8005632e-06   6.7259263e-04   0.0000000e+00   0.0000000e+00   1.5379015e-08   7.9697068e-08   2.2487798e-10   7.9810007e-08   2.4675635e-04   0.0000000e+00   0.0000000e+00   1.6306742e-03   6.8300461e-09   0.0000000e+00   0.0000000e+00   1.6679634e-05   1.6928688e-08   8.7045410e-05   1.8895608e-07   1.4504073e-02   0.0000000e+00   0.0000000e+00   0.0000000e+00   1.4854367e-08   0.0000000e+00   8.1921167e-09   2.6333948e-08   0.0000000e+00   0.0000000e+00   4.7343560e-08   0.0000000e+00   1.7088190e-08   0.0000000e+00   0.0000000e+00   4.6189621e-11   1.4569429e-07   1.6670928e-08   0.0000000e+00   0.0000000e+00   0.0000000e+00   1.9132610e-08   1.1157718e-08   1.6722833e-09   3.2208949e-09   0.0000000e+00   0.0000000e+00   1.1871203e-08   0.0000000e+00   1.7718667e-07   5.1849584e-08   1.0069114e-08   0.0000000e+00   0.0000000e+00   3.2785174e-08   1.1485688e-07   7.9842712e-08   0.0000000e+00   2.4251431e-08   9.7837804e-03   0.0000000e+00   0.0000000e+00   0.0000000e+00   8.4935463e-09   1.7228847e-08   0.0000000e+00   2.2182989e-08   0.0000000e+00   1.0414179e-08   5.3364106e-10   1.7790006e-12   4.9406491e-09   8.8428194e-09   0.0000000e+00   8.3287646e-09   0.0000000e+00   0.0000000e+00   1.4093297e-08   1.6444337e-08   1.7426691e-05   0.0000000e+00   0.0000000e+00   0.0000000e+00   1.2004501e-08   2.3429261e-08   2.4004260e-08   0.0000000e+00   0.0000000e+00   0.0000000e+00   5.8883594e-08   2.2458777e-09   0.0000000e+00   8.8735380e-09   8.2496157e-03   0.0000000e+00   0.0000000e+00   0.0000000e+00   1.5447025e-08   0.0000000e+00   0.0000000e+00   1.3215208e-02   6.3259765e-09   2.7991281e-08   0.0000000e+00   3.5478969e-08   0.0000000e+00   4.3707465e-10   0.0000000e+00   0.0000000e+00   1.2455302e-08   0.0000000e+00   7.4315245e-09   1.5688311e-08   0.0000000e+00   0.0000000e+00   9.4685161e-09   0.0000000e+00   6.8244688e-09   0.0000000e+00   0.0000000e+00   4.2596985e-02   0.0000000e+00   4.7385977e-08   0.0000000e+00   5.6375943e-08   7.2695473e-09   6.9787220e-09   0.0000000e+00   0.0000000e+00   0.0000000e+00   0.0000000e+00   2.0218014e-01   9.1527036e-09   1.2756017e-01   0.0000000e+00   1.6468627e-08   0.0000000e+00   3.3454566e-08   1.0965263e-08   5.0368622e-08   1.4750862e-07   0.0000000e+00   5.7574858e-08   0.0000000e+00   3.2695375e-12   0.0000000e+00   1.0411098e-02   1.1056197e-07   4.5380116e-08   9.9709724e-09   0.0000000e+00   9.1404729e-09   7.8495298e-03   5.0336630e-08   3.5856481e-08   9.7322662e-09   9.3869718e-09   8.6659472e-09   2.9311629e-05   0.0000000e+00   1.2285855e-08   0.0000000e+00   9.3099563e-09   1.6512900e-08   8.7396095e-09   1.3016320e-08   8.7328972e-09   1.0967422e-02   0.0000000e+00   0.0000000e+00   0.0000000e+00   1.5961304e-08   0.0000000e+00   2.0788748e-05   0.0000000e+00   0.0000000e+00   8.2814201e-08   0.0000000e+00   1.1079166e-02   0.0000000e+00   1.0449441e-07   0.0000000e+00   0.0000000e+00   8.0753718e-03   0.0000000e+00   0.0000000e+00   1.1263109e-02   0.0000000e+00   0.0000000e+00   8.6513751e-09   1.3929197e-07   0.0000000e+00   0.0000000e+00   0.0000000e+00   0.0000000e+00   2.5057318e-08   0.0000000e+00   0.0000000e+00   2.3226372e-05   0.0000000e+00   0.0000000e+00   0.0000000e+00   5.7979924e-08   0.0000000e+00   3.9196765e-12   0.0000000e+00   5.2533754e-09   1.0091384e-07   0.0000000e+00   0.0000000e+00   2.2560169e-09   1.6967665e-07   1.5586077e-08   0.0000000e+00   2.2841978e-08   9.8343560e-09   1.9691848e-08   0.0000000e+00   0.0000000e+00   1.8511167e-01   1.1437687e-07   0.0000000e+00   1.1094423e-06   1.0622250e-06   4.6126065e-05   0.0000000e+00   1.3325245e-10   0.0000000e+00   0.0000000e+00   1.0950483e-09   0.0000000e+00   1.9194662e-01   2.0026644e-09   0.0000000e+00   9.5339481e-09   4.4060819e-07   1.2464957e-08   6.8460446e-09   0.0000000e+00   9.2303879e-09   0.0000000e+00   0.0000000e+00   6.2929261e-08   3.7785540e-08   1.3727623e-05   6.4133507e-08   0.0000000e+00   8.8676403e-03   0.0000000e+00   0.0000000e+00   0.0000000e+00   1.5829557e-08   0.0000000e+00   0.0000000e+00   0.0000000e+00   0.0000000e+00   3.4313731e-07   0.0000000e+00   5.7303973e-06
   0.0000000e+00   6.5055808e-07   1.4223023e-07   0.0000000e+00   2.7113317e-06   0.0000000e+00   4.4877240e-09   3.9842964e-04   0.0000000e+00   1.0498955e-09   6.3636031e-08   8.6714585e-05   5.4019840e-08   0.0000000e+00   0.0000000e+00   0.0000000e+00   1.1698143e-04   2.0043107e-03   0.0000000e+00   0.0000000e+00   2.1824189e-08   8.6562216e-08   0.0000000e+00   3.6994969e-04   0.0000000e+00   7.5416045e-11   6.5414247e-11   1.0677747e-04   0.0000000e+00   0.0000000e+00   0.0000000e+00   0.0000000e+00   1.1948275e-10   9.8740179e-08   0.0000000e+00   0.0000000e+00   0.0000000e+00   0.0000000e+00   0.0000000e+00   0.0000000e+00   9.7387053e-05   2.3706699e-01   0.0000000e+00   2.5988865e-04   6.7806445e-07   3.1969014e-05   2.6068472e-09   0.0000000e+00   0.0000000e+00   1.2097529e-10   0.0000000e+00   0.0000000e+00   1.6801310e-01   0.0000000e+00   0.0000000e+00   4.5668554e-11   1.1535179e-04   0.0000000e+00   1.0456319e-08   0.0000000e+00   2.4981315e-10   2.2921164e-04   0.0000000e+00   0.0000000e+00   0.0000000e+00   1.2338896e-05   1.8736816e-07   5.0034741e-10   0.0000000e+00   0.0000000e+00   1.8803061e-05   0.0000000e+00   4.5951406e-06   6.0810174e-03   0.0000000e+00   0.0000000e+00   3.9330217e-03   4.5056872e-11   0.0000000e+00   0.0000000e+00   1.3397602e-07   3.4934226e-10   6.9812070e-08   1.9771974e-07   9.7873764e-05   0.0000000e+00   6.4794127e-08   0.0000000e+00   0.0000000e+00   0.0000000e+00   0.0000000e+00   0.0000000e+00   0.0000000e+00   0.0000000e+00   1.1876699e-07   0.0000000e+00   1.1378332e-10   0.0000000e+00   0.0000000e+00   2.2117221e-10   8.8307354e-08   0.0000000e+00   0.0000000e+00   0.0000000e+00   0.0000000e+00   0.0000000e+00   0.0000000e+00   0.0000000e+00   1.6174288e-04   0.0000000e+00   0.0000000e+00   0.0000000e+00   0.0000000e+00   5.2373980e-08   3.7847548e-08   0.0000000e+00   0.0000000e+00   0.0000000e+00   1.3437416e-06   7.8318659e-08   1.2860571e-06   0.0000000e+00   0.0000000e+00   7.2157468e-05   0.0000000e+00   0.0000000e+00   0.0000000e+00   0.0000000e+00   0.0000000e+00   0.0000000e+00   2.6388341e-08   0.0000000e+00   0.0000000e+00   2.4304942e-09   4.9133294e-11   4.2596678e-11   0.0000000e+00   1.3238366e-10   6.5311834e-08   0.0000000e+00   0.0000000e+00   0.0000000e+00   0.0000000e+00   4.4287939e-08   0.0000000e+00   0.0000000e+00   0.0000000e+00   1.7211002e-10   5.8211755e-10   0.0000000e+00   1.3264102e-11   0.0000000e+00   0.0000000e+00   1.2763992e-09   0.0000000e+00   0.0000000e+00   0.0000000e+00   1.7165608e-03   0.0000000e+00   0.0000000e+00   0.0000000e+00   0.0000000e+00   0.0000000e+00   0.0000000e+00   3.1887075e-04   4.8981965e-11   7.8216978e-07   0.0000000e+00   2.6608215e-07   0.0000000e+00   5.2856082e-08   0.0000000e+00   5.8334693e-08   0.0000000e+00   1.3867130e-07   9.1571794e-11   0.0000000e+00   0.0000000e+00   0.0000000e+00   0.0000000e+00   0.0000000e+00   0.0000000e+00   0.0000000e+00   0.0000000e+00   9.8395000e-05   6.8128751e-08   4.1226227e-08   0.0000000e+00   4.1234513e-09   6.8913436e-11   7.5539104e-11   0.0000000e+00   0.0000000e+00   0.0000000e+00   0.0000000e+00   5.2485864e-05   0.0000000e+00   6.3939682e-05   0.0000000e+00   0.0000000e+00   0.0000000e+00   4.0868633e-06   0.0000000e+00   4.7781607e-08   8.5526949e-08   0.0000000e+00   2.2685163e-05   5.0744822e-08   9.7391148e-11   0.0000000e+00   1.4149013e-03   6.7829053e-08   5.1933775e-08   0.0000000e+00   0.0000000e+00   0.0000000e+00   1.8618467e-05   8.3938666e-08   2.3714178e-08   0.0000000e+00   0.0000000e+00   0.0000000e+00   1.6443700e-01   5.3834681e-10   0.0000000e+00   0.0000000e+00   0.0000000e+00   0.0000000e+00   0.0000000e+00   0.0000000e+00   0.0000000e+00   1.2697703e-04   8.8277297e-11   6.5745418e-08   0.0000000e+00   0.0000000e+00   0.0000000e+00   6.7506396e-02   0.0000000e+00   0.0000000e+00   2.6553768e-06   0.0000000e+00   2.7579938e-04   4.9237285e-11   8.6991462e-08   0.0000000e+00   0.0000000e+00   8.5972832e-05   0.0000000e+00   0.0000000e+00   7.5286645e-04   0.0000000e+00   2.8962790e-10   0.0000000e+00   1.2962509e-07   0.0000000e+00   0.0000000e+00   0.0000000e+00   0.0000000e+00   0.0000000e+00   0.0000000e+00   0.0000000e+00   5.5986507e-02   0.0000000e+00   3.5187555e-08   0.0000000e+00   1.8450170e-06   2.3637816e-10   3.1685183e-11   0.0000000e+00   2.3179502e-07   2.9040029e-06   0.0000000e+00   0.0000000e+00   0.0000000e+00   1.6181158e-07   0.0000000e+00   0.0000000e+00   0.0000000e+00   0.0000000e+00   0.0000000e+00   0.0000000e+00   0.0000000e+00   1.3311907e-04   7.8764345e-08   0.0000000e+00   2.6049846e-06   6.4094931e-06   1.9236161e-01   3.7274109e-10   0.0000000e+00   0.0000000e+00   0.0000000e+00   0.0000000e+00   0.0000000e+00   5.8674679e-05   0.0000000e+00   0.0000000e+00   0.0000000e+00   1.1313006e-07   0.0000000e+00   0.0000000e+00   0.0000000e+00   0.0000000e+00   0.0000000e+00   4.0426593e-07   5.2321591e-08   0.0000000e+00   8.0911444e-05   0.0000000e+00   0.0000000e+00   4.6803739e-05   0.0000000e+00   0.0000000e+00   0.0000000e+00   0.0000000e+00   3.0598645e-11   0.0000000e+00   3.9942522e-11   0.0000000e+00   2.1722111e-04   0.0000000e+00   6.1996009e-05
   0.0000000e+00   0.0000000e+00   0.0000000e+00   0.0000000e+00   0.0000000e+00   0.0000000e+00   0.0000000e+00   0.0000000e+00   0.0000000e+00   0.0000000e+00   0.0000000e+00   0.0000000e+00   0.0000000e+00   6.5471932e-01   0.0000000e+00   0.0000000e+00   0.0000000e+00   0.0000000e+00   0.0000000e+00   0.0000000e+00   0.0000000e+00   0.0000000e+00   0.0000000e+00   0.0000000e+00   0.0000000e+00   0.0000000e+00   0.0000000e+00   0.0000000e+00   0.0000000e+00   0.0000000e+00   0.0000000e+00   6.5412310e-01   0.0000000e+00   0.0000000e+00   0.0000000e+00   0.0000000e+00   0.0000000e+00   0.0000000e+00   6.5627027e-01   0.0000000e+00   0.0000000e+00   0.0000000e+00   6.5154544e-01   0.0000000e+00   0.0000000e+00   7.9691024e-08   0.0000000e+00   0.0000000e+00   2.0734518e-07   0.0000000e+00   0.0000000e+00   0.0000000e+00   0.0000000e+00   2.1487341e-08   5.9919236e-09   0.0000000e+00   0.0000000e+00   0.0000000e+00   0.0000000e+00   0.0000000e+00   0.0000000e+00   0.0000000e+00   0.0000000e+00   0.0000000e+00   0.0000000e+00   0.0000000e+00   0.0000000e+00   0.0000000e+00   0.0000000e+00   0.0000000e+00   8.5980982e-07   0.0000000e+00   0.0000000e+00   0.0000000e+00   0.0000000e+00   0.0000000e+00   0.0000000e+00   0.0000000e+00   0.0000000e+00   0.0000000e+00   0.0000000e+00   0.0000000e+00   0.0000000e+00   0.0000000e+00   0.0000000e+00   6.1344241e-01   0.0000000e+00   0.0000000e+00   0.0000000e+00   0.0000000e+00   0.0000000e+00   0.0000000e+00   0.0000000e+00   0.0000000e+00   0.0000000e+00   6.4662693e-01   0.0000000e+00   0.0000000e+00   2.3539897e-09   0.0000000e+00   0.0000000e+00   0.0000000e+00   0.0000000e+00   8.4713906e-08   0.0000000e+00   0.0000000e+00   0.0000000e+00   0.0000000e+00   0.0000000e+00   0.0000000e+00   0.0000000e+00   0.0000000e+00   0.0000000e+00   0.0000000e+00   0.0000000e+00   0.0000000e+00   0.0000000e+00   0.0000000e+00   0.0000000e+00   0.0000000e+00   0.0000000e+00   0.0000000e+00   0.0000000e+00   0.0000000e+00   0.0000000e+00   2.1541134e-09   0.0000000e+00   0.0000000e+00   0.0000000e+00   6.0131666e-01   0.0000000e+00   0.0000000e+00   0.0000000e+00   0.0000000e+00   0.0000000e+00   0.0000000e+00   0.0000000e+00   0.0000000e+00   0.0000000e+00   0.0000000e+00   0.0000000e+00   0.0000000e+00   0.0000000e+00   0.0000000e+00   0.0000000e+00   0.0000000e+00   0.0000000e+00   0.0000000e+00   0.0000000e+00   0.0000000e+00   0.0000000e+00   0.0000000e+00   0.0000000e+00   0.0000000e+00   0.0000000e+00   0.0000000e+00   0.0000000e+00   0.0000000e+00   1.5350763e-08   0.0000000e+00   0.0000000e+00   0.0000000e+00   0.0000000e+00   0.0000000e+00   0.0000000e+00   0.0000000e+00   0.0000000e+00   0.0000000e+00   0.0000000e+00   0.0000000e+00   0.0000000e+00   0.0000000e+00   0.0000000e+00   0.0000000e+00   0.0000000e+00   0.0000000e+00   0.0000000e+00   0.0000000e+00   0.0000000e+00   0.0000000e+00   0.0000000e+00   0.0000000e+00   0.0000000e+00   0.0000000e+00   0.0000000e+00   0.0000000e+00   0.0000000e+00   0.0000000e+00   0.0000000e+00   0.0000000e+00   0.0000000e+00   2.4283078e-09   0.0000000e+00   0.0000000e+00   0.0000000e+00   0.0000000e+00   0.0000000e+00   0.0000000e+00   0.0000000e+00   0.0000000e+00   0.0000000e+00   0.0000000e+00   0.0000000e+00   0.0000000e+00   0.0000000e+00   0.0000000e+00   5.2169779e-09   0.0000000e+00   0.0000000e+00   0.0000000e+00   0.0000000e+00   0.0000000e+00   0.0000000e+00   0.0000000e+00   0.0000000e+00   0.0000000e+00   0.0000000e+00   0.0000000e+00   0.0000000e+00   0.0000000e+00   0.0000000e+00   0.0000000e+00   0.0000000e+00   0.0000000e+00   0.0000000e+00   0.0000000e+00   0.0000000e+00   0.0000000e+00   0.0000000e+00   0.0000000e+00   0.0000000e+00   0.0000000e+00   0.0000000e+00   0.0000000e+00   0.0000000e+00   0.0000000e+00   0.0000000e+00   0.0000000e+00   0.0000000e+00   0.0000000e+00   0.0000000e+00   0.0000000e+00   0.0000000e+00   0.0000000e+00   0.0000000e+00   6.5775795e-01   0.0000000e+00   0.0000000e+00   0.0000000e+00   0.0000000e+00   0.0000000e+00   0.0000000e+00   0.0000000e+00   0.0000000e+00   0.0000000e+00   0.0000000e+00   0.0000000e+00   0.0000000e+00   0.0000000e+00   0.0000000e+00   0.0000000e+00   0.0000000e+00   0.0000000e+00   0.0000000e+00   0.0000000e+00   0.0000000e+00   6.5131039e-08   0.0000000e+00   0.0000000e+00   0.0000000e+00   0.0000000e+00   0.0000000e+00   0.0000000e+00   0.0000000e+00   0.0000000e+00   0.0000000e+00   0.0000000e+00   0.0000000e+00   0.0000000e+00   0.0000000e+00   0.0000000e+00   0.0000000e+00   0.0000000e+00   0.0000000e+00   0.0000000e+00   0.0000000e+00   0.0000000e+00   0.0000000e+00   0.0000000e+00   0.0000000e+00   0.0000000e+00   0.0000000e+00   7.5027074e-04   0.0000000e+00   2.5797033e-09   0.0000000e+00   0.0000000e+00   0.0000000e+00   0.0000000e+00   0.0000000e+00   0.0000000e+00   0.0000000e+00   3.3887485e-09   0.0000000e+00   0.0000000e+00   0.0000000e+00   0.0000000e+00   0.0000000e+00   0.0000000e+00   0.0000000e+00   0.0000000e+00   0.0000000e+00   0.0000000e+00   0.0000000e+00   0.0000000e+00   0.0000000e+00   0.0000000e+00   0.0000000e+00   0.0000000e+00   0.0000000e+00   0.0000000e+00   0.0000000e+00   0.0000000e+00
   0.0000000e+00   3.7258347e-09   9.7288407e-09   0.0000000e+00   1.2912733e-07   1.1854222e-09   9.0098274e-09   1.1142690e-02   1.9078177e-08   1.8173206e-08   7.3782451e-10   9.5824945e-03   4.7016777e-10   0.0000000e+00   9.1888206e-09   9.6691753e-09   8.7349645e-03   2.6188849e-05   0.0000000e+00   7.7208000e-09   2.2531077e-08   1.8697667e-08   0.0000000e+00   1.2378190e-02   1.0689112e-08   5.4204549e-09   0.0000000e+00   1.0345113e-02   1.0654039e-08   0.0000000e+00   1.9852161e-09   0.0000000e+00   5.4077218e-09   1.0236857e-08   7.1660552e-09   0.0000000e+00   0.0000000e+00   4.6381579e-09   0.0000000e+00   0.0000000e+00   1.5437750e-01   1.9610957e-04   0.0000000e+00   1.4824855e-01   2.4369352e-10   1.6717145e-06   8.3368115e-08   2.5382446e-09   0.0000000e+00   1.9375401e-12   0.0000000e+00   0.0000000e+00   5.3877625e-05   0.0000000e+00   0.0000000e+00   5.9263431e-09   1.0828467e-02   0.0000000e+00   6.3266188e-08   0.0000000e+00   2.5283706e-08   1.3434817e-02   0.0000000e+00   7.4867578e-09   1.3048337e-08   6.4944238e-06   8.0471447e-05   0.0000000e+00   0.0000000e+00   1.0684913e-08   1.7278008e-06   2.0046719e-10   1.5601523e-06   1.3912414e-03   0.0000000e+00   0.0000000e+00   1.1471443e-03   8.0198157e-09   0.0000000e+00   0.0000000e+00   1.4885667e-05   1.6339607e-08   6.8373380e-05   1.7453202e-07   1.4058676e-02   0.0000000e+00   2.5313234e-08   0.0000000e+00   1.4986036e-08   0.0000000e+00   6.8555267e-09   1.1965704e-08   0.0000000e+00   0.0000000e+00   1.1449958e-08   0.0000000e+00   1.5536517e-08   0.0000000e+00   0.0000000e+00   3.9343411e-11   1.3997136e-08   1.1594690e-08   0.0000000e+00   0.0000000e+00   0.0000000e+00   1.2454338e-08   7.6519119e-09   1.6137913e-09   8.2196430e-08   0.0000000e+00   0.0000000e+00   9.3246088e-09   0.0000000e+00   8.1925871e-08   5.2932928e-09   8.1961599e-09   0.0000000e+00   0.0000000e+00   6.5032755e-07   1.5861312e-08   1.1446187e-08   0.0000000e+00   9.4754549e-09   1.0183953e-02   0.0000000e+00   0.0000000e+00   0.0000000e+00   7.0732334e-09   1.4222801e-08   0.0000000e+00   4.0236385e-09   0.0000000e+00   1.4305394e-08   8.3311400e-10   6.9222813e-13   5.6342291e-09   7.4019965e-09   0.0000000e+00   7.7916594e-09   0.0000000e+00   0.0000000e+00   9.2969881e-09   2.6204324e-08   1.3458902e-05   0.0000000e+00   0.0000000e+00   0.0000000e+00   1.3629682e-08   2.3668558e-08   9.6003811e-09   0.0000000e+00   0.0000000e+00   0.0000000e+00   1.0576050e-07   1.7289191e-09   0.0000000e+00   6.9706189e-09   1.3478048e-02   0.0000000e+00   0.0000000e+00   0.0000000e+00   1.3018470e-08   0.0000000e+00   0.0000000e+00   1.2306204e-02   7.3604269e-09   5.1672402e-07   0.0000000e+00   4.9804650e-09   0.0000000e+00   1.8076239e-08   0.0000000e+00   4.9041653e-10   9.8522969e-09   5.8214824e-09   8.4381677e-09   1.3500381e-08   0.0000000e+00   0.0000000e+00   7.7410534e-09   0.0000000e+00   5.5541735e-09   0.0000000e+00   0.0000000e+00   3.6404862e-02   2.1924830e-10   5.0106646e-09   0.0000000e+00   5.6136729e-08   7.4939660e-09   7.7923818e-09   0.0000000e+00   0.0000000e+00   0.0000000e+00   0.0000000e+00   1.3379807e-01   7.4982216e-09   9.2169537e-02   0.0000000e+00   1.3744937e-08   0.0000000e+00   7.6582587e-07   8.8870193e-09   6.3796757e-09   2.0519329e-08   0.0000000e+00   1.4543170e-06   4.3910360e-10   6.3830843e-13   0.0000000e+00   1.0068516e-02   1.5120764e-08   9.4267247e-09   8.1594189e-09   0.0000000e+00   7.5740169e-09   7.7776185e-03   7.1368386e-09   3.4762109e-08   7.8747071e-09   7.5448731e-09   6.9620235e-09   6.5773908e-05   0.0000000e+00   1.9777890e-08   0.0000000e+00   7.6185172e-09   1.4003027e-08   7.1956246e-09   1.3750529e-08   7.2681182e-09   1.2369403e-02   0.0000000e+00   5.4770733e-10   0.0000000e+00   1.0881832e-08   0.0000000e+00   9.3265156e-05   0.0000000e+00   0.0000000e+00   2.1583157e-06   0.0000000e+00   1.0569981e-02   0.0000000e+00   2.0768202e-08   0.0000000e+00   0.0000000e+00   9.0794332e-03   0.0000000e+00   0.0000000e+00   1.0167331e-02   0.0000000e+00   0.0000000e+00   7.2089563e-09   3.3262459e-08   0.0000000e+00   0.0000000e+00   0.0000000e+00   0.0000000e+00   2.0824185e-08   0.0000000e+00   0.0000000e+00   9.5471615e-05   0.0000000e+00   1.7585065e-10   0.0000000e+00   1.2433398e-06   0.0000000e+00   7.3455415e-13   0.0000000e+00   1.3178501e-07   2.0826861e-06   0.0000000e+00   0.0000000e+00   6.1826918e-10   3.7495530e-07   3.3701642e-09   0.0000000e+00   8.9797997e-09   8.3518616e-09   3.0087108e-08   0.0000000e+00   0.0000000e+00   1.3001167e-01   2.2003588e-08   0.0000000e+00   5.3314794e-07   5.2373339e-06   1.3556412e-04   0.0000000e+00   2.8500366e-11   0.0000000e+00   0.0000000e+00   9.4003586e-10   0.0000000e+00   1.2753431e-01   2.2853612e-09   0.0000000e+00   7.7075636e-09   2.7237005e-07   1.1479372e-09   5.5275110e-09   0.0000000e+00   7.5964789e-09   0.0000000e+00   3.9473405e-09   7.3412492e-09   1.4277835e-08   3.3688023e-05   1.8894868e-08   0.0000000e+00   9.9589259e-03   0.0000000e+00   0.0000000e+00   0.0000000e+00   1.0847821e-08   0.0000000e+00   0.0000000e+00   0.0000000e+00   0.0000000e+00   2.8799829e-07   0.0000000e+00   4.9787908e-06
   0.0000000e+00   1.0763247e-04   1.8956628e-05   0.0000000e+00   0.0000000e+00   8.3028284e-05   0.0000000e+00   4.4112741e-06   7.0188562e-08   0.0000000e+00   2.3240081e-01   3.4594673e-07   2.2566301e-01   0.0000000e+00   3.5531007e-08   3.2649913e-08   5.3204263e-08   1.5503542e-08   0.0000000e+00   3.6943024e-08   0.0000000e+00   2.8970075e-01   0.0000000e+00   4.8618458e-06   2.9336343e-08   0.0000000e+00   6.6929386e-08   3.1870231e-08   3.2004597e-08   0.0000000e+00   0.0000000e+00   0.0000000e+00   0.0000000e+00   3.0065915e-01   1.2277282e-07   0.0000000e+00   0.0000000e+00   0.0000000e+00   0.0000000e+00   0.0000000e+00   1.4634293e-07   5.9328583e-07   0.0000000e+00   3.5955737e-08   3.0008942e-01   0.0000000e+00   0.0000000e+00   0.0000000e+00   0.0000000e+00   1.4622760e-07   0.0000000e+00   0.0000000e+00   0.0000000e+00   0.0000000e+00   0.0000000e+00   0.0000000e+00   6.3636999e-07   0.0000000e+00   0.0000000e+00   2.4053698e-08   0.0000000e+00   8.2416967e-07   2.5814380e-08   3.7002896e-08   4.6213897e-08   1.4992926e-04   6.1505854e-05   4.0201691e-06   0.0000000e+00   4.5133400e-08   0.0000000e+00   9.1039527e-09   0.0000000e+00   2.0756862e-07   0.0000000e+00   0.0000000e+00   1.1003470e-06   0.0000000e+00   0.0000000e+00   0.0000000e+00   0.0000000e+00   0.0000000e+00   1.5376621e-08   0.0000000e+00   1.6216054e-07   0.0000000e+00   5.8651626e-05   0.0000000e+00   4.1914726e-08   0.0000000e+00   1.3252292e-07   4.3390009e-08   2.7764729e-08   0.0000000e+00   2.2207739e-01   0.0000000e+00   0.0000000e+00   0.0000000e+00   0.0000000e+00   1.7309376e-07   3.0020283e-01   5.5466845e-08   0.0000000e+00   0.0000000e+00   9.1257732e-09   4.1175498e-08   1.8811871e-08   0.0000000e+00   0.0000000e+00   0.0000000e+00   0.0000000e+00   5.8066721e-08   0.0000000e+00   2.7002747e-01   2.2914063e-01   1.0040392e-07   0.0000000e+00   0.0000000e+00   0.0000000e+00   2.8197055e-01   2.2310028e-01   0.0000000e+00   3.3636237e-08   7.9539225e-08   0.0000000e+00   0.0000000e+00   1.8958675e-07   1.4223121e-07   4.4873098e-08   0.0000000e+00   1.4790839e-01   1.1946361e-08   1.4987823e-07   0.0000000e+00   5.2738027e-08   0.0000000e+00   1.9548636e-07   1.3857859e-07   5.0700121e-06   0.0000000e+00   0.0000000e+00   1.7280863e-07   3.2157437e-07   5.5301743e-07   0.0000000e+00   0.0000000e+00   0.0000000e+00   0.0000000e+00   0.0000000e+00   9.9403757e-08   8.9080667e-08   0.0000000e+00   0.0000000e+00   0.0000000e+00   2.1912079e-08   1.7600669e-08   6.9741478e-08   1.2399904e-06   0.0000000e+00   0.0000000e+00   8.6344297e-08   1.0582645e-07   0.0000000e+00   0.0000000e+00   1.7288312e-05   0.0000000e+00   0.0000000e+00   2.3793627e-08   2.2138787e-01   0.0000000e+00   0.0000000e+00   0.0000000e+00   2.3196108e-01   7.1673624e-07   2.2967152e-01   0.0000000e+00   4.2708825e-08   0.0000000e+00   3.6144245e-08   3.5918495e-08   0.0000000e+00   2.5076500e-08   0.0000000e+00   0.0000000e+00   5.0619827e-08   1.8097583e-01   2.2569245e-01   0.0000000e+00   0.0000000e+00   0.0000000e+00   0.0000000e+00   0.0000000e+00   0.0000000e+00   0.0000000e+00   0.0000000e+00   1.7426528e-07   3.3958541e-08   6.1720142e-08   2.4278840e-08   2.5644906e-08   3.2878597e-08   0.0000000e+00   5.2420142e-08   2.2671031e-01   2.9186164e-01   0.0000000e+00   0.0000000e+00   1.8684609e-01   1.0996068e-07   0.0000000e+00   6.4787754e-07   2.6231155e-01   2.2639113e-01   3.3224402e-08   0.0000000e+00   3.4418749e-08   1.1217416e-08   2.8636265e-01   0.0000000e+00   3.6543952e-08   3.9131628e-08   1.0707113e-07   0.0000000e+00   6.4921145e-06   2.6465729e-07   2.4499639e-06   3.4843123e-08   3.8978064e-08   3.1726941e-08   0.0000000e+00   1.0652466e-07   4.4558592e-08   9.2458478e-08   2.3556997e-01   0.0000000e+00   3.8495423e-08   0.0000000e+00   2.3417019e-07   0.0000000e+00   0.0000000e+00   0.0000000e+00   0.0000000e+00   7.9034768e-06   5.8459867e-08   2.7740999e-01   0.0000000e+00   1.1480855e-08   2.0638796e-07   0.0000000e+00   0.0000000e+00   6.3733607e-07   0.0000000e+00   2.4391941e-07   1.2665000e-07   2.7737099e-01   2.0471420e-08   0.0000000e+00   2.5111572e-08   0.0000000e+00   4.2902189e-08   5.7331148e-08   0.0000000e+00   3.4880774e-07   0.0000000e+00   2.2966663e-01   0.0000000e+00   0.0000000e+00   2.7147761e-07   5.5080177e-08   0.0000000e+00   0.0000000e+00   0.0000000e+00   0.0000000e+00   0.0000000e+00   0.0000000e+00   2.2787414e-04   8.3036475e-05   1.3347989e-07   8.1745619e-08   5.0818795e-08   2.6970408e-07   0.0000000e+00   0.0000000e+00   3.1292842e-08   2.8218234e-01   0.0000000e+00   0.0000000e+00   0.0000000e+00   0.0000000e+00   9.7615100e-08   1.9965881e-07   0.0000000e+00   0.0000000e+00   2.7925336e-08   0.0000000e+00   3.0010055e-08   0.0000000e+00   0.0000000e+00   3.7550266e-08   1.3423293e-04   7.9555710e-05   2.5669094e-08   0.0000000e+00   3.3860839e-08   0.0000000e+00   4.4890427e-04   2.3447829e-01   8.0056084e-05   5.2199155e-07   2.3449894e-07   2.4520506e-06   9.1837913e-07   0.0000000e+00   0.0000000e+00   0.0000000e+00   2.9527761e-08   4.5184593e-08   0.0000000e+00   5.4864876e-08   0.0000000e+00   3.1801205e-03   0.0000000e+00   1.0097559e-04
   0.0000000e+00   0.0000000e+00   0.0000000e+00   0.0000000e+00   7.4040961e-05   1.2077808e-07   4.2891730e-06   1.1558512e-06   1.2421538e-05   6.2953180e-06   0.0000000e+00   5.0268076e-07   0.0000000e+00   0.0000000e+00   1.0979426e-05   1.1037551e-05   4.0960087e-06   3.1704063e-05   0.0000000e+00   1.1530078e-05   5.7307971e-06   2.7019002e-11   0.0000000e+00   2.0139828e-06   1.3801182e-05   1.4577016e-05   1.6654262e-07   2.4560588e-07   1.5714320e-05   4.1069901e-11   2.0587313e-05   0.0000000e+00   1.6990884e-05   1.0341274e-11   8.8343153e-06   0.0000000e+00   0.0000000e+00   6.9625716e-06   1.2676976e-08   0.0000000e+00   4.6044243e-08   5.5062831e-05   1.2885202e-07   1.8273067e-06   0.0000000e+00   1.9116501e-01   6.2167623e-06   2.7788338e-05   1.9593747e-09   2.1499563e-08   0.0000000e+00   0.0000000e+00   3.6043274e-05   8.8011378e-08   4.5321406e-07   3.9019958e-06   1.3167410e-07   3.0318942e-09   6.4626979e-06   1.5260739e-05   1.3917947e-05   2.0419994e-07   1.7768913e-05   1.2098934e-05   1.7498798e-05   0.0000000e+00   1.2359174e-08   1.4418609e-08   6.3003987e-09   1.2203373e-05   8.3455274e-03   1.1822039e-04   1.3496061e-01   1.1047421e-04   0.0000000e+00   7.2988316e-06   5.2731179e-07   4.2414232e-06   0.0000000e+00   0.0000000e+00   6.5350505e-05   9.9053982e-06   8.2104372e-09   3.2327129e-09   1.8598462e-06   7.5519401e-10   5.3932877e-10   0.0000000e+00   1.7579793e-05   0.0000000e+00   8.5939269e-06   1.5052940e-05   1.4507254e-08   2.1536965e-09   1.7753195e-11   0.0000000e+00   2.6133669e-05   3.8947623e-10   2.3116369e-07   1.3804234e-08   3.5997664e-11   1.4508233e-05   0.0000000e+00   5.3275409e-08   1.2556800e-07   2.0964088e-05   1.0599599e-05   1.5084919e-04   5.9796877e-02   0.0000000e+00   1.2406895e-10   1.3099671e-05   3.6567183e-10   3.6374480e-11   3.1307530e-11   9.1450009e-06   0.0000000e+00   0.0000000e+00   1.6085005e-01   3.0044352e-11   4.1453885e-11   0.0000000e+00   1.1173706e-05   7.8744470e-07   0.0000000e+00   4.5055108e-10   2.1110492e-05   8.7084390e-06   1.7431683e-05   1.1695066e-07   0.0000000e+00   5.6733757e-09   1.2630666e-05   1.2508613e-05   1.4727926e-08   3.9021333e-06   8.4651501e-06   1.0383825e-08   0.0000000e+00   0.0000000e+00   1.3062332e-08   1.1873752e-05   1.3789576e-05   2.1142591e-09   0.0000000e+00   0.0000000e+00   1.7047286e-09   4.2808683e-06   7.3749603e-05   1.1018657e-05   7.2476373e-08   0.0000000e+00   0.0000000e+00   1.7215487e-03   4.6131326e-08   2.0304653e-05   9.4344785e-06   3.8012966e-06   8.3669391e-10   0.0000000e+00   3.3327021e-10   6.9902308e-05   1.6931638e-09   0.0000000e+00   1.3634963e-06   4.2397597e-06   1.8228229e-01   1.3745313e-08   0.0000000e+00   0.0000000e+00   6.0436053e-02   0.0000000e+00   0.0000000e+00   9.0059078e-06   0.0000000e+00   4.2599986e-06   1.7075430e-05   0.0000000e+00   3.0185179e-09   1.1846714e-05   3.2012640e-09   1.0743595e-05   0.0000000e+00   0.0000000e+00   1.0472667e-07   0.0000000e+00   2.1917821e-11   9.0967733e-10   9.7635908e-06   1.3712203e-05   5.9072023e-06   1.9632843e-09   0.0000000e+00   2.9233332e-07   0.0000000e+00   4.0069510e-08   1.1932708e-05   1.2282530e-07   1.8834853e-05   1.6027963e-05   2.9603024e-09   3.9950640e-02   1.0539970e-05   1.5698705e-10   2.8041318e-11   1.6433626e-09   5.4509119e-02   0.0000000e+00   1.6124133e-08   0.0000000e+00   1.7896907e-05   4.7161059e-11   1.9189607e-11   1.3368355e-05   7.8970883e-11   1.1486502e-05   1.2377004e-07   0.0000000e+00   6.0851548e-06   1.2028415e-05   1.1899696e-05   9.1968184e-06   8.2449902e-05   2.4425195e-08   1.0460860e-05   8.3150971e-10   1.1903317e-05   1.9181505e-05   1.1940361e-05   4.9921505e-06   9.4317573e-06   8.2568812e-07   9.0463961e-09   0.0000000e+00   0.0000000e+00   1.5738611e-05   0.0000000e+00   4.6692545e-05   0.0000000e+00   3.5724788e-08   3.6270295e-02   0.0000000e+00   1.7691732e-06   1.3716928e-07   0.0000000e+00   0.0000000e+00   2.6876786e-08   6.3133179e-07   0.0000000e+00   0.0000000e+00   4.1460984e-06   0.0000000e+00   9.0868747e-09   9.1305937e-06   3.5748869e-11   9.5533611e-09   0.0000000e+00   2.3048685e-05   0.0000000e+00   1.7493949e-05   1.6476588e-05   0.0000000e+00   6.0921560e-05   3.4432317e-08   0.0000000e+00   0.0000000e+00   1.6207533e-01   1.6557102e-08   1.2533025e-08   0.0000000e+00   9.7204939e-02   5.9897175e-06   0.0000000e+00   8.0311339e-08   1.4563907e-04   4.9987422e-09   7.5484308e-08   1.6101698e-05   8.7356063e-06   1.1562517e-05   1.1724566e-05   0.0000000e+00   0.0000000e+00   1.1229641e-07   4.6216143e-11   0.0000000e+00   3.5573902e-05   2.7352200e-06   3.2618820e-05   1.7679325e-06   1.0651444e-07   6.8087122e-09   2.6392284e-05   7.2555409e-10   1.7645214e-09   4.8723826e-08   4.0331545e-06   0.0000000e+00   1.2291589e-05   5.7390219e-09   6.5779657e-08   1.0838636e-05   6.8459782e-10   1.1785562e-05   0.0000000e+00   0.0000000e+00   2.1949184e-10   8.2413533e-07   1.4125812e-03   2.4986520e-07   8.3221795e-10   1.0997583e-06   9.6410313e-11   0.0000000e+00   0.0000000e+00   1.3345446e-05   1.4726124e-08   2.6966586e-09   1.3962628e-08   0.0000000e+00   1.3893140e-10   0.0000000e+00   3.1906441e-05
   0.0000000e+00   0.0000000e+00   0.0000000e+00   0.0000000e+00   4.8616646e-11   8.4485488e-09   3.4833382e-01   3.6117252e-07   1.2364437e-08   3.5720876e-01   0.0000000e+00   2.8528603e-07   0.0000000e+00   0.0000000e+00   1.4949997e-08   3.2455409e-08   2.4490710e-06   2.7012911e-07   0.0000000e+00   1.5241306e-08   3.6378833e-01   3.4499749e-11   0.0000000e+00   5.7766169e-07   2.4641008e-08   2.7904198e-01   3.7932687e-06   6.0026119e-07   1.5781024e-08   8.8178223e-09   1.7861710e-01   9.0263408e-14   2.7842268e-01   1.1134077e-11   1.1757127e-08   0.0000000e+00   0.0000000e+00   3.5181454e-01   0.0000000e+00   0.0000000e+00   2.7535066e-07   1.9261738e-08   0.0000000e+00   1.6944662e-07   0.0000000e+00   1.5845994e-05   3.6207176e-01   2.8127975e-01   8.9031453e-08   3.5712976e-06   0.0000000e+00   0.0000000e+00   1.0538322e-08   7.1546903e-08   2.9723479e-06   3.4961805e-01   1.2619788e-06   8.7921813e-08   3.6349491e-01   1.8688088e-07   2.8159803e-01   3.8979300e-07   2.5508935e-07   1.6713126e-08   1.4067140e-08   6.6784869e-11   4.1200626e-07   2.8113053e-06   1.5109724e-06   1.6293087e-08   3.9414354e-05   4.0319958e-09   6.7277929e-05   5.6165570e-08   0.0000000e+00   5.2836870e-05   7.9298136e-08   3.4895928e-01   0.0000000e+00   0.0000000e+00   1.0328826e-03   2.9850224e-01   4.4315612e-05   2.0777913e-08   1.0516337e-05   1.5436942e-13   3.5813716e-09   0.0000000e+00   1.3368595e-08   0.0000000e+00   1.1194477e-08   3.5507983e-08   1.4052299e-05   9.5268723e-12   1.5344263e-10   1.7369100e-13   2.9023941e-01   2.1446955e-09   1.7280863e-06   2.3696368e-06   4.1053224e-11   1.6301676e-08   0.0000000e+00   7.5010595e-07   7.1599555e-06   1.7641770e-08   1.7802990e-08   1.6321390e-01   1.1941993e-05   0.0000000e+00   6.5301450e-11   1.5435894e-08   3.3481746e-08   1.0831488e-11   7.2792477e-11   2.0128641e-08   0.0000000e+00   0.0000000e+00   3.1009400e-05   9.1650241e-12   4.0480774e-11   0.0000000e+00   1.5519172e-08   6.0052465e-07   0.0000000e+00   3.1140702e-08   1.1658027e-06   1.1894501e-08   1.3640654e-08   0.0000000e+00   2.4115310e-12   1.2163178e-03   1.2766740e-08   1.1852227e-03   8.6449207e-06   3.4956092e-01   1.1250270e-08   2.5803278e-06   1.5738115e-10   2.8271899e-10   4.7093925e-08   2.1464977e-08   1.3906998e-08   7.5675761e-08   0.0000000e+00   0.0000000e+00   4.2243074e-07   3.5052648e-01   3.5597904e-01   3.1129166e-08   2.9694104e-07   0.0000000e+00   0.0000000e+00   2.0361673e-04   1.5368588e-05   7.3140430e-08   4.0453872e-08   1.1337683e-07   4.3463430e-06   0.0000000e+00   4.3518518e-08   3.0130959e-08   4.5827037e-08   0.0000000e+00   1.5154373e-06   3.4905209e-01   1.3294913e-10   1.8514839e-05   2.2271474e-12   0.0000000e+00   6.8683120e-11   4.6609724e-10   0.0000000e+00   1.1206725e-08   0.0000000e+00   3.4867042e-01   1.3558137e-08   0.0000000e+00   2.5855813e-07   1.5714808e-08   2.0413953e-09   1.9771002e-08   0.0000000e+00   0.0000000e+00   1.6007488e-07   0.0000000e+00   5.5458257e-12   4.0970702e-11   3.5050202e-01   2.8003817e-01   3.4890611e-01   4.3194793e-07   0.0000000e+00   7.1586197e-08   0.0000000e+00   2.9192358e-07   1.5554889e-08   1.8807499e-07   9.9342788e-07   1.6091398e-08   1.3708816e-05   1.7827126e-04   1.8789160e-08   1.0079284e-10   3.2331264e-11   1.6464513e-08   1.0681777e-05   0.0000000e+00   2.9981406e-06   0.0000000e+00   1.7825567e-06   2.4145066e-10   5.3650885e-12   1.4822242e-08   1.4451474e-09   1.5496763e-08   2.4327016e-07   3.9804649e-12   3.6793575e-01   1.6110477e-08   1.5682897e-08   1.2958932e-08   3.4365104e-08   2.6948751e-06   1.3050613e-08   6.4569472e-06   1.5589682e-08   1.4460460e-08   1.6924762e-08   3.6856663e-01   1.0295639e-07   2.8577431e-07   8.3854133e-06   0.0000000e+00   2.0364623e-10   1.7348561e-08   0.0000000e+00   1.7066557e-08   0.0000000e+00   9.5752016e-08   1.2918809e-11   0.0000000e+00   3.8058006e-07   3.9689118e-06   7.4388318e-12   0.0000000e+00   1.2963310e-07   1.4274275e-06   0.0000000e+00   0.0000000e+00   1.3462592e-06   0.0000000e+00   2.9181889e-06   1.1311732e-08   4.0100651e-11   8.9198923e-06   0.0000000e+00   3.4039383e-06   0.0000000e+00   1.4603048e-08   2.4847571e-07   0.0000000e+00   1.4711244e-08   4.4901974e-06   0.0000000e+00   4.4833293e-05   5.9331537e-05   2.8426566e-06   8.2722443e-06   0.0000000e+00   6.9936555e-06   3.9223674e-05   0.0000000e+00   7.1574229e-03   1.1293982e-02   7.3761439e-11   8.5027929e-09   1.7701343e-07   3.9199500e-08   1.1013920e-08   1.1728192e-08   0.0000000e+00   0.0000000e+00   1.6847536e-07   2.7499299e-11   0.0000000e+00   6.4634560e-04   1.5868857e-05   1.4039827e-08   4.8898670e-07   7.5861331e-08   6.1051905e-05   3.9463415e-12   2.9750477e-10   4.8100082e-08   1.5234094e-07   3.4828052e-01   1.9660670e-10   1.6308653e-08   1.0253070e-10   7.6041440e-09   8.6741456e-08   1.9030360e-08   7.3386039e-08   0.0000000e+00   0.0000000e+00   6.0988561e-11   6.9992616e-09   1.2454346e-08   1.2877608e-08   6.4624046e-06   1.4366275e-05   0.0000000e+00   0.0000000e+00   0.0000000e+00   1.4832190e-08   3.8985008e-06   9.4809047e-10   3.9867743e-06   0.0000000e+00   3.4820113e-10   0.0000000e+00   1.7493461e-07
   0.0000000e+00   0.0000000e+00   0.0000000e+00   0.0000000e+00   0.0000000e+00   8.2119242e-09   3.3316226e-01   3.7362838e-08   2.1588233e-08   2.7822493e-01   0.0000000e+00   6.3699609e-08   0.0000000e+00   0.0000000e+00   2.5184567e-08   4.7019060e-08   2.8891343e-06   5.8499818e-08   0.0000000e+00   3.7367747e-08   2.8318407e-01   0.0000000e+00   0.0000000e+00   8.9396661e-08   3.9287550e-08   3.0615900e-01   1.8001857e-07   8.5279009e-08   2.8602039e-08   2.7744182e-09   1.9013747e-01   0.0000000e+00   3.0574748e-01   0.0000000e+00   4.3033541e-08   0.0000000e+00   0.0000000e+00   3.3315738e-01   0.0000000e+00   0.0000000e+00   1.5818686e-08   2.1799689e-09   0.0000000e+00   1.1675690e-08   0.0000000e+00   8.6489642e-06   2.8043913e-01   3.0860466e-01   1.5573884e-08   6.6047536e-07   0.0000000e+00   0.0000000e+00   1.0481015e-09   2.3119388e-08   1.0616585e-06   3.3320763e-01   2.7733889e-07   1.5015260e-08   2.8214936e-01   1.4161904e-07   2.4877457e-01   7.6514143e-08   2.0167756e-07   3.8830166e-08   2.8124102e-08   0.0000000e+00   1.4610480e-07   2.1061114e-07   3.7669397e-07   3.0255390e-08   6.0937910e-05   1.8985055e-09   3.1698751e-05   2.5674723e-09   0.0000000e+00   2.9294080e-05   1.4727391e-08   3.3444778e-01   0.0000000e+00   0.0000000e+00   1.3868830e-04   2.9045860e-01   2.1638477e-05   1.4128626e-08   7.3012466e-06   0.0000000e+00   4.2484293e-10   0.0000000e+00   2.7602975e-08   0.0000000e+00   4.3125274e-08   5.0921745e-08   7.4529199e-06   0.0000000e+00   0.0000000e+00   0.0000000e+00   2.9664195e-01   8.7308309e-10   2.3029401e-06   1.6666527e-07   0.0000000e+00   2.8108833e-08   0.0000000e+00   1.7278158e-07   7.9939684e-06   2.7572979e-08   2.9521223e-08   1.7006135e-01   9.1304729e-06   0.0000000e+00   0.0000000e+00   3.3300401e-08   1.1680490e-08   0.0000000e+00   0.0000000e+00   5.6305867e-08   0.0000000e+00   0.0000000e+00   1.7108904e-05   0.0000000e+00   0.0000000e+00   0.0000000e+00   2.7640905e-08   1.3456624e-07   0.0000000e+00   8.0580745e-09   4.9036326e-07   4.7322211e-08   2.7663467e-08   0.0000000e+00   0.0000000e+00   5.5808470e-04   2.0246771e-08   1.1903132e-04   1.6188502e-06   3.3325895e-01   4.3374817e-08   1.7538940e-07   0.0000000e+00   3.8234717e-10   4.5640900e-08   3.2525992e-08   2.5116368e-08   5.3118005e-08   0.0000000e+00   0.0000000e+00   1.2175553e-07   3.3443970e-01   2.7804504e-01   4.5739267e-08   6.6700873e-08   0.0000000e+00   0.0000000e+00   3.9917015e-04   1.1363833e-05   1.7556284e-07   2.9857655e-08   2.1515934e-08   1.9681287e-06   0.0000000e+00   1.8691380e-08   4.8302476e-08   1.9518065e-08   0.0000000e+00   3.9645009e-07   3.3446504e-01   0.0000000e+00   9.3042790e-06   0.0000000e+00   0.0000000e+00   0.0000000e+00   0.0000000e+00   0.0000000e+00   4.3250666e-08   0.0000000e+00   3.3377442e-01   2.7901484e-08   0.0000000e+00   6.1971707e-08   3.7602235e-08   1.3132781e-09   4.6417550e-08   0.0000000e+00   0.0000000e+00   1.7429426e-08   0.0000000e+00   0.0000000e+00   0.0000000e+00   2.8222337e-01   3.0567567e-01   3.3390846e-01   4.2448441e-07   0.0000000e+00   1.6170591e-08   0.0000000e+00   5.8562180e-08   3.6645384e-08   1.4614566e-08   4.1711217e-07   3.1636123e-08   6.9540323e-06   1.5152235e-04   4.3275573e-08   0.0000000e+00   0.0000000e+00   8.7155359e-09   2.9934752e-06   0.0000000e+00   1.9475455e-07   0.0000000e+00   4.9404113e-07   0.0000000e+00   0.0000000e+00   3.4862985e-08   4.6429871e-10   3.7696900e-08   4.8484675e-08   0.0000000e+00   2.8532945e-01   3.8049533e-08   3.6883334e-08   4.3490459e-08   3.6674876e-09   2.0459158e-07   2.2358847e-08   3.2519788e-06   3.6811850e-08   2.7863810e-08   3.9351500e-08   2.8436100e-01   9.0822610e-08   9.7672054e-08   1.4300817e-06   0.0000000e+00   1.7312328e-10   2.7745848e-08   0.0000000e+00   1.7347440e-09   0.0000000e+00   1.0862276e-07   0.0000000e+00   0.0000000e+00   3.4039689e-08   1.9768224e-07   0.0000000e+00   0.0000000e+00   4.1008557e-08   5.5972833e-07   0.0000000e+00   0.0000000e+00   1.3111451e-07   0.0000000e+00   1.6546563e-07   3.9460362e-08   0.0000000e+00   4.5382445e-06   0.0000000e+00   1.3944642e-06   0.0000000e+00   2.7765060e-08   1.9882020e-07   0.0000000e+00   1.9130269e-09   2.2348268e-06   0.0000000e+00   3.3734629e-05   8.2582924e-05   2.1895034e-07   3.6911260e-06   0.0000000e+00   6.2254686e-06   1.0882043e-05   0.0000000e+00   6.5255238e-03   6.5844071e-03   0.0000000e+00   5.3852041e-09   1.4737665e-07   5.7489169e-08   4.7376009e-08   2.0827021e-08   0.0000000e+00   0.0000000e+00   1.0415485e-08   0.0000000e+00   0.0000000e+00   2.2306943e-04   3.9287590e-06   1.4579915e-09   6.0134656e-07   9.4997928e-09   3.4349995e-05   0.0000000e+00   0.0000000e+00   1.6385432e-08   1.0843998e-08   3.3364150e-01   0.0000000e+00   3.7975554e-08   0.0000000e+00   5.4874073e-09   8.9387687e-08   4.7352924e-09   8.4061095e-08   0.0000000e+00   0.0000000e+00   0.0000000e+00   5.8245712e-09   8.0360208e-09   4.6922648e-09   3.2547487e-06   1.7237052e-05   0.0000000e+00   0.0000000e+00   0.0000000e+00   2.5202309e-08   1.9317130e-07   5.7518347e-10   2.1987635e-07   0.0000000e+00   0.0000000e+00   0.0000000e+00   4.4823174e-08
   0.0000000e+00   0.0000000e+00   0.0000000e+00   0.0000000e+00   0.0000000e+00   2.6695843e-09   1.2982245e-08   0.0000000e+00   6.9437400e-09   4.8991933e-08   0.0000000e+00   0.0000000e+00   0.0000000e+00   0.0000000e+00   9.2931087e-09   9.3922742e-09   0.0000000e+00   0.0000000e+00   0.0000000e+00   2.6407428e-09   2.5956109e-08   0.0000000e+00   0.0000000e+00   0.0000000e+00   6.1130139e-09   3.1494983e-08   0.0000000e+00   0.0000000e+00   6.3703866e-09   0.0000000e+00   1.2612585e-08   0.0000000e+00   2.1334506e-08   0.0000000e+00   1.9878590e-09   0.0000000e+00   0.0000000e+00   1.1740008e-08   0.0000000e+00   0.0000000e+00   0.0000000e+00   0.0000000e+00   2.1381540e-07   0.0000000e+00   0.0000000e+00   1.0028756e-08   4.5165915e-08   3.7371073e-08   3.1746410e-01   0.0000000e+00   0.0000000e+00   0.0000000e+00   0.0000000e+00   1.1132291e-01   9.9725306e-02   1.2825386e-08   0.0000000e+00   0.0000000e+00   1.5033845e-07   1.7073053e-07   1.3125225e-08   0.0000000e+00   1.8244861e-07   4.1202736e-09   5.7632963e-09   0.0000000e+00   0.0000000e+00   0.0000000e+00   0.0000000e+00   4.5979914e-09   2.0686951e-09   9.6125665e-10   7.5811776e-09   0.0000000e+00   0.0000000e+00   0.0000000e+00   0.0000000e+00   1.0998729e-08   0.0000000e+00   0.0000000e+00   2.6794524e-08   1.7572695e-08   0.0000000e+00   0.0000000e+00   0.0000000e+00   0.0000000e+00   0.0000000e+00   0.0000000e+00   4.3033890e-09   0.0000000e+00   1.9657330e-09   3.7012068e-08   0.0000000e+00   0.0000000e+00   0.0000000e+00   0.0000000e+00   2.8000388e-08   0.0000000e+00   9.2194085e-02   0.0000000e+00   0.0000000e+00   5.6155872e-09   0.0000000e+00   1.0225105e-01   0.0000000e+00   1.8941275e-07   5.0275579e-09   5.7150252e-08   1.8844616e-09   0.0000000e+00   0.0000000e+00   5.2568422e-09   0.0000000e+00   0.0000000e+00   0.0000000e+00   2.5119540e-09   0.0000000e+00   0.0000000e+00   4.1725876e-09   0.0000000e+00   0.0000000e+00   0.0000000e+00   9.9671614e-09   0.0000000e+00   0.0000000e+00   9.8643484e-02   7.7220450e-08   2.1280515e-09   6.4131712e-09   0.0000000e+00   0.0000000e+00   0.0000000e+00   6.6880354e-09   0.0000000e+00   0.0000000e+00   1.2286208e-08   1.9047860e-09   0.0000000e+00   0.0000000e+00   0.0000000e+00   0.0000000e+00   7.2152059e-09   5.1790525e-09   0.0000000e+00   0.0000000e+00   0.0000000e+00   0.0000000e+00   8.7666148e-09   5.8086627e-08   9.1297628e-09   0.0000000e+00   0.0000000e+00   0.0000000e+00   1.2983607e-08   6.0753356e-09   7.2825337e-08   8.6303240e-09   0.0000000e+00   9.6328690e-02   0.0000000e+00   0.0000000e+00   6.0255340e-09   0.0000000e+00   0.0000000e+00   0.0000000e+00   1.1312639e-08   0.0000000e+00   0.0000000e+00   0.0000000e+00   0.0000000e+00   0.0000000e+00   0.0000000e+00   0.0000000e+00   2.2635810e-09   0.0000000e+00   7.6880527e-09   3.9851872e-09   0.0000000e+00   0.0000000e+00   3.3212029e-09   0.0000000e+00   3.6192385e-09   0.0000000e+00   0.0000000e+00   0.0000000e+00   0.0000000e+00   0.0000000e+00   0.0000000e+00   2.4288903e-08   2.8152135e-08   1.0851080e-08   1.0559791e-01   0.0000000e+00   0.0000000e+00   0.0000000e+00   0.0000000e+00   5.0481760e-09   0.0000000e+00   5.1646206e-08   4.2890046e-09   0.0000000e+00   2.2372276e-08   3.2865054e-09   0.0000000e+00   0.0000000e+00   0.0000000e+00   3.7333302e-09   0.0000000e+00   0.0000000e+00   0.0000000e+00   0.0000000e+00   0.0000000e+00   0.0000000e+00   1.0316925e-08   0.0000000e+00   2.4542185e-09   0.0000000e+00   0.0000000e+00   2.9808697e-08   5.5332780e-09   3.5143622e-09   2.2901749e-09   0.0000000e+00   0.0000000e+00   3.8709992e-09   0.0000000e+00   4.9225659e-09   8.6137673e-09   4.5262703e-09   3.9260109e-08   2.2879093e-09   0.0000000e+00   0.0000000e+00   0.0000000e+00   0.0000000e+00   5.1371190e-08   0.0000000e+00   0.0000000e+00   0.0000000e+00   0.0000000e+00   0.0000000e+00   0.0000000e+00   0.0000000e+00   0.0000000e+00   0.0000000e+00   0.0000000e+00   0.0000000e+00   0.0000000e+00   0.0000000e+00   0.0000000e+00   0.0000000e+00   0.0000000e+00   0.0000000e+00   2.1627729e-09   0.0000000e+00   0.0000000e+00   0.0000000e+00   4.7695919e-08   0.0000000e+00   6.6887824e-09   1.3519854e-07   0.0000000e+00   0.0000000e+00   0.0000000e+00   0.0000000e+00   0.0000000e+00   1.3285189e-09   0.0000000e+00   0.0000000e+00   0.0000000e+00   9.8302361e-10   2.4319733e-08   0.0000000e+00   0.0000000e+00   0.0000000e+00   0.0000000e+00   4.1364052e-09   4.0418388e-07   6.1186901e-09   3.7611409e-09   4.1977414e-09   0.0000000e+00   0.0000000e+00   0.0000000e+00   0.0000000e+00   0.0000000e+00   2.7968021e-08   0.0000000e+00   0.0000000e+00   0.0000000e+00   0.0000000e+00   6.6702048e-08   2.9930275e-06   0.0000000e+00   1.0149414e-01   0.0000000e+00   7.7636930e-09   0.0000000e+00   6.4749795e-09   0.0000000e+00   3.1143220e-09   2.3498163e-09   1.1473237e-01   5.1111464e-09   0.0000000e+00   0.0000000e+00   0.0000000e+00   3.2330081e-09   0.0000000e+00   1.3047245e-08   0.0000000e+00   0.0000000e+00   0.0000000e+00   0.0000000e+00   0.0000000e+00   5.6518244e-09   0.0000000e+00   0.0000000e+00   0.0000000e+00   0.0000000e+00   0.0000000e+00   0.0000000e+00   0.0000000e+00
   0.0000000e+00   1.5967311e-06   3.7078868e-08   0.0000000e+00   0.0000000e+00   7.6263907e-08   1.8905036e-07   0.0000000e+00   5.1482411e-07   3.7835553e-06   1.6436192e-07   0.0000000e+00   2.0306770e-07   0.0000000e+00   1.4499604e-06   1.2601531e-06   0.0000000e+00   9.3379659e-13   0.0000000e+00   4.3076378e-07   3.8087046e-07   2.8341647e-07   0.0000000e+00   8.7098782e-10   6.0950399e-07   2.2725120e-07   3.6365331e-01   0.0000000e+00   7.4924654e-07   0.0000000e+00   0.0000000e+00   0.0000000e+00   1.8382760e-07   1.1805607e-06   3.7152533e-07   0.0000000e+00   2.1922558e-08   0.0000000e+00   0.0000000e+00   0.0000000e+00   0.0000000e+00   1.2255552e-10   0.0000000e+00   0.0000000e+00   1.6831189e-07   2.9104031e-11   1.2234004e-06   0.0000000e+00   0.0000000e+00   4.0239664e-01   5.0330975e-08   0.0000000e+00   0.0000000e+00   2.9030567e-10   0.0000000e+00   1.8307771e-07   0.0000000e+00   0.0000000e+00   4.8079529e-07   1.5138869e-07   2.4755773e-07   5.0321056e-09   7.4685306e-08   5.6353281e-07   5.7208048e-07   9.6896978e-08   0.0000000e+00   3.9452762e-01   0.0000000e+00   6.0544639e-07   1.6882165e-10   1.0790521e-06   0.0000000e+00   8.5590946e-12   3.9433735e-09   0.0000000e+00   3.2057237e-10   1.5509836e-07   0.0000000e+00   0.0000000e+00   3.8208018e-08   1.9484878e-07   0.0000000e+00   0.0000000e+00   0.0000000e+00   0.0000000e+00   1.7919541e-10   7.4516539e-09   5.2556948e-07   0.0000000e+00   3.5986136e-07   1.0448150e-06   0.0000000e+00   4.5929218e-11   2.8589740e-07   0.0000000e+00   2.8321876e-07   0.0000000e+00   0.0000000e+00   4.0683305e-01   2.1652444e-07   6.5061791e-07   0.0000000e+00   0.0000000e+00   0.0000000e+00   7.0251376e-07   5.3404451e-07   0.0000000e+00   0.0000000e+00   0.0000000e+00   1.5224557e-10   4.9557826e-07   0.0000000e+00   4.0214412e-07   1.7787187e-07   4.0814877e-07   0.0000000e+00   0.0000000e+00   0.0000000e+00   2.3823454e-07   2.4960915e-07   0.0000000e+00   1.0544116e-06   0.0000000e+00   0.0000000e+00   0.0000000e+00   8.5235370e-08   3.6502595e-07   5.9538550e-07   0.0000000e+00   9.5472750e-07   3.0336217e-04   5.1364565e-07   1.8855445e-04   3.5417294e-01   1.7076306e-07   3.6275737e-07   3.7530107e-01   2.0829150e-07   0.0000000e+00   0.0000000e+00   6.0062006e-07   1.0093353e-06   6.9595013e-07   0.0000000e+00   0.0000000e+00   0.0000000e+00   1.6837055e-07   4.8601800e-07   1.2150961e-06   5.6967749e-04   0.0000000e+00   1.1142997e-08   1.0749941e-06   1.2649928e-07   7.7310758e-08   4.4914212e-07   0.0000000e+00   0.0000000e+00   0.0000000e+00   0.0000000e+00   4.8289210e-07   0.0000000e+00   8.3653336e-09   4.0257520e-10   1.7179042e-07   0.0000000e+00   0.0000000e+00   2.6858705e-07   0.0000000e+00   0.0000000e+00   0.0000000e+00   2.0724046e-07   3.6706595e-07   2.2442519e-06   1.3715861e-07   5.6735834e-07   1.0592847e-08   0.0000000e+00   4.4094326e-07   4.4359092e-05   3.9750572e-07   0.0000000e+00   0.0000000e+00   0.0000000e+00   8.7574863e-07   1.3128254e-07   3.5102777e-11   1.4232048e-07   2.1896277e-07   1.9772282e-07   0.0000000e+00   0.0000000e+00   0.0000000e+00   0.0000000e+00   0.0000000e+00   4.3907456e-07   0.0000000e+00   6.4472273e-08   5.9638822e-07   0.0000000e+00   0.0000000e+00   4.6552809e-07   1.9212082e-07   2.8047016e-07   0.0000000e+00   8.2583014e-12   2.3753386e-07   3.7426312e-01   0.0000000e+00   5.7205553e-09   2.5476341e-07   1.4577179e-07   4.5433387e-07   0.0000000e+00   4.3187282e-07   0.0000000e+00   2.4121615e-07   4.0533379e-07   4.4786202e-07   4.4484321e-07   3.9002568e-07   0.0000000e+00   4.0463673e-01   8.5079577e-07   0.0000000e+00   4.3839605e-07   5.8056511e-07   4.2807049e-07   0.0000000e+00   3.8394403e-07   0.0000000e+00   3.6716999e-01   2.4854043e-07   0.0000000e+00   6.4584655e-07   0.0000000e+00   3.0129783e-11   0.0000000e+00   0.0000000e+00   0.0000000e+00   0.0000000e+00   4.5820805e-10   3.6463155e-01   2.3352047e-07   0.0000000e+00   0.0000000e+00   0.0000000e+00   1.7120884e-08   0.0000000e+00   8.5257518e-10   0.0000000e+00   3.5479129e-01   3.6841814e-07   1.9094447e-07   0.0000000e+00   0.0000000e+00   5.2436211e-08   0.0000000e+00   6.1103587e-07   8.1236061e-08   0.0000000e+00   4.7520804e-11   0.0000000e+00   1.2470578e-07   0.0000000e+00   3.2603723e-11   4.1029031e-01   3.0041130e-01   0.0000000e+00   0.0000000e+00   0.0000000e+00   0.0000000e+00   0.0000000e+00   8.3024536e-09   2.2420069e-06   6.0287481e-08   8.9753232e-08   1.0277705e-06   3.6670228e-07   5.5906111e-07   0.0000000e+00   0.0000000e+00   0.0000000e+00   2.7517436e-07   0.0000000e+00   2.2159435e-07   0.0000000e+00   0.0000000e+00   1.6378787e-03   8.8021432e-05   0.0000000e+00   0.0000000e+00   5.0921246e-08   0.0000000e+00   0.0000000e+00   0.0000000e+00   0.0000000e+00   4.4606993e-07   4.3247242e-06   7.4085316e-08   3.9653232e-07   0.0000000e+00   4.3337314e-07   0.0000000e+00   1.4429447e-06   2.1026819e-07   8.0943739e-07   1.5794365e-09   6.2202972e-08   0.0000000e+00   0.0000000e+00   0.0000000e+00   0.0000000e+00   0.0000000e+00   6.0388432e-07   3.5851551e-01   0.0000000e+00   3.5921714e-01   0.0000000e+00   4.3651834e-07   1.6074927e-07   4.5504119e-11
   0.0000000e+00   0.0000000e+00   0.0000000e+00   0.0000000e+00   0.0000000e+00   2.3148573e-09   2.6247181e-12   0.0000000e+00   4.6246635e-08   1.4544250e-11   0.0000000e+00   0.0000000e+00   0.0000000e+00   0.0000000e+00   6.9620863e-08   7.2464039e-08   0.0000000e+00   0.0000000e+00   0.0000000e+00   7.8900398e-08   0.0000000e+00   0.0000000e+00   0.0000000e+00   0.0000000e+00   5.6789663e-08   3.5049616e-12   2.3997330e-09   0.0000000e+00   5.6924413e-08   0.0000000e+00   0.0000000e+00   0.0000000e+00   0.0000000e+00   0.0000000e+00   7.4479197e-08   0.0000000e+00   1.9814728e-02   0.0000000e+00   0.0000000e+00   0.0000000e+00   0.0000000e+00   0.0000000e+00   0.0000000e+00   0.0000000e+00   0.0000000e+00   0.0000000e+00   0.0000000e+00   0.0000000e+00   0.0000000e+00   7.5137228e-09   2.7815257e-01   0.0000000e+00   0.0000000e+00   0.0000000e+00   0.0000000e+00   2.5814192e-12   0.0000000e+00   0.0000000e+00   1.5209219e-11   0.0000000e+00   0.0000000e+00   0.0000000e+00   0.0000000e+00   8.1754672e-08   6.0827360e-08   0.0000000e+00   0.0000000e+00   3.0308567e-08   0.0000000e+00   5.5051875e-08   0.0000000e+00   2.6036321e-09   0.0000000e+00   0.0000000e+00   6.4371175e-05   0.0000000e+00   0.0000000e+00   1.7943484e-12   0.0000000e+00   0.0000000e+00   0.0000000e+00   0.0000000e+00   0.0000000e+00   0.0000000e+00   0.0000000e+00   0.0000000e+00   0.0000000e+00   7.1133589e-02   5.5550083e-08   0.0000000e+00   8.6190350e-08   7.3235359e-08   0.0000000e+00   0.0000000e+00   0.0000000e+00   0.0000000e+00   3.0167254e-11   0.0000000e+00   0.0000000e+00   3.4842698e-09   0.0000000e+00   6.5239301e-08   0.0000000e+00   0.0000000e+00   0.0000000e+00   6.1881722e-08   6.3090146e-08   0.0000000e+00   0.0000000e+00   0.0000000e+00   0.0000000e+00   7.0021509e-08   0.0000000e+00   0.0000000e+00   0.0000000e+00   1.1643223e-07   0.0000000e+00   0.0000000e+00   0.0000000e+00   0.0000000e+00   0.0000000e+00   0.0000000e+00   7.0468063e-08   0.0000000e+00   0.0000000e+00   0.0000000e+00   0.0000000e+00   9.4954473e-08   6.3314912e-08   0.0000000e+00   0.0000000e+00   0.0000000e+00   4.4240618e-08   0.0000000e+00   6.8377170e-10   2.4077811e-12   8.9172598e-08   2.2668020e-09   0.0000000e+00   0.0000000e+00   0.0000000e+00   5.1907116e-08   5.6912499e-08   0.0000000e+00   0.0000000e+00   0.0000000e+00   0.0000000e+00   0.0000000e+00   2.3764469e-11   7.0160080e-08   6.6314256e-08   0.0000000e+00   7.8338526e-03   1.7561488e-10   6.7814687e-10   0.0000000e+00   6.1736576e-08   0.0000000e+00   0.0000000e+00   0.0000000e+00   0.0000000e+00   4.7296220e-08   0.0000000e+00   4.0818396e-02   0.0000000e+00   1.9874605e-12   0.0000000e+00   0.0000000e+00   0.0000000e+00   0.0000000e+00   0.0000000e+00   0.0000000e+00   0.0000000e+00   8.8487185e-08   0.0000000e+00   0.0000000e+00   6.0434524e-08   6.1793558e-02   0.0000000e+00   7.9100586e-08   2.5102011e-03   9.7392274e-08   0.0000000e+00   0.0000000e+00   0.0000000e+00   0.0000000e+00   0.0000000e+00   0.0000000e+00   0.0000000e+00   2.9516202e-12   3.6118821e-12   0.0000000e+00   0.0000000e+00   0.0000000e+00   0.0000000e+00   0.0000000e+00   7.7069101e-08   0.0000000e+00   0.0000000e+00   6.8654599e-08   0.0000000e+00   0.0000000e+00   9.1695453e-08   0.0000000e+00   0.0000000e+00   0.0000000e+00   0.0000000e+00   0.0000000e+00   4.0747272e-09   0.0000000e+00   0.0000000e+00   0.0000000e+00   0.0000000e+00   7.3250379e-08   0.0000000e+00   7.8825297e-08   0.0000000e+00   0.0000000e+00   0.0000000e+00   8.0230137e-08   7.7922791e-08   8.7124459e-08   0.0000000e+00   1.4852031e-08   5.0465347e-08   0.0000000e+00   7.7504844e-08   6.0148132e-08   8.2284933e-08   0.0000000e+00   1.0325635e-07   0.0000000e+00   2.6155150e-09   0.0000000e+00   0.0000000e+00   6.3945586e-08   0.0000000e+00   0.0000000e+00   0.0000000e+00   0.0000000e+00   0.0000000e+00   0.0000000e+00   0.0000000e+00   8.9708848e-10   0.0000000e+00   0.0000000e+00   0.0000000e+00   0.0000000e+00   8.7158679e-02   0.0000000e+00   0.0000000e+00   0.0000000e+00   4.3243213e-07   7.6787148e-08   0.0000000e+00   0.0000000e+00   0.0000000e+00   0.0000000e+00   0.0000000e+00   6.0444672e-08   0.0000000e+00   0.0000000e+00   0.0000000e+00   0.0000000e+00   0.0000000e+00   0.0000000e+00   0.0000000e+00   8.2183360e-09   1.4753931e-09   0.0000000e+00   0.0000000e+00   0.0000000e+00   0.0000000e+00   0.0000000e+00   0.0000000e+00   0.0000000e+00   1.9340985e-10   0.0000000e+00   8.9765006e-08   7.4482139e-08   5.0580569e-08   0.0000000e+00   0.0000000e+00   0.0000000e+00   0.0000000e+00   0.0000000e+00   7.7517301e-12   0.0000000e+00   0.0000000e+00   1.7083815e-07   9.7143186e-10   0.0000000e+00   0.0000000e+00   8.9904912e-12   0.0000000e+00   0.0000000e+00   0.0000000e+00   0.0000000e+00   7.9942047e-08   0.0000000e+00   1.8897995e-10   1.0179207e-07   0.0000000e+00   7.7920515e-08   0.0000000e+00   0.0000000e+00   0.0000000e+00   3.8854427e-10   0.0000000e+00   3.8293459e-09   0.0000000e+00   0.0000000e+00   0.0000000e+00   0.0000000e+00   0.0000000e+00   5.2883223e-08   3.9902594e-09   0.0000000e+00   1.5039629e-09   0.0000000e+00   0.0000000e+00   5.5602278e-02   0.0000000e+00
   0.0000000e+00   0.0000000e+00   0.0000000e+00   0.0000000e+00   0.0000000e+00   0.0000000e+00   0.0000000e+00   0.0000000e+00   0.0000000e+00   0.0000000e+00   0.0000000e+00   0.0000000e+00   0.0000000e+00   0.0000000e+00   0.0000000e+00   0.0000000e+00   0.0000000e+00   0.0000000e+00   0.0000000e+00   0.0000000e+00   0.0000000e+00   0.0000000e+00   0.0000000e+00   0.0000000e+00   0.0000000e+00   0.0000000e+00   0.0000000e+00   0.0000000e+00   0.0000000e+00   0.0000000e+00   0.0000000e+00   0.0000000e+00   0.0000000e+00   0.0000000e+00   0.0000000e+00   0.0000000e+00   0.0000000e+00   0.0000000e+00   0.0000000e+00   0.0000000e+00   0.0000000e+00   0.0000000e+00   0.0000000e+00   0.0000000e+00   0.0000000e+00   0.0000000e+00   0.0000000e+00   0.0000000e+00   0.0000000e+00   0.0000000e+00   0.0000000e+00   8.4632604e-01   0.0000000e+00   0.0000000e+00   0.0000000e+00   0.0000000e+00   0.0000000e+00   0.0000000e+00   0.0000000e+00   0.0000000e+00   0.0000000e+00   0.0000000e+00   0.0000000e+00   0.0000000e+00   0.0000000e+00   0.0000000e+00   0.0000000e+00   0.0000000e+00   0.0000000e+00   0.0000000e+00   0.0000000e+00   0.0000000e+00   0.0000000e+00   0.0000000e+00   0.0000000e+00   0.0000000e+00   0.0000000e+00   0.0000000e+00   0.0000000e+00   0.0000000e+00   0.0000000e+00   0.0000000e+00   0.0000000e+00   0.0000000e+00   0.0000000e+00   0.0000000e+00   0.0000000e+00   0.0000000e+00   0.0000000e+00   0.0000000e+00   0.0000000e+00   0.0000000e+00   0.0000000e+00   0.0000000e+00   0.0000000e+00   0.0000000e+00   0.0000000e+00   0.0000000e+00   0.0000000e+00   0.0000000e+00   0.0000000e+00   0.0000000e+00   0.0000000e+00   0.0000000e+00   0.0000000e+00   0.0000000e+00   0.0000000e+00   0.0000000e+00   0.0000000e+00   0.0000000e+00   0.0000000e+00   0.0000000e+00   0.0000000e+00   0.0000000e+00   0.0000000e+00   0.0000000e+00   3.1336843e-03   0.0000000e+00   0.0000000e+00   0.0000000e+00   0.0000000e+00   0.0000000e+00   0.0000000e+00   0.0000000e+00   0.0000000e+00   0.0000000e+00   0.0000000e+00   0.0000000e+00   0.0000000e+00   0.0000000e+00   0.0000000e+00   0.0000000e+00   0.0000000e+00   0.0000000e+00   0.0000000e+00   0.0000000e+00   0.0000000e+00   0.0000000e+00   0.0000000e+00   0.0000000e+00   0.0000000e+00   0.0000000e+00   0.0000000e+00   0.0000000e+00   0.0000000e+00   0.0000000e+00   0.0000000e+00   0.0000000e+00   0.0000000e+00   0.0000000e+00   0.0000000e+00   0.0000000e+00   0.0000000e+00   0.0000000e+00   0.0000000e+00   0.0000000e+00   0.0000000e+00   0.0000000e+00   0.0000000e+00   0.0000000e+00   0.0000000e+00   0.0000000e+00   0.0000000e+00   0.0000000e+00   0.0000000e+00   0.0000000e+00   0.0000000e+00   0.0000000e+00   0.0000000e+00   0.0000000e+00   0.0000000e+00   0.0000000e+00   0.0000000e+00   0.0000000e+00   0.0000000e+00   0.0000000e+00   0.0000000e+00   0.0000000e+00   0.0000000e+00   0.0000000e+00   0.0000000e+00   0.0000000e+00   0.0000000e+00   0.0000000e+00   0.0000000e+00   0.0000000e+00   0.0000000e+00   0.0000000e+00   0.0000000e+00   0.0000000e+00   0.0000000e+00   0.0000000e+00   0.0000000e+00   0.0000000e+00   0.0000000e+00   0.0000000e+00   0.0000000e+00   0.0000000e+00   0.0000000e+00   0.0000000e+00   0.0000000e+00   0.0000000e+00   0.0000000e+00   0.0000000e+00   0.0000000e+00   0.0000000e+00   0.0000000e+00   0.0000000e+00   0.0000000e+00   0.0000000e+00   0.0000000e+00   0.0000000e+00   0.0000000e+00   0.0000000e+00   0.0000000e+00   0.0000000e+00   0.0000000e+00   0.0000000e+00   0.0000000e+00   0.0000000e+00   0.0000000e+00   0.0000000e+00   0.0000000e+00   0.0000000e+00   0.0000000e+00   0.0000000e+00   0.0000000e+00   0.0000000e+00   0.0000000e+00   0.0000000e+00   0.0000000e+00   0.0000000e+00   0.0000000e+00   0.0000000e+00   0.0000000e+00   0.0000000e+00   0.0000000e+00   0.0000000e+00   0.0000000e+00   0.0000000e+00   0.0000000e+00   0.0000000e+00   0.0000000e+00   0.0000000e+00   0.0000000e+00   0.0000000e+00   0.0000000e+00   0.0000000e+00   0.0000000e+00   0.0000000e+00   0.0000000e+00   0.0000000e+00   0.0000000e+00   0.0000000e+00   0.0000000e+00   0.0000000e+00   0.0000000e+00   0.0000000e+00   0.0000000e+00   0.0000000e+00   0.0000000e+00   0.0000000e+00   0.0000000e+00   0.0000000e+00   0.0000000e+00   0.0000000e+00   0.0000000e+00   0.0000000e+00   0.0000000e+00   0.0000000e+00   0.0000000e+00   0.0000000e+00   0.0000000e+00   0.0000000e+00   0.0000000e+00   0.0000000e+00   0.0000000e+00   0.0000000e+00   0.0000000e+00   0.0000000e+00   0.0000000e+00   0.0000000e+00   0.0000000e+00   0.0000000e+00   0.0000000e+00   0.0000000e+00   0.0000000e+00   0.0000000e+00   0.0000000e+00   0.0000000e+00   0.0000000e+00   0.0000000e+00   0.0000000e+00   0.0000000e+00   0.0000000e+00   0.0000000e+00   0.0000000e+00   0.0000000e+00   0.0000000e+00   0.0000000e+00   0.0000000e+00   0.0000000e+00   0.0000000e+00   0.0000000e+00   0.0000000e+00   0.0000000e+00   0.0000000e+00   0.0000000e+00   0.0000000e+00   0.0000000e+00   0.0000000e+00   0.0000000e+00   0.0000000e+00   0.0000000e+00   0.0000000e+00   0.0000000e+00   0.0000000e+00   0.0000000e+00   0.0000000e+00   0.0000000e+00   0.0000000e+00   0.0000000e+00   0.0000000e+00
   0.0000000e+00   9.5201102e-09   8.3797839e-10   0.0000000e+00   2.6520741e-06   0.0000000e+00   3.6301933e-09   3.2646697e-04   0.0000000e+00   6.9918450e-10   8.3745179e-10   1.2531903e-04   6.9571675e-10   0.0000000e+00   0.0000000e+00   0.0000000e+00   1.5768116e-04   5.3774104e-03   0.0000000e+00   0.0000000e+00   1.7350110e-08   1.3185954e-09   0.0000000e+00   2.9767512e-04   0.0000000e+00   5.9339002e-11   0.0000000e+00   1.8085715e-04   0.0000000e+00   0.0000000e+00   0.0000000e+00   0.0000000e+00   9.4071843e-11   1.4296263e-09   0.0000000e+00   0.0000000e+00   0.0000000e+00   0.0000000e+00   0.0000000e+00   0.0000000e+00   2.7191616e-05   1.9804133e-01   0.0000000e+00   8.1657561e-05   7.2875010e-09   2.8470623e-05   1.2864709e-09   0.0000000e+00   0.0000000e+00   0.0000000e+00   0.0000000e+00   0.0000000e+00   3.6352211e-01   0.0000000e+00   0.0000000e+00   3.4545213e-11   4.8821487e-05   0.0000000e+00   5.4704787e-09   0.0000000e+00   1.8985551e-10   8.5868025e-05   0.0000000e+00   0.0000000e+00   0.0000000e+00   1.0718226e-07   9.9799910e-08   0.0000000e+00   0.0000000e+00   0.0000000e+00   1.8749793e-05   0.0000000e+00   3.5170683e-06   6.0310972e-03   0.0000000e+00   0.0000000e+00   2.6210353e-03   3.6514494e-11   0.0000000e+00   0.0000000e+00   3.9692087e-08   2.6139066e-10   4.3017800e-08   1.4128447e-07   7.2819362e-05   0.0000000e+00   2.0372699e-09   0.0000000e+00   0.0000000e+00   0.0000000e+00   0.0000000e+00   0.0000000e+00   0.0000000e+00   0.0000000e+00   1.7321700e-09   0.0000000e+00   8.4153296e-11   0.0000000e+00   0.0000000e+00   0.0000000e+00   1.2080740e-09   0.0000000e+00   0.0000000e+00   0.0000000e+00   0.0000000e+00   0.0000000e+00   0.0000000e+00   0.0000000e+00   1.0395226e-04   0.0000000e+00   0.0000000e+00   0.0000000e+00   0.0000000e+00   7.2375429e-10   4.6527723e-10   0.0000000e+00   0.0000000e+00   0.0000000e+00   6.9727554e-07   1.1188955e-09   2.4152933e-08   0.0000000e+00   0.0000000e+00   6.1128458e-05   0.0000000e+00   0.0000000e+00   0.0000000e+00   0.0000000e+00   0.0000000e+00   0.0000000e+00   3.3506369e-10   0.0000000e+00   0.0000000e+00   1.4474527e-09   0.0000000e+00   3.2221544e-11   0.0000000e+00   0.0000000e+00   1.0745070e-09   0.0000000e+00   0.0000000e+00   0.0000000e+00   0.0000000e+00   1.1786578e-08   0.0000000e+00   0.0000000e+00   0.0000000e+00   1.3575779e-10   6.7278144e-10   0.0000000e+00   0.0000000e+00   0.0000000e+00   0.0000000e+00   1.0267120e-09   0.0000000e+00   0.0000000e+00   0.0000000e+00   1.7489186e-03   0.0000000e+00   0.0000000e+00   0.0000000e+00   0.0000000e+00   0.0000000e+00   0.0000000e+00   2.0147472e-04   3.9157973e-11   1.2972157e-07   0.0000000e+00   3.4835974e-09   0.0000000e+00   3.5192757e-08   0.0000000e+00   7.8637502e-10   0.0000000e+00   1.1208534e-09   7.2131066e-11   0.0000000e+00   0.0000000e+00   0.0000000e+00   0.0000000e+00   0.0000000e+00   0.0000000e+00   0.0000000e+00   0.0000000e+00   3.1302125e-05   9.1727591e-10   5.7216946e-10   0.0000000e+00   2.6384207e-09   5.7509862e-11   5.8639714e-11   0.0000000e+00   0.0000000e+00   0.0000000e+00   0.0000000e+00   1.3284084e-05   0.0000000e+00   2.0435399e-05   0.0000000e+00   0.0000000e+00   0.0000000e+00   3.9758946e-06   0.0000000e+00   8.1341239e-10   1.3285777e-09   0.0000000e+00   2.6066540e-05   7.7093523e-10   0.0000000e+00   0.0000000e+00   1.0365270e-03   1.0538548e-09   6.4162293e-10   0.0000000e+00   0.0000000e+00   0.0000000e+00   2.6708859e-05   1.1739161e-09   1.2926226e-08   0.0000000e+00   0.0000000e+00   0.0000000e+00   1.4856679e-01   0.0000000e+00   0.0000000e+00   0.0000000e+00   0.0000000e+00   0.0000000e+00   0.0000000e+00   0.0000000e+00   0.0000000e+00   6.1841320e-04   0.0000000e+00   8.7286021e-10   0.0000000e+00   0.0000000e+00   0.0000000e+00   7.0347574e-02   0.0000000e+00   0.0000000e+00   1.4707730e-06   0.0000000e+00   1.3932909e-04   0.0000000e+00   1.5043385e-09   0.0000000e+00   0.0000000e+00   2.0337973e-04   0.0000000e+00   0.0000000e+00   6.1419550e-04   0.0000000e+00   0.0000000e+00   0.0000000e+00   2.3216691e-09   0.0000000e+00   0.0000000e+00   0.0000000e+00   0.0000000e+00   0.0000000e+00   0.0000000e+00   0.0000000e+00   7.1974588e-02   0.0000000e+00   3.6640258e-10   0.0000000e+00   1.0550405e-06   0.0000000e+00   0.0000000e+00   0.0000000e+00   7.0968413e-08   2.4455241e-06   0.0000000e+00   0.0000000e+00   0.0000000e+00   2.2183754e-09   0.0000000e+00   0.0000000e+00   0.0000000e+00   0.0000000e+00   0.0000000e+00   0.0000000e+00   0.0000000e+00   4.2251339e-05   1.2122235e-09   0.0000000e+00   2.1989777e-06   5.1933033e-06   2.5023955e-01   0.0000000e+00   0.0000000e+00   0.0000000e+00   0.0000000e+00   0.0000000e+00   0.0000000e+00   1.6099439e-05   0.0000000e+00   0.0000000e+00   0.0000000e+00   1.3916707e-09   0.0000000e+00   0.0000000e+00   0.0000000e+00   0.0000000e+00   0.0000000e+00   1.2352346e-08   9.0935736e-10   0.0000000e+00   8.0613625e-05   0.0000000e+00   0.0000000e+00   7.6439431e-05   0.0000000e+00   0.0000000e+00   0.0000000e+00   0.0000000e+00   0.0000000e+00   0.0000000e+00   0.0000000e+00   0.0000000e+00   2.7570796e-06   0.0000000e+00   6.7857957e-05
   0.0000000e+00   0.0000000e+00   0.0000000e+00   0.0000000e+00   0.0000000e+00   2.9985858e-05   1.4188625e-08   0.0000000e+00   4.9677176e-05   6.4148033e-08   0.0000000e+00   0.0000000e+00   0.0000000e+00   1.1555893e-08   8.4949180e-05   8.4558358e-05   0.0000000e+00   0.0000000e+00   0.0000000e+00   4.2278601e-05   2.8619432e-08   2.1575430e-08   0.0000000e+00   8.8663540e-09   5.6975911e-05   3.9605381e-08   0.0000000e+00   0.0000000e+00   5.7400684e-05   0.0000000e+00   4.0604572e-08   0.0000000e+00   2.5344770e-08   8.4450777e-09   3.4182148e-05   0.0000000e+00   0.0000000e+00   1.5994472e-08   4.9921336e-10   0.0000000e+00   0.0000000e+00   0.0000000e+00   2.4358144e-08   0.0000000e+00   0.0000000e+00   5.3783754e-08   3.6040390e-08   3.9155104e-08   1.1077404e-01   2.4147797e-10   0.0000000e+00   0.0000000e+00   0.0000000e+00   2.7370946e-01   8.5926687e-02   1.4005568e-08   0.0000000e+00   0.0000000e+00   1.3909709e-07   3.7474684e-05   1.6575328e-08   3.8109815e-08   3.2498623e-05   4.4788871e-05   5.0079099e-05   0.0000000e+00   0.0000000e+00   0.0000000e+00   0.0000000e+00   5.2914334e-05   3.7578246e-07   4.7648080e-07   2.5937306e-08   0.0000000e+00   0.0000000e+00   0.0000000e+00   8.4794544e-09   1.2034954e-08   0.0000000e+00   0.0000000e+00   6.5932954e-08   1.9006300e-08   0.0000000e+00   0.0000000e+00   0.0000000e+00   0.0000000e+00   0.0000000e+00   0.0000000e+00   4.5352301e-05   0.0000000e+00   3.3746273e-05   1.1045212e-04   0.0000000e+00   5.4104258e-10   5.6215320e-09   0.0000000e+00   6.8615933e-08   0.0000000e+00   7.8778316e-02   1.3086032e-11   2.9129042e-08   5.5543411e-05   0.0000000e+00   8.6513497e-02   0.0000000e+00   1.7814458e-04   5.2604475e-05   4.9817529e-08   2.5197221e-09   0.0000000e+00   3.7236201e-09   4.6737214e-05   0.0000000e+00   2.0042694e-08   9.8081092e-09   3.5909544e-05   0.0000000e+00   0.0000000e+00   1.4279018e-08   1.8663704e-08   7.7804886e-09   0.0000000e+00   8.7196333e-05   0.0000000e+00   0.0000000e+00   8.1982327e-02   2.6149300e-05   3.3727125e-05   5.0960635e-05   2.0595391e-08   0.0000000e+00   0.0000000e+00   5.1346256e-05   2.0408860e-09   5.9508646e-12   1.3418204e-08   3.3230671e-05   0.0000000e+00   0.0000000e+00   0.0000000e+00   0.0000000e+00   5.6631440e-05   5.1434500e-05   0.0000000e+00   0.0000000e+00   0.0000000e+00   0.0000000e+00   9.6365404e-09   9.4293438e-08   8.4191703e-05   0.0000000e+00   0.0000000e+00   0.0000000e+00   1.0175704e-06   7.5425220e-07   4.0724287e-05   4.1990757e-05   0.0000000e+00   8.1139850e-02   0.0000000e+00   0.0000000e+00   3.7841697e-05   0.0000000e+00   0.0000000e+00   5.0927344e-09   1.2375279e-08   0.0000000e+00   0.0000000e+00   0.0000000e+00   0.0000000e+00   0.0000000e+00   0.0000000e+00   0.0000000e+00   3.4398709e-05   0.0000000e+00   8.4707032e-09   4.7182767e-05   0.0000000e+00   0.0000000e+00   4.3453744e-05   1.7849323e-08   4.0761697e-05   0.0000000e+00   0.0000000e+00   0.0000000e+00   0.0000000e+00   6.5741980e-09   5.7243008e-10   3.6124427e-08   3.3307801e-08   1.5504552e-08   8.9692743e-02   0.0000000e+00   0.0000000e+00   0.0000000e+00   0.0000000e+00   4.4047327e-05   0.0000000e+00   2.7143869e-05   4.8553596e-05   0.0000000e+00   2.0390013e-08   4.2151869e-05   7.2071828e-09   2.2251640e-08   0.0000000e+00   8.0891484e-09   0.0000000e+00   6.1341025e-11   0.0000000e+00   7.1225275e-09   3.6087549e-08   5.9080818e-09   4.9837926e-05   0.0000000e+00   4.2190698e-05   0.0000000e+00   0.0000000e+00   3.9015156e-08   4.4271508e-05   4.4197112e-05   3.5494557e-05   0.0000000e+00   0.0000000e+00   4.5011588e-05   0.0000000e+00   4.3639656e-05   5.4842624e-05   4.3390099e-05   5.7129716e-08   3.5567320e-05   0.0000000e+00   0.0000000e+00   0.0000000e+00   0.0000000e+00   6.4293343e-05   0.0000000e+00   0.0000000e+00   0.0000000e+00   0.0000000e+00   0.0000000e+00   0.0000000e+00   4.9005272e-09   0.0000000e+00   0.0000000e+00   0.0000000e+00   0.0000000e+00   0.0000000e+00   0.0000000e+00   0.0000000e+00   2.8090591e-09   0.0000000e+00   0.0000000e+00   3.5020697e-05   1.9235218e-08   0.0000000e+00   0.0000000e+00   2.2499896e-05   0.0000000e+00   5.0469303e-05   3.4463740e-05   0.0000000e+00   0.0000000e+00   0.0000000e+00   0.0000000e+00   0.0000000e+00   3.8379559e-08   0.0000000e+00   4.7673819e-10   0.0000000e+00   2.6813096e-09   1.3132447e-09   0.0000000e+00   0.0000000e+00   1.6828696e-08   2.8882976e-08   3.7090118e-05   4.0308344e-05   6.9754048e-05   4.2550579e-05   4.7071316e-05   0.0000000e+00   0.0000000e+00   0.0000000e+00   1.7957016e-08   0.0000000e+00   2.9227100e-08   0.0000000e+00   0.0000000e+00   0.0000000e+00   1.2937764e-07   4.2474647e-08   6.0396071e-06   6.2533582e-09   8.3850323e-02   0.0000000e+00   8.5289104e-09   0.0000000e+00   4.5075080e-05   6.1203912e-08   3.7990885e-05   4.0496542e-05   1.0542354e-01   4.3558598e-05   0.0000000e+00   0.0000000e+00   8.4929605e-09   3.0450883e-05   0.0000000e+00   1.6118189e-06   0.0000000e+00   0.0000000e+00   0.0000000e+00   0.0000000e+00   0.0000000e+00   5.5494042e-05   0.0000000e+00   0.0000000e+00   0.0000000e+00   0.0000000e+00   9.2555417e-10   0.0000000e+00   0.0000000e+00
   0.0000000e+00   0.0000000e+00   0.0000000e+00   0.0000000e+00   0.0000000e+00   2.1085613e-09   1.1140433e-06   0.0000000e+00   1.2308717e-07   3.9923856e-06   0.0000000e+00   0.0000000e+00   0.0000000e+00   0.0000000e+00   8.7400603e-08   8.5851439e-08   1.1513639e-08   0.0000000e+00   0.0000000e+00   5.5358908e-08   3.0923572e-06   0.0000000e+00   0.0000000e+00   0.0000000e+00   9.6369950e-08   2.6689231e-06   1.4764693e-09   0.0000000e+00   9.4790806e-08   0.0000000e+00   6.0319795e-06   0.0000000e+00   2.7237609e-06   0.0000000e+00   4.3045822e-08   0.0000000e+00   0.0000000e+00   1.3585378e-06   0.0000000e+00   0.0000000e+00   0.0000000e+00   0.0000000e+00   7.0006383e-09   0.0000000e+00   0.0000000e+00   6.6102701e-07   3.1995503e-06   4.1805451e-06   9.9142400e-02   2.2817341e-09   0.0000000e+00   0.0000000e+00   0.0000000e+00   8.5745592e-02   3.0985939e-01   1.1163307e-06   0.0000000e+00   0.0000000e+00   1.0067018e-05   4.6321296e-06   1.9212043e-06   0.0000000e+00   3.0697507e-06   8.0823944e-08   9.7116887e-08   0.0000000e+00   0.0000000e+00   4.7745943e-09   0.0000000e+00   8.3856353e-08   1.9053697e-06   1.1629964e-09   2.1870971e-06   0.0000000e+00   0.0000000e+00   8.3688767e-06   0.0000000e+00   1.0802599e-06   0.0000000e+00   0.0000000e+00   5.8474137e-07   2.2437959e-06   0.0000000e+00   0.0000000e+00   1.8969698e-09   1.4647925e-09   0.0000000e+00   0.0000000e+00   9.6755866e-08   0.0000000e+00   4.3686717e-08   3.3397822e-07   1.0460490e-08   0.0000000e+00   0.0000000e+00   0.0000000e+00   2.8299628e-06   0.0000000e+00   7.0829961e-02   8.5506035e-10   0.0000000e+00   8.3220012e-08   0.0000000e+00   8.5699169e-02   4.4485448e-07   7.6515372e-07   8.3945757e-08   1.2931813e-05   3.3488068e-07   0.0000000e+00   0.0000000e+00   9.0429356e-08   0.0000000e+00   0.0000000e+00   0.0000000e+00   5.1290067e-08   0.0000000e+00   0.0000000e+00   1.2357980e-06   0.0000000e+00   0.0000000e+00   0.0000000e+00   9.3543710e-08   0.0000000e+00   0.0000000e+00   9.9296374e-02   1.8749220e-06   4.7796540e-08   1.0553772e-07   2.7534142e-09   0.0000000e+00   7.1419135e-09   1.1008271e-07   2.1892192e-07   1.0333037e-09   1.1026676e-06   4.2387787e-08   2.9385514e-09   0.0000000e+00   0.0000000e+00   0.0000000e+00   1.0798812e-07   9.5248221e-08   0.0000000e+00   0.0000000e+00   0.0000000e+00   0.0000000e+00   1.1548231e-06   5.8986575e-06   8.5975444e-08   1.7509814e-08   0.0000000e+00   0.0000000e+00   3.5617999e-05   4.8106565e-09   1.8238409e-06   1.9471606e-07   0.0000000e+00   8.0311229e-02   0.0000000e+00   4.8821371e-09   6.3827317e-08   0.0000000e+00   0.0000000e+00   0.0000000e+00   1.0782516e-06   0.0000000e+00   6.4642535e-08   0.0000000e+00   0.0000000e+00   0.0000000e+00   0.0000000e+00   0.0000000e+00   4.9366556e-08   0.0000000e+00   1.0916808e-06   9.0031606e-08   0.0000000e+00   5.4262919e-09   6.6224758e-08   0.0000000e+00   4.7115561e-08   0.0000000e+00   0.0000000e+00   0.0000000e+00   0.0000000e+00   0.0000000e+00   0.0000000e+00   3.7062711e-06   2.5188868e-06   1.1393570e-06   1.2539502e-01   0.0000000e+00   0.0000000e+00   0.0000000e+00   0.0000000e+00   6.5066186e-08   0.0000000e+00   1.2642716e-06   7.4899551e-08   9.4551451e-09   1.0660636e-05   5.7906315e-08   0.0000000e+00   0.0000000e+00   0.0000000e+00   1.4745025e-07   0.0000000e+00   1.7796720e-09   0.0000000e+00   0.0000000e+00   0.0000000e+00   0.0000000e+00   1.2664458e-07   0.0000000e+00   5.2954010e-08   0.0000000e+00   0.0000000e+00   4.2196644e-06   7.1098592e-08   6.7460644e-08   4.7976174e-08   0.0000000e+00   3.8708665e-09   7.5288875e-08   1.4984525e-09   6.4251936e-08   1.4375700e-07   6.0172548e-08   3.6850003e-06   4.9128416e-08   0.0000000e+00   1.2135212e-09   0.0000000e+00   0.0000000e+00   1.3226728e-07   0.0000000e+00   0.0000000e+00   0.0000000e+00   0.0000000e+00   0.0000000e+00   0.0000000e+00   0.0000000e+00   2.0028882e-09   0.0000000e+00   0.0000000e+00   1.3080048e-08   0.0000000e+00   0.0000000e+00   0.0000000e+00   4.4514012e-10   0.0000000e+00   2.1507669e-09   4.6859152e-08   0.0000000e+00   3.7549639e-09   0.0000000e+00   1.2558405e-06   0.0000000e+00   1.0868338e-07   3.6047217e-06   0.0000000e+00   0.0000000e+00   0.0000000e+00   0.0000000e+00   0.0000000e+00   8.1566086e-07   1.3700629e-09   1.7682525e-08   0.0000000e+00   2.6196324e-07   1.7259500e-07   0.0000000e+00   3.6155357e-08   1.4871447e-06   0.0000000e+00   2.6167192e-09   3.6931411e-06   5.8054021e-08   7.1573724e-08   7.8086904e-08   0.0000000e+00   0.0000000e+00   0.0000000e+00   0.0000000e+00   0.0000000e+00   2.2396780e-06   0.0000000e+00   0.0000000e+00   1.4287314e-07   8.7948340e-09   7.7427383e-07   1.3275414e-06   4.1863693e-11   7.7971379e-02   0.0000000e+00   1.0923701e-06   0.0000000e+00   8.3953792e-08   0.0000000e+00   2.1005864e-09   4.7249187e-08   1.0125058e-01   6.7880980e-08   0.0000000e+00   0.0000000e+00   0.0000000e+00   2.1806393e-09   0.0000000e+00   1.7424097e-08   1.4997288e-09   0.0000000e+00   0.0000000e+00   0.0000000e+00   0.0000000e+00   9.3940467e-08   1.7464457e-09   0.0000000e+00   1.1228703e-09   0.0000000e+00   0.0000000e+00   0.0000000e+00   0.0000000e+00
   0.0000000e+00   0.0000000e+00   0.0000000e+00   0.0000000e+00   9.7009678e-12   1.1605745e-08   5.1215207e-01   4.1047840e-08   8.4239918e-09   3.4559466e-01   0.0000000e+00   6.2744502e-08   0.0000000e+00   0.0000000e+00   1.7935280e-08   5.5575570e-08   1.6254523e-06   8.9155386e-08   0.0000000e+00   1.3023814e-08   3.5222327e-01   3.3381523e-11   0.0000000e+00   9.8649519e-08   3.1801810e-08   3.3565216e-01   1.8686780e-07   1.0202379e-07   1.3527334e-08   1.8957255e-09   2.1389361e-01   0.0000000e+00   3.3065933e-01   1.2914056e-11   8.5936962e-09   0.0000000e+00   0.0000000e+00   5.0513732e-01   0.0000000e+00   0.0000000e+00   1.9903740e-08   4.1862490e-09   0.0000000e+00   1.6353276e-08   0.0000000e+00   4.7399021e-06   3.4841626e-01   3.3297651e-01   1.4866208e-08   6.7067767e-07   0.0000000e+00   0.0000000e+00   2.5589570e-09   1.8283723e-08   7.8507448e-07   5.1165184e-01   3.4479947e-07   1.0512508e-08   3.5019264e-01   4.4629873e-08   3.3943685e-01   7.9263739e-08   5.0776511e-08   1.3754649e-08   1.0037307e-08   4.1655774e-11   1.7551809e-07   2.1822624e-07   2.5874827e-07   1.3791826e-08   5.4409626e-05   2.3609856e-09   1.6899700e-05   3.8000948e-09   0.0000000e+00   2.7776669e-05   2.2864041e-08   5.1605196e-01   0.0000000e+00   0.0000000e+00   1.6370119e-04   3.5874054e-01   2.9103222e-05   1.2341291e-08   6.3995379e-06   0.0000000e+00   1.4506241e-10   0.0000000e+00   9.7144455e-09   0.0000000e+00   8.1089657e-09   6.4599123e-08   7.9152653e-06   5.8944407e-12   5.5659333e-11   2.1328443e-14   3.5377753e-01   5.9221388e-10   1.4707273e-06   1.8478364e-07   3.1276485e-11   1.2499843e-08   0.0000000e+00   1.3802280e-07   5.7830236e-06   1.3089017e-08   1.3003863e-08   2.0115035e-01   4.7689592e-06   0.0000000e+00   5.4394035e-11   1.1335621e-08   4.1861213e-09   1.6479278e-11   2.6961424e-11   2.3092762e-08   0.0000000e+00   0.0000000e+00   8.0750091e-06   1.3155004e-11   2.1549003e-11   0.0000000e+00   1.9289433e-08   1.4884540e-07   0.0000000e+00   7.7701991e-09   2.1430799e-07   8.1720476e-09   9.7097278e-09   0.0000000e+00   2.6055914e-12   1.0940595e-03   9.3787292e-09   9.6351304e-05   2.2171433e-06   5.1267949e-01   7.9693022e-09   1.8441665e-07   1.1326029e-10   3.1032105e-11   3.5658172e-08   2.8032490e-08   9.6376941e-09   4.0125420e-08   0.0000000e+00   0.0000000e+00   1.0038116e-07   5.1199238e-01   3.4369128e-01   5.4470226e-08   4.3539980e-08   0.0000000e+00   0.0000000e+00   6.9092008e-05   3.9991935e-05   3.2938116e-08   1.6929268e-08   3.1077283e-08   2.2327284e-06   0.0000000e+00   1.5360328e-08   4.5488704e-08   7.2395537e-09   0.0000000e+00   4.8577982e-07   5.1650990e-01   1.1217205e-11   9.7883036e-06   2.0255285e-12   0.0000000e+00   2.0415003e-11   4.9369878e-10   0.0000000e+00   8.1254369e-09   0.0000000e+00   5.1282828e-01   9.8676086e-09   0.0000000e+00   4.9934425e-08   1.3320047e-08   1.7287266e-09   1.7003830e-08   0.0000000e+00   0.0000000e+00   2.4769132e-08   0.0000000e+00   5.3644574e-12   2.9528418e-11   3.5319688e-01   3.3163964e-01   5.1398316e-01   3.6913499e-07   0.0000000e+00   1.4002284e-08   0.0000000e+00   9.5838051e-08   1.4497522e-08   2.3461781e-08   1.8583799e-07   1.0870090e-08   7.1829248e-06   1.9415783e-04   1.2661822e-08   5.3418564e-11   2.4280297e-11   3.2701752e-09   2.2623281e-06   0.0000000e+00   2.0317420e-07   0.0000000e+00   5.8743126e-07   1.9399720e-10   4.9075737e-12   1.3701720e-08   3.0587249e-10   1.4664946e-08   4.9492391e-08   4.2567901e-12   3.5302315e-01   1.3999177e-08   1.3796069e-08   9.4999278e-09   5.9454606e-09   2.2788975e-07   8.9313020e-09   3.5041083e-06   1.4281306e-08   9.9394980e-09   1.5144377e-08   3.4499341e-01   1.3087013e-07   1.3708865e-07   2.0302565e-06   0.0000000e+00   1.4640688e-11   1.3491055e-08   0.0000000e+00   3.8976844e-09   0.0000000e+00   3.0387553e-08   7.8633719e-13   0.0000000e+00   4.2603803e-08   2.0294003e-07   8.2072370e-12   0.0000000e+00   2.4897135e-08   5.8637237e-07   0.0000000e+00   0.0000000e+00   1.5017701e-07   0.0000000e+00   1.7651004e-07   8.4326879e-09   3.0197913e-11   4.7835103e-06   0.0000000e+00   1.0797865e-06   0.0000000e+00   9.9013569e-09   5.0414162e-08   0.0000000e+00   4.4516969e-09   1.8969095e-06   0.0000000e+00   1.9621294e-05   6.6368187e-05   2.2839188e-07   3.2796871e-06   0.0000000e+00   2.8221264e-06   6.7904937e-06   0.0000000e+00   8.9845722e-03   7.2741089e-03   1.9896348e-11   1.3631917e-08   4.3040367e-08   6.3730566e-08   9.5370517e-09   8.3899505e-09   0.0000000e+00   0.0000000e+00   1.3567322e-08   1.9250183e-11   0.0000000e+00   2.2572564e-04   6.9349113e-06   3.3028216e-09   1.3780857e-07   1.6536661e-08   3.4241154e-05   2.5840936e-12   0.0000000e+00   1.2693952e-08   1.5134752e-08   5.1001429e-01   1.0945264e-10   1.3477767e-08   4.7280102e-11   1.3202194e-08   1.0967456e-07   4.5184500e-09   1.7448766e-07   0.0000000e+00   0.0000000e+00   2.4129675e-11   9.7375840e-09   3.2201481e-09   1.9101315e-08   3.5070274e-06   2.2520229e-05   0.0000000e+00   0.0000000e+00   0.0000000e+00   1.1741798e-08   1.9410295e-07   2.3876091e-10   2.2317276e-07   0.0000000e+00   1.6247032e-10   0.0000000e+00   5.5664864e-08
   0.0000000e+00   0.0000000e+00   0.0000000e+00   0.0000000e+00   3.1637578e-08   2.9002796e-09   1.2981238e-07   9.9173178e-02   4.7979718e-08   2.7108438e-07   0.0000000e+00   1.1138967e-02   0.0000000e+00   0.0000000e+00   2.2151167e-08   2.3098137e-08   7.0681447e-03   1.2013388e-05   0.0000000e+00   1.9695490e-08   4.0955541e-07   1.4569454e-07   0.0000000e+00   1.1170162e-01   2.6340779e-08   1.2057874e-07   0.0000000e+00   8.9252700e-03   2.8900072e-08   0.0000000e+00   2.4218344e-08   0.0000000e+00   1.0657060e-07   1.3583160e-07   1.8207629e-08   0.0000000e+00   0.0000000e+00   5.3290265e-08   0.0000000e+00   0.0000000e+00   1.0083223e-02   6.8742612e-05   0.0000000e+00   9.4784003e-03   0.0000000e+00   3.0792837e-07   4.3102559e-07   4.2135043e-08   0.0000000e+00   7.2031783e-12   0.0000000e+00   0.0000000e+00   3.6311210e-05   0.0000000e+00   0.0000000e+00   1.2094413e-07   3.2592144e-01   0.0000000e+00   3.0321752e-07   0.0000000e+00   1.8379786e-07   2.8327921e-02   0.0000000e+00   1.9375170e-08   3.3378679e-08   5.8024103e-06   8.3511554e-05   0.0000000e+00   0.0000000e+00   2.7155087e-08   4.3990242e-07   5.5464836e-10   3.2898912e-07   1.7503161e-03   0.0000000e+00   0.0000000e+00   7.3011732e-03   1.2261584e-07   0.0000000e+00   0.0000000e+00   3.2199916e-06   2.8598450e-07   4.4545896e-04   3.2535181e-07   1.9815691e-02   0.0000000e+00   0.0000000e+00   0.0000000e+00   3.8538487e-08   0.0000000e+00   1.6872376e-08   2.8849945e-08   0.0000000e+00   0.0000000e+00   1.2934288e-07   0.0000000e+00   1.6721569e-07   0.0000000e+00   0.0000000e+00   9.3191267e-11   1.8370503e-07   4.2139693e-08   0.0000000e+00   0.0000000e+00   0.0000000e+00   3.3891127e-08   1.9373663e-08   2.1188998e-08   4.7377449e-08   0.0000000e+00   0.0000000e+00   2.4654095e-08   0.0000000e+00   2.0306704e-07   3.8925512e-08   1.9866615e-08   0.0000000e+00   0.0000000e+00   1.2828756e-07   1.2217646e-07   7.9539427e-08   0.0000000e+00   2.2880052e-08   1.3113096e-02   0.0000000e+00   0.0000000e+00   0.0000000e+00   1.7328351e-08   3.6590745e-08   0.0000000e+00   1.6496342e-08   0.0000000e+00   3.4350585e-08   1.8941396e-09   3.9283477e-12   1.1453863e-07   1.7902305e-08   0.0000000e+00   4.5274505e-08   0.0000000e+00   0.0000000e+00   2.5569802e-08   6.3333270e-08   5.1257186e-06   0.0000000e+00   0.0000000e+00   0.0000000e+00   1.8926249e-07   2.8235263e-07   2.3226339e-08   0.0000000e+00   0.0000000e+00   0.0000000e+00   1.6793740e-07   3.2682980e-08   0.0000000e+00   5.1511345e-08   1.0941218e-02   0.0000000e+00   0.0000000e+00   0.0000000e+00   2.9980096e-08   0.0000000e+00   0.0000000e+00   4.1798431e-02   1.0739113e-07   6.2088657e-08   0.0000000e+00   4.4716075e-08   0.0000000e+00   2.4736651e-09   0.0000000e+00   0.0000000e+00   1.8167985e-08   0.0000000e+00   1.1732053e-07   3.4546486e-08   0.0000000e+00   0.0000000e+00   1.9987210e-08   0.0000000e+00   1.4227336e-08   0.0000000e+00   0.0000000e+00   1.3948215e-02   0.0000000e+00   3.5040405e-08   0.0000000e+00   5.9144518e-07   1.9048622e-07   1.0388661e-07   0.0000000e+00   0.0000000e+00   0.0000000e+00   0.0000000e+00   9.3071800e-03   1.9304066e-08   1.4886512e-02   0.0000000e+00   3.5373104e-08   0.0000000e+00   2.1485232e-07   2.3225539e-08   4.4238385e-08   1.5989630e-07   0.0000000e+00   1.3799342e-06   0.0000000e+00   7.8604169e-12   0.0000000e+00   4.6036189e-02   1.1012836e-07   3.3714042e-07   2.0826860e-08   0.0000000e+00   1.9384093e-08   5.5400990e-03   5.3173085e-08   6.3048458e-07   2.0240119e-08   1.9491003e-08   1.8444943e-08   1.0573160e-04   0.0000000e+00   4.8747809e-08   0.0000000e+00   1.9485768e-08   3.5362911e-08   1.8474664e-08   1.1753664e-07   1.8456193e-08   1.0743597e-02   0.0000000e+00   0.0000000e+00   0.0000000e+00   2.8732758e-08   0.0000000e+00   1.5278308e-04   0.0000000e+00   0.0000000e+00   9.3792858e-08   0.0000000e+00   7.5863141e-02   0.0000000e+00   1.3215765e-07   0.0000000e+00   0.0000000e+00   1.1932047e-02   0.0000000e+00   0.0000000e+00   5.4117911e-02   0.0000000e+00   0.0000000e+00   1.7196937e-08   2.6689513e-07   0.0000000e+00   0.0000000e+00   0.0000000e+00   0.0000000e+00   3.9751310e-08   0.0000000e+00   0.0000000e+00   6.4286965e-05   0.0000000e+00   0.0000000e+00   0.0000000e+00   2.6523605e-07   0.0000000e+00   8.2776140e-12   0.0000000e+00   1.6333065e-08   3.0866977e-07   0.0000000e+00   0.0000000e+00   3.1619843e-08   2.5883905e-06   2.0431245e-08   0.0000000e+00   2.1698965e-08   2.0805084e-08   4.9598991e-08   0.0000000e+00   0.0000000e+00   1.0312140e-02   1.3620234e-07   0.0000000e+00   6.5634050e-07   6.3486198e-05   6.9774397e-05   0.0000000e+00   5.7989677e-10   0.0000000e+00   0.0000000e+00   1.9538672e-09   0.0000000e+00   1.0693419e-02   3.7088904e-08   0.0000000e+00   1.9885562e-08   1.2737404e-06   3.6855714e-09   1.4375324e-08   0.0000000e+00   1.9527653e-08   0.0000000e+00   0.0000000e+00   5.1455965e-08   1.5931688e-08   1.4530838e-05   8.0867878e-08   0.0000000e+00   1.4467423e-02   0.0000000e+00   0.0000000e+00   0.0000000e+00   2.6090564e-08   0.0000000e+00   0.0000000e+00   0.0000000e+00   0.0000000e+00   2.5693480e-06   0.0000000e+00   1.8856684e-06
   0.0000000e+00   0.0000000e+00   0.0000000e+00   0.0000000e+00   0.0000000e+00   0.0000000e+00   0.0000000e+00   0.0000000e+00   0.0000000e+00   5.3174877e-09   0.0000000e+00   0.0000000e+00   0.0000000e+00   0.0000000e+00   0.0000000e+00   0.0000000e+00   0.0000000e+00   0.0000000e+00   0.0000000e+00   0.0000000e+00   0.0000000e+00   0.0000000e+00   0.0000000e+00   0.0000000e+00   0.0000000e+00   0.0000000e+00   0.0000000e+00   0.0000000e+00   0.0000000e+00   1.0490477e-07   0.0000000e+00   0.0000000e+00   0.0000000e+00   0.0000000e+00   0.0000000e+00   0.0000000e+00   0.0000000e+00   0.0000000e+00   0.0000000e+00   0.0000000e+00   0.0000000e+00   0.0000000e+00   0.0000000e+00   0.0000000e+00   0.0000000e+00   0.0000000e+00   0.0000000e+00   0.0000000e+00   0.0000000e+00   0.0000000e+00   0.0000000e+00   0.0000000e+00   0.0000000e+00   0.0000000e+00   0.0000000e+00   0.0000000e+00   0.0000000e+00   8.2474583e-01   0.0000000e+00   0.0000000e+00   0.0000000e+00   0.0000000e+00   0.0000000e+00   0.0000000e+00   0.0000000e+00   0.0000000e+00   0.0000000e+00   0.0000000e+00   1.7680122e-03   0.0000000e+00   0.0000000e+00   0.0000000e+00   0.0000000e+00   0.0000000e+00   0.0000000e+00   0.0000000e+00   0.0000000e+00   5.3350257e-11   0.0000000e+00   0.0000000e+00   0.0000000e+00   0.0000000e+00   0.0000000e+00   0.0000000e+00   0.0000000e+00   0.0000000e+00   0.0000000e+00   0.0000000e+00   0.0000000e+00   0.0000000e+00   0.0000000e+00   0.0000000e+00   0.0000000e+00   0.0000000e+00   0.0000000e+00   0.0000000e+00   0.0000000e+00   0.0000000e+00   0.0000000e+00   0.0000000e+00   0.0000000e+00   0.0000000e+00   0.0000000e+00   0.0000000e+00   0.0000000e+00   0.0000000e+00   0.0000000e+00   0.0000000e+00   0.0000000e+00   0.0000000e+00   0.0000000e+00   0.0000000e+00   0.0000000e+00   0.0000000e+00   0.0000000e+00   0.0000000e+00   0.0000000e+00   0.0000000e+00   0.0000000e+00   0.0000000e+00   0.0000000e+00   0.0000000e+00   0.0000000e+00   0.0000000e+00   0.0000000e+00   0.0000000e+00   0.0000000e+00   0.0000000e+00   0.0000000e+00   0.0000000e+00   0.0000000e+00   0.0000000e+00   0.0000000e+00   0.0000000e+00   0.0000000e+00   0.0000000e+00   0.0000000e+00   0.0000000e+00   0.0000000e+00   0.0000000e+00   0.0000000e+00   0.0000000e+00   0.0000000e+00   0.0000000e+00   0.0000000e+00   0.0000000e+00   3.6685896e-02   0.0000000e+00   0.0000000e+00   0.0000000e+00   0.0000000e+00   0.0000000e+00   0.0000000e+00   0.0000000e+00   0.0000000e+00   0.0000000e+00   0.0000000e+00   0.0000000e+00   0.0000000e+00   0.0000000e+00   0.0000000e+00   0.0000000e+00   0.0000000e+00   0.0000000e+00   0.0000000e+00   0.0000000e+00   0.0000000e+00   0.0000000e+00   0.0000000e+00   0.0000000e+00   0.0000000e+00   0.0000000e+00   0.0000000e+00   0.0000000e+00   0.0000000e+00   0.0000000e+00   0.0000000e+00   0.0000000e+00   0.0000000e+00   0.0000000e+00   0.0000000e+00   0.0000000e+00   0.0000000e+00   0.0000000e+00   0.0000000e+00   0.0000000e+00   0.0000000e+00   0.0000000e+00   0.0000000e+00   0.0000000e+00   0.0000000e+00   0.0000000e+00   0.0000000e+00   0.0000000e+00   0.0000000e+00   0.0000000e+00   0.0000000e+00   0.0000000e+00   0.0000000e+00   0.0000000e+00   0.0000000e+00   0.0000000e+00   0.0000000e+00   0.0000000e+00   0.0000000e+00   0.0000000e+00   0.0000000e+00   0.0000000e+00   0.0000000e+00   0.0000000e+00   0.0000000e+00   0.0000000e+00   0.0000000e+00   0.0000000e+00   0.0000000e+00   0.0000000e+00   0.0000000e+00   0.0000000e+00   0.0000000e+00   0.0000000e+00   0.0000000e+00   0.0000000e+00   0.0000000e+00   0.0000000e+00   0.0000000e+00   0.0000000e+00   0.0000000e+00   0.0000000e+00   0.0000000e+00   0.0000000e+00   0.0000000e+00   0.0000000e+00   0.0000000e+00   0.0000000e+00   0.0000000e+00   0.0000000e+00   0.0000000e+00   0.0000000e+00   0.0000000e+00   0.0000000e+00   0.0000000e+00   0.0000000e+00   0.0000000e+00   0.0000000e+00   0.0000000e+00   0.0000000e+00   0.0000000e+00   0.0000000e+00   0.0000000e+00   0.0000000e+00   0.0000000e+00   0.0000000e+00   0.0000000e+00   0.0000000e+00   0.0000000e+00   0.0000000e+00   0.0000000e+00   0.0000000e+00   0.0000000e+00   0.0000000e+00   0.0000000e+00   0.0000000e+00   0.0000000e+00   0.0000000e+00   0.0000000e+00   0.0000000e+00   0.0000000e+00   0.0000000e+00   0.0000000e+00   0.0000000e+00   0.0000000e+00   0.0000000e+00   0.0000000e+00   0.0000000e+00   0.0000000e+00   0.0000000e+00   0.0000000e+00   0.0000000e+00   0.0000000e+00   0.0000000e+00   0.0000000e+00   0.0000000e+00   0.0000000e+00   0.0000000e+00   0.0000000e+00   0.0000000e+00   0.0000000e+00   0.0000000e+00   0.0000000e+00   0.0000000e+00   0.0000000e+00   0.0000000e+00   0.0000000e+00   0.0000000e+00   0.0000000e+00   0.0000000e+00   0.0000000e+00   0.0000000e+00   0.0000000e+00   0.0000000e+00   0.0000000e+00   0.0000000e+00   0.0000000e+00   0.0000000e+00   0.0000000e+00   0.0000000e+00   0.0000000e+00   0.0000000e+00   0.0000000e+00   0.0000000e+00   0.0000000e+00   0.0000000e+00   0.0000000e+00   0.0000000e+00   0.0000000e+00   0.0000000e+00   0.0000000e+00   0.0000000e+00   0.0000000e+00   0.0000000e+00   0.0000000e+00   0.0000000e+00   0.0000000e+00
   0.0000000e+00   0.0000000e+00   0.0000000e+00   0.0000000e+00   1.7618161e-10   7.2562701e-08   3.5018692e-01   1.6403408e-07   3.5665901e-08   3.5921680e-01   0.0000000e+00   1.5894687e-07   0.0000000e+00   0.0000000e+00   4.1183483e-08   8.2269364e-08   2.1255617e-06   2.5478482e-07   0.0000000e+00   4.0576686e-08   3.6585102e-01   1.7661320e-10   0.0000000e+00   3.0855159e-07   6.3344110e-08   2.8049206e-01   9.9749576e-07   2.3536630e-07   4.4251492e-08   8.7565999e-09   1.7917781e-01   3.4947808e-13   2.7982696e-01   7.3896657e-11   3.3479870e-08   0.0000000e+00   0.0000000e+00   3.5513418e-01   0.0000000e+00   0.0000000e+00   1.6213146e-07   3.7699745e-08   0.0000000e+00   1.2252511e-07   0.0000000e+00   1.6585290e-05   3.6332348e-01   2.8291737e-01   2.7249744e-07   2.0374374e-06   0.0000000e+00   0.0000000e+00   2.1092288e-08   2.5510794e-07   9.4525843e-06   3.5137118e-01   8.6968813e-07   4.9190466e-08   3.6616703e-01   2.6812681e-07   2.8336624e-01   3.3412935e-07   3.4853895e-07   4.2934947e-08   4.1057685e-08   1.4224408e-10   4.5162062e-07   1.1607954e-06   1.1832297e-06   4.4288169e-08   4.2124768e-05   7.7879017e-09   6.0735473e-05   1.8932721e-08   0.0000000e+00   5.9145569e-05   1.4085373e-07   3.5064128e-01   0.0000000e+00   0.0000000e+00   7.8994062e-04   3.0011177e-01   4.1829774e-05   2.0217760e-08   1.0114807e-05   2.8746264e-13   3.6898375e-09   0.0000000e+00   3.9932389e-08   0.0000000e+00   3.2281190e-08   9.0746510e-08   1.6802769e-05   3.6264257e-11   7.2365556e-10   2.4364395e-13   2.9163574e-01   2.5190538e-09   2.2803012e-06   9.8825648e-07   2.2303416e-10   4.4509050e-08   0.0000000e+00   2.1593419e-06   7.9896561e-06   4.8627833e-08   4.6489021e-08   1.6366325e-01   1.2149851e-05   0.0000000e+00   2.5884797e-10   4.2556320e-08   2.8065337e-08   8.7966550e-11   3.7940683e-10   5.1793541e-08   0.0000000e+00   0.0000000e+00   2.9534090e-05   8.3496029e-11   2.0825385e-10   0.0000000e+00   4.3224737e-08   3.5752013e-07   0.0000000e+00   1.7836006e-07   1.5119112e-06   3.3566822e-08   4.0440073e-08   0.0000000e+00   2.0590534e-11   1.3544130e-03   3.7185444e-08   2.8237461e-04   6.3992660e-06   3.5121179e-01   3.2303680e-08   9.8139681e-07   3.1984233e-10   3.2582312e-10   3.1006117e-07   5.7875143e-08   3.7955632e-08   9.1255140e-08   0.0000000e+00   0.0000000e+00   2.7491996e-07   3.5267602e-01   3.5809044e-01   8.0121249e-08   2.1575118e-07   0.0000000e+00   0.0000000e+00   2.4574974e-04   3.8273722e-05   1.1102744e-07   1.0125941e-07   7.6881266e-08   6.3156033e-06   0.0000000e+00   5.2248614e-08   7.7348345e-08   5.2258436e-08   0.0000000e+00   1.3650479e-06   3.5071122e-01   1.2427001e-10   2.1964219e-05   1.8998542e-11   0.0000000e+00   6.0479089e-11   1.6710484e-09   0.0000000e+00   3.2551158e-08   0.0000000e+00   3.5030343e-01   4.0312308e-08   0.0000000e+00   2.0247661e-07   4.1163000e-08   3.2704692e-09   4.8953274e-08   0.0000000e+00   0.0000000e+00   1.1449008e-07   0.0000000e+00   5.3639942e-11   1.5504328e-10   3.5255985e-01   2.8141617e-01   3.5075135e-01   6.8938534e-07   0.0000000e+00   2.6475442e-07   0.0000000e+00   2.3896455e-07   4.0941794e-08   1.1913511e-07   1.4690785e-06   4.5601520e-08   1.6100708e-05   1.7950302e-04   4.8051575e-08   3.1979784e-10   1.8416020e-10   1.8104998e-08   7.1708068e-06   0.0000000e+00   1.0925397e-06   0.0000000e+00   1.5400538e-06   4.7754216e-10   4.6288043e-11   3.9859498e-08   1.8990197e-09   4.1242871e-08   1.0603898e-07   2.9598888e-11   3.7024765e-01   4.2018321e-08   4.1234068e-08   3.6480028e-08   6.7997486e-08   1.2411471e-06   3.7189476e-08   7.8191744e-06   4.0961039e-08   4.2395745e-08   4.3182202e-08   3.7320049e-01   2.4074565e-07   1.6840236e-07   5.9540425e-06   0.0000000e+00   1.3613130e-10   4.6956682e-08   0.0000000e+00   2.4631222e-08   0.0000000e+00   1.1401961e-07   1.2651649e-11   0.0000000e+00   1.7905167e-07   1.0767850e-06   5.7547677e-11   0.0000000e+00   1.3286401e-07   1.3507530e-06   0.0000000e+00   0.0000000e+00   5.1234114e-07   0.0000000e+00   9.4937045e-07   3.2779707e-08   2.0355392e-10   1.0670134e-05   0.0000000e+00   3.8043736e-06   0.0000000e+00   4.2050921e-08   3.5423237e-07   0.0000000e+00   1.6304433e-08   4.7201706e-06   0.0000000e+00   4.5977267e-05   6.0067324e-05   1.2059848e-06   6.5969688e-06   0.0000000e+00   7.3021188e-06   1.6498095e-05   0.0000000e+00   7.3467552e-03   1.1245952e-02   1.2889101e-10   6.1457312e-08   2.3203602e-07   9.5016074e-08   3.2179531e-08   3.4477005e-08   0.0000000e+00   0.0000000e+00   1.2145453e-07   1.5531165e-10   0.0000000e+00   7.4676075e-04   1.4982000e-05   2.6774031e-08   6.6073319e-07   6.1081982e-08   6.2228888e-05   1.2403129e-11   9.2612864e-10   2.4110943e-07   1.2197927e-07   3.4987688e-01   6.9481153e-10   4.1722394e-08   1.7157873e-10   6.3187435e-08   1.8311722e-07   1.4190655e-07   1.6665754e-07   0.0000000e+00   0.0000000e+00   2.9885007e-10   6.4537015e-08   1.3640341e-08   7.2459902e-08   7.8256893e-06   1.3762006e-05   3.8222597e-09   0.0000000e+00   0.0000000e+00   4.0280329e-08   1.0290480e-06   9.9853760e-10   1.1684125e-06   0.0000000e+00   7.4875605e-10   0.0000000e+00   1.9160883e-07
   0.0000000e+00   0.0000000e+00   0.0000000e+00   0.0000000e+00   0.0000000e+00   2.5042574e-04   5.6636420e-09   0.0000000e+00   3.9247546e-02   7.4354523e-08   0.0000000e+00   0.0000000e+00   0.0000000e+00   0.0000000e+00   5.0501413e-02   4.9808749e-02   0.0000000e+00   0.0000000e+00   0.0000000e+00   3.7327066e-02   0.0000000e+00   2.1217064e-08   0.0000000e+00   4.0892196e-07   4.0674050e-02   4.6377426e-09   0.0000000e+00   0.0000000e+00   4.1331960e-02   0.0000000e+00   0.0000000e+00   0.0000000e+00   0.0000000e+00   7.9729693e-09   2.6619734e-02   0.0000000e+00   0.0000000e+00   0.0000000e+00   0.0000000e+00   0.0000000e+00   0.0000000e+00   0.0000000e+00   0.0000000e+00   0.0000000e+00   0.0000000e+00   1.0923482e-05   0.0000000e+00   0.0000000e+00   0.0000000e+00   1.2888076e-07   0.0000000e+00   0.0000000e+00   0.0000000e+00   4.0963023e-05   0.0000000e+00   4.6603250e-09   0.0000000e+00   0.0000000e+00   2.2832981e-08   1.6744512e-01   0.0000000e+00   2.8046525e-07   1.5933351e-01   3.7345274e-02   3.8487414e-02   0.0000000e+00   0.0000000e+00   0.0000000e+00   0.0000000e+00   3.7978542e-02   5.2673559e-05   6.0277685e-04   0.0000000e+00   0.0000000e+00   0.0000000e+00   0.0000000e+00   5.0529252e-08   8.7300670e-09   0.0000000e+00   0.0000000e+00   0.0000000e+00   0.0000000e+00   0.0000000e+00   0.0000000e+00   0.0000000e+00   0.0000000e+00   0.0000000e+00   0.0000000e+00   3.8245422e-02   0.0000000e+00   2.6501986e-02   4.3252421e-02   0.0000000e+00   1.0091657e-07   6.9032163e-09   0.0000000e+00   1.2927347e-07   0.0000000e+00   0.0000000e+00   1.1831125e-07   2.5050117e-08   3.7161369e-02   0.0000000e+00   0.0000000e+00   0.0000000e+00   3.9809333e-02   3.7046310e-02   0.0000000e+00   0.0000000e+00   0.0000000e+00   3.7040028e-09   3.6687855e-02   0.0000000e+00   7.3515432e-08   1.3476363e-08   2.7073223e-02   0.0000000e+00   0.0000000e+00   0.0000000e+00   4.6747387e-08   7.3937987e-08   0.0000000e+00   5.0536005e-02   0.0000000e+00   0.0000000e+00   0.0000000e+00   1.2018907e-01   2.5903728e-02   3.7968601e-02   0.0000000e+00   0.0000000e+00   0.0000000e+00   4.0805639e-02   0.0000000e+00   3.8142579e-08   4.3468502e-09   2.5722588e-02   0.0000000e+00   0.0000000e+00   0.0000000e+00   0.0000000e+00   3.7327566e-02   3.9708462e-02   0.0000000e+00   0.0000000e+00   0.0000000e+00   0.0000000e+00   0.0000000e+00   5.7898431e-08   5.0133300e-02   0.0000000e+00   0.0000000e+00   0.0000000e+00   9.0506991e-06   2.3853320e-05   1.6687151e-01   3.5436689e-02   0.0000000e+00   0.0000000e+00   0.0000000e+00   0.0000000e+00   2.8329999e-02   0.0000000e+00   0.0000000e+00   3.2431540e-08   6.9634296e-09   0.0000000e+00   0.0000000e+00   0.0000000e+00   0.0000000e+00   0.0000000e+00   0.0000000e+00   0.0000000e+00   2.6518912e-02   0.0000000e+00   0.0000000e+00   3.8447718e-02   0.0000000e+00   0.0000000e+00   3.7567591e-02   4.5946585e-06   3.2932624e-02   0.0000000e+00   0.0000000e+00   0.0000000e+00   0.0000000e+00   9.0891066e-09   1.3408010e-08   0.0000000e+00   6.8128994e-09   2.3174792e-08   0.0000000e+00   0.0000000e+00   0.0000000e+00   0.0000000e+00   0.0000000e+00   3.8806709e-02   0.0000000e+00   1.3210442e-01   3.6383524e-02   0.0000000e+00   0.0000000e+00   3.0893086e-02   3.3990244e-08   1.9201377e-08   0.0000000e+00   5.2255704e-07   0.0000000e+00   9.9211291e-08   0.0000000e+00   3.8839833e-08   2.0675026e-07   9.0560665e-09   4.0894276e-02   0.0000000e+00   3.7773024e-02   0.0000000e+00   0.0000000e+00   0.0000000e+00   3.7779908e-02   3.8294409e-02   2.7064343e-02   0.0000000e+00   0.0000000e+00   3.4591560e-02   0.0000000e+00   3.8266178e-02   3.9885074e-02   3.9378282e-02   0.0000000e+00   2.7133331e-02   0.0000000e+00   0.0000000e+00   0.0000000e+00   0.0000000e+00   4.2099564e-02   0.0000000e+00   0.0000000e+00   0.0000000e+00   0.0000000e+00   0.0000000e+00   0.0000000e+00   5.0813422e-08   0.0000000e+00   0.0000000e+00   0.0000000e+00   0.0000000e+00   0.0000000e+00   0.0000000e+00   0.0000000e+00   1.1480190e-07   0.0000000e+00   0.0000000e+00   2.8222295e-02   5.3298160e-08   0.0000000e+00   0.0000000e+00   1.1814795e-01   0.0000000e+00   3.7348501e-02   1.6251035e-01   0.0000000e+00   0.0000000e+00   0.0000000e+00   0.0000000e+00   0.0000000e+00   5.0359703e-06   0.0000000e+00   9.2919674e-08   0.0000000e+00   0.0000000e+00   0.0000000e+00   0.0000000e+00   0.0000000e+00   0.0000000e+00   1.9957183e-05   3.9162024e-05   1.6723488e-01   2.8911069e-02   4.6372879e-02   3.8912515e-02   0.0000000e+00   0.0000000e+00   0.0000000e+00   1.4130437e-07   0.0000000e+00   3.4744267e-08   0.0000000e+00   0.0000000e+00   0.0000000e+00   5.8968444e-04   0.0000000e+00   0.0000000e+00   5.5585203e-06   0.0000000e+00   0.0000000e+00   0.0000000e+00   0.0000000e+00   3.7872559e-02   2.5724158e-05   4.4589036e-05   3.2688577e-02   2.6993444e-06   3.8132136e-02   0.0000000e+00   0.0000000e+00   1.1135723e-08   4.4684111e-05   0.0000000e+00   1.3135953e-04   0.0000000e+00   0.0000000e+00   0.0000000e+00   0.0000000e+00   0.0000000e+00   4.2100545e-02   0.0000000e+00   0.0000000e+00   0.0000000e+00   0.0000000e+00   4.2186324e-07   0.0000000e+00   0.0000000e+00
   0.0000000e+00   0.0000000e+00   0.0000000e+00   0.0000000e+00   2.3430803e-11   4.5971691e-09   3.4087746e-01   7.4718815e-08   4.3209311e-08   2.7872172e-01   0.0000000e+00   9.1021167e-08   0.0000000e+00   0.0000000e+00   3.7930847e-08   5.0157540e-08   1.6873098e-06   1.5933488e-07   0.0000000e+00   1.0346182e-07   2.8435870e-01   1.2864984e-11   0.0000000e+00   1.6123642e-07   6.1314582e-08   2.5029334e-01   3.0311691e-07   1.3610500e-07   5.1043650e-08   2.8983180e-09   1.8347398e-01   0.0000000e+00   2.4794891e-01   3.1918995e-12   5.5601667e-08   0.0000000e+00   0.0000000e+00   3.4078402e-01   0.0000000e+00   0.0000000e+00   3.7303242e-08   7.2838263e-09   0.0000000e+00   2.5897762e-08   0.0000000e+00   1.2170234e-05   2.8146013e-01   2.4879677e-01   1.8224853e-08   1.0330737e-06   0.0000000e+00   0.0000000e+00   4.5821078e-09   2.8524515e-08   1.2612875e-06   3.4066576e-01   5.8012637e-07   1.6522442e-08   2.8327735e-01   2.4880664e-07   3.0562437e-01   1.6187530e-07   3.5963847e-07   1.0751320e-07   5.6432836e-08   1.4160344e-11   2.7638370e-07   3.5035047e-07   3.9884586e-07   4.6244056e-08   1.2257780e-04   2.3126208e-09   4.5268511e-05   7.6638409e-09   0.0000000e+00   3.0601704e-05   3.4390691e-08   3.4194187e-01   0.0000000e+00   0.0000000e+00   1.5612854e-04   2.7841263e-01   3.6656691e-05   1.3496616e-08   6.6876826e-06   0.0000000e+00   5.5939188e-10   0.0000000e+00   5.6525366e-08   0.0000000e+00   5.2922545e-08   5.6642615e-08   7.6114607e-06   0.0000000e+00   4.1833562e-11   0.0000000e+00   2.5586670e-01   1.0005745e-09   1.1021161e-06   2.9232556e-07   1.3289835e-11   5.4763855e-08   0.0000000e+00   2.0861667e-07   7.7410661e-06   4.9585359e-08   5.1361089e-08   1.6540413e-01   1.0755602e-05   0.0000000e+00   0.0000000e+00   6.3688431e-08   8.2159972e-09   3.3881448e-12   1.8852084e-11   6.9310695e-08   0.0000000e+00   0.0000000e+00   2.3807061e-05   2.6969617e-12   1.8531244e-11   0.0000000e+00   3.7918559e-08   2.0300021e-07   0.0000000e+00   9.3350934e-09   7.2703207e-07   5.6143253e-08   5.5511611e-08   0.0000000e+00   6.6469065e-13   8.2963228e-04   4.0839993e-08   1.3205882e-04   2.4542498e-06   3.4059855e-01   5.2689967e-08   2.9048176e-07   4.5826479e-11   1.7998401e-10   3.0745175e-08   5.2899407e-08   4.9474566e-08   4.5546426e-08   0.0000000e+00   0.0000000e+00   1.2883962e-07   3.4268110e-01   2.7818470e-01   4.8430824e-08   9.6708475e-08   0.0000000e+00   0.0000000e+00   7.8204573e-04   1.3724521e-05   5.0503331e-07   4.9569388e-08   3.7853723e-08   2.0240223e-06   0.0000000e+00   1.5741838e-07   5.7019048e-08   1.4284323e-08   0.0000000e+00   8.2062594e-07   3.4197034e-01   9.1516267e-11   9.4692926e-06   5.8178004e-13   0.0000000e+00   8.0740429e-11   0.0000000e+00   0.0000000e+00   5.3730468e-08   0.0000000e+00   3.4114737e-01   5.6256118e-08   0.0000000e+00   2.1244871e-07   1.0382508e-07   1.6144225e-09   1.3285446e-07   0.0000000e+00   0.0000000e+00   4.1279366e-08   0.0000000e+00   1.3009370e-12   0.0000000e+00   2.8112208e-01   2.4812832e-01   3.4151830e-01   4.1394398e-07   0.0000000e+00   1.8852233e-08   0.0000000e+00   3.0591710e-07   1.0666178e-07   3.3030933e-08   6.3072040e-07   6.3832362e-08   7.0551139e-06   4.0491933e-04   8.7143912e-08   4.5662397e-11   1.0855459e-11   6.4563210e-09   3.5767403e-06   0.0000000e+00   3.1947497e-07   0.0000000e+00   9.4836025e-07   9.9902278e-11   1.1714119e-12   9.8605945e-08   5.2709655e-10   1.0970201e-07   6.0321541e-08   1.1630763e-12   2.8667183e-01   1.0470943e-07   1.0241433e-07   6.0694318e-08   1.4849213e-08   3.5685165e-07   4.4861172e-08   3.2962891e-06   1.0609573e-07   5.5692017e-08   1.1474719e-07   2.8535115e-01   1.0854350e-07   1.3227564e-07   2.2281983e-06   0.0000000e+00   1.5277509e-10   5.6024027e-08   0.0000000e+00   3.1988830e-08   0.0000000e+00   3.1102105e-07   9.3112813e-12   0.0000000e+00   8.8142490e-08   3.1609011e-07   2.2273292e-12   0.0000000e+00   5.6930740e-08   9.2263264e-07   0.0000000e+00   0.0000000e+00   2.2023214e-07   0.0000000e+00   2.7560131e-07   5.3720750e-08   1.3901289e-11   4.6058172e-06   0.0000000e+00   1.7166941e-06   0.0000000e+00   5.6106434e-08   3.3438948e-07   0.0000000e+00   6.9801266e-09   6.6678122e-06   0.0000000e+00   2.5247261e-05   8.7590044e-05   3.6821423e-07   3.3516285e-06   0.0000000e+00   7.9093656e-06   7.5668831e-06   0.0000000e+00   6.8040895e-03   6.8581665e-03   1.3472299e-10   4.4086600e-09   2.5633955e-07   6.1137570e-08   4.8280672e-08   4.0341420e-08   0.0000000e+00   0.0000000e+00   2.3310288e-08   9.2970519e-12   0.0000000e+00   2.5411777e-04   1.0596934e-05   5.5336494e-09   2.5565651e-06   1.0375070e-08   3.5755183e-05   0.0000000e+00   6.3509756e-12   1.3632077e-08   2.4029579e-08   3.4013909e-01   0.0000000e+00   1.0557072e-07   1.4278201e-10   4.3295438e-09   1.9836280e-07   5.4857270e-09   1.7938500e-07   0.0000000e+00   0.0000000e+00   1.6660146e-11   3.4182158e-09   3.3521139e-08   9.1067783e-09   3.2990892e-06   2.0717774e-05   0.0000000e+00   0.0000000e+00   0.0000000e+00   4.4282173e-08   3.0402723e-07   1.0164840e-09   3.5339178e-07   0.0000000e+00   1.3063911e-10   0.0000000e+00   9.6927360e-08
   0.0000000e+00   1.0022581e-09   9.3952780e-09   0.0000000e+00   3.1601835e-07   7.5815700e-06   1.2058968e-08   3.0448595e-02   7.8578193e-07   2.1647354e-08   2.4340754e-08   8.4034379e-03   1.4793228e-08   0.0000000e+00   5.6513515e-07   6.1029525e-07   6.7219767e-03   4.4529889e-05   0.0000000e+00   6.7160583e-07   2.8528976e-08   3.4096610e-07   0.0000000e+00   2.2294879e-02   1.2846975e-06   7.2492291e-09   0.0000000e+00   8.5823733e-03   1.9309534e-06   0.0000000e+00   1.7313453e-09   0.0000000e+00   7.1003998e-09   2.4014949e-07   3.9412925e-07   0.0000000e+00   0.0000000e+00   5.0920551e-09   0.0000000e+00   0.0000000e+00   1.4910359e-02   2.8981522e-04   0.0000000e+00   1.3975931e-02   9.0228942e-09   4.7299110e-07   6.4874504e-08   3.3099844e-09   0.0000000e+00   3.5356583e-10   0.0000000e+00   0.0000000e+00   1.0509868e-04   3.2200284e-08   0.0000000e+00   7.2157486e-09   3.3463557e-02   0.0000000e+00   3.6477512e-08   2.1762596e-07   1.4030986e-08   1.5788162e-01   4.7355707e-07   4.2141602e-07   4.7090735e-07   5.1965896e-06   2.9031733e-03   0.0000000e+00   0.0000000e+00   1.3176039e-06   1.7873268e-08   5.9167139e-08   3.8166690e-07   8.2222014e-04   0.0000000e+00   0.0000000e+00   9.5399044e-03   9.6455390e-09   0.0000000e+00   0.0000000e+00   5.2682189e-06   1.8467340e-08   2.6622227e-05   5.7752883e-07   1.4738774e-02   0.0000000e+00   3.8843067e-08   0.0000000e+00   5.8291917e-07   0.0000000e+00   4.9948831e-07   1.1088494e-06   0.0000000e+00   1.7332194e-09   2.4800762e-07   0.0000000e+00   2.2830635e-08   0.0000000e+00   0.0000000e+00   7.6932437e-09   3.5050552e-07   1.5279096e-06   0.0000000e+00   0.0000000e+00   0.0000000e+00   5.5577484e-07   1.1624029e-06   1.5188756e-09   5.1204089e-08   0.0000000e+00   1.5553895e-09   4.4770935e-07   0.0000000e+00   4.4106442e-07   2.8245238e-07   1.0631464e-06   0.0000000e+00   0.0000000e+00   3.4093500e-08   2.7121757e-07   3.2360927e-07   0.0000000e+00   5.8707263e-07   1.0112900e-02   0.0000000e+00   0.0000000e+00   1.4205678e-07   5.4408533e-07   5.9090197e-07   0.0000000e+00   7.8349173e-07   0.0000000e+00   6.8632205e-07   9.4504853e-10   1.7081611e-10   6.8494896e-09   9.2473385e-07   0.0000000e+00   2.6776025e-08   0.0000000e+00   0.0000000e+00   4.2915650e-07   9.1147150e-07   3.3113624e-06   0.0000000e+00   0.0000000e+00   0.0000000e+00   1.6585848e-08   3.4980567e-08   5.8291171e-07   0.0000000e+00   0.0000000e+00   0.0000000e+00   1.3389707e-08   1.2606296e-06   1.3462732e-07   7.6405918e-07   8.7265204e-03   0.0000000e+00   0.0000000e+00   0.0000000e+00   9.1227632e-07   0.0000000e+00   0.0000000e+00   2.5171696e-02   8.8239261e-09   1.5276303e-08   0.0000000e+00   1.0519620e-07   0.0000000e+00   6.3322438e-10   0.0000000e+00   1.4738759e-08   1.0652264e-06   2.0531926e-08   1.0125328e-08   5.7613992e-07   0.0000000e+00   0.0000000e+00   4.2984898e-07   1.6900814e-08   4.0312196e-07   0.0000000e+00   0.0000000e+00   1.2780984e-02   3.5802193e-08   2.6268446e-07   7.2576144e-10   2.1619306e-07   1.0679712e-08   9.3065231e-09   0.0000000e+00   0.0000000e+00   0.0000000e+00   0.0000000e+00   1.3210169e-02   3.9659221e-07   1.6953557e-02   1.0533697e-07   5.7803302e-07   0.0000000e+00   2.8819783e-07   4.0824801e-07   2.8561022e-07   3.3817331e-07   0.0000000e+00   5.0768635e-07   1.4235113e-08   3.9032475e-10   0.0000000e+00   2.1185441e-02   2.7870586e-07   2.4751903e-07   4.2709308e-07   0.0000000e+00   3.9819809e-07   5.2174645e-03   1.2827177e-07   4.8464260e-08   4.4436991e-07   4.2055646e-07   4.4456693e-07   2.3539276e-04   0.0000000e+00   8.5656595e-07   0.0000000e+00   4.1328605e-07   8.1358209e-07   4.6278661e-07   4.8972249e-08   4.6248701e-07   9.0859705e-03   0.0000000e+00   1.9786187e-08   0.0000000e+00   4.1569038e-07   0.0000000e+00   3.0127997e-04   0.0000000e+00   0.0000000e+00   1.9336643e-07   0.0000000e+00   2.1761336e-02   0.0000000e+00   3.9093978e-07   0.0000000e+00   0.0000000e+00   7.3121798e-03   0.0000000e+00   0.0000000e+00   1.9283619e-02   0.0000000e+00   0.0000000e+00   4.3862166e-07   3.8105558e-07   0.0000000e+00   0.0000000e+00   8.4583191e-08   0.0000000e+00   1.2911654e-06   1.0586261e-07   0.0000000e+00   3.7358627e-04   0.0000000e+00   1.3752523e-08   0.0000000e+00   1.4762739e-07   0.0000000e+00   1.9365950e-10   0.0000000e+00   4.1107695e-09   6.8006542e-07   0.0000000e+00   0.0000000e+00   1.1545023e-09   1.7358119e-07   9.2170923e-06   3.2350267e-07   5.7854644e-07   9.2610421e-07   1.9500694e-06   0.0000000e+00   0.0000000e+00   1.4440521e-02   2.7258783e-07   0.0000000e+00   9.9835909e-07   2.6411185e-06   1.5572695e-04   0.0000000e+00   7.9019436e-07   0.0000000e+00   0.0000000e+00   1.1215540e-06   0.0000000e+00   1.4205444e-02   2.5637833e-09   0.0000000e+00   4.3054510e-07   9.9115603e-08   5.7772789e-06   4.0850781e-07   0.0000000e+00   4.1059208e-07   0.0000000e+00   1.1585486e-09   3.0422118e-07   1.0861212e-05   1.3449209e-06   9.4599429e-05   0.0000000e+00   7.9804814e-03   0.0000000e+00   0.0000000e+00   0.0000000e+00   1.6095817e-06   0.0000000e+00   0.0000000e+00   0.0000000e+00   0.0000000e+00   2.8972793e-06   0.0000000e+00   2.0081675e-05
   0.0000000e+00   0.0000000e+00   0.0000000e+00   0.0000000e+00   0.0000000e+00   2.7217481e-04   5.3585226e-09   0.0000000e+00   3.5956171e-02   8.0594700e-08   0.0000000e+00   0.0000000e+00   0.0000000e+00   0.0000000e+00   4.6214394e-02   4.5617760e-02   0.0000000e+00   0.0000000e+00   0.0000000e+00   3.4741575e-02   0.0000000e+00   4.3006972e-08   0.0000000e+00   3.8132110e-07   3.7791317e-02   5.1269887e-09   0.0000000e+00   0.0000000e+00   3.8411416e-02   0.0000000e+00   0.0000000e+00   0.0000000e+00   0.0000000e+00   1.2825392e-08   2.4683023e-02   0.0000000e+00   0.0000000e+00   0.0000000e+00   0.0000000e+00   0.0000000e+00   0.0000000e+00   0.0000000e+00   0.0000000e+00   0.0000000e+00   0.0000000e+00   1.1371584e-05   0.0000000e+00   0.0000000e+00   0.0000000e+00   6.5894623e-08   0.0000000e+00   0.0000000e+00   0.0000000e+00   3.9522807e-05   0.0000000e+00   4.6161998e-09   0.0000000e+00   0.0000000e+00   2.4909146e-08   1.6006964e-01   0.0000000e+00   5.3742523e-07   1.5920175e-01   3.4754952e-02   3.5504583e-02   0.0000000e+00   0.0000000e+00   0.0000000e+00   0.0000000e+00   3.5200376e-02   5.0889771e-05   5.2332458e-04   0.0000000e+00   0.0000000e+00   0.0000000e+00   0.0000000e+00   5.4651105e-08   8.2517267e-09   0.0000000e+00   0.0000000e+00   0.0000000e+00   0.0000000e+00   0.0000000e+00   0.0000000e+00   0.0000000e+00   0.0000000e+00   0.0000000e+00   0.0000000e+00   3.5303432e-02   0.0000000e+00   2.4619592e-02   3.9905981e-02   0.0000000e+00   9.4987598e-08   1.6212020e-08   0.0000000e+00   1.4933246e-07   0.0000000e+00   0.0000000e+00   1.9215472e-08   4.3868505e-08   3.4428113e-02   0.0000000e+00   0.0000000e+00   0.0000000e+00   3.6781446e-02   3.4316165e-02   0.0000000e+00   0.0000000e+00   0.0000000e+00   3.4540041e-09   3.3917860e-02   0.0000000e+00   8.5226904e-08   3.1162407e-08   2.5152765e-02   0.0000000e+00   0.0000000e+00   0.0000000e+00   5.6626951e-08   8.5416624e-08   0.0000000e+00   4.6302872e-02   0.0000000e+00   0.0000000e+00   0.0000000e+00   1.1822554e-01   2.4060234e-02   3.5044999e-02   0.0000000e+00   0.0000000e+00   0.0000000e+00   3.7511775e-02   0.0000000e+00   5.5218552e-09   4.3056931e-09   2.3894344e-02   0.0000000e+00   0.0000000e+00   0.0000000e+00   0.0000000e+00   3.4563304e-02   3.6370878e-02   0.0000000e+00   0.0000000e+00   0.0000000e+00   0.0000000e+00   0.0000000e+00   6.4494389e-08   4.5895571e-02   0.0000000e+00   0.0000000e+00   0.0000000e+00   1.0383621e-05   2.2272614e-05   1.6380696e-01   3.2056718e-02   0.0000000e+00   0.0000000e+00   0.0000000e+00   0.0000000e+00   2.6214302e-02   0.0000000e+00   0.0000000e+00   6.0592663e-08   6.5597691e-09   0.0000000e+00   0.0000000e+00   0.0000000e+00   0.0000000e+00   0.0000000e+00   0.0000000e+00   0.0000000e+00   2.4670384e-02   0.0000000e+00   0.0000000e+00   3.5466278e-02   0.0000000e+00   0.0000000e+00   3.4965283e-02   4.1560494e-06   3.0584915e-02   0.0000000e+00   0.0000000e+00   0.0000000e+00   0.0000000e+00   2.0888422e-08   1.2280137e-08   0.0000000e+00   7.6850670e-09   2.5401831e-08   0.0000000e+00   0.0000000e+00   0.0000000e+00   0.0000000e+00   0.0000000e+00   3.6095208e-02   0.0000000e+00   1.3024683e-01   3.3642688e-02   0.0000000e+00   0.0000000e+00   2.8623819e-02   4.2933745e-08   3.4255591e-08   0.0000000e+00   4.9199345e-07   0.0000000e+00   3.2114722e-08   0.0000000e+00   5.9476916e-08   1.9415968e-07   2.0113522e-08   3.8146514e-02   0.0000000e+00   3.5156059e-02   0.0000000e+00   0.0000000e+00   0.0000000e+00   3.5135642e-02   3.5610713e-02   2.5057778e-02   0.0000000e+00   0.0000000e+00   3.1826917e-02   0.0000000e+00   3.5619610e-02   3.6823065e-02   3.6668203e-02   0.0000000e+00   2.5181097e-02   0.0000000e+00   0.0000000e+00   0.0000000e+00   0.0000000e+00   3.8988561e-02   0.0000000e+00   0.0000000e+00   0.0000000e+00   0.0000000e+00   0.0000000e+00   0.0000000e+00   6.5688752e-08   0.0000000e+00   0.0000000e+00   0.0000000e+00   0.0000000e+00   0.0000000e+00   0.0000000e+00   0.0000000e+00   1.1855259e-07   0.0000000e+00   0.0000000e+00   2.6202924e-02   6.2134102e-08   0.0000000e+00   0.0000000e+00   1.1997002e-01   0.0000000e+00   3.4441720e-02   1.5941271e-01   0.0000000e+00   0.0000000e+00   0.0000000e+00   0.0000000e+00   0.0000000e+00   4.6911766e-06   0.0000000e+00   3.8406867e-08   0.0000000e+00   0.0000000e+00   0.0000000e+00   0.0000000e+00   0.0000000e+00   0.0000000e+00   1.7386631e-05   7.3010494e-05   1.6246824e-01   2.6512149e-02   4.2931144e-02   3.5727054e-02   0.0000000e+00   0.0000000e+00   0.0000000e+00   1.3504785e-07   0.0000000e+00   4.8809070e-08   0.0000000e+00   0.0000000e+00   0.0000000e+00   2.3514427e-04   0.0000000e+00   0.0000000e+00   6.7669380e-06   0.0000000e+00   0.0000000e+00   0.0000000e+00   0.0000000e+00   3.5255553e-02   2.2607994e-05   8.1417677e-05   3.0360167e-02   2.2663280e-06   3.5508723e-02   0.0000000e+00   0.0000000e+00   2.5110604e-08   8.1610209e-05   0.0000000e+00   1.2741386e-04   0.0000000e+00   0.0000000e+00   0.0000000e+00   0.0000000e+00   0.0000000e+00   3.9067401e-02   0.0000000e+00   0.0000000e+00   0.0000000e+00   0.0000000e+00   3.8304881e-07   0.0000000e+00   0.0000000e+00
   0.0000000e+00   0.0000000e+00   0.0000000e+00   0.0000000e+00   0.0000000e+00   1.2192411e-03   1.3802886e-08   0.0000000e+00   1.7928496e-01   3.7390634e-08   0.0000000e+00   0.0000000e+00   0.0000000e+00   0.0000000e+00   1.7432823e-01   1.7584443e-01   0.0000000e+00   0.0000000e+00   0.0000000e+00   2.9123172e-01   0.0000000e+00   3.5486918e-08   0.0000000e+00   1.8755231e-06   1.8441773e-01   8.7813990e-09   0.0000000e+00   0.0000000e+00   1.9148926e-01   0.0000000e+00   0.0000000e+00   0.0000000e+00   0.0000000e+00   1.2533076e-08   2.1012790e-01   0.0000000e+00   0.0000000e+00   0.0000000e+00   0.0000000e+00   0.0000000e+00   0.0000000e+00   0.0000000e+00   0.0000000e+00   0.0000000e+00   0.0000000e+00   9.6836066e-06   0.0000000e+00   0.0000000e+00   0.0000000e+00   3.9736370e-07   0.0000000e+00   0.0000000e+00   0.0000000e+00   3.9127075e-05   0.0000000e+00   1.1668597e-08   0.0000000e+00   0.0000000e+00   2.3180052e-08   3.2037268e-02   0.0000000e+00   5.3445869e-07   2.9427341e-02   2.9295213e-01   2.1460470e-01   0.0000000e+00   0.0000000e+00   0.0000000e+00   0.0000000e+00   1.7239269e-01   1.1277546e-04   3.1876534e-03   0.0000000e+00   0.0000000e+00   0.0000000e+00   0.0000000e+00   8.2737128e-07   8.4819795e-09   0.0000000e+00   0.0000000e+00   0.0000000e+00   0.0000000e+00   0.0000000e+00   0.0000000e+00   0.0000000e+00   0.0000000e+00   0.0000000e+00   0.0000000e+00   2.1656956e-01   0.0000000e+00   2.0495511e-01   1.8840919e-01   0.0000000e+00   1.0672571e-06   1.0714349e-08   0.0000000e+00   1.9654867e-07   0.0000000e+00   0.0000000e+00   1.9681509e-07   4.2087144e-08   1.9636856e-01   0.0000000e+00   0.0000000e+00   0.0000000e+00   1.8790252e-01   1.7725878e-01   0.0000000e+00   0.0000000e+00   0.0000000e+00   2.5503682e-08   2.2265581e-01   0.0000000e+00   4.7599748e-07   2.0448579e-08   2.1277714e-01   0.0000000e+00   0.0000000e+00   0.0000000e+00   2.1644942e-07   4.3672247e-07   0.0000000e+00   1.7599874e-01   0.0000000e+00   0.0000000e+00   0.0000000e+00   2.1618910e-02   2.0648219e-01   2.1289501e-01   0.0000000e+00   0.0000000e+00   0.0000000e+00   1.7452736e-01   0.0000000e+00   1.1058770e-07   1.0883713e-08   2.0349977e-01   0.0000000e+00   0.0000000e+00   0.0000000e+00   0.0000000e+00   1.7947829e-01   1.9030014e-01   0.0000000e+00   0.0000000e+00   0.0000000e+00   0.0000000e+00   0.0000000e+00   4.7262688e-08   1.7347981e-01   0.0000000e+00   0.0000000e+00   0.0000000e+00   1.7673312e-05   1.7172096e-04   5.9215302e-02   1.5042883e-01   0.0000000e+00   0.0000000e+00   0.0000000e+00   0.0000000e+00   1.6943835e-01   0.0000000e+00   0.0000000e+00   1.2321862e-07   9.3939887e-09   0.0000000e+00   0.0000000e+00   0.0000000e+00   0.0000000e+00   0.0000000e+00   0.0000000e+00   0.0000000e+00   2.0506300e-01   0.0000000e+00   0.0000000e+00   2.1585206e-01   0.0000000e+00   0.0000000e+00   2.9186503e-01   5.9067143e-05   3.0890483e-01   0.0000000e+00   0.0000000e+00   0.0000000e+00   0.0000000e+00   1.3727679e-08   1.1099131e-07   0.0000000e+00   6.8401120e-09   4.1229539e-08   0.0000000e+00   0.0000000e+00   0.0000000e+00   0.0000000e+00   0.0000000e+00   2.9706347e-01   0.0000000e+00   2.4338397e-02   2.2003658e-01   0.0000000e+00   0.0000000e+00   2.4182296e-01   1.1200498e-07   3.5797380e-08   0.0000000e+00   8.4827954e-07   0.0000000e+00   2.7107140e-07   0.0000000e+00   2.1072840e-07   7.3575508e-07   1.7006113e-08   2.9171267e-01   0.0000000e+00   2.9881955e-01   0.0000000e+00   0.0000000e+00   0.0000000e+00   2.9021568e-01   2.9085309e-01   2.1764387e-01   0.0000000e+00   0.0000000e+00   1.8197261e-01   0.0000000e+00   2.9499013e-01   2.1144102e-01   2.9730725e-01   0.0000000e+00   2.1515074e-01   0.0000000e+00   0.0000000e+00   0.0000000e+00   0.0000000e+00   2.0550666e-01   0.0000000e+00   0.0000000e+00   0.0000000e+00   0.0000000e+00   0.0000000e+00   0.0000000e+00   1.0634041e-07   0.0000000e+00   0.0000000e+00   0.0000000e+00   0.0000000e+00   0.0000000e+00   0.0000000e+00   0.0000000e+00   4.9585908e-07   0.0000000e+00   0.0000000e+00   2.0887399e-01   2.3688794e-07   0.0000000e+00   0.0000000e+00   1.8230575e-02   0.0000000e+00   2.1302565e-01   3.0142563e-02   0.0000000e+00   0.0000000e+00   0.0000000e+00   0.0000000e+00   0.0000000e+00   7.8116348e-06   0.0000000e+00   3.5512334e-07   0.0000000e+00   0.0000000e+00   0.0000000e+00   0.0000000e+00   0.0000000e+00   0.0000000e+00   1.0764957e-04   6.0598710e-05   3.0091856e-02   1.8621700e-01   2.0041653e-01   1.7627270e-01   0.0000000e+00   0.0000000e+00   0.0000000e+00   5.5528066e-07   0.0000000e+00   1.7304110e-07   0.0000000e+00   0.0000000e+00   0.0000000e+00   7.8915022e-04   0.0000000e+00   0.0000000e+00   3.3559482e-05   0.0000000e+00   0.0000000e+00   0.0000000e+00   0.0000000e+00   2.9251824e-01   1.3479985e-04   6.0175077e-05   3.0729904e-01   8.5656940e-11   2.9659389e-01   0.0000000e+00   0.0000000e+00   1.8800923e-08   9.3976033e-05   0.0000000e+00   1.3927102e-03   0.0000000e+00   0.0000000e+00   0.0000000e+00   0.0000000e+00   0.0000000e+00   1.7514008e-01   0.0000000e+00   0.0000000e+00   0.0000000e+00   0.0000000e+00   4.0669580e-06   0.0000000e+00   0.0000000e+00
   0.0000000e+00   0.0000000e+00   0.0000000e+00   0.0000000e+00   0.0000000e+00   1.1712008e-03   7.7547923e-09   0.0000000e+00   1.5911094e-01   3.1163673e-08   0.0000000e+00   0.0000000e+00   0.0000000e+00   0.0000000e+00   1.5984296e-01   1.6129593e-01   0.0000000e+00   0.0000000e+00   0.0000000e+00   2.1468773e-01   0.0000000e+00   5.0262555e-08   0.0000000e+00   2.1217154e-06   1.5774866e-01   7.4427961e-09   0.0000000e+00   0.0000000e+00   1.6462351e-01   0.0000000e+00   0.0000000e+00   0.0000000e+00   0.0000000e+00   1.7934099e-08   1.7095979e-01   0.0000000e+00   0.0000000e+00   0.0000000e+00   0.0000000e+00   0.0000000e+00   0.0000000e+00   0.0000000e+00   0.0000000e+00   0.0000000e+00   0.0000000e+00   1.3887808e-05   0.0000000e+00   0.0000000e+00   0.0000000e+00   3.6675261e-07   0.0000000e+00   0.0000000e+00   0.0000000e+00   4.4014497e-05   0.0000000e+00   6.8137956e-09   0.0000000e+00   0.0000000e+00   2.0448757e-08   3.2295283e-02   0.0000000e+00   5.6915986e-07   2.9363700e-02   2.1578142e-01   1.8854557e-01   0.0000000e+00   0.0000000e+00   0.0000000e+00   0.0000000e+00   1.5150199e-01   9.2565490e-05   5.1793193e-03   0.0000000e+00   0.0000000e+00   0.0000000e+00   0.0000000e+00   4.5033060e-07   4.9470623e-09   0.0000000e+00   0.0000000e+00   0.0000000e+00   0.0000000e+00   0.0000000e+00   0.0000000e+00   0.0000000e+00   0.0000000e+00   0.0000000e+00   0.0000000e+00   1.9122013e-01   0.0000000e+00   1.6739525e-01   1.6831870e-01   0.0000000e+00   1.2482973e-06   1.6906289e-08   0.0000000e+00   1.8724557e-07   0.0000000e+00   0.0000000e+00   6.2368806e-08   6.1510563e-08   1.6614538e-01   0.0000000e+00   0.0000000e+00   0.0000000e+00   1.6363779e-01   1.5381474e-01   0.0000000e+00   0.0000000e+00   0.0000000e+00   2.5564678e-07   1.8201037e-01   0.0000000e+00   3.5709961e-07   3.4576111e-08   1.7226968e-01   0.0000000e+00   0.0000000e+00   0.0000000e+00   2.1497920e-07   4.0750397e-07   0.0000000e+00   1.6180543e-01   0.0000000e+00   0.0000000e+00   0.0000000e+00   2.2023290e-02   1.6850936e-01   1.8848557e-01   0.0000000e+00   0.0000000e+00   0.0000000e+00   1.5413909e-01   0.0000000e+00   1.8967753e-08   6.3554686e-09   1.6642881e-01   0.0000000e+00   0.0000000e+00   0.0000000e+00   0.0000000e+00   1.5551355e-01   1.6780841e-01   0.0000000e+00   0.0000000e+00   0.0000000e+00   0.0000000e+00   0.0000000e+00   4.1174435e-08   1.5986041e-01   0.0000000e+00   0.0000000e+00   0.0000000e+00   1.4449145e-05   1.0087098e-04   5.0380623e-02   1.3289610e-01   0.0000000e+00   0.0000000e+00   0.0000000e+00   0.0000000e+00   1.4945773e-01   0.0000000e+00   0.0000000e+00   9.2694156e-08   5.4790336e-09   0.0000000e+00   0.0000000e+00   0.0000000e+00   0.0000000e+00   0.0000000e+00   0.0000000e+00   0.0000000e+00   1.6751473e-01   0.0000000e+00   0.0000000e+00   1.8984040e-01   0.0000000e+00   0.0000000e+00   2.1538017e-01   5.2294641e-05   2.2293812e-01   0.0000000e+00   0.0000000e+00   0.0000000e+00   0.0000000e+00   2.3089346e-08   2.0941491e-06   0.0000000e+00   5.8380472e-09   3.3196853e-08   0.0000000e+00   0.0000000e+00   0.0000000e+00   0.0000000e+00   0.0000000e+00   2.1838586e-01   0.0000000e+00   2.4872641e-02   1.9356187e-01   0.0000000e+00   0.0000000e+00   1.8904892e-01   1.2678694e-07   5.0667292e-08   0.0000000e+00   1.2421349e-06   0.0000000e+00   1.6498810e-07   0.0000000e+00   1.5267484e-07   7.1624673e-07   3.0621439e-08   2.1628745e-01   0.0000000e+00   2.1901865e-01   0.0000000e+00   0.0000000e+00   0.0000000e+00   2.1480215e-01   2.1468424e-01   1.7430428e-01   0.0000000e+00   0.0000000e+00   1.5974468e-01   0.0000000e+00   2.1700906e-01   1.8943872e-01   2.1829114e-01   0.0000000e+00   1.7373813e-01   0.0000000e+00   0.0000000e+00   0.0000000e+00   0.0000000e+00   1.7346186e-01   0.0000000e+00   0.0000000e+00   0.0000000e+00   0.0000000e+00   0.0000000e+00   0.0000000e+00   1.3402578e-07   0.0000000e+00   0.0000000e+00   0.0000000e+00   0.0000000e+00   0.0000000e+00   0.0000000e+00   0.0000000e+00   5.4203488e-07   0.0000000e+00   0.0000000e+00   1.7053294e-01   2.2051029e-07   0.0000000e+00   0.0000000e+00   1.8466732e-02   0.0000000e+00   1.8969337e-01   3.0485689e-02   0.0000000e+00   0.0000000e+00   0.0000000e+00   0.0000000e+00   0.0000000e+00   1.1002282e-05   0.0000000e+00   2.3198683e-07   0.0000000e+00   0.0000000e+00   0.0000000e+00   0.0000000e+00   0.0000000e+00   0.0000000e+00   9.7683959e-05   7.9480098e-05   3.0113812e-02   1.6515393e-01   1.6825449e-01   1.5758017e-01   0.0000000e+00   0.0000000e+00   0.0000000e+00   5.9801056e-07   0.0000000e+00   7.6021121e-08   0.0000000e+00   0.0000000e+00   0.0000000e+00   4.7846162e-04   0.0000000e+00   0.0000000e+00   3.5723379e-05   0.0000000e+00   0.0000000e+00   0.0000000e+00   0.0000000e+00   2.1587129e-01   1.2434734e-04   8.3974075e-05   2.2193753e-01   9.4770621e-11   2.1761591e-01   0.0000000e+00   0.0000000e+00   3.3192139e-08   1.4676247e-04   0.0000000e+00   6.0587344e-04   0.0000000e+00   0.0000000e+00   0.0000000e+00   0.0000000e+00   0.0000000e+00   1.5275761e-01   0.0000000e+00   0.0000000e+00   0.0000000e+00   0.0000000e+00   2.5257581e-06   0.0000000e+00   0.0000000e+00
   0.0000000e+00   8.5341935e-04   3.3654723e-03   0.0000000e+00   0.0000000e+00   4.9163003e-08   4.1673578e-11   5.6547189e-05   2.2326292e-07   1.2161214e-10   2.3761870e-04   2.7315910e-05   1.4425879e-04   0.0000000e+00   2.0501114e-07   1.9300209e-07   8.5134037e-06   4.8148552e-07   0.0000000e+00   2.7016019e-07   2.9685945e-11   1.4949954e-04   0.0000000e+00   5.9490995e-05   1.6180802e-07   3.2308932e-11   1.1871968e-07   9.7116157e-06   1.5715813e-07   0.0000000e+00   0.0000000e+00   0.0000000e+00   5.3050520e-12   1.0599469e-04   3.9756359e-07   0.0000000e+00   0.0000000e+00   0.0000000e+00   0.0000000e+00   0.0000000e+00   2.4550133e-05   8.5148825e-06   0.0000000e+00   5.4073702e-05   1.3619959e-04   0.0000000e+00   5.5541956e-11   0.0000000e+00   0.0000000e+00   1.3277140e-08   0.0000000e+00   0.0000000e+00   2.1540093e-09   0.0000000e+00   0.0000000e+00   3.9016979e-11   7.3549686e-05   0.0000000e+00   1.3126784e-10   8.6083336e-08   1.2326796e-11   4.7138747e-05   1.2742683e-07   2.5918765e-07   3.4365438e-07   2.1443705e-01   6.5691730e-08   4.4134133e-08   0.0000000e+00   1.6705949e-07   0.0000000e+00   2.2980904e-07   0.0000000e+00   2.4988909e-05   0.0000000e+00   0.0000000e+00   1.1752495e-05   3.7121172e-11   0.0000000e+00   0.0000000e+00   1.0967289e-09   1.9293146e-11   2.0797515e-07   2.2837776e-11   6.9468059e-05   0.0000000e+00   8.5307113e-05   0.0000000e+00   3.2613997e-07   0.0000000e+00   4.1440855e-07   2.6071248e-07   1.1960508e-06   5.0982316e-10   2.1974455e-04   0.0000000e+00   4.0460508e-11   0.0000000e+00   0.0000000e+00   9.9067182e-08   9.9772416e-05   2.6131726e-07   0.0000000e+00   0.0000000e+00   2.7414324e-08   2.1280495e-07   1.0022474e-07   0.0000000e+00   0.0000000e+00   0.0000000e+00   1.4173996e-10   3.1319277e-07   0.0000000e+00   6.9623875e-04   9.3075971e-05   2.9436198e-07   0.0000000e+00   0.0000000e+00   0.0000000e+00   1.4570486e-04   1.7222216e-04   0.0000000e+00   1.9234684e-07   3.2625716e-05   0.0000000e+00   0.0000000e+00   7.6486932e-08   3.6954665e-07   3.3120615e-07   0.0000000e+00   1.1525867e-04   2.8514980e-07   1.8137587e-07   2.9933467e-14   1.0891226e-08   3.6392519e-11   4.3238090e-07   4.4102338e-09   2.1189293e-04   0.0000000e+00   0.0000000e+00   2.2169636e-07   2.8022647e-07   3.4288364e-06   0.0000000e+00   0.0000000e+00   0.0000000e+00   1.1116316e-11   1.3001576e-10   1.8599269e-07   5.5054518e-08   0.0000000e+00   0.0000000e+00   1.7370637e-11   4.2337860e-07   1.2730612e-07   2.0293157e-07   1.5421703e-05   0.0000000e+00   0.0000000e+00   3.9470569e-08   4.7317796e-07   0.0000000e+00   0.0000000e+00   9.9069575e-05   3.1391337e-11   0.0000000e+00   1.3797965e-07   1.9282615e-04   0.0000000e+00   0.0000000e+00   3.8433202e-11   1.4110856e-04   6.1564109e-07   1.4485768e-03   6.0081200e-12   3.2813118e-07   0.0000000e+00   1.0897961e-08   2.5222263e-07   0.0000000e+00   1.7828711e-07   0.0000000e+00   0.0000000e+00   2.9456393e-05   8.2946083e-05   9.4796338e-05   1.4319907e-09   2.6142041e-11   2.9093371e-11   3.4539429e-11   0.0000000e+00   0.0000000e+00   9.4553146e-11   0.0000000e+00   2.7012878e-05   2.5008726e-07   6.2124820e-05   7.1288712e-08   2.0106237e-07   1.2491572e-07   0.0000000e+00   1.8199897e-07   1.1083463e-04   1.4880615e-04   0.0000000e+00   0.0000000e+00   1.9481878e-04   6.0203330e-09   0.0000000e+00   5.9441214e-05   1.3920332e-04   2.0194081e-04   2.3339495e-07   0.0000000e+00   2.5056798e-07   5.4535570e-06   1.4429139e-04   4.8876758e-11   2.5471600e-07   2.6559127e-07   3.9238608e-07   7.4108797e-09   4.3797617e-08   2.1175224e-07   6.8895321e-07   2.4809573e-07   3.1276402e-07   2.3053249e-07   0.0000000e+00   3.4507320e-07   1.3022721e-05   1.2077512e-08   1.6056070e-04   0.0000000e+00   2.3783216e-07   0.0000000e+00   3.0998805e-06   0.0000000e+00   0.0000000e+00   0.0000000e+00   0.0000000e+00   9.7192477e-05   6.6963511e-09   1.9232016e-04   0.0000000e+00   2.2159783e-08   1.4306419e-05   0.0000000e+00   0.0000000e+00   6.6152260e-05   0.0000000e+00   2.0112354e-06   4.0237091e-07   2.3498451e-04   7.6001439e-08   0.0000000e+00   6.9919142e-08   0.0000000e+00   5.2733739e-07   5.6701476e-08   0.0000000e+00   3.8756013e-06   0.0000000e+00   9.4965040e-05   0.0000000e+00   0.0000000e+00   1.2189251e-08   6.8022581e-09   0.0000000e+00   0.0000000e+00   0.0000000e+00   0.0000000e+00   0.0000000e+00   4.2350047e-13   1.4654777e-03   1.0073421e-07   1.2165637e-07   4.7573580e-07   1.8203733e-07   3.5529398e-07   0.0000000e+00   0.0000000e+00   4.5913316e-05   1.4654558e-04   0.0000000e+00   4.5252353e-10   3.7576261e-09   9.3132956e-09   8.1096624e-07   2.8640794e-09   0.0000000e+00   0.0000000e+00   2.0404892e-08   0.0000000e+00   2.7379397e-05   0.0000000e+00   5.4740022e-11   2.6752586e-07   1.2405582e-03   3.6007841e-08   1.8194726e-07   0.0000000e+00   2.4750034e-07   0.0000000e+00   1.0397287e-03   1.1415194e-04   3.5012923e-07   7.2859421e-07   1.5064342e-06   6.8953125e-07   1.3316105e-05   0.0000000e+00   0.0000000e+00   0.0000000e+00   1.7881039e-07   2.2452578e-09   0.0000000e+00   2.8357693e-09   0.0000000e+00   9.9991247e-03   0.0000000e+00   1.1916210e-07
   0.0000000e+00   0.0000000e+00   0.0000000e+00   0.0000000e+00   1.1926849e-05   2.0236094e-06   9.6312758e-08   4.2536068e-04   1.5328028e-09   2.4345153e-07   0.0000000e+00   8.3182271e-04   0.0000000e+00   0.0000000e+00   1.2517506e-09   1.3602148e-09   6.0408498e-05   9.7923486e-07   0.0000000e+00   7.2219881e-10   3.4072325e-07   3.0701109e-05   0.0000000e+00   5.6525399e-04   1.1831031e-09   9.9498189e-08   0.0000000e+00   1.3053225e-05   1.3042748e-09   0.0000000e+00   2.4604293e-08   0.0000000e+00   9.4771385e-08   2.3400176e-05   1.3891270e-09   0.0000000e+00   0.0000000e+00   5.8489141e-08   0.0000000e+00   0.0000000e+00   6.4763223e-04   1.9924452e-07   0.0000000e+00   4.0339713e-05   0.0000000e+00   4.2440503e-08   2.6850543e-07   4.3124808e-08   0.0000000e+00   3.9502712e-11   0.0000000e+00   0.0000000e+00   1.1750916e-07   0.0000000e+00   0.0000000e+00   9.4178342e-08   1.8949443e-04   0.0000000e+00   2.8331730e-07   0.0000000e+00   1.5432173e-07   1.8426317e-03   0.0000000e+00   7.2759196e-10   1.3769291e-09   3.6047240e-09   2.2515184e-01   0.0000000e+00   0.0000000e+00   1.3622494e-09   6.6553326e-09   3.2955358e-10   1.8965019e-07   2.2900314e-06   0.0000000e+00   0.0000000e+00   7.9257358e-06   8.9361515e-08   0.0000000e+00   0.0000000e+00   6.7605837e-09   2.3571948e-07   1.2647821e-03   3.9113947e-09   6.4979953e-05   0.0000000e+00   0.0000000e+00   0.0000000e+00   1.4806721e-09   0.0000000e+00   1.5830368e-09   1.5093124e-09   0.0000000e+00   0.0000000e+00   1.1849687e-05   0.0000000e+00   1.2053986e-07   0.0000000e+00   0.0000000e+00   6.6794769e-11   3.4386293e-05   1.4992953e-09   0.0000000e+00   0.0000000e+00   0.0000000e+00   1.6254782e-09   8.3760360e-10   2.6327819e-08   6.7588513e-09   0.0000000e+00   0.0000000e+00   1.2186633e-09   0.0000000e+00   2.6990828e-05   1.6674287e-05   2.0997150e-09   0.0000000e+00   0.0000000e+00   3.6615273e-08   2.5639980e-05   1.7591620e-05   0.0000000e+00   1.3107614e-09   1.2932735e-05   0.0000000e+00   0.0000000e+00   0.0000000e+00   1.9706271e-09   1.3510229e-09   0.0000000e+00   1.4802837e-05   0.0000000e+00   7.3366583e-09   5.0103452e-09   2.0050815e-11   8.9519616e-08   2.4572447e-09   0.0000000e+00   4.8783106e-09   0.0000000e+00   0.0000000e+00   5.1233823e-09   7.6514871e-09   6.3144793e-06   0.0000000e+00   0.0000000e+00   0.0000000e+00   1.4641379e-07   2.1978125e-07   5.5017157e-09   0.0000000e+00   0.0000000e+00   0.0000000e+00   5.0982069e-09   2.5316921e-08   0.0000000e+00   1.6103531e-09   2.5559416e-04   0.0000000e+00   0.0000000e+00   0.0000000e+00   7.3734070e-09   0.0000000e+00   0.0000000e+00   9.4260316e-04   8.1407693e-08   3.1996535e-08   0.0000000e+00   7.0868570e-06   0.0000000e+00   7.6463655e-10   0.0000000e+00   0.0000000e+00   7.5688190e-09   0.0000000e+00   9.3565740e-08   1.4509078e-09   0.0000000e+00   0.0000000e+00   7.5003674e-10   0.0000000e+00   5.2425616e-10   0.0000000e+00   0.0000000e+00   3.4448707e-05   0.0000000e+00   1.5223864e-05   0.0000000e+00   3.9495000e-07   2.0400761e-07   8.3594535e-08   0.0000000e+00   0.0000000e+00   0.0000000e+00   0.0000000e+00   5.8249182e-04   6.5783404e-10   5.6507300e-05   0.0000000e+00   1.3814552e-09   0.0000000e+00   5.8248318e-09   1.3741539e-09   1.5405657e-05   3.2785525e-05   0.0000000e+00   1.4327202e-08   0.0000000e+00   4.3429159e-11   0.0000000e+00   7.8217209e-05   2.4616215e-05   1.2866271e-05   7.9326014e-10   0.0000000e+00   6.9873216e-10   9.0762020e-06   1.1259486e-05   5.1518312e-07   7.8980418e-10   7.7627932e-10   1.2772446e-09   4.4284099e-07   0.0000000e+00   6.2031030e-09   0.0000000e+00   7.2035579e-10   1.3746739e-09   6.6911413e-10   1.0039168e-07   1.8300040e-09   1.7327279e-05   0.0000000e+00   0.0000000e+00   0.0000000e+00   1.2877395e-09   0.0000000e+00   1.5001750e-07   0.0000000e+00   0.0000000e+00   6.8663972e-09   0.0000000e+00   3.8218647e-04   0.0000000e+00   2.4119131e-05   0.0000000e+00   0.0000000e+00   1.0760628e-04   0.0000000e+00   0.0000000e+00   4.8576820e-05   0.0000000e+00   0.0000000e+00   1.6350343e-09   2.8554802e-05   0.0000000e+00   0.0000000e+00   0.0000000e+00   0.0000000e+00   1.6464248e-09   0.0000000e+00   0.0000000e+00   2.5540657e-07   0.0000000e+00   0.0000000e+00   0.0000000e+00   1.1873951e-08   0.0000000e+00   4.3393163e-11   0.0000000e+00   7.8107004e-09   4.8304552e-09   0.0000000e+00   0.0000000e+00   2.3705345e-07   1.7382482e-08   2.3200983e-06   0.0000000e+00   1.2459553e-09   1.7137567e-09   6.4997795e-09   0.0000000e+00   0.0000000e+00   4.5750806e-05   2.5542200e-05   0.0000000e+00   2.5634013e-09   2.1660195e-05   3.5151348e-07   0.0000000e+00   4.5699617e-08   0.0000000e+00   0.0000000e+00   1.4837829e-09   0.0000000e+00   9.6074352e-05   3.5953482e-08   0.0000000e+00   7.4439068e-10   2.3486904e-08   2.1974825e-06   6.7156175e-10   0.0000000e+00   7.4407925e-10   0.0000000e+00   0.0000000e+00   1.7726884e-05   3.4707467e-06   3.0457574e-06   5.1064761e-10   0.0000000e+00   2.4612710e-04   0.0000000e+00   0.0000000e+00   0.0000000e+00   1.0889928e-09   0.0000000e+00   0.0000000e+00   0.0000000e+00   0.0000000e+00   6.3655863e-08   0.0000000e+00   9.3735395e-04
   0.0000000e+00   1.4849044e-06   8.3485719e-08   0.0000000e+00   0.0000000e+00   9.8434501e-08   2.8764524e-08   0.0000000e+00   4.8088874e-08   3.5239354e-06   3.8190568e-06   0.0000000e+00   4.6687834e-06   0.0000000e+00   1.3524614e-07   9.4178583e-08   0.0000000e+00   1.0330881e-12   0.0000000e+00   2.8110740e-08   1.3015933e-07   4.8119099e-06   0.0000000e+00   7.9349975e-10   4.3768301e-08   4.3017483e-08   3.6518934e-01   0.0000000e+00   7.5922770e-08   0.0000000e+00   0.0000000e+00   0.0000000e+00   3.5278918e-08   7.4220388e-06   2.5751682e-08   0.0000000e+00   4.8407839e-08   0.0000000e+00   0.0000000e+00   0.0000000e+00   0.0000000e+00   4.5148071e-10   0.0000000e+00   0.0000000e+00   4.2432739e-06   0.0000000e+00   9.7348056e-07   0.0000000e+00   0.0000000e+00   3.9675750e-01   1.4075181e-07   0.0000000e+00   0.0000000e+00   0.0000000e+00   0.0000000e+00   2.8573202e-08   0.0000000e+00   0.0000000e+00   1.7011122e-07   0.0000000e+00   4.7787552e-08   3.5843423e-09   0.0000000e+00   5.4202611e-08   4.8896250e-08   3.0315410e-07   0.0000000e+00   3.9436831e-01   0.0000000e+00   4.9343018e-08   0.0000000e+00   2.1696770e-07   0.0000000e+00   3.4692525e-11   7.1684003e-09   0.0000000e+00   2.0899215e-10   2.3284684e-08   0.0000000e+00   0.0000000e+00   4.5040113e-08   3.9587502e-08   0.0000000e+00   0.0000000e+00   0.0000000e+00   0.0000000e+00   1.5840437e-09   3.1500365e-08   5.1111022e-08   0.0000000e+00   2.4825363e-08   5.4846996e-08   0.0000000e+00   0.0000000e+00   4.8935187e-06   0.0000000e+00   5.1861294e-08   0.0000000e+00   0.0000000e+00   3.9942129e-01   4.6554490e-06   5.0785011e-08   0.0000000e+00   0.0000000e+00   0.0000000e+00   5.6622956e-08   3.6170411e-08   0.0000000e+00   0.0000000e+00   0.0000000e+00   0.0000000e+00   3.8146738e-08   0.0000000e+00   5.0474381e-06   4.1085807e-06   3.1434744e-08   0.0000000e+00   0.0000000e+00   0.0000000e+00   4.5265663e-06   4.4177065e-06   0.0000000e+00   4.9208601e-08   0.0000000e+00   0.0000000e+00   0.0000000e+00   0.0000000e+00   2.5338433e-08   5.3436945e-08   0.0000000e+00   5.8379396e-06   4.5411292e-05   3.9809034e-08   1.9449779e-04   3.5474503e-01   2.6651238e-08   2.5387119e-08   3.7210195e-01   4.1046407e-07   0.0000000e+00   0.0000000e+00   4.1261668e-08   1.5392715e-07   8.4580174e-07   0.0000000e+00   0.0000000e+00   0.0000000e+00   2.5664369e-08   1.6640699e-07   8.9714613e-08   1.3443859e-04   0.0000000e+00   3.3481924e-08   4.5075877e-07   5.3157536e-09   0.0000000e+00   6.1046090e-08   0.0000000e+00   0.0000000e+00   0.0000000e+00   0.0000000e+00   4.4656646e-08   0.0000000e+00   2.9958633e-08   3.7681953e-10   2.5790638e-08   0.0000000e+00   0.0000000e+00   5.4420953e-06   0.0000000e+00   0.0000000e+00   0.0000000e+00   4.6052583e-06   2.4557858e-08   1.2269216e-05   2.1009801e-08   5.0632393e-08   3.5781182e-08   0.0000000e+00   2.9230469e-08   1.0257004e-04   2.1831344e-08   0.0000000e+00   0.0000000e+00   0.0000000e+00   5.4324260e-06   3.6332161e-06   0.0000000e+00   4.6536418e-08   4.5772551e-08   2.9454849e-08   0.0000000e+00   0.0000000e+00   0.0000000e+00   0.0000000e+00   0.0000000e+00   2.8151155e-08   0.0000000e+00   0.0000000e+00   5.0874736e-08   0.0000000e+00   0.0000000e+00   3.5319093e-08   4.0308524e-06   4.8559790e-06   0.0000000e+00   0.0000000e+00   3.9811378e-06   3.7228328e-01   0.0000000e+00   3.9103460e-09   4.5389558e-06   3.7486340e-06   3.0192766e-08   0.0000000e+00   2.7859543e-08   0.0000000e+00   4.4972264e-06   1.6114639e-07   2.9848115e-08   2.8860771e-08   2.8012639e-08   0.0000000e+00   3.9797118e-01   1.1730604e-07   0.0000000e+00   2.8381636e-08   4.9534808e-08   2.6866038e-08   0.0000000e+00   2.6528392e-08   0.0000000e+00   3.6763034e-01   4.9843097e-06   0.0000000e+00   4.5715335e-08   0.0000000e+00   1.1202204e-10   0.0000000e+00   0.0000000e+00   0.0000000e+00   0.0000000e+00   3.3607098e-10   3.6626607e-01   4.4205435e-06   0.0000000e+00   0.0000000e+00   0.0000000e+00   5.1861030e-08   0.0000000e+00   4.4231502e-10   0.0000000e+00   3.5370040e-01   2.4388006e-08   4.5886529e-06   0.0000000e+00   0.0000000e+00   0.0000000e+00   0.0000000e+00   5.6992960e-08   0.0000000e+00   0.0000000e+00   1.5511443e-10   0.0000000e+00   3.3882882e-06   0.0000000e+00   0.0000000e+00   4.0626178e-01   3.0147378e-01   0.0000000e+00   0.0000000e+00   0.0000000e+00   0.0000000e+00   0.0000000e+00   2.3754706e-08   2.5116334e-06   9.2494474e-08   0.0000000e+00   4.7188701e-08   2.6912234e-08   5.1283745e-08   0.0000000e+00   0.0000000e+00   0.0000000e+00   4.7654473e-06   0.0000000e+00   2.1351247e-07   0.0000000e+00   0.0000000e+00   5.0958800e-04   1.8627074e-05   0.0000000e+00   0.0000000e+00   1.1531397e-08   0.0000000e+00   0.0000000e+00   0.0000000e+00   0.0000000e+00   2.9531778e-08   2.6865931e-06   9.2027442e-08   2.2010110e-08   0.0000000e+00   2.8141036e-08   0.0000000e+00   1.5562612e-06   4.3598734e-06   4.0359108e-07   1.4221683e-09   1.2491804e-08   0.0000000e+00   0.0000000e+00   0.0000000e+00   0.0000000e+00   0.0000000e+00   4.8261295e-08   3.5974697e-01   0.0000000e+00   3.6063131e-01   0.0000000e+00   1.0401550e-06   4.2674664e-07   1.3965569e-09
   0.0000000e+00   0.0000000e+00   0.0000000e+00   0.0000000e+00   0.0000000e+00   0.0000000e+00   0.0000000e+00   0.0000000e+00   0.0000000e+00   2.1872375e-07   0.0000000e+00   0.0000000e+00   0.0000000e+00   0.0000000e+00   0.0000000e+00   0.0000000e+00   0.0000000e+00   0.0000000e+00   0.0000000e+00   0.0000000e+00   0.0000000e+00   0.0000000e+00   0.0000000e+00   0.0000000e+00   0.0000000e+00   0.0000000e+00   0.0000000e+00   0.0000000e+00   0.0000000e+00   2.5078527e-04   0.0000000e+00   0.0000000e+00   0.0000000e+00   0.0000000e+00   0.0000000e+00   0.0000000e+00   0.0000000e+00   0.0000000e+00   0.0000000e+00   0.0000000e+00   0.0000000e+00   0.0000000e+00   0.0000000e+00   0.0000000e+00   0.0000000e+00   0.0000000e+00   0.0000000e+00   0.0000000e+00   0.0000000e+00   0.0000000e+00   0.0000000e+00   0.0000000e+00   0.0000000e+00   0.0000000e+00   0.0000000e+00   0.0000000e+00   0.0000000e+00   1.5888057e-03   0.0000000e+00   0.0000000e+00   0.0000000e+00   0.0000000e+00   0.0000000e+00   0.0000000e+00   0.0000000e+00   0.0000000e+00   0.0000000e+00   0.0000000e+00   8.2607635e-01   0.0000000e+00   0.0000000e+00   0.0000000e+00   0.0000000e+00   0.0000000e+00   0.0000000e+00   0.0000000e+00   0.0000000e+00   1.6311984e-09   0.0000000e+00   0.0000000e+00   0.0000000e+00   0.0000000e+00   0.0000000e+00   0.0000000e+00   0.0000000e+00   0.0000000e+00   0.0000000e+00   0.0000000e+00   0.0000000e+00   0.0000000e+00   0.0000000e+00   0.0000000e+00   0.0000000e+00   0.0000000e+00   0.0000000e+00   0.0000000e+00   0.0000000e+00   0.0000000e+00   0.0000000e+00   0.0000000e+00   0.0000000e+00   0.0000000e+00   0.0000000e+00   0.0000000e+00   0.0000000e+00   0.0000000e+00   0.0000000e+00   0.0000000e+00   0.0000000e+00   0.0000000e+00   0.0000000e+00   0.0000000e+00   0.0000000e+00   0.0000000e+00   0.0000000e+00   0.0000000e+00   0.0000000e+00   0.0000000e+00   0.0000000e+00   0.0000000e+00   0.0000000e+00   0.0000000e+00   0.0000000e+00   0.0000000e+00   0.0000000e+00   0.0000000e+00   0.0000000e+00   0.0000000e+00   0.0000000e+00   0.0000000e+00   0.0000000e+00   0.0000000e+00   0.0000000e+00   0.0000000e+00   0.0000000e+00   0.0000000e+00   0.0000000e+00   0.0000000e+00   0.0000000e+00   0.0000000e+00   0.0000000e+00   0.0000000e+00   0.0000000e+00   0.0000000e+00   0.0000000e+00   0.0000000e+00   3.9426904e-02   0.0000000e+00   0.0000000e+00   0.0000000e+00   0.0000000e+00   0.0000000e+00   0.0000000e+00   0.0000000e+00   0.0000000e+00   0.0000000e+00   0.0000000e+00   0.0000000e+00   0.0000000e+00   0.0000000e+00   0.0000000e+00   0.0000000e+00   0.0000000e+00   0.0000000e+00   0.0000000e+00   0.0000000e+00   0.0000000e+00   0.0000000e+00   0.0000000e+00   0.0000000e+00   0.0000000e+00   0.0000000e+00   0.0000000e+00   0.0000000e+00   0.0000000e+00   0.0000000e+00   0.0000000e+00   0.0000000e+00   0.0000000e+00   0.0000000e+00   0.0000000e+00   0.0000000e+00   0.0000000e+00   0.0000000e+00   0.0000000e+00   0.0000000e+00   0.0000000e+00   0.0000000e+00   0.0000000e+00   0.0000000e+00   0.0000000e+00   0.0000000e+00   0.0000000e+00   0.0000000e+00   0.0000000e+00   0.0000000e+00   0.0000000e+00   0.0000000e+00   0.0000000e+00   0.0000000e+00   0.0000000e+00   0.0000000e+00   0.0000000e+00   0.0000000e+00   0.0000000e+00   0.0000000e+00   0.0000000e+00   0.0000000e+00   0.0000000e+00   0.0000000e+00   0.0000000e+00   0.0000000e+00   0.0000000e+00   0.0000000e+00   0.0000000e+00   0.0000000e+00   0.0000000e+00   0.0000000e+00   0.0000000e+00   0.0000000e+00   0.0000000e+00   0.0000000e+00   0.0000000e+00   0.0000000e+00   0.0000000e+00   0.0000000e+00   0.0000000e+00   0.0000000e+00   0.0000000e+00   0.0000000e+00   0.0000000e+00   0.0000000e+00   0.0000000e+00   0.0000000e+00   0.0000000e+00   0.0000000e+00   0.0000000e+00   0.0000000e+00   0.0000000e+00   0.0000000e+00   0.0000000e+00   0.0000000e+00   0.0000000e+00   0.0000000e+00   0.0000000e+00   0.0000000e+00   0.0000000e+00   0.0000000e+00   0.0000000e+00   0.0000000e+00   0.0000000e+00   0.0000000e+00   0.0000000e+00   0.0000000e+00   0.0000000e+00   0.0000000e+00   0.0000000e+00   0.0000000e+00   0.0000000e+00   0.0000000e+00   0.0000000e+00   0.0000000e+00   0.0000000e+00   0.0000000e+00   0.0000000e+00   0.0000000e+00   0.0000000e+00   0.0000000e+00   0.0000000e+00   0.0000000e+00   0.0000000e+00   0.0000000e+00   0.0000000e+00   0.0000000e+00   0.0000000e+00   0.0000000e+00   0.0000000e+00   0.0000000e+00   0.0000000e+00   0.0000000e+00   0.0000000e+00   0.0000000e+00   0.0000000e+00   0.0000000e+00   0.0000000e+00   0.0000000e+00   0.0000000e+00   0.0000000e+00   0.0000000e+00   0.0000000e+00   0.0000000e+00   0.0000000e+00   0.0000000e+00   0.0000000e+00   0.0000000e+00   0.0000000e+00   0.0000000e+00   0.0000000e+00   0.0000000e+00   0.0000000e+00   0.0000000e+00   0.0000000e+00   0.0000000e+00   0.0000000e+00   0.0000000e+00   0.0000000e+00   0.0000000e+00   0.0000000e+00   0.0000000e+00   0.0000000e+00   0.0000000e+00   0.0000000e+00   0.0000000e+00   0.0000000e+00   0.0000000e+00   0.0000000e+00   0.0000000e+00   0.0000000e+00   0.0000000e+00   0.0000000e+00   0.0000000e+00   0.0000000e+00   0.0000000e+00
   0.0000000e+00   0.0000000e+00   0.0000000e+00   0.0000000e+00   0.0000000e+00   1.0851383e-03   6.0211275e-09   0.0000000e+00   1.3995035e-01   2.7714863e-08   0.0000000e+00   0.0000000e+00   0.0000000e+00   0.0000000e+00   1.5140710e-01   1.5224977e-01   0.0000000e+00   0.0000000e+00   0.0000000e+00   1.7171627e-01   0.0000000e+00   3.3827773e-08   0.0000000e+00   1.7762038e-06   1.6311354e-01   6.3719877e-09   0.0000000e+00   0.0000000e+00   1.6176241e-01   0.0000000e+00   0.0000000e+00   0.0000000e+00   0.0000000e+00   1.2337064e-08   1.3140317e-01   0.0000000e+00   0.0000000e+00   0.0000000e+00   0.0000000e+00   0.0000000e+00   0.0000000e+00   0.0000000e+00   0.0000000e+00   0.0000000e+00   0.0000000e+00   9.6986403e-06   0.0000000e+00   0.0000000e+00   0.0000000e+00   3.8439141e-07   0.0000000e+00   0.0000000e+00   0.0000000e+00   4.6736112e-05   0.0000000e+00   5.3037398e-09   0.0000000e+00   0.0000000e+00   1.7689182e-08   3.0585643e-02   0.0000000e+00   1.0502360e-06   2.7892712e-02   1.7245464e-01   1.5071138e-01   0.0000000e+00   0.0000000e+00   0.0000000e+00   0.0000000e+00   1.7383067e-01   8.3580112e-05   2.6711905e-03   0.0000000e+00   0.0000000e+00   0.0000000e+00   0.0000000e+00   3.6876538e-07   3.8488840e-09   0.0000000e+00   0.0000000e+00   0.0000000e+00   0.0000000e+00   0.0000000e+00   0.0000000e+00   0.0000000e+00   0.0000000e+00   0.0000000e+00   0.0000000e+00   1.5075892e-01   0.0000000e+00   1.2824933e-01   1.5652250e-01   0.0000000e+00   8.4297305e-07   1.1164540e-08   0.0000000e+00   1.9833219e-07   0.0000000e+00   0.0000000e+00   6.8569290e-08   4.2087922e-08   1.4344079e-01   0.0000000e+00   0.0000000e+00   0.0000000e+00   1.4480409e-01   1.6997706e-01   0.0000000e+00   0.0000000e+00   0.0000000e+00   2.4896281e-08   1.4710011e-01   0.0000000e+00   2.3779262e-07   2.1538549e-08   1.3433423e-01   0.0000000e+00   0.0000000e+00   0.0000000e+00   1.3833689e-07   2.6095680e-07   0.0000000e+00   1.5395015e-01   0.0000000e+00   0.0000000e+00   0.0000000e+00   2.0686177e-02   1.2858419e-01   1.5089649e-01   0.0000000e+00   0.0000000e+00   0.0000000e+00   1.4003342e-01   0.0000000e+00   2.2511614e-08   4.9469860e-09   1.2754399e-01   0.0000000e+00   0.0000000e+00   0.0000000e+00   0.0000000e+00   1.2852285e-01   1.4573201e-01   0.0000000e+00   0.0000000e+00   0.0000000e+00   0.0000000e+00   0.0000000e+00   3.5101454e-08   1.5093303e-01   0.0000000e+00   0.0000000e+00   0.0000000e+00   1.2572085e-05   8.0158046e-05   4.3003183e-02   1.1752768e-01   0.0000000e+00   0.0000000e+00   0.0000000e+00   0.0000000e+00   1.2009943e-01   0.0000000e+00   0.0000000e+00   8.7117872e-08   4.2631102e-09   0.0000000e+00   0.0000000e+00   0.0000000e+00   0.0000000e+00   0.0000000e+00   0.0000000e+00   0.0000000e+00   1.2833790e-01   0.0000000e+00   0.0000000e+00   1.5102507e-01   0.0000000e+00   0.0000000e+00   1.7208571e-01   3.9863706e-05   1.7841298e-01   0.0000000e+00   0.0000000e+00   0.0000000e+00   0.0000000e+00   1.4587612e-08   9.3091957e-08   0.0000000e+00   4.9613102e-09   3.2523584e-08   0.0000000e+00   0.0000000e+00   0.0000000e+00   0.0000000e+00   0.0000000e+00   1.7450939e-01   0.0000000e+00   2.3352413e-02   1.5633426e-01   0.0000000e+00   0.0000000e+00   1.5339515e-01   9.9691749e-08   3.3990385e-08   0.0000000e+00   8.0517471e-07   0.0000000e+00   1.3537821e-07   0.0000000e+00   2.1067276e-07   4.7500096e-07   1.5907358e-08   1.7392990e-01   0.0000000e+00   1.7454560e-01   0.0000000e+00   0.0000000e+00   0.0000000e+00   1.7171087e-01   1.7180173e-01   1.3461979e-01   0.0000000e+00   0.0000000e+00   1.4063341e-01   0.0000000e+00   1.7358932e-01   1.5144002e-01   1.7506266e-01   0.0000000e+00   1.3360382e-01   0.0000000e+00   0.0000000e+00   0.0000000e+00   0.0000000e+00   1.4509005e-01   0.0000000e+00   0.0000000e+00   0.0000000e+00   0.0000000e+00   0.0000000e+00   0.0000000e+00   2.2220073e-07   0.0000000e+00   0.0000000e+00   0.0000000e+00   0.0000000e+00   0.0000000e+00   0.0000000e+00   0.0000000e+00   1.0893514e-06   0.0000000e+00   0.0000000e+00   1.3126087e-01   1.4914081e-07   0.0000000e+00   0.0000000e+00   1.7530771e-02   0.0000000e+00   1.5083531e-01   2.9052465e-02   0.0000000e+00   0.0000000e+00   0.0000000e+00   0.0000000e+00   0.0000000e+00   7.7921702e-06   0.0000000e+00   3.6465368e-07   0.0000000e+00   0.0000000e+00   0.0000000e+00   0.0000000e+00   0.0000000e+00   0.0000000e+00   7.2202974e-05   6.5680301e-05   2.7959478e-02   1.4984022e-01   1.3454370e-01   1.3864073e-01   0.0000000e+00   0.0000000e+00   0.0000000e+00   4.5444219e-07   0.0000000e+00   7.1576372e-08   0.0000000e+00   0.0000000e+00   0.0000000e+00   4.6505308e-04   0.0000000e+00   0.0000000e+00   2.2838106e-05   0.0000000e+00   0.0000000e+00   0.0000000e+00   0.0000000e+00   1.7239738e-01   9.9953113e-05   6.6287248e-05   1.7719492e-01   0.0000000e+00   1.7378450e-01   0.0000000e+00   0.0000000e+00   1.8630431e-08   1.1412524e-04   0.0000000e+00   5.1578351e-04   0.0000000e+00   0.0000000e+00   0.0000000e+00   0.0000000e+00   0.0000000e+00   1.6853265e-01   0.0000000e+00   0.0000000e+00   0.0000000e+00   0.0000000e+00   1.6631628e-06   0.0000000e+00   0.0000000e+00
   0.0000000e+00   0.0000000e+00   0.0000000e+00   0.0000000e+00   3.0794482e-05   5.7002125e-07   5.8111135e-05   5.3393745e-08   1.0272785e-04   4.1648673e-05   0.0000000e+00   6.3834160e-07   0.0000000e+00   4.0210324e-08   9.8512892e-05   9.8233879e-05   9.8625792e-07   5.1414559e-06   0.0000000e+00   1.3307954e-04   4.2510457e-05   1.2648296e-11   0.0000000e+00   1.4207614e-06   1.2190764e-04   3.6260298e-05   1.2306351e-07   1.6489423e-07   1.3209905e-04   2.1770596e-10   9.4327789e-05   4.2916500e-08   5.1807104e-05   4.3335447e-12   8.8190986e-05   0.0000000e+00   0.0000000e+00   9.9307716e-05   4.3009480e-08   0.0000000e+00   4.6911421e-08   7.0834973e-05   1.2478536e-06   1.8492931e-06   0.0000000e+00   8.3471822e-03   4.1618079e-05   6.2325649e-05   6.1214617e-09   8.9083077e-08   0.0000000e+00   0.0000000e+00   9.6773751e-05   7.5779286e-07   1.7465934e-06   5.6839515e-05   9.1935284e-08   2.1222345e-09   4.3833728e-05   8.2232523e-05   1.3043600e-04   9.3007450e-09   9.6328231e-05   1.3899445e-04   1.1527210e-04   0.0000000e+00   2.9782569e-09   2.7352262e-08   4.7836687e-08   1.0358515e-04   1.7546151e-01   1.3705399e-06   9.1442419e-03   6.4247523e-06   0.0000000e+00   6.0884122e-08   8.9845128e-07   5.7597849e-05   0.0000000e+00   0.0000000e+00   6.8957730e-06   4.0606165e-05   2.3436105e-08   5.9768496e-09   1.1237879e-07   4.4853744e-08   7.6212615e-11   0.0000000e+00   1.1401600e-04   0.0000000e+00   8.6594852e-05   1.3387435e-04   9.3389727e-08   3.3348219e-10   3.7224739e-12   4.0476633e-08   1.7237911e-04   4.2866307e-10   1.4837292e-09   6.3892073e-09   1.4743016e-11   1.2630838e-04   0.0000000e+00   3.0969358e-07   1.0110142e-06   1.7394382e-04   8.8668549e-05   2.7256476e-05   1.9457335e-03   0.0000000e+00   7.8282648e-12   1.1539028e-04   1.3950448e-09   1.7060865e-10   7.1456188e-12   9.1338050e-05   0.0000000e+00   0.0000000e+00   8.7227298e-03   7.5703274e-11   1.5213063e-10   0.0000000e+00   1.0028399e-04   4.9951861e-07   0.0000000e+00   3.1754678e-10   9.7101639e-05   8.7802845e-05   1.1347525e-04   1.1255728e-06   0.0000000e+00   7.6826005e-08   1.0574677e-04   3.6443136e-05   9.2123489e-09   5.6841519e-05   8.5002666e-05   7.2259249e-09   0.0000000e+00   0.0000000e+00   2.1939906e-09   1.0075076e-04   1.1429683e-04   1.1087765e-09   0.0000000e+00   0.0000000e+00   1.5031414e-08   5.7371574e-05   4.2756030e-05   9.7621897e-05   6.1535665e-07   0.0000000e+00   0.0000000e+00   1.1420250e-02   3.7315463e-07   1.5597333e-04   7.2694965e-05   5.4361249e-07   5.8938682e-10   0.0000000e+00   0.0000000e+00   8.3121312e-05   7.6387412e-10   0.0000000e+00   1.2552890e-07   5.7575273e-05   1.0551150e-02   1.2556128e-07   0.0000000e+00   0.0000000e+00   1.5388689e-03   0.0000000e+00   0.0000000e+00   8.8359991e-05   0.0000000e+00   5.7247318e-05   1.1421158e-04   0.0000000e+00   3.1306726e-09   1.3558095e-04   2.1729726e-08   1.2597275e-04   0.0000000e+00   0.0000000e+00   4.5902406e-08   0.0000000e+00   4.7947578e-12   3.3642285e-11   3.9130329e-05   3.5595455e-05   7.1648579e-05   4.9569072e-10   0.0000000e+00   2.3866130e-09   0.0000000e+00   3.9775960e-08   1.4035898e-04   8.3000622e-09   8.5633749e-05   1.0528644e-04   3.4422841e-09   3.7878385e-03   1.0426350e-04   3.9804939e-11   1.2473583e-11   1.7978998e-10   1.7753556e-03   0.0000000e+00   3.8560717e-08   0.0000000e+00   3.7995296e-07   2.5821784e-10   5.9789275e-12   1.5545786e-04   3.5530829e-10   1.3529987e-04   7.9103014e-09   0.0000000e+00   4.1320186e-05   1.3552772e-04   1.3847590e-04   9.1607828e-05   6.3400531e-05   7.7840799e-08   8.9414527e-05   5.0046792e-10   1.4021453e-04   1.2237281e-04   1.4051493e-04   3.5041440e-05   9.2813787e-05   4.0841911e-07   7.4604279e-09   0.0000000e+00   0.0000000e+00   1.3123523e-04   0.0000000e+00   3.8161697e-05   0.0000000e+00   3.0840953e-07   3.3940386e-03   0.0000000e+00   1.0434693e-07   3.8428903e-08   0.0000000e+00   4.1475178e-08   3.0682860e-07   2.6266843e-07   0.0000000e+00   0.0000000e+00   1.2844456e-06   0.0000000e+00   6.9394619e-09   9.0437263e-05   8.3745840e-11   7.3776937e-08   0.0000000e+00   1.0970935e-04   0.0000000e+00   1.1226611e-04   8.4724165e-05   0.0000000e+00   2.5232110e-04   1.6919453e-07   0.0000000e+00   1.5522970e-08   1.0068451e-02   4.7275196e-08   5.3068925e-08   0.0000000e+00   4.7067738e-03   2.6084264e-05   0.0000000e+00   1.0875358e-06   7.0456928e-05   3.8346319e-08   3.2611905e-08   9.3656365e-05   7.8703572e-05   1.1214051e-04   9.5194969e-05   0.0000000e+00   0.0000000e+00   8.4615376e-08   1.9819019e-10   0.0000000e+00   3.3786122e-05   2.4071497e-05   7.0086807e-05   1.6387158e-05   2.1480311e-07   8.4507680e-08   2.2801289e-04   1.8561162e-08   6.9464396e-10   4.7963792e-08   5.7003711e-05   0.0000000e+00   1.4049315e-04   4.7811263e-08   3.1963779e-08   1.2529879e-04   4.9673779e-10   1.3920597e-04   0.0000000e+00   0.0000000e+00   6.4804175e-12   4.7521350e-08   1.2227828e-02   5.7566662e-07   5.0089420e-10   1.1052983e-07   6.7782148e-10   0.0000000e+00   0.0000000e+00   1.1575030e-04   4.8768701e-08   5.9477527e-09   3.4904360e-08   0.0000000e+00   1.3785943e-09   0.0000000e+00   6.3915174e-05
   0.0000000e+00   0.0000000e+00   0.0000000e+00   0.0000000e+00   0.0000000e+00   4.4052418e-05   1.2758674e-09   0.0000000e+00   2.4023470e-03   1.1040964e-08   0.0000000e+00   0.0000000e+00   0.0000000e+00   0.0000000e+00   2.0553015e-03   2.0834142e-03   0.0000000e+00   0.0000000e+00   0.0000000e+00   2.6620160e-03   0.0000000e+00   2.2609689e-08   0.0000000e+00   7.2388237e-07   2.2983871e-03   2.3034077e-09   0.0000000e+00   0.0000000e+00   2.5693015e-03   0.0000000e+00   0.0000000e+00   0.0000000e+00   0.0000000e+00   1.5532851e-08   2.2568314e-03   0.0000000e+00   0.0000000e+00   0.0000000e+00   0.0000000e+00   0.0000000e+00   0.0000000e+00   0.0000000e+00   0.0000000e+00   0.0000000e+00   0.0000000e+00   9.2262375e-05   0.0000000e+00   0.0000000e+00   0.0000000e+00   8.7025197e-07   0.0000000e+00   0.0000000e+00   0.0000000e+00   4.4886063e-07   0.0000000e+00   1.2163958e-09   0.0000000e+00   0.0000000e+00   2.1180697e-09   4.3477337e-04   0.0000000e+00   6.6647881e-07   3.7222089e-04   2.6975550e-03   4.0361274e-03   0.0000000e+00   0.0000000e+00   0.0000000e+00   0.0000000e+00   2.2133951e-03   9.7545555e-07   2.9038520e-01   0.0000000e+00   0.0000000e+00   0.0000000e+00   0.0000000e+00   6.4657921e-08   8.7105700e-10   0.0000000e+00   0.0000000e+00   0.0000000e+00   0.0000000e+00   0.0000000e+00   0.0000000e+00   0.0000000e+00   0.0000000e+00   0.0000000e+00   0.0000000e+00   4.0994695e-03   0.0000000e+00   2.1824415e-03   2.2433974e-03   0.0000000e+00   3.3822837e-07   6.9941942e-09   0.0000000e+00   3.3399423e-09   0.0000000e+00   0.0000000e+00   1.4562259e-06   2.5573492e-08   2.5050600e-03   0.0000000e+00   0.0000000e+00   0.0000000e+00   2.4774417e-03   2.3445656e-03   0.0000000e+00   0.0000000e+00   0.0000000e+00   6.8684439e-09   2.8763389e-03   0.0000000e+00   3.0590724e-08   1.1660269e-08   2.2853400e-03   0.0000000e+00   0.0000000e+00   0.0000000e+00   2.0102763e-08   1.6811214e-08   0.0000000e+00   2.0532489e-03   0.0000000e+00   0.0000000e+00   0.0000000e+00   3.2034328e-04   2.1890354e-03   4.0123289e-03   0.0000000e+00   0.0000000e+00   0.0000000e+00   2.3227767e-03   0.0000000e+00   4.7827304e-07   1.1345755e-09   2.1697681e-03   0.0000000e+00   0.0000000e+00   0.0000000e+00   0.0000000e+00   2.3559608e-03   2.5693501e-03   0.0000000e+00   0.0000000e+00   0.0000000e+00   0.0000000e+00   0.0000000e+00   5.1092634e-08   2.0616517e-03   0.0000000e+00   0.0000000e+00   0.0000000e+00   2.3868574e-07   3.7851675e-05   5.2509954e-04   2.2923013e-03   0.0000000e+00   0.0000000e+00   0.0000000e+00   0.0000000e+00   3.9969372e-02   0.0000000e+00   0.0000000e+00   2.0643578e-07   9.6480227e-10   0.0000000e+00   0.0000000e+00   0.0000000e+00   0.0000000e+00   0.0000000e+00   0.0000000e+00   0.0000000e+00   2.2848934e-03   0.0000000e+00   0.0000000e+00   3.9217672e-03   0.0000000e+00   0.0000000e+00   2.7038635e-03   2.4202389e-06   2.7767004e-03   0.0000000e+00   0.0000000e+00   0.0000000e+00   0.0000000e+00   7.9565000e-09   8.7125200e-08   0.0000000e+00   1.6003576e-09   1.7104797e-09   0.0000000e+00   0.0000000e+00   0.0000000e+00   0.0000000e+00   0.0000000e+00   2.6425094e-03   0.0000000e+00   3.7003099e-04   4.0828098e-03   0.0000000e+00   0.0000000e+00   2.6681743e-03   1.1025361e-07   2.3437713e-08   0.0000000e+00   2.7188326e-05   0.0000000e+00   9.6992485e-07   0.0000000e+00   4.5949732e-07   2.0909700e-08   7.2106162e-09   2.6253552e-03   0.0000000e+00   2.6645606e-03   0.0000000e+00   0.0000000e+00   0.0000000e+00   2.7596315e-03   2.6273372e-03   2.3777424e-03   0.0000000e+00   0.0000000e+00   2.3672110e-03   0.0000000e+00   2.6189617e-03   4.0448689e-03   2.6506367e-03   0.0000000e+00   2.3739614e-03   0.0000000e+00   0.0000000e+00   0.0000000e+00   0.0000000e+00   2.8239216e-03   0.0000000e+00   0.0000000e+00   0.0000000e+00   0.0000000e+00   0.0000000e+00   0.0000000e+00   8.5862593e-08   0.0000000e+00   0.0000000e+00   0.0000000e+00   0.0000000e+00   0.0000000e+00   0.0000000e+00   0.0000000e+00   3.6333461e-07   0.0000000e+00   0.0000000e+00   2.2822358e-03   1.7960563e-08   0.0000000e+00   0.0000000e+00   2.5633326e-04   0.0000000e+00   4.0631130e-03   4.3562731e-04   0.0000000e+00   0.0000000e+00   0.0000000e+00   0.0000000e+00   0.0000000e+00   4.8239619e-05   0.0000000e+00   7.3328787e-07   0.0000000e+00   0.0000000e+00   0.0000000e+00   0.0000000e+00   0.0000000e+00   0.0000000e+00   1.4362334e-06   3.4732462e-05   3.7255372e-04   2.1794938e-03   2.2361294e-03   2.4300259e-03   0.0000000e+00   0.0000000e+00   0.0000000e+00   2.2991160e-08   0.0000000e+00   1.0510951e-08   0.0000000e+00   0.0000000e+00   0.0000000e+00   3.6856088e-03   0.0000000e+00   0.0000000e+00   0.0000000e+00   0.0000000e+00   0.0000000e+00   0.0000000e+00   0.0000000e+00   2.7123181e-03   1.5794614e-06   3.9078757e-05   2.8194567e-03   0.0000000e+00   2.6286090e-03   0.0000000e+00   0.0000000e+00   1.3465938e-07   4.0338682e-04   0.0000000e+00   2.8102199e-04   0.0000000e+00   0.0000000e+00   0.0000000e+00   0.0000000e+00   0.0000000e+00   2.2134016e-03   0.0000000e+00   0.0000000e+00   0.0000000e+00   0.0000000e+00   1.1402169e-07   0.0000000e+00   0.0000000e+00
   0.0000000e+00   0.0000000e+00   0.0000000e+00   0.0000000e+00   4.6468894e-04   1.2789235e-07   1.6429313e-05   4.6790718e-07   2.0817700e-06   3.9418689e-05   0.0000000e+00   6.3826300e-07   0.0000000e+00   1.2814084e-09   1.5212597e-06   1.5293489e-06   9.3615098e-07   2.2993849e-05   0.0000000e+00   1.6321388e-06   3.2204045e-05   0.0000000e+00   0.0000000e+00   1.8323035e-06   2.5566552e-06   5.4684884e-05   1.8526776e-06   4.7629548e-07   3.1476394e-06   1.8554667e-10   8.2372842e-05   0.0000000e+00   6.4264114e-05   0.0000000e+00   1.1236662e-06   0.0000000e+00   0.0000000e+00   2.7752369e-05   2.0132531e-09   0.0000000e+00   5.0598561e-08   2.5174008e-05   2.8875917e-08   1.5039162e-06   0.0000000e+00   1.3609914e-01   3.3846102e-05   1.0444196e-04   2.5973841e-09   7.9353098e-07   0.0000000e+00   0.0000000e+00   1.3235256e-05   8.3881200e-08   1.5832173e-06   1.4951010e-05   1.1338199e-07   4.9089850e-08   2.6718795e-05   6.4914577e-06   5.1765721e-05   1.9451829e-07   9.0581113e-06   1.9203993e-06   2.7817256e-06   0.0000000e+00   1.0127879e-07   8.1000000e-07   6.1753503e-08   2.1045339e-06   9.2331468e-03   8.6939120e-06   1.9032004e-01   9.5590063e-05   0.0000000e+00   2.3090005e-05   1.0376001e-07   1.6305067e-05   0.0000000e+00   0.0000000e+00   1.7046937e-04   3.7290254e-05   1.2194905e-08   1.2645731e-09   1.8505893e-06   6.3006409e-09   1.5608073e-09   0.0000000e+00   2.6694430e-06   0.0000000e+00   1.0835959e-06   3.5280852e-06   5.5090543e-08   0.0000000e+00   0.0000000e+00   4.5654508e-09   1.0212798e-04   1.3772909e-09   5.4873718e-07   6.1762946e-07   0.0000000e+00   2.9904634e-06   0.0000000e+00   3.2588975e-07   5.0005878e-07   6.2732425e-06   1.3513695e-06   4.9313555e-04   5.2175544e-02   0.0000000e+00   0.0000000e+00   2.1101810e-06   7.6135559e-09   0.0000000e+00   0.0000000e+00   1.2564443e-06   0.0000000e+00   0.0000000e+00   1.7345648e-01   0.0000000e+00   0.0000000e+00   0.0000000e+00   1.5914396e-06   4.1807344e-06   0.0000000e+00   1.1418614e-09   1.2814439e-05   1.1960225e-06   2.7325742e-06   2.7599944e-08   0.0000000e+00   2.1808528e-08   2.1356678e-06   1.1030019e-03   1.3269458e-06   1.4951540e-05   1.0723184e-06   7.6888536e-07   0.0000000e+00   0.0000000e+00   2.9615432e-07   1.8624234e-06   2.3945482e-06   1.2532456e-09   0.0000000e+00   0.0000000e+00   2.3167432e-08   1.6469695e-05   2.3255078e-04   1.5198810e-06   2.8814018e-07   0.0000000e+00   0.0000000e+00   6.6911197e-03   6.7565735e-09   8.7204805e-06   1.5145879e-06   2.6594007e-06   1.5276469e-09   0.0000000e+00   0.0000000e+00   8.2617996e-06   5.5456602e-08   0.0000000e+00   7.5037057e-06   1.6298673e-05   1.6285286e-01   5.5014161e-08   0.0000000e+00   0.0000000e+00   3.7783734e-02   0.0000000e+00   0.0000000e+00   1.2153929e-06   0.0000000e+00   1.6393720e-05   2.6395629e-06   0.0000000e+00   7.9915487e-08   1.7454468e-06   3.8163638e-09   1.5080611e-06   0.0000000e+00   0.0000000e+00   1.0096578e-07   0.0000000e+00   0.0000000e+00   0.0000000e+00   2.2729644e-05   5.2862520e-05   2.2973888e-05   5.7894469e-09   0.0000000e+00   8.6656201e-07   0.0000000e+00   4.7832534e-08   1.7910655e-06   1.1753874e-07   1.0323389e-05   2.1645277e-06   7.9430804e-08   3.3908788e-02   1.4653785e-06   0.0000000e+00   0.0000000e+00   1.4400612e-09   4.6025854e-02   0.0000000e+00   9.4428440e-07   0.0000000e+00   1.8782375e-06   0.0000000e+00   0.0000000e+00   2.3598324e-06   3.1000723e-10   1.6008475e-06   2.4532941e-07   0.0000000e+00   3.0254541e-05   1.8045479e-06   1.8219322e-06   1.2037833e-06   5.7969090e-05   7.0883953e-07   1.4000153e-06   8.9870348e-09   1.8128330e-06   3.4164448e-06   1.7920888e-06   2.0460340e-05   1.3007631e-06   1.0695315e-06   1.2403129e-06   0.0000000e+00   0.0000000e+00   2.9046955e-06   0.0000000e+00   1.9673977e-05   0.0000000e+00   1.4317420e-07   3.0541404e-02   0.0000000e+00   1.0025785e-06   2.4163257e-06   0.0000000e+00   0.0000000e+00   1.0733934e-07   3.9124135e-07   0.0000000e+00   0.0000000e+00   2.5023746e-06   0.0000000e+00   9.2157783e-07   1.1870453e-06   0.0000000e+00   3.8608530e-08   0.0000000e+00   1.4990103e-05   0.0000000e+00   2.7638023e-06   7.7915118e-06   0.0000000e+00   4.4155221e-05   1.1343547e-07   0.0000000e+00   1.9379337e-08   1.7207432e-01   7.8979445e-07   9.6244729e-07   0.0000000e+00   6.5971508e-02   4.8512753e-05   0.0000000e+00   3.0871780e-07   3.5039941e-03   0.0000000e+00   1.2581872e-07   6.9792236e-06   1.1395834e-06   1.5990472e-06   1.6761310e-06   0.0000000e+00   0.0000000e+00   1.0453169e-07   0.0000000e+00   0.0000000e+00   1.7431286e-05   4.3997640e-06   1.6555678e-05   6.9030992e-06   2.3772138e-07   6.1619562e-08   6.2532914e-06   9.4345565e-11   5.3118268e-09   6.9706035e-08   1.5465494e-05   0.0000000e+00   1.9596633e-06   0.0000000e+00   1.0443839e-07   1.5446079e-06   1.5554214e-09   1.7554727e-06   0.0000000e+00   0.0000000e+00   0.0000000e+00   4.8179304e-07   1.6768297e-03   1.1532125e-08   8.9946896e-09   1.9196214e-06   2.8804045e-09   0.0000000e+00   0.0000000e+00   2.3868560e-06   1.4555482e-06   7.7585971e-09   1.3990627e-06   0.0000000e+00   0.0000000e+00   0.0000000e+00   1.5433954e-04
   0.0000000e+00   3.2216694e-08   2.3323362e-07   0.0000000e+00   1.0442878e-05   1.7373039e-09   1.2764068e-09   3.7118767e-03   2.2935407e-09   2.9561365e-09   1.0314777e-06   3.1995410e-04   9.0146489e-08   4.4473010e-11   7.5797340e-10   8.0140218e-10   3.4413130e-04   9.6243877e-04   0.0000000e+00   6.5028140e-10   6.4373392e-09   1.5042424e-07   0.0000000e+00   2.7549582e-03   2.6343275e-09   7.4857387e-10   1.9555586e-11   2.8946641e-04   3.5334171e-09   0.0000000e+00   0.0000000e+00   0.0000000e+00   1.1400612e-09   1.8595273e-07   3.4196664e-10   0.0000000e+00   0.0000000e+00   0.0000000e+00   1.0125506e-09   0.0000000e+00   3.2085199e-04   4.9384487e-03   1.0385751e-09   1.4250623e-03   1.5270371e-07   6.9407979e-05   2.1417688e-08   0.0000000e+00   0.0000000e+00   4.7682867e-13   0.0000000e+00   0.0000000e+00   4.4298730e-03   5.4242386e-09   0.0000000e+00   7.9058820e-10   2.3419016e-03   0.0000000e+00   5.9333975e-09   2.8045809e-09   2.6098205e-09   7.6643992e-04   4.2054268e-09   5.1538640e-10   7.5956165e-10   2.8101923e-05   1.2337341e-06   4.2229742e-12   0.0000000e+00   1.5053175e-09   3.9135715e-06   1.1438710e-10   6.0623976e-05   1.9427970e-01   0.0000000e+00   0.0000000e+00   1.4522326e-04   8.3870995e-10   0.0000000e+00   0.0000000e+00   7.6857780e-07   4.1946617e-09   6.3209882e-07   2.5340099e-07   1.5466006e-03   2.3171187e-11   5.2737407e-07   0.0000000e+00   8.0315028e-10   0.0000000e+00   3.7640391e-10   3.0810230e-09   0.0000000e+00   0.0000000e+00   7.4689359e-07   0.0000000e+00   2.2308773e-09   0.0000000e+00   0.0000000e+00   7.0217310e-11   1.6209877e-07   8.0884684e-09   0.0000000e+00   0.0000000e+00   0.0000000e+00   3.2933314e-09   1.8679494e-09   0.0000000e+00   1.0333577e-05   0.0000000e+00   0.0000000e+00   7.4942650e-10   0.0000000e+00   2.3182936e-07   7.0071575e-08   8.1033676e-10   0.0000000e+00   0.0000000e+00   7.9988242e-06   1.4054527e-07   1.1344804e-07   0.0000000e+00   8.2188503e-10   5.4986338e-04   0.0000000e+00   0.0000000e+00   1.3200838e-09   4.3081164e-10   8.4254910e-10   2.5354464e-11   5.9935465e-08   0.0000000e+00   1.9228256e-09   3.5910119e-11   2.6181240e-13   7.3740962e-10   6.3542898e-10   0.0000000e+00   1.0550396e-07   0.0000000e+00   0.0000000e+00   9.1632772e-10   2.5027112e-09   1.5191579e-07   0.0000000e+00   0.0000000e+00   0.0000000e+00   3.2044396e-09   5.9162333e-09   7.5781544e-10   1.9343152e-11   0.0000000e+00   0.0000000e+00   3.5816274e-09   1.9708145e-09   9.4372250e-10   3.2408039e-09   1.9044063e-03   0.0000000e+00   0.0000000e+00   0.0000000e+00   1.1657243e-09   0.0000000e+00   0.0000000e+00   1.4917975e-03   9.1146190e-10   2.7448148e-06   0.0000000e+00   1.6244797e-07   0.0000000e+00   5.1367715e-07   0.0000000e+00   9.9446004e-08   8.2429504e-10   2.2422153e-07   1.6857942e-09   8.0742727e-10   0.0000000e+00   0.0000000e+00   4.6142279e-10   0.0000000e+00   3.4223341e-10   0.0000000e+00   0.0000000e+00   3.6230115e-04   4.1769385e-08   7.3946815e-08   0.0000000e+00   3.4165452e-08   6.8675337e-10   1.3915580e-09   0.0000000e+00   0.0000000e+00   0.0000000e+00   0.0000000e+00   2.6483994e-04   4.5568181e-10   6.0495392e-04   1.2326470e-09   5.9579680e-10   0.0000000e+00   6.9337983e-05   4.1337611e-10   9.0845293e-08   1.5011766e-07   0.0000000e+00   2.4236176e-04   8.9126915e-08   9.3037579e-13   0.0000000e+00   2.6536310e-03   1.1765880e-07   4.4114880e-07   6.7643048e-10   0.0000000e+00   3.9098270e-10   1.3320893e-04   1.4158784e-07   1.0383776e-08   4.8278195e-10   4.9555964e-10   3.7720602e-10   5.2276981e-03   8.2513911e-13   1.3917796e-09   0.0000000e+00   4.8039681e-10   1.6999637e-09   4.9967131e-10   0.0000000e+00   4.4750318e-10   7.1866499e-04   0.0000000e+00   1.0464716e-07   0.0000000e+00   1.0693324e-09   0.0000000e+00   1.2691134e-02   0.0000000e+00   0.0000000e+00   5.9814265e-05   0.0000000e+00   1.7893838e-03   5.3921125e-14   1.7692618e-07   0.0000000e+00   0.0000000e+00   6.0891571e-04   0.0000000e+00   0.0000000e+00   3.7467250e-03   0.0000000e+00   2.1698886e-10   4.0279191e-10   2.2797019e-07   0.0000000e+00   0.0000000e+00   1.0722444e-09   0.0000000e+00   1.5545572e-09   1.5114701e-09   0.0000000e+00   5.7528888e-03   0.0000000e+00   6.3869209e-08   0.0000000e+00   2.5321128e-05   0.0000000e+00   1.2320535e-13   0.0000000e+00   1.1581839e-06   1.4418547e-04   0.0000000e+00   0.0000000e+00   4.7091716e-10   5.7646192e-07   1.9117145e-08   5.4119518e-09   5.0199938e-10   1.5405740e-09   2.4892571e-09   0.0000000e+00   0.0000000e+00   3.6287394e-04   1.3983161e-07   0.0000000e+00   1.2061280e-07   7.5357486e-05   4.0754981e-03   4.9691262e-11   9.0749665e-12   0.0000000e+00   5.1897440e-09   1.1479588e-09   0.0000000e+00   3.3379406e-04   0.0000000e+00   0.0000000e+00   5.2355673e-10   9.5933693e-08   2.6420695e-09   3.5829020e-10   0.0000000e+00   4.5535133e-10   0.0000000e+00   4.1173154e-08   9.7356994e-08   5.4913366e-09   4.9512300e-05   6.2565602e-08   0.0000000e+00   5.8611879e-04   0.0000000e+00   0.0000000e+00   0.0000000e+00   5.6282068e-09   4.5560370e-14   0.0000000e+00   4.8700284e-14   0.0000000e+00   5.0129473e-06   0.0000000e+00   1.5397687e-04
   0.0000000e+00   0.0000000e+00   0.0000000e+00   0.0000000e+00   0.0000000e+00   9.9899641e-10   2.3539925e-10   0.0000000e+00   8.6774676e-08   6.3812640e-10   0.0000000e+00   0.0000000e+00   0.0000000e+00   0.0000000e+00   4.2434587e-08   4.4202925e-08   0.0000000e+00   0.0000000e+00   0.0000000e+00   7.5641712e-08   0.0000000e+00   0.0000000e+00   0.0000000e+00   0.0000000e+00   5.0927050e-08   1.9323515e-10   1.0999935e-09   0.0000000e+00   5.1240561e-08   0.0000000e+00   0.0000000e+00   0.0000000e+00   0.0000000e+00   0.0000000e+00   7.3326213e-08   0.0000000e+00   3.6684604e-05   0.0000000e+00   0.0000000e+00   0.0000000e+00   0.0000000e+00   0.0000000e+00   0.0000000e+00   0.0000000e+00   0.0000000e+00   0.0000000e+00   0.0000000e+00   0.0000000e+00   0.0000000e+00   1.9198722e-09   6.6253309e-05   0.0000000e+00   0.0000000e+00   0.0000000e+00   0.0000000e+00   2.2925434e-10   0.0000000e+00   0.0000000e+00   3.6218768e-10   0.0000000e+00   0.0000000e+00   0.0000000e+00   0.0000000e+00   7.8389020e-08   5.9222706e-08   0.0000000e+00   0.0000000e+00   5.9988228e-09   0.0000000e+00   4.8851881e-08   0.0000000e+00   7.4642874e-10   0.0000000e+00   0.0000000e+00   5.3104537e-01   0.0000000e+00   0.0000000e+00   1.6225498e-10   0.0000000e+00   0.0000000e+00   0.0000000e+00   0.0000000e+00   0.0000000e+00   0.0000000e+00   0.0000000e+00   0.0000000e+00   0.0000000e+00   1.7877739e-05   6.0025342e-08   0.0000000e+00   7.1484560e-08   4.9390503e-08   0.0000000e+00   0.0000000e+00   0.0000000e+00   0.0000000e+00   2.1758891e-10   0.0000000e+00   0.0000000e+00   1.5070910e-09   0.0000000e+00   6.1037189e-08   0.0000000e+00   0.0000000e+00   0.0000000e+00   5.4804826e-08   5.5408500e-08   0.0000000e+00   0.0000000e+00   0.0000000e+00   0.0000000e+00   6.4821383e-08   0.0000000e+00   0.0000000e+00   0.0000000e+00   8.2540015e-08   0.0000000e+00   0.0000000e+00   0.0000000e+00   0.0000000e+00   0.0000000e+00   0.0000000e+00   4.3106958e-08   0.0000000e+00   0.0000000e+00   0.0000000e+00   0.0000000e+00   7.7607518e-08   5.8573853e-08   0.0000000e+00   0.0000000e+00   0.0000000e+00   6.9837118e-08   0.0000000e+00   5.9872527e-10   2.1383365e-10   7.2454496e-08   1.0975833e-09   0.0000000e+00   0.0000000e+00   0.0000000e+00   4.6846554e-08   1.0710877e-07   0.0000000e+00   0.0000000e+00   0.0000000e+00   0.0000000e+00   0.0000000e+00   8.4890033e-10   4.3797468e-08   8.1705995e-09   0.0000000e+00   5.8151132e-05   3.0934473e-10   5.6887255e-08   0.0000000e+00   5.5871665e-08   0.0000000e+00   0.0000000e+00   0.0000000e+00   0.0000000e+00   4.7076077e-08   0.0000000e+00   6.2047614e-06   0.0000000e+00   1.7971725e-10   0.0000000e+00   0.0000000e+00   0.0000000e+00   0.0000000e+00   0.0000000e+00   0.0000000e+00   0.0000000e+00   7.2957220e-08   0.0000000e+00   0.0000000e+00   5.9980635e-08   8.9575520e-06   0.0000000e+00   7.5976971e-08   6.3329262e-06   9.3842410e-08   0.0000000e+00   0.0000000e+00   0.0000000e+00   0.0000000e+00   0.0000000e+00   0.0000000e+00   0.0000000e+00   1.5987620e-10   2.8143531e-10   0.0000000e+00   0.0000000e+00   0.0000000e+00   0.0000000e+00   0.0000000e+00   7.4640567e-08   0.0000000e+00   0.0000000e+00   6.7888066e-08   0.0000000e+00   0.0000000e+00   8.4665907e-08   0.0000000e+00   0.0000000e+00   0.0000000e+00   0.0000000e+00   0.0000000e+00   9.5813782e-10   0.0000000e+00   0.0000000e+00   0.0000000e+00   0.0000000e+00   7.0349625e-08   0.0000000e+00   7.6361400e-08   0.0000000e+00   0.0000000e+00   0.0000000e+00   7.6771584e-08   7.4349332e-08   7.6764725e-08   0.0000000e+00   3.4375849e-08   8.8334378e-08   0.0000000e+00   7.4671475e-08   5.9886343e-08   7.9714039e-08   0.0000000e+00   9.8682597e-08   0.0000000e+00   2.4158715e-09   0.0000000e+00   0.0000000e+00   5.7394291e-08   0.0000000e+00   0.0000000e+00   0.0000000e+00   0.0000000e+00   0.0000000e+00   0.0000000e+00   0.0000000e+00   3.6330338e-10   0.0000000e+00   0.0000000e+00   0.0000000e+00   0.0000000e+00   1.6584084e-05   0.0000000e+00   0.0000000e+00   0.0000000e+00   2.3435490e-09   7.0723186e-08   0.0000000e+00   0.0000000e+00   0.0000000e+00   0.0000000e+00   0.0000000e+00   5.9689740e-08   0.0000000e+00   0.0000000e+00   0.0000000e+00   0.0000000e+00   0.0000000e+00   0.0000000e+00   0.0000000e+00   3.4733250e-09   7.1951720e-10   0.0000000e+00   0.0000000e+00   0.0000000e+00   0.0000000e+00   0.0000000e+00   0.0000000e+00   0.0000000e+00   3.6802039e-10   0.0000000e+00   5.5128640e-08   6.0914987e-08   7.8402518e-08   0.0000000e+00   0.0000000e+00   0.0000000e+00   0.0000000e+00   0.0000000e+00   4.3007237e-12   0.0000000e+00   0.0000000e+00   1.6380145e-07   6.0095831e-10   0.0000000e+00   0.0000000e+00   3.8224572e-10   0.0000000e+00   0.0000000e+00   0.0000000e+00   0.0000000e+00   7.6411431e-08   0.0000000e+00   3.7908143e-10   9.7544138e-08   0.0000000e+00   7.5512452e-08   0.0000000e+00   0.0000000e+00   0.0000000e+00   4.4120155e-10   0.0000000e+00   1.1958773e-09   0.0000000e+00   0.0000000e+00   0.0000000e+00   0.0000000e+00   0.0000000e+00   4.7140021e-08   6.2905715e-10   0.0000000e+00   5.2400289e-10   0.0000000e+00   0.0000000e+00   3.4838106e-05   0.0000000e+00
   0.0000000e+00   0.0000000e+00   0.0000000e+00   0.0000000e+00   0.0000000e+00   0.0000000e+00   2.9435407e-05   0.0000000e+00   0.0000000e+00   5.6525793e-05   0.0000000e+00   0.0000000e+00   0.0000000e+00   0.0000000e+00   0.0000000e+00   0.0000000e+00   9.6813477e-09   0.0000000e+00   3.7228447e-04   0.0000000e+00   5.7523227e-05   0.0000000e+00   2.8783866e-08   0.0000000e+00   0.0000000e+00   2.9791138e-05   1.0032432e-08   0.0000000e+00   0.0000000e+00   0.0000000e+00   1.7909101e-05   0.0000000e+00   3.0005840e-05   0.0000000e+00   0.0000000e+00   0.0000000e+00   0.0000000e+00   3.4666636e-05   0.0000000e+00   5.0859058e-06   0.0000000e+00   0.0000000e+00   0.0000000e+00   0.0000000e+00   0.0000000e+00   1.1674771e-05   5.6657334e-05   3.1267426e-05   0.0000000e+00   1.8311820e-08   0.0000000e+00   0.0000000e+00   0.0000000e+00   0.0000000e+00   5.1681810e-06   2.9469887e-05   0.0000000e+00   0.0000000e+00   6.3963984e-05   4.2267332e-09   3.2653869e-05   0.0000000e+00   5.5532578e-09   0.0000000e+00   0.0000000e+00   0.0000000e+00   0.0000000e+00   2.0299885e-08   0.0000000e+00   0.0000000e+00   7.0700169e-08   0.0000000e+00   3.5553455e-05   0.0000000e+00   0.0000000e+00   4.6717211e-01   0.0000000e+00   2.8824771e-05   0.0000000e+00   0.0000000e+00   7.0776138e-06   3.3544300e-05   0.0000000e+00   0.0000000e+00   2.0135838e-08   0.0000000e+00   0.0000000e+00   0.0000000e+00   0.0000000e+00   3.9168403e-05   0.0000000e+00   0.0000000e+00   0.0000000e+00   0.0000000e+00   0.0000000e+00   0.0000000e+00   3.3782416e-05   2.0795999e-11   0.0000000e+00   8.1717546e-09   0.0000000e+00   0.0000000e+00   0.0000000e+00   0.0000000e+00   0.0000000e+00   0.0000000e+00   0.0000000e+00   1.6836472e-05   6.2174903e-06   5.1226304e-05   0.0000000e+00   0.0000000e+00   0.0000000e+00   0.0000000e+00   0.0000000e+00   0.0000000e+00   0.0000000e+00   5.6324755e-07   2.2533594e-05   0.0000000e+00   0.0000000e+00   0.0000000e+00   0.0000000e+00   0.0000000e+00   1.4875807e-06   0.0000000e+00   1.0833587e-08   0.0000000e+00   0.0000000e+00   0.0000000e+00   0.0000000e+00   2.5783744e-07   0.0000000e+00   1.0797782e-06   1.0471255e-08   2.9098923e-05   0.0000000e+00   8.0151897e-09   0.0000000e+00   0.0000000e+00   7.0060932e-09   0.0000000e+00   0.0000000e+00   4.3519549e-07   0.0000000e+00   0.0000000e+00   0.0000000e+00   3.0647806e-05   8.3193485e-05   0.0000000e+00   1.4822893e-08   0.0000000e+00   0.0000000e+00   1.2894023e-06   0.0000000e+00   3.9791301e-09   0.0000000e+00   0.0000000e+00   0.0000000e+00   8.3530835e-07   0.0000000e+00   0.0000000e+00   0.0000000e+00   0.0000000e+00   0.0000000e+00   2.8765589e-05   0.0000000e+00   1.9293063e-06   0.0000000e+00   5.5639843e-09   0.0000000e+00   0.0000000e+00   0.0000000e+00   0.0000000e+00   0.0000000e+00   2.8870058e-05   0.0000000e+00   0.0000000e+00   0.0000000e+00   0.0000000e+00   0.0000000e+00   0.0000000e+00   0.0000000e+00   0.0000000e+00   0.0000000e+00   0.0000000e+00   0.0000000e+00   0.0000000e+00   5.3623750e-05   3.0553515e-05   2.9318471e-05   0.0000000e+00   7.3073671e-09   0.0000000e+00   0.0000000e+00   0.0000000e+00   0.0000000e+00   0.0000000e+00   9.1082086e-09   0.0000000e+00   0.0000000e+00   1.8109172e-06   0.0000000e+00   0.0000000e+00   0.0000000e+00   0.0000000e+00   2.3955874e-06   0.0000000e+00   3.0241340e-08   3.4906130e-07   0.0000000e+00   0.0000000e+00   0.0000000e+00   0.0000000e+00   1.7171556e-10   0.0000000e+00   0.0000000e+00   0.0000000e+00   6.0682220e-05   0.0000000e+00   0.0000000e+00   0.0000000e+00   0.0000000e+00   8.5363651e-09   0.0000000e+00   0.0000000e+00   0.0000000e+00   0.0000000e+00   0.0000000e+00   7.0500412e-05   0.0000000e+00   0.0000000e+00   8.4422643e-09   0.0000000e+00   0.0000000e+00   0.0000000e+00   7.4022526e-08   0.0000000e+00   0.0000000e+00   0.0000000e+00   0.0000000e+00   0.0000000e+00   0.0000000e+00   1.1562073e-08   0.0000000e+00   0.0000000e+00   0.0000000e+00   0.0000000e+00   0.0000000e+00   9.0507398e-07   5.9675797e-09   0.0000000e+00   4.1472560e-08   0.0000000e+00   0.0000000e+00   0.0000000e+00   0.0000000e+00   6.0051496e-08   0.0000000e+00   0.0000000e+00   5.4483914e-09   2.5461830e-06   0.0000000e+00   1.2700679e-07   0.0000000e+00   0.0000000e+00   1.9724019e-05   9.6712170e-09   1.4166960e-08   0.0000000e+00   5.5417126e-06   4.8664279e-08   0.0000000e+00   9.0294840e-07   1.3008751e-06   0.0000000e+00   0.0000000e+00   4.2949531e-09   0.0000000e+00   0.0000000e+00   0.0000000e+00   2.2187314e-09   0.0000000e+00   0.0000000e+00   0.0000000e+00   0.0000000e+00   3.6211513e-05   0.0000000e+00   0.0000000e+00   7.6630759e-09   0.0000000e+00   1.7039036e-08   0.0000000e+00   0.0000000e+00   0.0000000e+00   0.0000000e+00   2.8974829e-05   0.0000000e+00   0.0000000e+00   0.0000000e+00   0.0000000e+00   0.0000000e+00   0.0000000e+00   0.0000000e+00   0.0000000e+00   0.0000000e+00   0.0000000e+00   0.0000000e+00   0.0000000e+00   0.0000000e+00   0.0000000e+00   0.0000000e+00   0.0000000e+00   0.0000000e+00   4.3558347e-08   0.0000000e+00   8.5803499e-09   2.2631564e-10   8.3320308e-09   0.0000000e+00   0.0000000e+00   0.0000000e+00   0.0000000e+00
   0.0000000e+00   1.1714291e-09   1.3956597e-10   0.0000000e+00   5.1976907e-08   5.8615879e-08   2.9042685e-08   7.4103316e-03   1.0360898e-07   8.5127440e-09   1.5786406e-10   3.7316762e-03   1.2079776e-10   0.0000000e+00   7.5043344e-08   7.5704485e-08   1.2046683e-03   4.7336630e-05   0.0000000e+00   4.3526407e-07   8.0990161e-08   4.5598048e-08   0.0000000e+00   1.0918417e-02   1.2216568e-07   8.8358285e-10   0.0000000e+00   1.6550317e-03   4.1399464e-07   0.0000000e+00   1.9463440e-10   0.0000000e+00   9.1448952e-10   4.0042637e-08   1.0524986e-07   0.0000000e+00   0.0000000e+00   4.5531964e-10   0.0000000e+00   0.0000000e+00   1.7853164e-03   2.8039558e-03   0.0000000e+00   1.3309694e-03   8.8270124e-10   4.3261283e-07   1.6791601e-08   3.6505309e-10   0.0000000e+00   7.7922264e-11   0.0000000e+00   0.0000000e+00   2.2401047e-03   3.5785316e-09   0.0000000e+00   7.1229217e-10   1.0666280e-02   0.0000000e+00   1.7589154e-08   1.6498075e-08   2.0826779e-09   6.5980402e-03   2.5724037e-08   4.5499811e-07   1.2718627e-07   9.6235360e-07   1.7651538e-05   0.0000000e+00   0.0000000e+00   1.7046947e-07   2.8146500e-07   2.7523227e-09   6.8439102e-08   1.7832893e-04   0.0000000e+00   0.0000000e+00   2.4651186e-01   8.8307638e-10   0.0000000e+00   0.0000000e+00   5.8495673e-07   2.5893158e-09   2.6730517e-06   5.0138654e-07   1.4687989e-03   0.0000000e+00   4.3152288e-10   0.0000000e+00   4.4484415e-07   0.0000000e+00   9.5826113e-08   9.4935770e-08   0.0000000e+00   5.4714898e-11   1.8470907e-08   0.0000000e+00   1.6824145e-09   0.0000000e+00   0.0000000e+00   6.3428581e-10   5.5380328e-08   1.7332389e-07   0.0000000e+00   0.0000000e+00   0.0000000e+00   1.0887172e-07   1.3282619e-07   1.7815048e-10   8.5754069e-07   0.0000000e+00   3.1520794e-11   1.2902479e-07   0.0000000e+00   4.6640321e-08   1.1415124e-08   1.1060165e-07   0.0000000e+00   0.0000000e+00   2.3755741e-08   3.6882077e-08   1.8534406e-07   0.0000000e+00   7.5481947e-08   1.3250067e-03   0.0000000e+00   0.0000000e+00   1.2142658e-08   1.2401364e-07   4.4269989e-07   0.0000000e+00   6.9061246e-09   0.0000000e+00   9.6002334e-08   1.4137001e-09   2.9019307e-11   6.7589377e-10   1.2042994e-07   0.0000000e+00   4.5187482e-09   0.0000000e+00   0.0000000e+00   9.4872436e-08   1.1548048e-07   9.8199996e-07   0.0000000e+00   0.0000000e+00   0.0000000e+00   1.5701813e-09   9.1419333e-09   7.3850237e-08   0.0000000e+00   0.0000000e+00   0.0000000e+00   1.1258015e-08   1.5339553e-07   1.0138941e-07   8.3838755e-08   1.0034828e-02   0.0000000e+00   0.0000000e+00   0.0000000e+00   1.0855421e-07   0.0000000e+00   0.0000000e+00   6.3388427e-03   8.1110565e-10   4.4004085e-09   0.0000000e+00   3.1252323e-08   0.0000000e+00   1.1854994e-09   0.0000000e+00   1.3608630e-10   1.0316826e-07   2.2901642e-10   9.6903827e-10   4.4195034e-07   0.0000000e+00   0.0000000e+00   4.7655474e-07   1.7519142e-08   4.3511750e-07   0.0000000e+00   0.0000000e+00   1.4511820e-03   1.5055817e-10   1.0643702e-08   3.6754915e-12   2.8716915e-08   1.3202911e-09   8.5965768e-10   0.0000000e+00   0.0000000e+00   0.0000000e+00   0.0000000e+00   1.1550912e-03   4.1919870e-07   1.6296105e-03   1.2388282e-08   4.3834472e-07   0.0000000e+00   7.2875094e-08   1.3801770e-07   1.1936419e-08   4.9666696e-08   0.0000000e+00   7.6721380e-07   1.1668233e-10   7.3608625e-11   0.0000000e+00   1.5888963e-02   3.1706971e-08   2.0941476e-08   4.3698860e-07   0.0000000e+00   4.2498614e-07   5.9271351e-04   1.6737657e-08   3.3625432e-08   4.6939090e-07   4.3307933e-07   1.1581826e-07   2.3461588e-03   0.0000000e+00   1.0909687e-07   0.0000000e+00   4.2973037e-07   1.4997432e-07   5.9537362e-07   5.3495288e-09   1.0775498e-07   2.4360677e-03   0.0000000e+00   1.5499691e-10   0.0000000e+00   1.1469535e-07   0.0000000e+00   1.2920500e-03   0.0000000e+00   0.0000000e+00   4.6148192e-08   0.0000000e+00   6.6013905e-03   0.0000000e+00   4.7984505e-08   0.0000000e+00   0.0000000e+00   3.5526640e-03   0.0000000e+00   0.0000000e+00   1.1571442e-02   0.0000000e+00   0.0000000e+00   1.0284860e-07   1.0276007e-07   0.0000000e+00   0.0000000e+00   9.8960096e-09   0.0000000e+00   1.3829030e-07   1.4566498e-08   0.0000000e+00   1.2173647e-03   0.0000000e+00   5.6330867e-11   0.0000000e+00   2.9909321e-08   0.0000000e+00   4.1887506e-11   0.0000000e+00   2.4093643e-09   5.9949813e-08   0.0000000e+00   0.0000000e+00   2.3275016e-10   1.0496603e-07   1.6847720e-07   1.6589794e-08   7.3741092e-08   1.1232249e-07   1.0642228e-07   0.0000000e+00   0.0000000e+00   2.8537837e-03   3.6712906e-08   0.0000000e+00   1.3585626e-05   4.9908637e-07   2.2850389e-03   0.0000000e+00   5.0950952e-08   0.0000000e+00   0.0000000e+00   2.5308722e-07   0.0000000e+00   1.4047234e-03   2.4788319e-10   0.0000000e+00   4.9060628e-07   7.9897667e-08   7.4878179e-08   4.5449390e-07   0.0000000e+00   4.3750482e-07   0.0000000e+00   9.0139960e-10   1.4933448e-08   1.0759486e-07   1.5878456e-06   1.7245937e-04   0.0000000e+00   1.0958125e-03   0.0000000e+00   0.0000000e+00   0.0000000e+00   2.3409262e-07   0.0000000e+00   0.0000000e+00   0.0000000e+00   0.0000000e+00   4.5409004e-05   0.0000000e+00   9.3812833e-07
[truncated: 1,271,575 more chars]
