# Supplementary material for: Searching Remote Homology with Spectral Clustering with Symmetry in Neighborhood Cluster Kernels
Source: PLoS One. 2013 Feb 15;8(2):e46468. doi: 10.1371/journal.pone.0046468 (PMC3574063; doi:10.1371/journal.pone.0046468)
Supplement: Table S7 — Combined + kernel matrix. (TXT) [file pone.0046468.s007.txt]

   0.0000000e+00   0.0000000e+00   0.0000000e+00   0.0000000e+00   0.0000000e+00   0.0000000e+00   0.0000000e+00   0.0000000e+00   0.0000000e+00   0.0000000e+00   0.0000000e+00   0.0000000e+00   0.0000000e+00   0.0000000e+00   0.0000000e+00   0.0000000e+00   0.0000000e+00   0.0000000e+00   0.0000000e+00   0.0000000e+00   0.0000000e+00   0.0000000e+00   0.0000000e+00   0.0000000e+00   0.0000000e+00   0.0000000e+00   0.0000000e+00   0.0000000e+00   0.0000000e+00   0.0000000e+00   0.0000000e+00   0.0000000e+00   0.0000000e+00   0.0000000e+00   0.0000000e+00   0.0000000e+00   0.0000000e+00   0.0000000e+00   0.0000000e+00   0.0000000e+00   0.0000000e+00   0.0000000e+00   0.0000000e+00   0.0000000e+00   0.0000000e+00   0.0000000e+00   0.0000000e+00   0.0000000e+00   0.0000000e+00   0.0000000e+00   0.0000000e+00   0.0000000e+00   0.0000000e+00   0.0000000e+00   0.0000000e+00   0.0000000e+00   0.0000000e+00   0.0000000e+00   0.0000000e+00   0.0000000e+00   0.0000000e+00   0.0000000e+00   0.0000000e+00   0.0000000e+00   0.0000000e+00   0.0000000e+00   0.0000000e+00   0.0000000e+00   0.0000000e+00   0.0000000e+00   0.0000000e+00   0.0000000e+00   0.0000000e+00   0.0000000e+00   0.0000000e+00   0.0000000e+00   0.0000000e+00   0.0000000e+00   0.0000000e+00   0.0000000e+00   0.0000000e+00   0.0000000e+00   0.0000000e+00   0.0000000e+00   0.0000000e+00   0.0000000e+00   0.0000000e+00   0.0000000e+00   0.0000000e+00   0.0000000e+00   0.0000000e+00   0.0000000e+00   0.0000000e+00   0.0000000e+00   0.0000000e+00   0.0000000e+00   0.0000000e+00   0.0000000e+00   0.0000000e+00   0.0000000e+00   0.0000000e+00   0.0000000e+00   0.0000000e+00   0.0000000e+00   0.0000000e+00   0.0000000e+00   0.0000000e+00   0.0000000e+00   0.0000000e+00   0.0000000e+00   0.0000000e+00   0.0000000e+00   0.0000000e+00   0.0000000e+00   0.0000000e+00   0.0000000e+00   0.0000000e+00   0.0000000e+00   0.0000000e+00   0.0000000e+00   0.0000000e+00   0.0000000e+00   0.0000000e+00   0.0000000e+00   0.0000000e+00   0.0000000e+00   0.0000000e+00   0.0000000e+00   0.0000000e+00   0.0000000e+00   0.0000000e+00   0.0000000e+00   0.0000000e+00   0.0000000e+00   0.0000000e+00   0.0000000e+00   0.0000000e+00   0.0000000e+00   0.0000000e+00   0.0000000e+00   0.0000000e+00   0.0000000e+00   0.0000000e+00   0.0000000e+00   0.0000000e+00   0.0000000e+00   0.0000000e+00   0.0000000e+00   0.0000000e+00   0.0000000e+00   0.0000000e+00   0.0000000e+00   0.0000000e+00   0.0000000e+00   0.0000000e+00   0.0000000e+00   0.0000000e+00   0.0000000e+00   0.0000000e+00   0.0000000e+00   0.0000000e+00   0.0000000e+00   0.0000000e+00   0.0000000e+00   0.0000000e+00   0.0000000e+00   0.0000000e+00   0.0000000e+00   0.0000000e+00   0.0000000e+00   0.0000000e+00   0.0000000e+00   0.0000000e+00   0.0000000e+00   0.0000000e+00   0.0000000e+00   0.0000000e+00   0.0000000e+00   0.0000000e+00   0.0000000e+00   0.0000000e+00   0.0000000e+00   0.0000000e+00   0.0000000e+00   0.0000000e+00   0.0000000e+00   0.0000000e+00   0.0000000e+00   0.0000000e+00   0.0000000e+00   0.0000000e+00   0.0000000e+00   0.0000000e+00   0.0000000e+00   0.0000000e+00   0.0000000e+00   0.0000000e+00   0.0000000e+00   0.0000000e+00   0.0000000e+00   0.0000000e+00   0.0000000e+00   0.0000000e+00   0.0000000e+00   0.0000000e+00   0.0000000e+00   0.0000000e+00   0.0000000e+00   0.0000000e+00   0.0000000e+00   0.0000000e+00   0.0000000e+00   0.0000000e+00   0.0000000e+00   0.0000000e+00   0.0000000e+00   0.0000000e+00   0.0000000e+00   0.0000000e+00   0.0000000e+00   0.0000000e+00   0.0000000e+00   0.0000000e+00   0.0000000e+00   0.0000000e+00   0.0000000e+00   0.0000000e+00   0.0000000e+00   0.0000000e+00   0.0000000e+00   0.0000000e+00   0.0000000e+00   0.0000000e+00   0.0000000e+00   0.0000000e+00   0.0000000e+00   0.0000000e+00   0.0000000e+00   0.0000000e+00   0.0000000e+00   0.0000000e+00   0.0000000e+00   0.0000000e+00   0.0000000e+00   0.0000000e+00   0.0000000e+00   0.0000000e+00   0.0000000e+00   0.0000000e+00   0.0000000e+00   0.0000000e+00   0.0000000e+00   0.0000000e+00   0.0000000e+00   0.0000000e+00   0.0000000e+00   0.0000000e+00   0.0000000e+00   0.0000000e+00   0.0000000e+00   0.0000000e+00   0.0000000e+00   0.0000000e+00   0.0000000e+00   0.0000000e+00   0.0000000e+00   0.0000000e+00   0.0000000e+00   0.0000000e+00   0.0000000e+00   0.0000000e+00   0.0000000e+00   0.0000000e+00   0.0000000e+00   0.0000000e+00   0.0000000e+00   0.0000000e+00   0.0000000e+00   0.0000000e+00   0.0000000e+00   0.0000000e+00   0.0000000e+00   0.0000000e+00   0.0000000e+00   0.0000000e+00   0.0000000e+00   0.0000000e+00   0.0000000e+00   0.0000000e+00   0.0000000e+00   0.0000000e+00   0.0000000e+00   0.0000000e+00   0.0000000e+00   0.0000000e+00   0.0000000e+00   0.0000000e+00   0.0000000e+00   0.0000000e+00   0.0000000e+00   0.0000000e+00   0.0000000e+00   0.0000000e+00   0.0000000e+00   0.0000000e+00   0.0000000e+00   0.0000000e+00   0.0000000e+00   0.0000000e+00   0.0000000e+00   0.0000000e+00   0.0000000e+00   0.0000000e+00   0.0000000e+00   0.0000000e+00   0.0000000e+00   0.0000000e+00   0.0000000e+00   0.0000000e+00   0.0000000e+00   0.0000000e+00   0.0000000e+00   0.0000000e+00
   0.0000000e+00   3.0821211e-01   7.4436483e-05   0.0000000e+00   0.0000000e+00   0.0000000e+00   0.0000000e+00   0.0000000e+00   1.8521625e-01   0.0000000e+00   0.0000000e+00   0.0000000e+00   0.0000000e+00   0.0000000e+00   1.8226577e-01   1.8253948e-01   0.0000000e+00   0.0000000e+00   0.0000000e+00   3.0871836e-01   0.0000000e+00   0.0000000e+00   0.0000000e+00   0.0000000e+00   1.9057781e-01   0.0000000e+00   0.0000000e+00   0.0000000e+00   1.8715054e-01   0.0000000e+00   0.0000000e+00   0.0000000e+00   0.0000000e+00   0.0000000e+00   2.1751638e-01   0.0000000e+00   1.6345933e-11   0.0000000e+00   0.0000000e+00   0.0000000e+00   0.0000000e+00   0.0000000e+00   0.0000000e+00   0.0000000e+00   0.0000000e+00   2.5057811e-03   0.0000000e+00   0.0000000e+00   0.0000000e+00   0.0000000e+00   1.0445208e-11   0.0000000e+00   0.0000000e+00   0.0000000e+00   0.0000000e+00   0.0000000e+00   0.0000000e+00   9.2334321e-06   4.3356954e-09   1.4246541e-01   0.0000000e+00   0.0000000e+00   1.4654370e-01   3.0560638e-01   2.2409468e-01   0.0000000e+00   0.0000000e+00   0.0000000e+00   0.0000000e+00   1.8387517e-01   3.0970635e-01   2.6645589e-04   7.0951659e-03   0.0000000e+00   0.0000000e+00   1.2138228e-11   0.0000000e+00   0.0000000e+00   0.0000000e+00   0.0000000e+00   0.0000000e+00   0.0000000e+00   0.0000000e+00   0.0000000e+00   0.0000000e+00   0.0000000e+00   0.0000000e+00   1.3527988e-11   2.2240131e-01   0.0000000e+00   2.1849503e-01   1.9410978e-01   0.0000000e+00   0.0000000e+00   0.0000000e+00   0.0000000e+00   0.0000000e+00   0.0000000e+00   0.0000000e+00   0.0000000e+00   0.0000000e+00   2.0001975e-01   0.0000000e+00   0.0000000e+00   0.0000000e+00   1.9520089e-01   1.8698884e-01   0.0000000e+00   9.6011298e-04   0.0000000e+00   0.0000000e+00   2.3185223e-01   0.0000000e+00   0.0000000e+00   0.0000000e+00   2.2616176e-01   0.0000000e+00   0.0000000e+00   4.3376991e-03   0.0000000e+00   2.2526647e-07   0.0000000e+00   1.8284219e-01   0.0000000e+00   0.0000000e+00   0.0000000e+00   1.2004845e-01   2.1910833e-01   2.2095708e-01   0.0000000e+00   0.0000000e+00   0.0000000e+00   1.8545072e-01   0.0000000e+00   0.0000000e+00   0.0000000e+00   2.1860636e-01   0.0000000e+00   0.0000000e+00   0.0000000e+00   0.0000000e+00   1.9393006e-01   1.8471559e-01   0.0000000e+00   0.0000000e+00   0.0000000e+00   0.0000000e+00   0.0000000e+00   9.0627131e-09   1.8142426e-01   0.0000000e+00   0.0000000e+00   1.0979699e-08   1.8117317e-01   0.0000000e+00   3.0706269e-01   1.3909806e-01   0.0000000e+00   0.0000000e+00   0.0000000e+00   0.0000000e+00   1.3817139e-01   0.0000000e+00   1.7115019e-11   0.0000000e+00   0.0000000e+00   8.2329385e-04   0.0000000e+00   0.0000000e+00   0.0000000e+00   8.6343897e-05   0.0000000e+00   0.0000000e+00   2.1817050e-01   0.0000000e+00   0.0000000e+00   2.2453494e-01   1.1005438e-11   0.0000000e+00   3.0491753e-01   1.2049213e-11   3.1697450e-01   0.0000000e+00   0.0000000e+00   0.0000000e+00   0.0000000e+00   0.0000000e+00   0.0000000e+00   0.0000000e+00   0.0000000e+00   0.0000000e+00   0.0000000e+00   0.0000000e+00   0.0000000e+00   0.0000000e+00   0.0000000e+00   3.0801866e-01   0.0000000e+00   1.3434710e-01   2.3071076e-01   0.0000000e+00   3.1606589e-04   2.5427413e-01   0.0000000e+00   0.0000000e+00   0.0000000e+00   5.5324848e-04   0.0000000e+00   0.0000000e+00   0.0000000e+00   0.0000000e+00   0.0000000e+00   0.0000000e+00   3.0317223e-01   0.0000000e+00   3.0999474e-01   0.0000000e+00   0.0000000e+00   0.0000000e+00   3.0703895e-01   3.0520885e-01   2.2729029e-01   0.0000000e+00   0.0000000e+00   1.9179364e-01   0.0000000e+00   3.0992942e-01   2.2194742e-01   3.0898991e-01   0.0000000e+00   2.2796851e-01   0.0000000e+00   0.0000000e+00   0.0000000e+00   0.0000000e+00   2.0439699e-01   0.0000000e+00   0.0000000e+00   0.0000000e+00   0.0000000e+00   7.9254054e-05   0.0000000e+00   0.0000000e+00   0.0000000e+00   0.0000000e+00   0.0000000e+00   0.0000000e+00   0.0000000e+00   2.0032886e-11   0.0000000e+00   0.0000000e+00   0.0000000e+00   0.0000000e+00   2.1809526e-01   0.0000000e+00   0.0000000e+00   0.0000000e+00   1.1656138e-01   0.0000000e+00   2.2261715e-01   1.4199610e-01   0.0000000e+00   0.0000000e+00   0.0000000e+00   0.0000000e+00   0.0000000e+00   4.6846199e-03   0.0000000e+00   0.0000000e+00   0.0000000e+00   7.8635868e-04   0.0000000e+00   5.4650844e-03   0.0000000e+00   0.0000000e+00   1.8401074e-01   0.0000000e+00   1.4250398e-01   1.8263645e-01   2.2265297e-01   1.8517297e-01   0.0000000e+00   0.0000000e+00   0.0000000e+00   0.0000000e+00   0.0000000e+00   0.0000000e+00   0.0000000e+00   0.0000000e+00   3.0429768e-01   0.0000000e+00   0.0000000e+00   1.8418439e-01   0.0000000e+00   0.0000000e+00   0.0000000e+00   0.0000000e+00   0.0000000e+00   3.0547491e-01   1.8601299e-01   0.0000000e+00   3.0800091e-01   0.0000000e+00   3.1012169e-01   0.0000000e+00   2.2494628e-01   0.0000000e+00   0.0000000e+00   1.8562867e-01   0.0000000e+00   0.0000000e+00   0.0000000e+00   0.0000000e+00   0.0000000e+00   0.0000000e+00   1.8551238e-01   0.0000000e+00   0.0000000e+00   0.0000000e+00   0.0000000e+00   0.0000000e+00   1.2994980e-11   0.0000000e+00
   0.0000000e+00   7.4975204e-05   3.0698198e-01   0.0000000e+00   0.0000000e+00   0.0000000e+00   0.0000000e+00   0.0000000e+00   8.7404069e-05   0.0000000e+00   0.0000000e+00   0.0000000e+00   0.0000000e+00   0.0000000e+00   6.3518981e-05   6.9572696e-05   0.0000000e+00   0.0000000e+00   0.0000000e+00   7.8685146e-05   0.0000000e+00   0.0000000e+00   0.0000000e+00   0.0000000e+00   7.1437392e-05   0.0000000e+00   0.0000000e+00   0.0000000e+00   7.2868278e-05   0.0000000e+00   0.0000000e+00   0.0000000e+00   0.0000000e+00   0.0000000e+00   6.3822903e-05   0.0000000e+00   0.0000000e+00   0.0000000e+00   0.0000000e+00   0.0000000e+00   0.0000000e+00   0.0000000e+00   0.0000000e+00   0.0000000e+00   0.0000000e+00   8.7145512e-02   0.0000000e+00   0.0000000e+00   0.0000000e+00   0.0000000e+00   0.0000000e+00   0.0000000e+00   0.0000000e+00   0.0000000e+00   0.0000000e+00   0.0000000e+00   0.0000000e+00   1.6808149e-09   1.7708252e-12   7.6881097e-05   0.0000000e+00   0.0000000e+00   5.7323108e-05   8.6528926e-05   1.4679261e-04   0.0000000e+00   0.0000000e+00   0.0000000e+00   0.0000000e+00   8.2007218e-05   8.0213538e-05   1.7072364e-01   7.1542045e-02   0.0000000e+00   0.0000000e+00   0.0000000e+00   0.0000000e+00   0.0000000e+00   0.0000000e+00   0.0000000e+00   0.0000000e+00   0.0000000e+00   0.0000000e+00   0.0000000e+00   0.0000000e+00   0.0000000e+00   0.0000000e+00   0.0000000e+00   1.5209064e-04   0.0000000e+00   6.5928432e-05   1.3198745e-04   0.0000000e+00   0.0000000e+00   0.0000000e+00   0.0000000e+00   0.0000000e+00   0.0000000e+00   0.0000000e+00   0.0000000e+00   0.0000000e+00   7.8378086e-05   0.0000000e+00   0.0000000e+00   0.0000000e+00   1.6963970e-04   5.4849312e-05   0.0000000e+00   1.9499973e-01   0.0000000e+00   0.0000000e+00   9.0347268e-05   0.0000000e+00   0.0000000e+00   0.0000000e+00   5.6667151e-05   0.0000000e+00   0.0000000e+00   9.3073062e-02   0.0000000e+00   2.3113894e-11   0.0000000e+00   1.0326265e-04   0.0000000e+00   0.0000000e+00   0.0000000e+00   6.5057109e-05   8.1846339e-05   1.5653885e-04   0.0000000e+00   0.0000000e+00   0.0000000e+00   7.5259963e-05   0.0000000e+00   0.0000000e+00   0.0000000e+00   6.7666511e-05   0.0000000e+00   0.0000000e+00   0.0000000e+00   0.0000000e+00   1.7372011e-04   7.9062600e-05   0.0000000e+00   0.0000000e+00   0.0000000e+00   0.0000000e+00   0.0000000e+00   2.7977911e-12   6.7282139e-05   0.0000000e+00   0.0000000e+00   0.0000000e+00   7.6480208e-05   0.0000000e+00   8.9176464e-05   1.0836903e-04   0.0000000e+00   0.0000000e+00   0.0000000e+00   0.0000000e+00   7.3844736e-03   0.0000000e+00   0.0000000e+00   0.0000000e+00   0.0000000e+00   1.0155256e-01   0.0000000e+00   0.0000000e+00   0.0000000e+00   2.3888795e-01   0.0000000e+00   0.0000000e+00   7.7029522e-05   0.0000000e+00   0.0000000e+00   1.3610726e-04   0.0000000e+00   0.0000000e+00   7.7739838e-05   0.0000000e+00   6.1899237e-05   0.0000000e+00   0.0000000e+00   0.0000000e+00   0.0000000e+00   0.0000000e+00   0.0000000e+00   0.0000000e+00   0.0000000e+00   0.0000000e+00   0.0000000e+00   0.0000000e+00   0.0000000e+00   0.0000000e+00   0.0000000e+00   7.2557304e-05   0.0000000e+00   9.3813631e-05   1.1418753e-04   0.0000000e+00   1.7373986e-01   1.0342096e-04   0.0000000e+00   0.0000000e+00   0.0000000e+00   1.1507291e-01   0.0000000e+00   0.0000000e+00   0.0000000e+00   0.0000000e+00   0.0000000e+00   0.0000000e+00   1.1519318e-04   0.0000000e+00   7.5815960e-05   0.0000000e+00   0.0000000e+00   0.0000000e+00   8.3815683e-05   7.4060295e-05   6.8099925e-05   0.0000000e+00   0.0000000e+00   6.3126644e-05   0.0000000e+00   7.3875298e-05   2.3228729e-04   9.4903643e-05   0.0000000e+00   1.1126980e-04   0.0000000e+00   0.0000000e+00   0.0000000e+00   0.0000000e+00   8.1545581e-05   0.0000000e+00   0.0000000e+00   0.0000000e+00   0.0000000e+00   2.3687280e-01   0.0000000e+00   0.0000000e+00   0.0000000e+00   0.0000000e+00   0.0000000e+00   0.0000000e+00   0.0000000e+00   0.0000000e+00   0.0000000e+00   0.0000000e+00   0.0000000e+00   0.0000000e+00   6.2026459e-05   0.0000000e+00   0.0000000e+00   0.0000000e+00   5.7180109e-05   0.0000000e+00   1.7964612e-04   6.2554180e-05   0.0000000e+00   0.0000000e+00   0.0000000e+00   0.0000000e+00   0.0000000e+00   7.9272480e-02   0.0000000e+00   0.0000000e+00   0.0000000e+00   1.9881516e-01   0.0000000e+00   9.0520732e-02   0.0000000e+00   0.0000000e+00   7.2852727e-05   0.0000000e+00   4.6961070e-05   7.3722999e-05   7.6592405e-05   8.6300511e-05   0.0000000e+00   0.0000000e+00   0.0000000e+00   0.0000000e+00   0.0000000e+00   0.0000000e+00   0.0000000e+00   0.0000000e+00   1.0269589e-04   0.0000000e+00   0.0000000e+00   1.1215612e-04   0.0000000e+00   0.0000000e+00   0.0000000e+00   0.0000000e+00   0.0000000e+00   9.0387905e-05   7.9445062e-05   0.0000000e+00   6.3395440e-05   0.0000000e+00   7.7336396e-05   0.0000000e+00   2.1614863e-04   0.0000000e+00   0.0000000e+00   6.5778853e-05   0.0000000e+00   0.0000000e+00   0.0000000e+00   0.0000000e+00   0.0000000e+00   0.0000000e+00   7.4611664e-05   0.0000000e+00   0.0000000e+00   0.0000000e+00   0.0000000e+00   0.0000000e+00   0.0000000e+00   0.0000000e+00
   0.0000000e+00   0.0000000e+00   0.0000000e+00   1.0000000e+00   0.0000000e+00   0.0000000e+00   0.0000000e+00   0.0000000e+00   0.0000000e+00   0.0000000e+00   0.0000000e+00   0.0000000e+00   0.0000000e+00   0.0000000e+00   0.0000000e+00   0.0000000e+00   0.0000000e+00   0.0000000e+00   0.0000000e+00   0.0000000e+00   0.0000000e+00   0.0000000e+00   0.0000000e+00   0.0000000e+00   0.0000000e+00   0.0000000e+00   0.0000000e+00   0.0000000e+00   0.0000000e+00   0.0000000e+00   0.0000000e+00   0.0000000e+00   0.0000000e+00   0.0000000e+00   0.0000000e+00   0.0000000e+00   0.0000000e+00   0.0000000e+00   0.0000000e+00   0.0000000e+00   0.0000000e+00   0.0000000e+00   0.0000000e+00   0.0000000e+00   0.0000000e+00   0.0000000e+00   0.0000000e+00   0.0000000e+00   0.0000000e+00   0.0000000e+00   0.0000000e+00   0.0000000e+00   0.0000000e+00   0.0000000e+00   0.0000000e+00   0.0000000e+00   0.0000000e+00   0.0000000e+00   0.0000000e+00   0.0000000e+00   0.0000000e+00   0.0000000e+00   0.0000000e+00   0.0000000e+00   0.0000000e+00   0.0000000e+00   0.0000000e+00   0.0000000e+00   0.0000000e+00   0.0000000e+00   0.0000000e+00   0.0000000e+00   0.0000000e+00   0.0000000e+00   0.0000000e+00   0.0000000e+00   0.0000000e+00   0.0000000e+00   0.0000000e+00   0.0000000e+00   0.0000000e+00   0.0000000e+00   0.0000000e+00   0.0000000e+00   0.0000000e+00   0.0000000e+00   0.0000000e+00   0.0000000e+00   0.0000000e+00   0.0000000e+00   0.0000000e+00   0.0000000e+00   0.0000000e+00   0.0000000e+00   0.0000000e+00   0.0000000e+00   0.0000000e+00   0.0000000e+00   0.0000000e+00   0.0000000e+00   0.0000000e+00   0.0000000e+00   0.0000000e+00   0.0000000e+00   0.0000000e+00   0.0000000e+00   0.0000000e+00   0.0000000e+00   0.0000000e+00   0.0000000e+00   0.0000000e+00   0.0000000e+00   0.0000000e+00   0.0000000e+00   0.0000000e+00   0.0000000e+00   0.0000000e+00   0.0000000e+00   0.0000000e+00   0.0000000e+00   0.0000000e+00   0.0000000e+00   0.0000000e+00   0.0000000e+00   0.0000000e+00   0.0000000e+00   0.0000000e+00   0.0000000e+00   0.0000000e+00   0.0000000e+00   0.0000000e+00   0.0000000e+00   0.0000000e+00   0.0000000e+00   0.0000000e+00   0.0000000e+00   0.0000000e+00   0.0000000e+00   0.0000000e+00   0.0000000e+00   0.0000000e+00   0.0000000e+00   0.0000000e+00   0.0000000e+00   0.0000000e+00   0.0000000e+00   0.0000000e+00   0.0000000e+00   0.0000000e+00   0.0000000e+00   0.0000000e+00   0.0000000e+00   0.0000000e+00   0.0000000e+00   0.0000000e+00   0.0000000e+00   0.0000000e+00   0.0000000e+00   0.0000000e+00   0.0000000e+00   0.0000000e+00   0.0000000e+00   0.0000000e+00   0.0000000e+00   0.0000000e+00   0.0000000e+00   0.0000000e+00   0.0000000e+00   0.0000000e+00   0.0000000e+00   0.0000000e+00   0.0000000e+00   0.0000000e+00   0.0000000e+00   0.0000000e+00   0.0000000e+00   0.0000000e+00   0.0000000e+00   0.0000000e+00   0.0000000e+00   0.0000000e+00   0.0000000e+00   0.0000000e+00   0.0000000e+00   0.0000000e+00   0.0000000e+00   0.0000000e+00   0.0000000e+00   0.0000000e+00   0.0000000e+00   0.0000000e+00   0.0000000e+00   0.0000000e+00   0.0000000e+00   0.0000000e+00   0.0000000e+00   0.0000000e+00   0.0000000e+00   0.0000000e+00   0.0000000e+00   0.0000000e+00   0.0000000e+00   0.0000000e+00   0.0000000e+00   0.0000000e+00   0.0000000e+00   0.0000000e+00   0.0000000e+00   0.0000000e+00   0.0000000e+00   0.0000000e+00   0.0000000e+00   0.0000000e+00   0.0000000e+00   0.0000000e+00   0.0000000e+00   0.0000000e+00   0.0000000e+00   0.0000000e+00   0.0000000e+00   0.0000000e+00   0.0000000e+00   0.0000000e+00   0.0000000e+00   0.0000000e+00   0.0000000e+00   0.0000000e+00   0.0000000e+00   0.0000000e+00   0.0000000e+00   0.0000000e+00   0.0000000e+00   0.0000000e+00   0.0000000e+00   0.0000000e+00   0.0000000e+00   0.0000000e+00   0.0000000e+00   0.0000000e+00   0.0000000e+00   0.0000000e+00   0.0000000e+00   0.0000000e+00   0.0000000e+00   0.0000000e+00   0.0000000e+00   0.0000000e+00   0.0000000e+00   0.0000000e+00   0.0000000e+00   0.0000000e+00   0.0000000e+00   0.0000000e+00   0.0000000e+00   0.0000000e+00   0.0000000e+00   0.0000000e+00   0.0000000e+00   0.0000000e+00   0.0000000e+00   0.0000000e+00   0.0000000e+00   0.0000000e+00   0.0000000e+00   0.0000000e+00   0.0000000e+00   0.0000000e+00   0.0000000e+00   0.0000000e+00   0.0000000e+00   0.0000000e+00   0.0000000e+00   0.0000000e+00   0.0000000e+00   0.0000000e+00   0.0000000e+00   0.0000000e+00   0.0000000e+00   0.0000000e+00   0.0000000e+00   0.0000000e+00   0.0000000e+00   0.0000000e+00   0.0000000e+00   0.0000000e+00   0.0000000e+00   0.0000000e+00   0.0000000e+00   0.0000000e+00   0.0000000e+00   0.0000000e+00   0.0000000e+00   0.0000000e+00   0.0000000e+00   0.0000000e+00   0.0000000e+00   0.0000000e+00   0.0000000e+00   0.0000000e+00   0.0000000e+00   0.0000000e+00   0.0000000e+00   0.0000000e+00   0.0000000e+00   0.0000000e+00   0.0000000e+00   0.0000000e+00   0.0000000e+00   0.0000000e+00   0.0000000e+00   0.0000000e+00   0.0000000e+00   0.0000000e+00   0.0000000e+00   0.0000000e+00   0.0000000e+00   0.0000000e+00   0.0000000e+00   0.0000000e+00   0.0000000e+00   0.0000000e+00   0.0000000e+00   0.0000000e+00
   0.0000000e+00   2.7087194e-10   0.0000000e+00   0.0000000e+00   2.4745837e-01   2.0781503e-01   0.0000000e+00   0.0000000e+00   1.8947570e-10   0.0000000e+00   2.1801893e-01   0.0000000e+00   1.9745825e-01   0.0000000e+00   1.2374274e-10   1.0804855e-10   0.0000000e+00   0.0000000e+00   0.0000000e+00   2.8749067e-10   0.0000000e+00   2.3601226e-01   0.0000000e+00   0.0000000e+00   1.0050216e-10   0.0000000e+00   0.0000000e+00   0.0000000e+00   1.1372132e-10   0.0000000e+00   0.0000000e+00   0.0000000e+00   0.0000000e+00   2.3674742e-01   2.6577572e-09   4.3879876e-05   0.0000000e+00   0.0000000e+00   0.0000000e+00   0.0000000e+00   0.0000000e+00   0.0000000e+00   0.0000000e+00   0.0000000e+00   2.3981968e-01   0.0000000e+00   0.0000000e+00   0.0000000e+00   0.0000000e+00   0.0000000e+00   0.0000000e+00   0.0000000e+00   0.0000000e+00   0.0000000e+00   0.0000000e+00   0.0000000e+00   0.0000000e+00   2.1437152e-07   0.0000000e+00   1.1032866e-10   0.0000000e+00   0.0000000e+00   1.1941695e-10   2.7720277e-10   3.1221640e-10   0.0000000e+00   1.9060279e-01   0.0000000e+00   4.1849499e-10   9.6028156e-11   2.6749477e-10   0.0000000e+00   0.0000000e+00   0.0000000e+00   0.0000000e+00   0.0000000e+00   0.0000000e+00   0.0000000e+00   0.0000000e+00   0.0000000e+00   0.0000000e+00   0.0000000e+00   0.0000000e+00   0.0000000e+00   0.0000000e+00   0.0000000e+00   3.2754996e-04   0.0000000e+00   2.7692503e-10   0.0000000e+00   2.6096435e-09   1.6173909e-10   0.0000000e+00   0.0000000e+00   2.1949966e-01   0.0000000e+00   0.0000000e+00   0.0000000e+00   0.0000000e+00   0.0000000e+00   2.3638122e-01   1.3140354e-10   7.2380583e-05   0.0000000e+00   0.0000000e+00   1.4504661e-10   9.1763717e-11   0.0000000e+00   0.0000000e+00   0.0000000e+00   0.0000000e+00   5.1414668e-10   0.0000000e+00   2.3605406e-01   2.1552508e-01   1.6510484e-09   0.0000000e+00   0.0000000e+00   0.0000000e+00   2.3091802e-01   2.0711438e-01   0.0000000e+00   1.0712130e-10   0.0000000e+00   0.0000000e+00   0.0000000e+00   9.1394791e-11   2.5169496e-09   3.1633424e-10   0.0000000e+00   1.9253851e-01   0.0000000e+00   1.5031646e-10   0.0000000e+00   0.0000000e+00   0.0000000e+00   5.2136397e-09   0.0000000e+00   0.0000000e+00   0.0000000e+00   2.1602048e-01   1.0790136e-10   2.0341238e-10   0.0000000e+00   0.0000000e+00   0.0000000e+00   3.8119043e-11   0.0000000e+00   0.0000000e+00   1.0671740e-10   0.0000000e+00   0.0000000e+00   0.0000000e+00   1.9636446e-10   0.0000000e+00   2.5532912e-10   9.9969814e-11   0.0000000e+00   0.0000000e+00   0.0000000e+00   0.0000000e+00   1.5250071e-10   0.0000000e+00   0.0000000e+00   0.0000000e+00   0.0000000e+00   0.0000000e+00   0.0000000e+00   1.9594608e-01   0.0000000e+00   0.0000000e+00   0.0000000e+00   2.0349662e-01   2.2368439e-09   2.0210843e-01   0.0000000e+00   2.9221683e-10   0.0000000e+00   0.0000000e+00   2.8859571e-10   0.0000000e+00   1.8728777e-10   0.0000000e+00   0.0000000e+00   0.0000000e+00   1.9566807e-01   2.1529603e-01   0.0000000e+00   0.0000000e+00   0.0000000e+00   0.0000000e+00   0.0000000e+00   0.0000000e+00   0.0000000e+00   0.0000000e+00   0.0000000e+00   2.7733097e-10   0.0000000e+00   1.1994604e-10   1.8761383e-10   0.0000000e+00   0.0000000e+00   2.8539860e-10   2.1232317e-01   2.3511347e-01   0.0000000e+00   0.0000000e+00   1.8889866e-01   0.0000000e+00   0.0000000e+00   0.0000000e+00   2.2250903e-01   2.1490405e-01   2.5049300e-10   0.0000000e+00   2.8905107e-10   0.0000000e+00   2.3536075e-01   0.0000000e+00   2.6437101e-10   2.9804353e-10   1.7722346e-09   0.0000000e+00   0.0000000e+00   2.0640548e-10   0.0000000e+00   2.6761898e-10   2.2958009e-10   2.2746573e-10   0.0000000e+00   1.3806120e-09   0.0000000e+00   0.0000000e+00   2.0869979e-01   0.0000000e+00   1.2848774e-10   0.0000000e+00   0.0000000e+00   0.0000000e+00   0.0000000e+00   0.0000000e+00   0.0000000e+00   0.0000000e+00   0.0000000e+00   2.3177224e-01   0.0000000e+00   0.0000000e+00   0.0000000e+00   0.0000000e+00   0.0000000e+00   0.0000000e+00   0.0000000e+00   0.0000000e+00   2.3697514e-09   2.2807211e-01   0.0000000e+00   0.0000000e+00   7.9831781e-11   0.0000000e+00   2.6657128e-10   1.1188852e-10   0.0000000e+00   0.0000000e+00   0.0000000e+00   2.2201923e-01   0.0000000e+00   0.0000000e+00   0.0000000e+00   0.0000000e+00   0.0000000e+00   0.0000000e+00   0.0000000e+00   0.0000000e+00   0.0000000e+00   0.0000000e+00   1.5595231e-10   2.3701699e-01   9.5822430e-11   1.0342225e-10   1.9185047e-09   1.9749139e-10   0.0000000e+00   0.0000000e+00   0.0000000e+00   2.3007807e-01   0.0000000e+00   0.0000000e+00   0.0000000e+00   0.0000000e+00   2.4624239e-10   0.0000000e+00   0.0000000e+00   1.0388745e-10   0.0000000e+00   0.0000000e+00   0.0000000e+00   0.0000000e+00   0.0000000e+00   2.6966647e-10   1.1775114e-10   2.3572557e-01   1.8827561e-10   0.0000000e+00   2.7237987e-10   0.0000000e+00   2.5214273e-10   2.1876082e-01   2.0414843e-01   1.1552638e-10   0.0000000e+00   0.0000000e+00   0.0000000e+00   0.0000000e+00   0.0000000e+00   0.0000000e+00   9.9294214e-11   0.0000000e+00   0.0000000e+00   0.0000000e+00   0.0000000e+00   0.0000000e+00   0.0000000e+00   2.1191344e-01
   0.0000000e+00   1.8185236e-10   0.0000000e+00   0.0000000e+00   2.0853781e-01   2.3906775e-01   0.0000000e+00   0.0000000e+00   1.2820736e-10   0.0000000e+00   2.2012814e-01   0.0000000e+00   2.2157279e-01   0.0000000e+00   8.3536766e-11   7.3172726e-11   0.0000000e+00   0.0000000e+00   0.0000000e+00   1.9287178e-10   0.0000000e+00   2.5513910e-01   0.0000000e+00   0.0000000e+00   7.2998123e-11   0.0000000e+00   0.0000000e+00   0.0000000e+00   8.2189921e-11   0.0000000e+00   0.0000000e+00   0.0000000e+00   0.0000000e+00   2.5888490e-01   1.7629352e-09   4.0416069e-05   0.0000000e+00   0.0000000e+00   0.0000000e+00   0.0000000e+00   0.0000000e+00   0.0000000e+00   0.0000000e+00   0.0000000e+00   2.5296750e-01   0.0000000e+00   0.0000000e+00   0.0000000e+00   0.0000000e+00   0.0000000e+00   0.0000000e+00   0.0000000e+00   0.0000000e+00   0.0000000e+00   0.0000000e+00   0.0000000e+00   0.0000000e+00   1.0742985e-06   0.0000000e+00   7.4698936e-11   0.0000000e+00   0.0000000e+00   8.1209287e-11   1.8598039e-10   2.1037897e-10   0.0000000e+00   2.0969976e-01   0.0000000e+00   2.4443701e-09   6.8733513e-11   1.7931060e-10   0.0000000e+00   0.0000000e+00   0.0000000e+00   0.0000000e+00   0.0000000e+00   0.0000000e+00   0.0000000e+00   0.0000000e+00   0.0000000e+00   0.0000000e+00   0.0000000e+00   0.0000000e+00   0.0000000e+00   0.0000000e+00   0.0000000e+00   3.0167025e-04   0.0000000e+00   1.8651677e-10   0.0000000e+00   1.7308423e-09   1.0867355e-10   0.0000000e+00   0.0000000e+00   2.1584645e-01   0.0000000e+00   0.0000000e+00   0.0000000e+00   0.0000000e+00   0.0000000e+00   2.5737001e-01   9.2443971e-11   6.7238660e-05   0.0000000e+00   0.0000000e+00   9.8043042e-11   6.5525611e-11   0.0000000e+00   0.0000000e+00   0.0000000e+00   0.0000000e+00   3.4486022e-10   0.0000000e+00   2.5738769e-01   2.1997727e-01   1.0980562e-09   0.0000000e+00   0.0000000e+00   0.0000000e+00   2.5056888e-01   2.1736398e-01   0.0000000e+00   7.2590877e-11   0.0000000e+00   0.0000000e+00   0.0000000e+00   6.2048977e-11   1.6714130e-09   2.1313724e-10   0.0000000e+00   2.1050592e-01   0.0000000e+00   1.0210200e-10   0.0000000e+00   0.0000000e+00   0.0000000e+00   3.4591132e-09   0.0000000e+00   0.0000000e+00   0.0000000e+00   2.2342593e-01   7.4007513e-11   1.3735868e-10   0.0000000e+00   0.0000000e+00   0.0000000e+00   3.2156086e-10   0.0000000e+00   0.0000000e+00   7.2272903e-11   0.0000000e+00   0.0000000e+00   0.0000000e+00   1.3272926e-10   0.0000000e+00   1.7164198e-10   6.7727795e-11   0.0000000e+00   0.0000000e+00   0.0000000e+00   0.0000000e+00   1.0294658e-10   0.0000000e+00   0.0000000e+00   0.0000000e+00   0.0000000e+00   0.0000000e+00   0.0000000e+00   2.1732344e-01   0.0000000e+00   0.0000000e+00   0.0000000e+00   2.2342228e-01   1.4850842e-09   2.2918471e-01   0.0000000e+00   1.9682906e-10   0.0000000e+00   0.0000000e+00   1.9363134e-10   0.0000000e+00   1.2558222e-10   0.0000000e+00   0.0000000e+00   0.0000000e+00   2.1895007e-01   2.2128863e-01   0.0000000e+00   0.0000000e+00   0.0000000e+00   0.0000000e+00   0.0000000e+00   0.0000000e+00   0.0000000e+00   0.0000000e+00   0.0000000e+00   1.8621987e-10   0.0000000e+00   8.0778182e-11   1.2849088e-10   0.0000000e+00   0.0000000e+00   1.9145048e-10   2.1884573e-01   2.5479239e-01   0.0000000e+00   0.0000000e+00   2.0888348e-01   0.0000000e+00   0.0000000e+00   0.0000000e+00   2.3887321e-01   2.2054637e-01   1.6886037e-10   0.0000000e+00   1.9392725e-10   0.0000000e+00   2.5652830e-01   0.0000000e+00   1.7724841e-10   2.0001766e-10   1.1766928e-09   0.0000000e+00   0.0000000e+00   1.3954817e-10   0.0000000e+00   1.7964872e-10   1.5546978e-10   1.5339173e-10   0.0000000e+00   9.1734413e-10   0.0000000e+00   0.0000000e+00   2.3315964e-01   0.0000000e+00   9.1574997e-11   0.0000000e+00   0.0000000e+00   0.0000000e+00   0.0000000e+00   0.0000000e+00   0.0000000e+00   0.0000000e+00   0.0000000e+00   2.5265886e-01   0.0000000e+00   0.0000000e+00   0.0000000e+00   0.0000000e+00   0.0000000e+00   0.0000000e+00   0.0000000e+00   0.0000000e+00   1.5731526e-09   2.4670556e-01   0.0000000e+00   0.0000000e+00   5.4208188e-11   0.0000000e+00   1.7931784e-10   7.6304634e-11   0.0000000e+00   0.0000000e+00   0.0000000e+00   2.1683785e-01   0.0000000e+00   0.0000000e+00   0.0000000e+00   0.0000000e+00   0.0000000e+00   0.0000000e+00   0.0000000e+00   0.0000000e+00   0.0000000e+00   0.0000000e+00   1.0592730e-10   2.5795089e-01   6.5195732e-11   7.0042522e-11   1.2733997e-09   1.3315596e-10   0.0000000e+00   0.0000000e+00   0.0000000e+00   2.4945205e-01   0.0000000e+00   0.0000000e+00   0.0000000e+00   0.0000000e+00   1.6610981e-10   0.0000000e+00   0.0000000e+00   7.4911588e-11   0.0000000e+00   0.0000000e+00   0.0000000e+00   0.0000000e+00   0.0000000e+00   1.8095133e-10   7.9415801e-11   2.5551507e-01   1.2644940e-10   0.0000000e+00   1.8289536e-10   0.0000000e+00   1.6998290e-10   2.2540092e-01   2.2182712e-01   7.8243475e-11   0.0000000e+00   0.0000000e+00   0.0000000e+00   0.0000000e+00   0.0000000e+00   0.0000000e+00   7.2984804e-11   0.0000000e+00   0.0000000e+00   0.0000000e+00   0.0000000e+00   0.0000000e+00   0.0000000e+00   2.1753086e-01
   0.0000000e+00   1.4013759e-10   0.0000000e+00   0.0000000e+00   0.0000000e+00   0.0000000e+00   5.2379631e-01   1.6478236e-09   3.9810723e-10   3.6661971e-01   0.0000000e+00   1.1103086e-09   0.0000000e+00   0.0000000e+00   2.4362677e-10   2.6192856e-10   1.2153187e-08   0.0000000e+00   0.0000000e+00   1.4519113e-10   3.6642076e-01   0.0000000e+00   0.0000000e+00   7.5031049e-10   2.5857612e-10   3.4555906e-01   0.0000000e+00   1.7029454e-09   2.6998049e-10   1.1128280e-10   2.2569245e-01   0.0000000e+00   3.4079835e-01   0.0000000e+00   1.3473086e-10   7.6959719e-10   0.0000000e+00   5.1938625e-01   0.0000000e+00   0.0000000e+00   5.5136640e-10   0.0000000e+00   0.0000000e+00   3.5014051e-10   0.0000000e+00   0.0000000e+00   3.6479690e-01   3.4325031e-01   0.0000000e+00   0.0000000e+00   9.0674208e-11   0.0000000e+00   0.0000000e+00   0.0000000e+00   0.0000000e+00   5.2182975e-01   3.6507023e-10   1.2831820e-10   3.6487985e-01   3.8618044e-09   3.4850047e-01   7.3626425e-10   5.2818787e-09   1.9783622e-10   4.3643108e-10   5.9025112e-10   0.0000000e+00   0.0000000e+00   4.7582578e-07   2.7262734e-10   1.7512159e-10   0.0000000e+00   0.0000000e+00   1.0402090e-09   1.6444571e-04   0.0000000e+00   0.0000000e+00   5.2694318e-01   0.0000000e+00   0.0000000e+00   3.2429910e-10   3.6849248e-01   3.3901700e-01   0.0000000e+00   5.9524989e-06   0.0000000e+00   0.0000000e+00   0.0000000e+00   3.8170347e-10   0.0000000e+00   1.3991361e-10   2.9027337e-10   0.0000000e+00   0.0000000e+00   0.0000000e+00   0.0000000e+00   3.6390475e-01   0.0000000e+00   0.0000000e+00   0.0000000e+00   0.0000000e+00   3.0201684e-10   3.5845142e-09   0.0000000e+00   0.0000000e+00   4.6703590e-10   2.4665173e-10   2.1992883e-01   0.0000000e+00   0.0000000e+00   0.0000000e+00   3.8971797e-10   0.0000000e+00   0.0000000e+00   0.0000000e+00   1.3784353e-10   0.0000000e+00   0.0000000e+00   0.0000000e+00   0.0000000e+00   0.0000000e+00   0.0000000e+00   2.3316185e-10   1.2365902e-09   0.0000000e+00   0.0000000e+00   4.0330539e-08   1.3520793e-10   4.2312240e-10   0.0000000e+00   0.0000000e+00   5.2544205e-01   4.5458719e-10   0.0000000e+00   0.0000000e+00   5.2273510e-01   1.2939477e-10   0.0000000e+00   5.5981167e-05   0.0000000e+00   0.0000000e+00   2.9924346e-10   3.4118098e-10   0.0000000e+00   0.0000000e+00   1.0365782e-09   1.9527081e-05   5.2361607e-01   3.5954497e-01   2.3387365e-10   0.0000000e+00   0.0000000e+00   0.0000000e+00   3.9031544e-10   3.5549233e-01   1.7372353e-10   3.4543625e-09   6.2108523e-10   0.0000000e+00   0.0000000e+00   0.0000000e+00   2.1787790e-10   0.0000000e+00   0.0000000e+00   8.3403838e-10   5.2733535e-01   0.0000000e+00   3.8073937e-04   0.0000000e+00   0.0000000e+00   0.0000000e+00   0.0000000e+00   0.0000000e+00   1.3392762e-10   0.0000000e+00   5.2353716e-01   4.1802478e-10   0.0000000e+00   0.0000000e+00   1.5694569e-10   0.0000000e+00   1.4288322e-10   0.0000000e+00   0.0000000e+00   1.4996408e-09   0.0000000e+00   0.0000000e+00   0.0000000e+00   3.6754613e-01   3.4271651e-01   5.2562481e-01   0.0000000e+00   0.0000000e+00   0.0000000e+00   0.0000000e+00   5.0357505e-10   1.6300976e-10   4.4858081e-10   3.9886518e-08   3.2530240e-10   0.0000000e+00   0.0000000e+00   2.3023013e-10   0.0000000e+00   0.0000000e+00   0.0000000e+00   0.0000000e+00   0.0000000e+00   0.0000000e+00   0.0000000e+00   9.3519300e-10   0.0000000e+00   0.0000000e+00   1.7018854e-10   0.0000000e+00   1.7086430e-10   8.6265334e-10   0.0000000e+00   3.6734272e-01   1.6679563e-10   1.6116582e-10   1.8484945e-10   0.0000000e+00   0.0000000e+00   2.9425089e-10   3.0561872e-04   1.5476631e-10   3.4987597e-10   1.6190345e-10   3.5969693e-01   1.6210100e-10   1.5441232e-09   0.0000000e+00   0.0000000e+00   0.0000000e+00   3.1578914e-10   0.0000000e+00   0.0000000e+00   0.0000000e+00   0.0000000e+00   0.0000000e+00   0.0000000e+00   1.2355986e-09   0.0000000e+00   0.0000000e+00   0.0000000e+00   0.0000000e+00   3.9979399e-10   0.0000000e+00   0.0000000e+00   3.4716522e-09   0.0000000e+00   0.0000000e+00   1.3801710e-10   0.0000000e+00   3.7354197e-04   0.0000000e+00   7.1191379e-08   0.0000000e+00   3.8095458e-10   5.2889560e-09   0.0000000e+00   0.0000000e+00   3.6399664e-07   0.0000000e+00   3.9854705e-04   0.0000000e+00   0.0000000e+00   0.0000000e+00   0.0000000e+00   0.0000000e+00   0.0000000e+00   0.0000000e+00   5.2644154e-01   0.0000000e+00   3.0550061e-10   0.0000000e+00   2.0705769e-09   2.3058523e-10   1.5597920e-10   3.8046868e-10   0.0000000e+00   0.0000000e+00   4.8387703e-10   0.0000000e+00   0.0000000e+00   0.0000000e+00   3.6446933e-01   0.0000000e+00   1.7530610e-10   0.0000000e+00   0.0000000e+00   2.6594209e-10   0.0000000e+00   0.0000000e+00   6.7221896e-10   5.2016485e-01   0.0000000e+00   1.7119927e-10   2.2661813e-10   0.0000000e+00   1.7382304e-10   0.0000000e+00   1.7054038e-10   0.0000000e+00   4.5710965e-10   0.0000000e+00   0.0000000e+00   2.3857510e-10   0.0000000e+00   3.0592873e-04   1.0441050e-09   0.0000000e+00   0.0000000e+00   0.0000000e+00   2.5622663e-10   0.0000000e+00   0.0000000e+00   0.0000000e+00   1.9147726e-09   0.0000000e+00   0.0000000e+00   0.0000000e+00
   0.0000000e+00   0.0000000e+00   0.0000000e+00   0.0000000e+00   0.0000000e+00   0.0000000e+00   1.6137137e-09   1.3202920e-01   0.0000000e+00   6.1081580e-09   0.0000000e+00   2.2993700e-02   0.0000000e+00   0.0000000e+00   0.0000000e+00   0.0000000e+00   2.2090666e-02   0.0000000e+00   3.6823769e-04   0.0000000e+00   1.0467942e-08   0.0000000e+00   0.0000000e+00   6.3021848e-02   0.0000000e+00   1.9939737e-09   0.0000000e+00   2.8364203e-02   0.0000000e+00   0.0000000e+00   7.8328528e-10   0.0000000e+00   2.3795543e-09   0.0000000e+00   0.0000000e+00   0.0000000e+00   0.0000000e+00   1.2367709e-09   0.0000000e+00   0.0000000e+00   2.7980660e-02   3.3931279e-04   0.0000000e+00   2.9392820e-02   0.0000000e+00   0.0000000e+00   8.5158631e-09   1.4149166e-09   0.0000000e+00   0.0000000e+00   0.0000000e+00   0.0000000e+00   2.6469005e-04   0.0000000e+00   0.0000000e+00   1.6187532e-09   1.1448939e-01   0.0000000e+00   8.1136304e-09   0.0000000e+00   3.9711983e-09   5.6672123e-02   0.0000000e+00   0.0000000e+00   0.0000000e+00   3.5534742e-02   0.0000000e+00   0.0000000e+00   0.0000000e+00   0.0000000e+00   0.0000000e+00   0.0000000e+00   0.0000000e+00   1.0612451e-01   0.0000000e+00   0.0000000e+00   2.9078642e-04   1.3728330e-09   0.0000000e+00   0.0000000e+00   2.7315718e-02   6.0268137e-09   3.3620423e-09   2.5312157e-05   4.5554450e-02   0.0000000e+00   0.0000000e+00   0.0000000e+00   0.0000000e+00   0.0000000e+00   0.0000000e+00   0.0000000e+00   0.0000000e+00   0.0000000e+00   0.0000000e+00   0.0000000e+00   2.1095035e-09   0.0000000e+00   0.0000000e+00   0.0000000e+00   0.0000000e+00   0.0000000e+00   0.0000000e+00   0.0000000e+00   0.0000000e+00   0.0000000e+00   0.0000000e+00   6.9049638e-10   0.0000000e+00   0.0000000e+00   0.0000000e+00   0.0000000e+00   0.0000000e+00   0.0000000e+00   0.0000000e+00   0.0000000e+00   0.0000000e+00   0.0000000e+00   0.0000000e+00   0.0000000e+00   0.0000000e+00   0.0000000e+00   0.0000000e+00   2.3323872e-02   0.0000000e+00   0.0000000e+00   0.0000000e+00   0.0000000e+00   0.0000000e+00   0.0000000e+00   0.0000000e+00   2.0563857e-09   0.0000000e+00   0.0000000e+00   0.0000000e+00   1.5551767e-09   0.0000000e+00   0.0000000e+00   0.0000000e+00   0.0000000e+00   0.0000000e+00   0.0000000e+00   0.0000000e+00   2.7792550e-06   0.0000000e+00   0.0000000e+00   0.0000000e+00   2.7203357e-09   7.2276822e-09   0.0000000e+00   0.0000000e+00   0.0000000e+00   0.0000000e+00   0.0000000e+00   2.4260621e-09   0.0000000e+00   0.0000000e+00   2.4197150e-02   0.0000000e+00   0.0000000e+00   0.0000000e+00   0.0000000e+00   0.0000000e+00   0.0000000e+00   5.3469013e-02   1.4145768e-09   0.0000000e+00   0.0000000e+00   0.0000000e+00   0.0000000e+00   0.0000000e+00   0.0000000e+00   0.0000000e+00   0.0000000e+00   0.0000000e+00   1.8777063e-09   0.0000000e+00   0.0000000e+00   0.0000000e+00   0.0000000e+00   0.0000000e+00   0.0000000e+00   0.0000000e+00   0.0000000e+00   2.9740090e-02   0.0000000e+00   0.0000000e+00   0.0000000e+00   9.2971167e-08   2.0258674e-09   1.7099818e-09   0.0000000e+00   0.0000000e+00   0.0000000e+00   0.0000000e+00   2.6739655e-02   0.0000000e+00   3.6242497e-02   0.0000000e+00   0.0000000e+00   0.0000000e+00   0.0000000e+00   0.0000000e+00   0.0000000e+00   0.0000000e+00   0.0000000e+00   0.0000000e+00   0.0000000e+00   0.0000000e+00   0.0000000e+00   6.3695049e-02   0.0000000e+00   0.0000000e+00   0.0000000e+00   0.0000000e+00   0.0000000e+00   1.7806312e-02   0.0000000e+00   1.5199036e-08   0.0000000e+00   0.0000000e+00   0.0000000e+00   7.1877103e-04   0.0000000e+00   0.0000000e+00   0.0000000e+00   0.0000000e+00   0.0000000e+00   0.0000000e+00   4.3986490e-09   0.0000000e+00   2.9053217e-02   0.0000000e+00   0.0000000e+00   0.0000000e+00   0.0000000e+00   0.0000000e+00   4.5090506e-04   0.0000000e+00   0.0000000e+00   0.0000000e+00   0.0000000e+00   6.1817373e-02   0.0000000e+00   0.0000000e+00   0.0000000e+00   0.0000000e+00   2.4724329e-02   0.0000000e+00   0.0000000e+00   5.6904590e-02   0.0000000e+00   0.0000000e+00   0.0000000e+00   0.0000000e+00   0.0000000e+00   0.0000000e+00   0.0000000e+00   0.0000000e+00   0.0000000e+00   0.0000000e+00   0.0000000e+00   4.3847304e-04   0.0000000e+00   0.0000000e+00   0.0000000e+00   0.0000000e+00   0.0000000e+00   0.0000000e+00   0.0000000e+00   0.0000000e+00   0.0000000e+00   0.0000000e+00   2.3830099e-09   0.0000000e+00   0.0000000e+00   0.0000000e+00   0.0000000e+00   0.0000000e+00   0.0000000e+00   0.0000000e+00   0.0000000e+00   0.0000000e+00   2.7672293e-02   0.0000000e+00   0.0000000e+00   7.1829419e-04   7.4754786e-09   3.2193866e-04   0.0000000e+00   0.0000000e+00   0.0000000e+00   0.0000000e+00   0.0000000e+00   0.0000000e+00   2.7926651e-02   9.5026926e-10   0.0000000e+00   0.0000000e+00   0.0000000e+00   0.0000000e+00   0.0000000e+00   0.0000000e+00   0.0000000e+00   0.0000000e+00   0.0000000e+00   0.0000000e+00   0.0000000e+00   0.0000000e+00   2.9687060e-04   0.0000000e+00   2.5396335e-02   0.0000000e+00   0.0000000e+00   0.0000000e+00   0.0000000e+00   0.0000000e+00   0.0000000e+00   0.0000000e+00   0.0000000e+00   2.9066699e-04   0.0000000e+00   0.0000000e+00
   0.0000000e+00   1.8547591e-01   8.6526535e-05   0.0000000e+00   0.0000000e+00   0.0000000e+00   0.0000000e+00   0.0000000e+00   1.9703796e-01   0.0000000e+00   0.0000000e+00   0.0000000e+00   0.0000000e+00   0.0000000e+00   1.5765823e-01   1.5820043e-01   0.0000000e+00   0.0000000e+00   0.0000000e+00   1.8557384e-01   0.0000000e+00   0.0000000e+00   0.0000000e+00   0.0000000e+00   1.4809637e-01   0.0000000e+00   0.0000000e+00   0.0000000e+00   1.4758407e-01   0.0000000e+00   0.0000000e+00   0.0000000e+00   0.0000000e+00   0.0000000e+00   1.4595594e-01   0.0000000e+00   5.6392849e-11   0.0000000e+00   0.0000000e+00   0.0000000e+00   0.0000000e+00   0.0000000e+00   0.0000000e+00   0.0000000e+00   0.0000000e+00   2.3404420e-03   0.0000000e+00   0.0000000e+00   0.0000000e+00   0.0000000e+00   3.6035571e-11   0.0000000e+00   0.0000000e+00   0.0000000e+00   0.0000000e+00   0.0000000e+00   0.0000000e+00   9.9238911e-06   5.6804399e-09   1.2328964e-01   0.0000000e+00   0.0000000e+00   1.2365335e-01   1.8441120e-01   1.6317068e-01   0.0000000e+00   0.0000000e+00   0.0000000e+00   0.0000000e+00   1.4656651e-01   1.8666131e-01   2.7538853e-04   6.3243013e-03   0.0000000e+00   0.0000000e+00   4.1876423e-11   0.0000000e+00   0.0000000e+00   0.0000000e+00   0.0000000e+00   0.0000000e+00   0.0000000e+00   0.0000000e+00   0.0000000e+00   0.0000000e+00   0.0000000e+00   0.0000000e+00   4.6671046e-11   1.6493370e-01   0.0000000e+00   1.4667768e-01   1.6282273e-01   0.0000000e+00   0.0000000e+00   0.0000000e+00   0.0000000e+00   0.0000000e+00   0.0000000e+00   0.0000000e+00   0.0000000e+00   0.0000000e+00   1.5402593e-01   0.0000000e+00   0.0000000e+00   0.0000000e+00   1.5224425e-01   1.4579477e-01   0.0000000e+00   8.8147154e-04   0.0000000e+00   0.0000000e+00   1.6094541e-01   0.0000000e+00   0.0000000e+00   0.0000000e+00   1.5034726e-01   0.0000000e+00   0.0000000e+00   3.9266302e-03   0.0000000e+00   1.5291186e-07   0.0000000e+00   1.5936925e-01   0.0000000e+00   0.0000000e+00   0.0000000e+00   1.0571457e-01   1.4647249e-01   1.6329023e-01   0.0000000e+00   0.0000000e+00   0.0000000e+00   1.8729108e-01   0.0000000e+00   0.0000000e+00   0.0000000e+00   1.4671039e-01   0.0000000e+00   0.0000000e+00   0.0000000e+00   0.0000000e+00   1.5171168e-01   1.9723502e-01   0.0000000e+00   0.0000000e+00   0.0000000e+00   0.0000000e+00   0.0000000e+00   1.2259611e-08   1.5802511e-01   0.0000000e+00   0.0000000e+00   3.7879545e-08   1.9745952e-01   0.0000000e+00   1.8629672e-01   1.1934480e-01   0.0000000e+00   0.0000000e+00   0.0000000e+00   0.0000000e+00   1.0258367e-01   0.0000000e+00   5.9046162e-11   0.0000000e+00   0.0000000e+00   8.8291621e-04   0.0000000e+00   0.0000000e+00   0.0000000e+00   1.0329195e-04   0.0000000e+00   0.0000000e+00   1.4614595e-01   0.0000000e+00   0.0000000e+00   1.6511192e-01   3.7968342e-11   0.0000000e+00   1.8445704e-01   4.1569328e-11   1.8822819e-01   0.0000000e+00   0.0000000e+00   0.0000000e+00   0.0000000e+00   0.0000000e+00   0.0000000e+00   0.0000000e+00   0.0000000e+00   0.0000000e+00   0.0000000e+00   0.0000000e+00   0.0000000e+00   0.0000000e+00   0.0000000e+00   1.8641842e-01   0.0000000e+00   1.1352030e-01   1.6773233e-01   0.0000000e+00   3.0358408e-04   1.6584763e-01   0.0000000e+00   0.0000000e+00   0.0000000e+00   5.3886133e-04   0.0000000e+00   0.0000000e+00   0.0000000e+00   0.0000000e+00   0.0000000e+00   0.0000000e+00   1.8535369e-01   0.0000000e+00   1.8658986e-01   0.0000000e+00   0.0000000e+00   0.0000000e+00   1.8540477e-01   1.8501342e-01   1.5002462e-01   0.0000000e+00   0.0000000e+00   2.0071397e-01   0.0000000e+00   1.8702789e-01   1.6442690e-01   1.8695197e-01   0.0000000e+00   1.5114123e-01   0.0000000e+00   0.0000000e+00   0.0000000e+00   0.0000000e+00   1.5654872e-01   0.0000000e+00   0.0000000e+00   0.0000000e+00   0.0000000e+00   8.8852190e-05   0.0000000e+00   0.0000000e+00   0.0000000e+00   0.0000000e+00   0.0000000e+00   0.0000000e+00   0.0000000e+00   6.9112696e-11   0.0000000e+00   0.0000000e+00   0.0000000e+00   0.0000000e+00   1.4663910e-01   0.0000000e+00   0.0000000e+00   0.0000000e+00   1.0316050e-01   0.0000000e+00   1.6400223e-01   1.2306054e-01   0.0000000e+00   0.0000000e+00   0.0000000e+00   0.0000000e+00   0.0000000e+00   4.2537019e-03   0.0000000e+00   0.0000000e+00   0.0000000e+00   7.3990374e-04   0.0000000e+00   4.8812943e-03   0.0000000e+00   0.0000000e+00   1.9941541e-01   0.0000000e+00   1.2329450e-01   1.5841671e-01   1.4821739e-01   1.9438569e-01   0.0000000e+00   0.0000000e+00   0.0000000e+00   0.0000000e+00   0.0000000e+00   0.0000000e+00   0.0000000e+00   0.0000000e+00   1.8453511e-01   0.0000000e+00   0.0000000e+00   1.4647674e-01   0.0000000e+00   0.0000000e+00   0.0000000e+00   0.0000000e+00   0.0000000e+00   1.8420561e-01   1.5911797e-01   0.0000000e+00   1.8442723e-01   0.0000000e+00   1.8686381e-01   0.0000000e+00   1.6480929e-01   0.0000000e+00   0.0000000e+00   1.5915416e-01   0.0000000e+00   0.0000000e+00   0.0000000e+00   0.0000000e+00   0.0000000e+00   0.0000000e+00   1.4629761e-01   0.0000000e+00   0.0000000e+00   0.0000000e+00   0.0000000e+00   0.0000000e+00   4.4832186e-11   0.0000000e+00
   0.0000000e+00   1.0270538e-09   0.0000000e+00   0.0000000e+00   0.0000000e+00   0.0000000e+00   3.6891027e-01   6.1888140e-09   2.6860928e-09   3.7946811e-01   0.0000000e+00   4.1558490e-09   0.0000000e+00   0.0000000e+00   1.7766890e-09   1.8890060e-09   3.6557310e-08   0.0000000e+00   0.0000000e+00   1.0563784e-09   3.8089581e-01   0.0000000e+00   0.0000000e+00   2.8121209e-09   1.8816530e-09   2.9402458e-01   0.0000000e+00   6.3434579e-09   1.9513456e-09   2.9589342e-09   1.9097919e-01   0.0000000e+00   2.9411260e-01   0.0000000e+00   1.0007773e-09   1.2817535e-08   0.0000000e+00   3.7298626e-01   0.0000000e+00   0.0000000e+00   2.1022894e-09   0.0000000e+00   0.0000000e+00   1.3360794e-09   0.0000000e+00   0.0000000e+00   3.8073628e-01   2.9703440e-01   0.0000000e+00   0.0000000e+00   1.5392583e-09   0.0000000e+00   0.0000000e+00   0.0000000e+00   0.0000000e+00   3.6894136e-01   1.4016376e-09   6.2731873e-09   3.8008141e-01   2.5023863e-08   2.9481620e-01   2.7888131e-09   3.1542876e-08   1.3913961e-09   2.9570095e-09   2.2515031e-09   0.0000000e+00   0.0000000e+00   7.9375230e-06   1.9811685e-09   1.2504422e-09   0.0000000e+00   0.0000000e+00   3.9044268e-09   2.8529156e-04   0.0000000e+00   0.0000000e+00   3.6907595e-01   0.0000000e+00   2.1247018e-12   1.2415997e-09   3.1432451e-01   2.9557141e-01   0.0000000e+00   1.0064463e-05   0.0000000e+00   0.0000000e+00   0.0000000e+00   2.6005600e-09   0.0000000e+00   1.0355868e-09   2.0792742e-09   0.0000000e+00   0.0000000e+00   0.0000000e+00   0.0000000e+00   3.0639190e-01   0.0000000e+00   0.0000000e+00   0.0000000e+00   0.0000000e+00   2.1832793e-09   4.7088178e-08   0.0000000e+00   0.0000000e+00   3.2886243e-09   1.8219251e-09   1.7670364e-01   0.0000000e+00   0.0000000e+00   0.0000000e+00   2.6726708e-09   0.0000000e+00   0.0000000e+00   0.0000000e+00   1.0286980e-09   0.0000000e+00   0.0000000e+00   0.0000000e+00   0.0000000e+00   0.0000000e+00   0.0000000e+00   1.6976494e-09   4.6247763e-09   0.0000000e+00   0.0000000e+00   2.2059577e-07   1.0035007e-09   2.8643200e-09   0.0000000e+00   0.0000000e+00   3.6959704e-01   3.1057982e-09   0.0000000e+00   0.0000000e+00   3.6887422e-01   9.6436521e-10   0.0000000e+00   1.1010399e-04   0.0000000e+00   0.0000000e+00   2.1508244e-09   2.3569786e-09   0.0000000e+00   0.0000000e+00   1.7264068e-08   3.4585283e-05   3.7069015e-01   3.7399122e-01   1.7184808e-09   0.0000000e+00   0.0000000e+00   0.0000000e+00   2.6921474e-09   2.9779060e-01   1.2231532e-09   2.2732127e-08   2.3425559e-09   0.0000000e+00   0.0000000e+00   0.0000000e+00   1.5672262e-09   0.0000000e+00   0.0000000e+00   3.1336733e-09   3.6915617e-01   0.0000000e+00   6.6053241e-04   0.0000000e+00   2.7111951e-14   0.0000000e+00   0.0000000e+00   0.0000000e+00   9.8307433e-10   0.0000000e+00   3.6848552e-01   2.8487728e-09   0.0000000e+00   0.0000000e+00   1.1524583e-09   0.0000000e+00   1.0810302e-09   0.0000000e+00   0.0000000e+00   5.5998059e-09   0.0000000e+00   0.0000000e+00   0.0000000e+00   3.6798226e-01   2.9651638e-01   3.6941840e-01   0.0000000e+00   0.0000000e+00   0.0000000e+00   0.0000000e+00   1.9153131e-09   1.1667401e-09   1.7039996e-09   2.2519029e-07   2.3609186e-09   0.0000000e+00   0.0000000e+00   1.7019409e-09   0.0000000e+00   0.0000000e+00   0.0000000e+00   0.0000000e+00   1.4417637e-14   0.0000000e+00   0.0000000e+00   3.5139517e-09   0.0000000e+00   0.0000000e+00   1.2467654e-09   7.4233136e-13   1.2238114e-09   3.2267379e-09   0.0000000e+00   3.8409557e-01   1.1941975e-09   1.1732652e-09   1.3583022e-09   0.0000000e+00   0.0000000e+00   2.1427639e-09   5.3020804e-04   1.1096321e-09   2.5140989e-09   1.1776203e-09   3.8603626e-01   1.2001380e-09   5.7420125e-09   0.0000000e+00   0.0000000e+00   0.0000000e+00   2.2873330e-09   0.0000000e+00   0.0000000e+00   0.0000000e+00   0.0000000e+00   0.0000000e+00   0.0000000e+00   4.6441953e-09   0.0000000e+00   0.0000000e+00   0.0000000e+00   0.0000000e+00   1.5051471e-09   0.0000000e+00   0.0000000e+00   1.0743125e-08   0.0000000e+00   0.0000000e+00   1.0212427e-09   0.0000000e+00   6.4804588e-04   0.0000000e+00   3.8976986e-07   0.0000000e+00   2.6022458e-09   3.1787000e-08   0.0000000e+00   0.0000000e+00   2.0747803e-06   0.0000000e+00   6.9142640e-04   0.0000000e+00   0.0000000e+00   0.0000000e+00   0.0000000e+00   0.0000000e+00   0.0000000e+00   0.0000000e+00   3.7001720e-01   0.0000000e+00   2.2043429e-09   0.0000000e+00   1.4285723e-08   1.6935849e-09   1.1600724e-09   2.6063476e-09   0.0000000e+00   0.0000000e+00   1.8455925e-09   0.0000000e+00   0.0000000e+00   0.0000000e+00   3.8034863e-01   0.0000000e+00   1.2653216e-09   0.0000000e+00   0.0000000e+00   1.9197582e-09   0.0000000e+00   0.0000000e+00   2.5538463e-09   3.6752946e-01   0.0000000e+00   1.2093568e-09   1.6651806e-09   0.0000000e+00   1.2764666e-09   0.0000000e+00   1.2134890e-09   0.0000000e+00   3.0442855e-09   0.0000000e+00   0.0000000e+00   1.7518446e-09   0.0000000e+00   5.3074586e-04   3.9017004e-09   0.0000000e+00   0.0000000e+00   0.0000000e+00   1.8607439e-09   0.0000000e+00   0.0000000e+00   0.0000000e+00   3.1890274e-08   0.0000000e+00   0.0000000e+00   0.0000000e+00
   0.0000000e+00   2.5473198e-10   0.0000000e+00   0.0000000e+00   2.1955218e-01   2.2091099e-01   0.0000000e+00   0.0000000e+00   1.7818575e-10   0.0000000e+00   2.4007666e-01   0.0000000e+00   2.1108045e-01   0.0000000e+00   1.1636950e-10   1.0161045e-10   0.0000000e+00   0.0000000e+00   0.0000000e+00   2.7036048e-10   0.0000000e+00   2.4638467e-01   0.0000000e+00   0.0000000e+00   9.4513721e-11   0.0000000e+00   0.0000000e+00   0.0000000e+00   1.0694521e-10   0.0000000e+00   0.0000000e+00   0.0000000e+00   0.0000000e+00   2.4652272e-01   2.4993943e-09   4.2930775e-05   0.0000000e+00   0.0000000e+00   0.0000000e+00   0.0000000e+00   0.0000000e+00   0.0000000e+00   0.0000000e+00   0.0000000e+00   2.4862555e-01   0.0000000e+00   0.0000000e+00   0.0000000e+00   0.0000000e+00   0.0000000e+00   0.0000000e+00   0.0000000e+00   0.0000000e+00   0.0000000e+00   0.0000000e+00   0.0000000e+00   0.0000000e+00   1.7279978e-07   0.0000000e+00   1.0375470e-10   0.0000000e+00   0.0000000e+00   1.1230147e-10   2.6068559e-10   2.9361292e-10   0.0000000e+00   2.0630846e-01   0.0000000e+00   3.3733885e-10   9.0306299e-11   2.5155604e-10   0.0000000e+00   0.0000000e+00   0.0000000e+00   0.0000000e+00   0.0000000e+00   0.0000000e+00   0.0000000e+00   0.0000000e+00   0.0000000e+00   0.0000000e+00   0.0000000e+00   0.0000000e+00   0.0000000e+00   0.0000000e+00   0.0000000e+00   3.2046520e-04   0.0000000e+00   2.6042439e-10   0.0000000e+00   2.4541473e-09   1.5210183e-10   0.0000000e+00   0.0000000e+00   2.2482183e-01   0.0000000e+00   0.0000000e+00   0.0000000e+00   0.0000000e+00   0.0000000e+00   2.4692289e-01   1.2357383e-10   7.0780923e-05   0.0000000e+00   0.0000000e+00   1.3640398e-10   8.6295957e-11   0.0000000e+00   0.0000000e+00   0.0000000e+00   0.0000000e+00   4.8351115e-10   0.0000000e+00   2.4593837e-01   2.3978922e-01   1.5526704e-09   0.0000000e+00   0.0000000e+00   0.0000000e+00   2.4165115e-01   2.2043169e-01   0.0000000e+00   1.0073846e-10   0.0000000e+00   0.0000000e+00   0.0000000e+00   8.5949014e-11   2.3669766e-09   2.9748540e-10   0.0000000e+00   2.0808475e-01   0.0000000e+00   1.4135982e-10   0.0000000e+00   0.0000000e+00   0.0000000e+00   4.9029840e-09   0.0000000e+00   0.0000000e+00   0.0000000e+00   2.3255421e-01   1.0147204e-10   1.9129201e-10   0.0000000e+00   0.0000000e+00   0.0000000e+00   3.0726852e-11   0.0000000e+00   0.0000000e+00   1.0035862e-10   0.0000000e+00   0.0000000e+00   0.0000000e+00   1.8466404e-10   0.0000000e+00   2.4011529e-10   9.4013094e-11   0.0000000e+00   0.0000000e+00   0.0000000e+00   0.0000000e+00   1.4341392e-10   0.0000000e+00   0.0000000e+00   0.0000000e+00   0.0000000e+00   0.0000000e+00   0.0000000e+00   2.1061006e-01   0.0000000e+00   0.0000000e+00   0.0000000e+00   2.1776007e-01   2.1035611e-09   2.1452829e-01   0.0000000e+00   2.7480502e-10   0.0000000e+00   0.0000000e+00   2.7139968e-10   0.0000000e+00   1.7612819e-10   0.0000000e+00   0.0000000e+00   0.0000000e+00   2.0905285e-01   2.3850383e-01   0.0000000e+00   0.0000000e+00   0.0000000e+00   0.0000000e+00   0.0000000e+00   0.0000000e+00   0.0000000e+00   0.0000000e+00   0.0000000e+00   2.6080615e-10   0.0000000e+00   1.1279903e-10   1.7643483e-10   0.0000000e+00   0.0000000e+00   2.6839305e-10   2.3398893e-01   2.4539836e-01   0.0000000e+00   0.0000000e+00   2.0002351e-01   0.0000000e+00   0.0000000e+00   0.0000000e+00   2.3251819e-01   2.3696218e-01   2.3556731e-10   0.0000000e+00   2.7182790e-10   0.0000000e+00   2.4536236e-01   0.0000000e+00   2.4861841e-10   2.8028456e-10   1.6666357e-09   0.0000000e+00   0.0000000e+00   1.9410677e-10   0.0000000e+00   2.5167285e-10   2.1590051e-10   2.1391214e-10   0.0000000e+00   1.2983479e-09   0.0000000e+00   0.0000000e+00   2.2208071e-01   0.0000000e+00   1.2083177e-10   0.0000000e+00   0.0000000e+00   0.0000000e+00   0.0000000e+00   0.0000000e+00   0.0000000e+00   0.0000000e+00   0.0000000e+00   2.4234739e-01   0.0000000e+00   0.0000000e+00   0.0000000e+00   0.0000000e+00   0.0000000e+00   0.0000000e+00   0.0000000e+00   0.0000000e+00   2.2285493e-09   2.3899758e-01   0.0000000e+00   0.0000000e+00   7.5074989e-11   0.0000000e+00   2.5068758e-10   1.0522162e-10   0.0000000e+00   0.0000000e+00   0.0000000e+00   2.4280741e-01   0.0000000e+00   0.0000000e+00   0.0000000e+00   0.0000000e+00   0.0000000e+00   0.0000000e+00   0.0000000e+00   0.0000000e+00   0.0000000e+00   0.0000000e+00   1.4665986e-10   2.4716823e-01   9.0112830e-11   9.7259810e-11   1.8041902e-09   1.8572383e-10   0.0000000e+00   0.0000000e+00   0.0000000e+00   2.4159418e-01   0.0000000e+00   0.0000000e+00   0.0000000e+00   0.0000000e+00   2.3156999e-10   0.0000000e+00   0.0000000e+00   9.7697291e-11   0.0000000e+00   0.0000000e+00   0.0000000e+00   0.0000000e+00   0.0000000e+00   2.5359834e-10   1.1073491e-10   2.4623555e-01   1.7705717e-10   0.0000000e+00   2.5615006e-10   0.0000000e+00   2.3711875e-10   2.3674062e-01   2.1761521e-01   1.0864272e-10   0.0000000e+00   0.0000000e+00   0.0000000e+00   0.0000000e+00   0.0000000e+00   0.0000000e+00   9.3377749e-11   0.0000000e+00   0.0000000e+00   0.0000000e+00   0.0000000e+00   0.0000000e+00   0.0000000e+00   2.3312040e-01
   0.0000000e+00   0.0000000e+00   0.0000000e+00   0.0000000e+00   0.0000000e+00   0.0000000e+00   1.0790642e-09   2.2137583e-02   0.0000000e+00   4.0652979e-09   0.0000000e+00   1.5067622e-01   0.0000000e+00   0.0000000e+00   0.0000000e+00   0.0000000e+00   3.2093793e-02   0.0000000e+00   4.4596038e-05   0.0000000e+00   6.8650330e-09   0.0000000e+00   0.0000000e+00   2.6332292e-02   0.0000000e+00   1.3373847e-09   0.0000000e+00   4.9228445e-02   0.0000000e+00   0.0000000e+00   5.3701901e-10   0.0000000e+00   1.5849172e-09   0.0000000e+00   0.0000000e+00   0.0000000e+00   0.0000000e+00   8.4792794e-10   0.0000000e+00   0.0000000e+00   2.5663146e-02   2.7922755e-05   0.0000000e+00   2.3949250e-02   0.0000000e+00   0.0000000e+00   5.6078571e-09   9.7006431e-10   0.0000000e+00   0.0000000e+00   0.0000000e+00   0.0000000e+00   2.3578559e-05   0.0000000e+00   0.0000000e+00   1.0829326e-09   2.4058730e-02   0.0000000e+00   5.3559905e-09   0.0000000e+00   2.6196795e-09   1.8168765e-02   0.0000000e+00   0.0000000e+00   0.0000000e+00   2.7482047e-02   0.0000000e+00   0.0000000e+00   0.0000000e+00   0.0000000e+00   0.0000000e+00   0.0000000e+00   0.0000000e+00   2.3932938e-02   0.0000000e+00   0.0000000e+00   3.0360509e-05   9.2249591e-10   0.0000000e+00   0.0000000e+00   2.4185551e-02   3.9448531e-09   2.2246565e-09   5.2195726e-06   2.8010720e-02   0.0000000e+00   0.0000000e+00   0.0000000e+00   0.0000000e+00   0.0000000e+00   0.0000000e+00   0.0000000e+00   0.0000000e+00   0.0000000e+00   0.0000000e+00   0.0000000e+00   1.4144437e-09   0.0000000e+00   0.0000000e+00   0.0000000e+00   0.0000000e+00   0.0000000e+00   0.0000000e+00   0.0000000e+00   0.0000000e+00   0.0000000e+00   0.0000000e+00   4.7340310e-10   0.0000000e+00   0.0000000e+00   0.0000000e+00   0.0000000e+00   0.0000000e+00   0.0000000e+00   0.0000000e+00   0.0000000e+00   0.0000000e+00   0.0000000e+00   0.0000000e+00   0.0000000e+00   0.0000000e+00   0.0000000e+00   0.0000000e+00   4.1620396e-02   0.0000000e+00   0.0000000e+00   0.0000000e+00   0.0000000e+00   0.0000000e+00   0.0000000e+00   0.0000000e+00   1.3630954e-09   0.0000000e+00   0.0000000e+00   0.0000000e+00   1.0411310e-09   0.0000000e+00   0.0000000e+00   0.0000000e+00   0.0000000e+00   0.0000000e+00   0.0000000e+00   0.0000000e+00   2.7633701e-06   0.0000000e+00   0.0000000e+00   0.0000000e+00   1.7923510e-09   4.7991162e-09   0.0000000e+00   0.0000000e+00   0.0000000e+00   0.0000000e+00   0.0000000e+00   1.6239885e-09   0.0000000e+00   0.0000000e+00   2.0165499e-02   0.0000000e+00   0.0000000e+00   0.0000000e+00   0.0000000e+00   0.0000000e+00   0.0000000e+00   2.3770604e-02   9.4910077e-10   0.0000000e+00   0.0000000e+00   0.0000000e+00   0.0000000e+00   0.0000000e+00   0.0000000e+00   0.0000000e+00   0.0000000e+00   0.0000000e+00   1.2470728e-09   0.0000000e+00   0.0000000e+00   0.0000000e+00   0.0000000e+00   0.0000000e+00   0.0000000e+00   0.0000000e+00   0.0000000e+00   1.3478500e-02   0.0000000e+00   0.0000000e+00   0.0000000e+00   6.5706759e-08   1.3621863e-09   1.1402776e-09   0.0000000e+00   0.0000000e+00   0.0000000e+00   0.0000000e+00   2.3912960e-02   0.0000000e+00   2.4111167e-02   0.0000000e+00   0.0000000e+00   0.0000000e+00   0.0000000e+00   0.0000000e+00   0.0000000e+00   0.0000000e+00   0.0000000e+00   0.0000000e+00   0.0000000e+00   0.0000000e+00   0.0000000e+00   1.3156146e-02   0.0000000e+00   0.0000000e+00   0.0000000e+00   0.0000000e+00   0.0000000e+00   4.7532170e-02   0.0000000e+00   9.9115938e-09   0.0000000e+00   0.0000000e+00   0.0000000e+00   3.3105483e-05   0.0000000e+00   0.0000000e+00   0.0000000e+00   0.0000000e+00   0.0000000e+00   0.0000000e+00   3.0157060e-09   0.0000000e+00   4.2651147e-02   0.0000000e+00   0.0000000e+00   0.0000000e+00   0.0000000e+00   0.0000000e+00   4.7487325e-05   0.0000000e+00   0.0000000e+00   0.0000000e+00   0.0000000e+00   1.6479137e-02   0.0000000e+00   0.0000000e+00   0.0000000e+00   0.0000000e+00   1.8900746e-02   0.0000000e+00   0.0000000e+00   2.0537461e-02   0.0000000e+00   0.0000000e+00   0.0000000e+00   0.0000000e+00   0.0000000e+00   0.0000000e+00   0.0000000e+00   0.0000000e+00   0.0000000e+00   0.0000000e+00   0.0000000e+00   4.4416537e-05   0.0000000e+00   0.0000000e+00   0.0000000e+00   0.0000000e+00   0.0000000e+00   0.0000000e+00   0.0000000e+00   0.0000000e+00   0.0000000e+00   0.0000000e+00   1.5726717e-09   0.0000000e+00   0.0000000e+00   0.0000000e+00   0.0000000e+00   0.0000000e+00   0.0000000e+00   0.0000000e+00   0.0000000e+00   0.0000000e+00   1.9636516e-02   0.0000000e+00   0.0000000e+00   8.9430662e-05   4.9477192e-09   2.2175003e-05   0.0000000e+00   0.0000000e+00   0.0000000e+00   0.0000000e+00   0.0000000e+00   0.0000000e+00   2.5087762e-02   6.5150291e-10   0.0000000e+00   0.0000000e+00   0.0000000e+00   0.0000000e+00   0.0000000e+00   0.0000000e+00   0.0000000e+00   0.0000000e+00   0.0000000e+00   0.0000000e+00   0.0000000e+00   0.0000000e+00   2.1103726e-05   0.0000000e+00   2.9339215e-02   0.0000000e+00   0.0000000e+00   0.0000000e+00   0.0000000e+00   0.0000000e+00   0.0000000e+00   0.0000000e+00   0.0000000e+00   2.1331615e-05   0.0000000e+00   0.0000000e+00
   0.0000000e+00   1.8393693e-10   0.0000000e+00   0.0000000e+00   1.9828029e-01   2.2161884e-01   0.0000000e+00   0.0000000e+00   1.2866442e-10   0.0000000e+00   2.1047395e-01   0.0000000e+00   2.2510863e-01   0.0000000e+00   8.4028121e-11   7.3370905e-11   0.0000000e+00   0.0000000e+00   0.0000000e+00   1.9522197e-10   0.0000000e+00   2.3824155e-01   0.0000000e+00   0.0000000e+00   6.8246492e-11   0.0000000e+00   0.0000000e+00   0.0000000e+00   7.7223028e-11   0.0000000e+00   0.0000000e+00   0.0000000e+00   0.0000000e+00   2.4100343e-01   1.8047633e-09   3.9368063e-05   0.0000000e+00   0.0000000e+00   0.0000000e+00   0.0000000e+00   0.0000000e+00   0.0000000e+00   0.0000000e+00   0.0000000e+00   2.3592054e-01   0.0000000e+00   0.0000000e+00   0.0000000e+00   0.0000000e+00   0.0000000e+00   0.0000000e+00   0.0000000e+00   0.0000000e+00   0.0000000e+00   0.0000000e+00   0.0000000e+00   0.0000000e+00   3.2543296e-07   0.0000000e+00   7.4919222e-11   0.0000000e+00   0.0000000e+00   8.1090676e-11   1.8823592e-10   2.1201210e-10   0.0000000e+00   2.1110431e-01   0.0000000e+00   6.3530857e-10   6.5208396e-11   1.8164365e-10   0.0000000e+00   0.0000000e+00   0.0000000e+00   0.0000000e+00   0.0000000e+00   0.0000000e+00   0.0000000e+00   0.0000000e+00   0.0000000e+00   0.0000000e+00   0.0000000e+00   0.0000000e+00   0.0000000e+00   0.0000000e+00   0.0000000e+00   2.9387063e-04   0.0000000e+00   1.8804731e-10   0.0000000e+00   1.7720913e-09   1.0982973e-10   0.0000000e+00   0.0000000e+00   2.0708973e-01   0.0000000e+00   0.0000000e+00   0.0000000e+00   0.0000000e+00   0.0000000e+00   2.3982294e-01   8.9230225e-11   6.5046639e-05   0.0000000e+00   0.0000000e+00   9.8494620e-11   6.2312607e-11   0.0000000e+00   0.0000000e+00   0.0000000e+00   0.0000000e+00   3.4913385e-10   0.0000000e+00   2.3978432e-01   2.1173994e-01   1.1211526e-09   0.0000000e+00   0.0000000e+00   0.0000000e+00   2.3498608e-01   2.0651627e-01   0.0000000e+00   7.2741252e-11   0.0000000e+00   0.0000000e+00   0.0000000e+00   6.2062086e-11   1.7091471e-09   2.1480834e-10   0.0000000e+00   2.1233026e-01   0.0000000e+00   1.0207314e-10   0.0000000e+00   0.0000000e+00   0.0000000e+00   3.5403479e-09   0.0000000e+00   0.0000000e+00   0.0000000e+00   2.1427276e-01   7.3270954e-11   1.3812819e-10   0.0000000e+00   0.0000000e+00   0.0000000e+00   5.7867725e-11   0.0000000e+00   0.0000000e+00   7.2466980e-11   0.0000000e+00   0.0000000e+00   0.0000000e+00   1.3334226e-10   0.0000000e+00   1.7338251e-10   6.7885000e-11   0.0000000e+00   0.0000000e+00   0.0000000e+00   0.0000000e+00   1.0355636e-10   0.0000000e+00   0.0000000e+00   0.0000000e+00   0.0000000e+00   0.0000000e+00   0.0000000e+00   2.0834652e-01   0.0000000e+00   0.0000000e+00   0.0000000e+00   2.1511050e-01   1.5189400e-09   2.1845225e-01   0.0000000e+00   1.9843129e-10   0.0000000e+00   0.0000000e+00   1.9597235e-10   0.0000000e+00   1.2717869e-10   0.0000000e+00   0.0000000e+00   0.0000000e+00   2.1124016e-01   2.1274115e-01   0.0000000e+00   0.0000000e+00   0.0000000e+00   0.0000000e+00   0.0000000e+00   0.0000000e+00   0.0000000e+00   0.0000000e+00   0.0000000e+00   1.8832297e-10   0.0000000e+00   8.1449952e-11   1.2740011e-10   0.0000000e+00   0.0000000e+00   1.9380133e-10   2.1051840e-01   2.3783441e-01   0.0000000e+00   0.0000000e+00   1.9866621e-01   0.0000000e+00   0.0000000e+00   0.0000000e+00   2.2537116e-01   2.1185572e-01   1.7009851e-10   0.0000000e+00   1.9628156e-10   0.0000000e+00   2.3875547e-01   0.0000000e+00   1.7952244e-10   2.0238794e-10   1.2034448e-09   0.0000000e+00   0.0000000e+00   1.4016067e-10   0.0000000e+00   1.8172800e-10   1.5589750e-10   1.5446174e-10   0.0000000e+00   9.3751140e-10   0.0000000e+00   0.0000000e+00   2.2232860e-01   0.0000000e+00   8.7250237e-11   0.0000000e+00   0.0000000e+00   0.0000000e+00   0.0000000e+00   0.0000000e+00   0.0000000e+00   0.0000000e+00   0.0000000e+00   2.3618044e-01   0.0000000e+00   0.0000000e+00   0.0000000e+00   0.0000000e+00   0.0000000e+00   0.0000000e+00   0.0000000e+00   0.0000000e+00   1.6091915e-09   2.3207259e-01   0.0000000e+00   0.0000000e+00   5.4210168e-11   0.0000000e+00   1.8101655e-10   7.5978459e-11   0.0000000e+00   0.0000000e+00   0.0000000e+00   2.0827941e-01   0.0000000e+00   0.0000000e+00   0.0000000e+00   0.0000000e+00   0.0000000e+00   0.0000000e+00   0.0000000e+00   0.0000000e+00   0.0000000e+00   0.0000000e+00   1.0590019e-10   2.4025588e-01   6.5068696e-11   7.0229390e-11   1.3027701e-09   1.3410751e-10   0.0000000e+00   0.0000000e+00   0.0000000e+00   2.3401628e-01   0.0000000e+00   0.0000000e+00   0.0000000e+00   0.0000000e+00   1.6721212e-10   0.0000000e+00   0.0000000e+00   7.0545287e-11   0.0000000e+00   0.0000000e+00   0.0000000e+00   0.0000000e+00   0.0000000e+00   1.8311835e-10   7.9959497e-11   2.3834153e-01   1.2784949e-10   0.0000000e+00   1.8496090e-10   0.0000000e+00   1.7121877e-10   2.1537009e-01   2.1104325e-01   7.8448764e-11   0.0000000e+00   0.0000000e+00   0.0000000e+00   0.0000000e+00   0.0000000e+00   0.0000000e+00   6.7426231e-11   0.0000000e+00   0.0000000e+00   0.0000000e+00   0.0000000e+00   0.0000000e+00   0.0000000e+00   2.0902283e-01
   0.0000000e+00   0.0000000e+00   0.0000000e+00   0.0000000e+00   0.0000000e+00   0.0000000e+00   0.0000000e+00   0.0000000e+00   0.0000000e+00   0.0000000e+00   0.0000000e+00   0.0000000e+00   0.0000000e+00   6.6675788e-01   0.0000000e+00   0.0000000e+00   0.0000000e+00   0.0000000e+00   0.0000000e+00   0.0000000e+00   0.0000000e+00   0.0000000e+00   0.0000000e+00   0.0000000e+00   0.0000000e+00   0.0000000e+00   0.0000000e+00   0.0000000e+00   0.0000000e+00   0.0000000e+00   0.0000000e+00   6.6313096e-01   0.0000000e+00   0.0000000e+00   0.0000000e+00   0.0000000e+00   0.0000000e+00   0.0000000e+00   6.6767438e-01   0.0000000e+00   0.0000000e+00   0.0000000e+00   6.6726941e-01   0.0000000e+00   0.0000000e+00   0.0000000e+00   0.0000000e+00   0.0000000e+00   0.0000000e+00   0.0000000e+00   0.0000000e+00   0.0000000e+00   0.0000000e+00   0.0000000e+00   0.0000000e+00   0.0000000e+00   0.0000000e+00   0.0000000e+00   0.0000000e+00   0.0000000e+00   0.0000000e+00   0.0000000e+00   0.0000000e+00   0.0000000e+00   0.0000000e+00   0.0000000e+00   0.0000000e+00   0.0000000e+00   0.0000000e+00   0.0000000e+00   0.0000000e+00   0.0000000e+00   0.0000000e+00   0.0000000e+00   0.0000000e+00   0.0000000e+00   0.0000000e+00   0.0000000e+00   0.0000000e+00   0.0000000e+00   0.0000000e+00   0.0000000e+00   0.0000000e+00   0.0000000e+00   0.0000000e+00   6.3116215e-01   0.0000000e+00   0.0000000e+00   0.0000000e+00   0.0000000e+00   0.0000000e+00   0.0000000e+00   0.0000000e+00   0.0000000e+00   0.0000000e+00   6.6310499e-01   0.0000000e+00   0.0000000e+00   0.0000000e+00   0.0000000e+00   0.0000000e+00   0.0000000e+00   0.0000000e+00   0.0000000e+00   0.0000000e+00   0.0000000e+00   0.0000000e+00   0.0000000e+00   0.0000000e+00   0.0000000e+00   0.0000000e+00   0.0000000e+00   0.0000000e+00   0.0000000e+00   0.0000000e+00   0.0000000e+00   0.0000000e+00   0.0000000e+00   0.0000000e+00   0.0000000e+00   0.0000000e+00   0.0000000e+00   0.0000000e+00   0.0000000e+00   0.0000000e+00   0.0000000e+00   0.0000000e+00   0.0000000e+00   0.0000000e+00   6.1955322e-01   0.0000000e+00   0.0000000e+00   0.0000000e+00   0.0000000e+00   0.0000000e+00   0.0000000e+00   0.0000000e+00   0.0000000e+00   0.0000000e+00   0.0000000e+00   0.0000000e+00   0.0000000e+00   0.0000000e+00   0.0000000e+00   0.0000000e+00   0.0000000e+00   0.0000000e+00   0.0000000e+00   0.0000000e+00   0.0000000e+00   0.0000000e+00   0.0000000e+00   0.0000000e+00   0.0000000e+00   0.0000000e+00   0.0000000e+00   0.0000000e+00   0.0000000e+00   0.0000000e+00   0.0000000e+00   0.0000000e+00   0.0000000e+00   0.0000000e+00   0.0000000e+00   0.0000000e+00   0.0000000e+00   0.0000000e+00   0.0000000e+00   0.0000000e+00   0.0000000e+00   0.0000000e+00   0.0000000e+00   0.0000000e+00   0.0000000e+00   0.0000000e+00   0.0000000e+00   0.0000000e+00   0.0000000e+00   0.0000000e+00   0.0000000e+00   0.0000000e+00   0.0000000e+00   0.0000000e+00   0.0000000e+00   0.0000000e+00   0.0000000e+00   0.0000000e+00   0.0000000e+00   0.0000000e+00   0.0000000e+00   0.0000000e+00   0.0000000e+00   0.0000000e+00   0.0000000e+00   0.0000000e+00   0.0000000e+00   0.0000000e+00   0.0000000e+00   0.0000000e+00   0.0000000e+00   0.0000000e+00   0.0000000e+00   0.0000000e+00   0.0000000e+00   0.0000000e+00   0.0000000e+00   0.0000000e+00   0.0000000e+00   0.0000000e+00   0.0000000e+00   0.0000000e+00   0.0000000e+00   0.0000000e+00   0.0000000e+00   0.0000000e+00   0.0000000e+00   0.0000000e+00   0.0000000e+00   0.0000000e+00   0.0000000e+00   0.0000000e+00   0.0000000e+00   0.0000000e+00   0.0000000e+00   0.0000000e+00   0.0000000e+00   0.0000000e+00   0.0000000e+00   0.0000000e+00   0.0000000e+00   0.0000000e+00   0.0000000e+00   0.0000000e+00   0.0000000e+00   0.0000000e+00   0.0000000e+00   0.0000000e+00   0.0000000e+00   0.0000000e+00   0.0000000e+00   0.0000000e+00   0.0000000e+00   0.0000000e+00   0.0000000e+00   0.0000000e+00   6.6679934e-01   0.0000000e+00   0.0000000e+00   0.0000000e+00   0.0000000e+00   0.0000000e+00   0.0000000e+00   0.0000000e+00   0.0000000e+00   0.0000000e+00   0.0000000e+00   0.0000000e+00   0.0000000e+00   0.0000000e+00   0.0000000e+00   0.0000000e+00   0.0000000e+00   0.0000000e+00   0.0000000e+00   0.0000000e+00   0.0000000e+00   0.0000000e+00   0.0000000e+00   0.0000000e+00   0.0000000e+00   0.0000000e+00   0.0000000e+00   0.0000000e+00   0.0000000e+00   0.0000000e+00   0.0000000e+00   0.0000000e+00   0.0000000e+00   0.0000000e+00   0.0000000e+00   0.0000000e+00   0.0000000e+00   0.0000000e+00   0.0000000e+00   0.0000000e+00   0.0000000e+00   0.0000000e+00   0.0000000e+00   0.0000000e+00   0.0000000e+00   0.0000000e+00   0.0000000e+00   0.0000000e+00   6.6709259e-01   0.0000000e+00   0.0000000e+00   0.0000000e+00   0.0000000e+00   0.0000000e+00   0.0000000e+00   0.0000000e+00   0.0000000e+00   0.0000000e+00   0.0000000e+00   0.0000000e+00   0.0000000e+00   0.0000000e+00   0.0000000e+00   0.0000000e+00   0.0000000e+00   0.0000000e+00   0.0000000e+00   0.0000000e+00   0.0000000e+00   0.0000000e+00   0.0000000e+00   0.0000000e+00   0.0000000e+00   0.0000000e+00   0.0000000e+00   0.0000000e+00   0.0000000e+00   0.0000000e+00
   0.0000000e+00   1.8230276e-01   6.2991254e-05   0.0000000e+00   0.0000000e+00   0.0000000e+00   0.0000000e+00   0.0000000e+00   1.5749454e-01   0.0000000e+00   0.0000000e+00   0.0000000e+00   0.0000000e+00   0.0000000e+00   2.3188863e-01   2.3221286e-01   0.0000000e+00   0.0000000e+00   0.0000000e+00   1.8185350e-01   0.0000000e+00   0.0000000e+00   0.0000000e+00   0.0000000e+00   1.6348341e-01   0.0000000e+00   0.0000000e+00   0.0000000e+00   1.6140936e-01   0.0000000e+00   0.0000000e+00   0.0000000e+00   0.0000000e+00   0.0000000e+00   1.3979309e-01   0.0000000e+00   3.3846550e-11   0.0000000e+00   0.0000000e+00   0.0000000e+00   0.0000000e+00   0.0000000e+00   0.0000000e+00   0.0000000e+00   0.0000000e+00   2.0036463e-03   0.0000000e+00   0.0000000e+00   0.0000000e+00   0.0000000e+00   2.1628270e-11   0.0000000e+00   0.0000000e+00   0.0000000e+00   0.0000000e+00   0.0000000e+00   0.0000000e+00   1.0940848e-05   4.9106628e-09   1.2541467e-01   0.0000000e+00   0.0000000e+00   1.2733997e-01   1.8101341e-01   1.6573576e-01   0.0000000e+00   0.0000000e+00   0.0000000e+00   0.0000000e+00   1.5957162e-01   1.8265301e-01   2.1748514e-04   5.6024955e-03   0.0000000e+00   0.0000000e+00   2.5133904e-11   0.0000000e+00   0.0000000e+00   0.0000000e+00   0.0000000e+00   0.0000000e+00   0.0000000e+00   0.0000000e+00   0.0000000e+00   0.0000000e+00   0.0000000e+00   0.0000000e+00   2.8011599e-11   1.6671541e-01   0.0000000e+00   1.4131696e-01   2.1987733e-01   0.0000000e+00   0.0000000e+00   0.0000000e+00   0.0000000e+00   0.0000000e+00   0.0000000e+00   0.0000000e+00   0.0000000e+00   0.0000000e+00   1.6688589e-01   0.0000000e+00   0.0000000e+00   0.0000000e+00   1.6755513e-01   1.6023431e-01   0.0000000e+00   7.6291318e-04   0.0000000e+00   0.0000000e+00   1.6360324e-01   0.0000000e+00   0.0000000e+00   0.0000000e+00   1.4555619e-01   0.0000000e+00   0.0000000e+00   3.4393405e-03   0.0000000e+00   1.3184590e-07   0.0000000e+00   2.3535591e-01   0.0000000e+00   0.0000000e+00   0.0000000e+00   1.0700663e-01   1.4076467e-01   1.6487495e-01   0.0000000e+00   0.0000000e+00   0.0000000e+00   1.5976079e-01   0.0000000e+00   0.0000000e+00   0.0000000e+00   1.4095417e-01   0.0000000e+00   0.0000000e+00   0.0000000e+00   0.0000000e+00   1.6735711e-01   1.5748666e-01   0.0000000e+00   0.0000000e+00   0.0000000e+00   0.0000000e+00   0.0000000e+00   1.0937798e-08   2.3233193e-01   0.0000000e+00   0.0000000e+00   2.2735007e-08   1.5651257e-01   0.0000000e+00   1.8269791e-01   1.2395633e-01   0.0000000e+00   0.0000000e+00   0.0000000e+00   0.0000000e+00   1.0125956e-01   0.0000000e+00   3.5439047e-11   0.0000000e+00   0.0000000e+00   6.8551994e-04   0.0000000e+00   0.0000000e+00   0.0000000e+00   7.3509754e-05   0.0000000e+00   0.0000000e+00   1.4107809e-01   0.0000000e+00   0.0000000e+00   1.6644688e-01   2.2788304e-11   0.0000000e+00   1.8093106e-01   2.4949588e-11   1.8312674e-01   0.0000000e+00   0.0000000e+00   0.0000000e+00   0.0000000e+00   0.0000000e+00   0.0000000e+00   0.0000000e+00   0.0000000e+00   0.0000000e+00   0.0000000e+00   0.0000000e+00   0.0000000e+00   0.0000000e+00   0.0000000e+00   1.8315345e-01   0.0000000e+00   1.1429178e-01   1.6835608e-01   0.0000000e+00   2.5399399e-04   1.6301972e-01   0.0000000e+00   0.0000000e+00   0.0000000e+00   4.4650962e-04   0.0000000e+00   0.0000000e+00   0.0000000e+00   0.0000000e+00   0.0000000e+00   0.0000000e+00   1.8255410e-01   0.0000000e+00   1.8238722e-01   0.0000000e+00   0.0000000e+00   0.0000000e+00   1.8235087e-01   1.8267197e-01   1.4647674e-01   0.0000000e+00   0.0000000e+00   1.5701951e-01   0.0000000e+00   1.8341064e-01   1.6626150e-01   1.8345789e-01   0.0000000e+00   1.4599246e-01   0.0000000e+00   0.0000000e+00   0.0000000e+00   0.0000000e+00   1.7057924e-01   0.0000000e+00   0.0000000e+00   0.0000000e+00   0.0000000e+00   6.6556933e-05   0.0000000e+00   0.0000000e+00   0.0000000e+00   0.0000000e+00   0.0000000e+00   0.0000000e+00   0.0000000e+00   4.1480903e-11   0.0000000e+00   0.0000000e+00   0.0000000e+00   0.0000000e+00   1.4214179e-01   0.0000000e+00   0.0000000e+00   0.0000000e+00   1.0430404e-01   0.0000000e+00   1.6484902e-01   1.2709221e-01   0.0000000e+00   0.0000000e+00   0.0000000e+00   0.0000000e+00   0.0000000e+00   3.7196775e-03   0.0000000e+00   0.0000000e+00   0.0000000e+00   6.2877328e-04   0.0000000e+00   4.3158509e-03   0.0000000e+00   0.0000000e+00   1.5876898e-01   0.0000000e+00   1.2630223e-01   2.3431930e-01   1.4360147e-01   1.5787466e-01   0.0000000e+00   0.0000000e+00   0.0000000e+00   0.0000000e+00   0.0000000e+00   0.0000000e+00   0.0000000e+00   0.0000000e+00   1.8201106e-01   0.0000000e+00   0.0000000e+00   1.6058326e-01   0.0000000e+00   0.0000000e+00   0.0000000e+00   0.0000000e+00   0.0000000e+00   1.8114710e-01   2.3324311e-01   0.0000000e+00   1.7992081e-01   0.0000000e+00   1.8276251e-01   0.0000000e+00   1.6590759e-01   0.0000000e+00   0.0000000e+00   2.2669911e-01   0.0000000e+00   0.0000000e+00   0.0000000e+00   0.0000000e+00   0.0000000e+00   0.0000000e+00   1.6204570e-01   0.0000000e+00   0.0000000e+00   0.0000000e+00   0.0000000e+00   0.0000000e+00   2.6907930e-11   0.0000000e+00
   0.0000000e+00   1.8260048e-01   6.8976100e-05   0.0000000e+00   0.0000000e+00   0.0000000e+00   0.0000000e+00   0.0000000e+00   1.5806049e-01   0.0000000e+00   0.0000000e+00   0.0000000e+00   0.0000000e+00   0.0000000e+00   2.3226408e-01   2.3303315e-01   0.0000000e+00   0.0000000e+00   0.0000000e+00   1.8216907e-01   0.0000000e+00   0.0000000e+00   0.0000000e+00   0.0000000e+00   1.6388035e-01   0.0000000e+00   0.0000000e+00   0.0000000e+00   1.6180833e-01   0.0000000e+00   0.0000000e+00   0.0000000e+00   0.0000000e+00   0.0000000e+00   1.3951670e-01   0.0000000e+00   3.5589305e-11   0.0000000e+00   0.0000000e+00   0.0000000e+00   0.0000000e+00   0.0000000e+00   0.0000000e+00   0.0000000e+00   0.0000000e+00   2.0624659e-03   0.0000000e+00   0.0000000e+00   0.0000000e+00   0.0000000e+00   2.2741908e-11   0.0000000e+00   0.0000000e+00   0.0000000e+00   0.0000000e+00   0.0000000e+00   0.0000000e+00   1.0855167e-05   5.0347700e-09   1.2610905e-01   0.0000000e+00   0.0000000e+00   1.2794138e-01   1.8140643e-01   1.6603451e-01   0.0000000e+00   0.0000000e+00   0.0000000e+00   0.0000000e+00   1.5995325e-01   1.8301213e-01   2.2690145e-04   5.6997306e-03   0.0000000e+00   0.0000000e+00   2.6428046e-11   0.0000000e+00   0.0000000e+00   0.0000000e+00   0.0000000e+00   0.0000000e+00   0.0000000e+00   0.0000000e+00   0.0000000e+00   0.0000000e+00   0.0000000e+00   0.0000000e+00   2.9453914e-11   1.6712480e-01   0.0000000e+00   1.4103462e-01   2.2089883e-01   0.0000000e+00   0.0000000e+00   0.0000000e+00   0.0000000e+00   0.0000000e+00   0.0000000e+00   0.0000000e+00   0.0000000e+00   0.0000000e+00   1.6750287e-01   0.0000000e+00   0.0000000e+00   0.0000000e+00   1.6826548e-01   1.6070453e-01   0.0000000e+00   7.8195742e-04   0.0000000e+00   0.0000000e+00   1.6372966e-01   0.0000000e+00   0.0000000e+00   0.0000000e+00   1.4566989e-01   0.0000000e+00   0.0000000e+00   3.5119518e-03   0.0000000e+00   1.2700914e-07   0.0000000e+00   2.3605043e-01   0.0000000e+00   0.0000000e+00   0.0000000e+00   1.0768112e-01   1.4061055e-01   1.6525036e-01   0.0000000e+00   0.0000000e+00   0.0000000e+00   1.6023260e-01   0.0000000e+00   0.0000000e+00   0.0000000e+00   1.4069941e-01   0.0000000e+00   0.0000000e+00   0.0000000e+00   0.0000000e+00   1.6788547e-01   1.5799489e-01   0.0000000e+00   0.0000000e+00   0.0000000e+00   0.0000000e+00   0.0000000e+00   1.1158048e-08   2.3297192e-01   0.0000000e+00   0.0000000e+00   2.3905631e-08   1.5703755e-01   0.0000000e+00   1.8306772e-01   1.2471435e-01   0.0000000e+00   0.0000000e+00   0.0000000e+00   0.0000000e+00   1.0177030e-01   0.0000000e+00   3.7263801e-11   0.0000000e+00   0.0000000e+00   7.3515280e-04   0.0000000e+00   0.0000000e+00   0.0000000e+00   8.1545574e-05   0.0000000e+00   0.0000000e+00   1.4082274e-01   0.0000000e+00   0.0000000e+00   1.6679577e-01   2.3961672e-11   0.0000000e+00   1.8129651e-01   2.6234239e-11   1.8405256e-01   0.0000000e+00   0.0000000e+00   0.0000000e+00   0.0000000e+00   0.0000000e+00   0.0000000e+00   0.0000000e+00   0.0000000e+00   0.0000000e+00   0.0000000e+00   0.0000000e+00   0.0000000e+00   0.0000000e+00   0.0000000e+00   1.8348518e-01   0.0000000e+00   1.1491122e-01   1.6914732e-01   0.0000000e+00   2.6284492e-04   1.6381220e-01   0.0000000e+00   0.0000000e+00   0.0000000e+00   4.6435270e-04   0.0000000e+00   0.0000000e+00   0.0000000e+00   0.0000000e+00   0.0000000e+00   0.0000000e+00   1.8288411e-01   0.0000000e+00   1.8273595e-01   0.0000000e+00   0.0000000e+00   0.0000000e+00   1.8270688e-01   1.8295929e-01   1.4629549e-01   0.0000000e+00   0.0000000e+00   1.5772575e-01   0.0000000e+00   1.8373857e-01   1.6667135e-01   1.8382524e-01   0.0000000e+00   1.4591533e-01   0.0000000e+00   0.0000000e+00   0.0000000e+00   0.0000000e+00   1.7109173e-01   0.0000000e+00   0.0000000e+00   0.0000000e+00   0.0000000e+00   7.2263681e-05   0.0000000e+00   0.0000000e+00   0.0000000e+00   0.0000000e+00   0.0000000e+00   0.0000000e+00   0.0000000e+00   4.3616751e-11   0.0000000e+00   0.0000000e+00   0.0000000e+00   0.0000000e+00   1.4185639e-01   0.0000000e+00   0.0000000e+00   0.0000000e+00   1.0494522e-01   0.0000000e+00   1.6525174e-01   1.2761877e-01   0.0000000e+00   0.0000000e+00   0.0000000e+00   0.0000000e+00   0.0000000e+00   3.8055349e-03   0.0000000e+00   0.0000000e+00   0.0000000e+00   6.4779588e-04   0.0000000e+00   4.3905649e-03   0.0000000e+00   0.0000000e+00   1.5929419e-01   0.0000000e+00   1.2709582e-01   2.3497978e-01   1.4341349e-01   1.5837392e-01   0.0000000e+00   0.0000000e+00   0.0000000e+00   0.0000000e+00   0.0000000e+00   0.0000000e+00   0.0000000e+00   0.0000000e+00   1.8227017e-01   0.0000000e+00   0.0000000e+00   1.6087102e-01   0.0000000e+00   0.0000000e+00   0.0000000e+00   0.0000000e+00   0.0000000e+00   1.8149321e-01   2.3395601e-01   0.0000000e+00   1.8082832e-01   0.0000000e+00   1.8310273e-01   0.0000000e+00   1.6636991e-01   0.0000000e+00   0.0000000e+00   2.2721159e-01   0.0000000e+00   0.0000000e+00   0.0000000e+00   0.0000000e+00   0.0000000e+00   0.0000000e+00   1.6228990e-01   0.0000000e+00   0.0000000e+00   0.0000000e+00   0.0000000e+00   0.0000000e+00   2.8293417e-11   0.0000000e+00
   0.0000000e+00   0.0000000e+00   0.0000000e+00   0.0000000e+00   0.0000000e+00   0.0000000e+00   1.1818045e-08   2.1297834e-02   0.0000000e+00   3.5531844e-08   0.0000000e+00   3.3655422e-02   0.0000000e+00   0.0000000e+00   0.0000000e+00   0.0000000e+00   1.3147517e-01   0.0000000e+00   5.8101647e-05   0.0000000e+00   4.0274266e-08   0.0000000e+00   0.0000000e+00   2.5298699e-02   0.0000000e+00   1.4759061e-08   0.0000000e+00   3.8684939e-02   0.0000000e+00   0.0000000e+00   8.7313741e-09   0.0000000e+00   1.5242546e-08   0.0000000e+00   0.0000000e+00   0.0000000e+00   0.0000000e+00   1.2430775e-08   0.0000000e+00   0.0000000e+00   2.0440157e-02   4.3677044e-05   0.0000000e+00   1.5970442e-02   0.0000000e+00   0.0000000e+00   3.7803028e-08   1.4983862e-08   0.0000000e+00   0.0000000e+00   0.0000000e+00   0.0000000e+00   3.6311874e-05   0.0000000e+00   0.0000000e+00   1.2079114e-08   2.2968104e-02   0.0000000e+00   3.8147154e-08   0.0000000e+00   1.9167298e-08   1.7149915e-02   0.0000000e+00   0.0000000e+00   0.0000000e+00   2.1760793e-02   0.0000000e+00   0.0000000e+00   0.0000000e+00   0.0000000e+00   0.0000000e+00   0.0000000e+00   0.0000000e+00   2.3466296e-02   0.0000000e+00   0.0000000e+00   4.5796471e-05   1.1283254e-08   0.0000000e+00   0.0000000e+00   1.9309737e-02   2.2769736e-08   1.8185708e-08   6.5591548e-06   2.6558190e-02   0.0000000e+00   0.0000000e+00   0.0000000e+00   0.0000000e+00   0.0000000e+00   0.0000000e+00   0.0000000e+00   0.0000000e+00   0.0000000e+00   0.0000000e+00   0.0000000e+00   1.5805561e-08   0.0000000e+00   0.0000000e+00   0.0000000e+00   0.0000000e+00   0.0000000e+00   0.0000000e+00   0.0000000e+00   0.0000000e+00   0.0000000e+00   0.0000000e+00   7.8394521e-09   0.0000000e+00   0.0000000e+00   0.0000000e+00   0.0000000e+00   0.0000000e+00   0.0000000e+00   0.0000000e+00   0.0000000e+00   0.0000000e+00   0.0000000e+00   0.0000000e+00   0.0000000e+00   0.0000000e+00   0.0000000e+00   0.0000000e+00   3.5934814e-02   0.0000000e+00   0.0000000e+00   0.0000000e+00   0.0000000e+00   0.0000000e+00   0.0000000e+00   0.0000000e+00   1.2254751e-08   0.0000000e+00   0.0000000e+00   0.0000000e+00   1.1908037e-08   0.0000000e+00   0.0000000e+00   0.0000000e+00   0.0000000e+00   0.0000000e+00   0.0000000e+00   0.0000000e+00   1.6491711e-06   0.0000000e+00   0.0000000e+00   0.0000000e+00   1.3255015e-08   3.9798744e-08   0.0000000e+00   0.0000000e+00   0.0000000e+00   0.0000000e+00   0.0000000e+00   1.7344995e-08   0.0000000e+00   0.0000000e+00   2.1012512e-02   0.0000000e+00   0.0000000e+00   0.0000000e+00   0.0000000e+00   0.0000000e+00   0.0000000e+00   2.2921742e-02   1.1310049e-08   0.0000000e+00   0.0000000e+00   0.0000000e+00   0.0000000e+00   0.0000000e+00   0.0000000e+00   0.0000000e+00   0.0000000e+00   0.0000000e+00   1.1998893e-08   0.0000000e+00   0.0000000e+00   0.0000000e+00   0.0000000e+00   0.0000000e+00   0.0000000e+00   0.0000000e+00   0.0000000e+00   1.9163569e-02   0.0000000e+00   0.0000000e+00   0.0000000e+00   3.9571622e-07   1.5881853e-08   1.1802581e-08   0.0000000e+00   0.0000000e+00   0.0000000e+00   0.0000000e+00   1.9577443e-02   0.0000000e+00   2.0353309e-02   0.0000000e+00   0.0000000e+00   0.0000000e+00   0.0000000e+00   0.0000000e+00   0.0000000e+00   0.0000000e+00   0.0000000e+00   0.0000000e+00   0.0000000e+00   0.0000000e+00   0.0000000e+00   1.5074976e-02   0.0000000e+00   0.0000000e+00   0.0000000e+00   0.0000000e+00   0.0000000e+00   3.1517656e-02   0.0000000e+00   4.6441587e-08   0.0000000e+00   0.0000000e+00   0.0000000e+00   4.7271641e-05   0.0000000e+00   0.0000000e+00   0.0000000e+00   0.0000000e+00   0.0000000e+00   0.0000000e+00   3.8499467e-08   0.0000000e+00   4.3904966e-02   0.0000000e+00   0.0000000e+00   0.0000000e+00   0.0000000e+00   0.0000000e+00   7.1297745e-05   0.0000000e+00   0.0000000e+00   0.0000000e+00   0.0000000e+00   2.1965686e-02   0.0000000e+00   0.0000000e+00   0.0000000e+00   0.0000000e+00   1.8363909e-02   0.0000000e+00   0.0000000e+00   2.0729910e-02   0.0000000e+00   0.0000000e+00   0.0000000e+00   0.0000000e+00   0.0000000e+00   0.0000000e+00   0.0000000e+00   0.0000000e+00   0.0000000e+00   0.0000000e+00   0.0000000e+00   6.6564699e-05   0.0000000e+00   0.0000000e+00   0.0000000e+00   0.0000000e+00   0.0000000e+00   0.0000000e+00   0.0000000e+00   0.0000000e+00   0.0000000e+00   0.0000000e+00   1.2604978e-08   0.0000000e+00   0.0000000e+00   0.0000000e+00   0.0000000e+00   0.0000000e+00   0.0000000e+00   0.0000000e+00   0.0000000e+00   0.0000000e+00   1.7302193e-02   0.0000000e+00   0.0000000e+00   1.1733258e-04   3.7554033e-08   3.2556119e-05   0.0000000e+00   0.0000000e+00   0.0000000e+00   0.0000000e+00   0.0000000e+00   0.0000000e+00   1.6275257e-02   1.1123278e-08   0.0000000e+00   0.0000000e+00   0.0000000e+00   0.0000000e+00   0.0000000e+00   0.0000000e+00   0.0000000e+00   0.0000000e+00   0.0000000e+00   0.0000000e+00   0.0000000e+00   0.0000000e+00   3.1470137e-05   0.0000000e+00   3.0514040e-02   0.0000000e+00   0.0000000e+00   0.0000000e+00   0.0000000e+00   0.0000000e+00   0.0000000e+00   0.0000000e+00   0.0000000e+00   3.3541064e-05   0.0000000e+00   0.0000000e+00
   0.0000000e+00   0.0000000e+00   0.0000000e+00   0.0000000e+00   0.0000000e+00   0.0000000e+00   3.6657505e-09   0.0000000e+00   0.0000000e+00   1.7349142e-08   0.0000000e+00   0.0000000e+00   0.0000000e+00   0.0000000e+00   0.0000000e+00   0.0000000e+00   0.0000000e+00   6.9863352e-01   0.0000000e+00   0.0000000e+00   1.6663831e-08   0.0000000e+00   0.0000000e+00   0.0000000e+00   0.0000000e+00   4.8149377e-09   0.0000000e+00   0.0000000e+00   0.0000000e+00   0.0000000e+00   2.0833129e-09   0.0000000e+00   5.1216345e-09   0.0000000e+00   0.0000000e+00   0.0000000e+00   0.0000000e+00   4.9943382e-09   0.0000000e+00   6.7129253e-03   0.0000000e+00   0.0000000e+00   0.0000000e+00   0.0000000e+00   0.0000000e+00   0.0000000e+00   1.6147623e-08   5.3728259e-09   0.0000000e+00   0.0000000e+00   0.0000000e+00   0.0000000e+00   0.0000000e+00   0.0000000e+00   0.0000000e+00   3.6839736e-09   0.0000000e+00   0.0000000e+00   1.7231378e-08   0.0000000e+00   6.0090164e-09   0.0000000e+00   0.0000000e+00   0.0000000e+00   0.0000000e+00   0.0000000e+00   0.0000000e+00   0.0000000e+00   0.0000000e+00   0.0000000e+00   0.0000000e+00   0.0000000e+00   0.0000000e+00   0.0000000e+00   2.3739743e-02   0.0000000e+00   0.0000000e+00   3.5934439e-09   0.0000000e+00   0.0000000e+00   0.0000000e+00   6.1313737e-09   5.1306059e-09   0.0000000e+00   0.0000000e+00   0.0000000e+00   0.0000000e+00   0.0000000e+00   0.0000000e+00   1.9866073e-02   0.0000000e+00   0.0000000e+00   0.0000000e+00   0.0000000e+00   0.0000000e+00   0.0000000e+00   5.3320015e-09   0.0000000e+00   0.0000000e+00   0.0000000e+00   0.0000000e+00   0.0000000e+00   0.0000000e+00   0.0000000e+00   0.0000000e+00   0.0000000e+00   0.0000000e+00   2.4054758e-09   0.0000000e+00   4.2226393e-03   0.0000000e+00   0.0000000e+00   0.0000000e+00   0.0000000e+00   0.0000000e+00   0.0000000e+00   0.0000000e+00   0.0000000e+00   0.0000000e+00   0.0000000e+00   0.0000000e+00   0.0000000e+00   0.0000000e+00   0.0000000e+00   0.0000000e+00   0.0000000e+00   0.0000000e+00   0.0000000e+00   0.0000000e+00   0.0000000e+00   0.0000000e+00   3.5965433e-09   0.0000000e+00   0.0000000e+00   0.0000000e+00   3.5820721e-09   0.0000000e+00   0.0000000e+00   1.5035083e-09   0.0000000e+00   0.0000000e+00   0.0000000e+00   0.0000000e+00   0.0000000e+00   0.0000000e+00   0.0000000e+00   6.2150876e-10   3.9534833e-09   3.0256630e-08   0.0000000e+00   0.0000000e+00   0.0000000e+00   0.0000000e+00   0.0000000e+00   5.7765214e-09   0.0000000e+00   0.0000000e+00   0.0000000e+00   0.0000000e+00   1.6739763e-03   0.0000000e+00   0.0000000e+00   0.0000000e+00   0.0000000e+00   0.0000000e+00   3.5856195e-09   0.0000000e+00   1.2171604e-08   0.0000000e+00   0.0000000e+00   0.0000000e+00   0.0000000e+00   0.0000000e+00   0.0000000e+00   0.0000000e+00   3.5357580e-09   0.0000000e+00   0.0000000e+00   0.0000000e+00   0.0000000e+00   0.0000000e+00   0.0000000e+00   0.0000000e+00   0.0000000e+00   0.0000000e+00   0.0000000e+00   0.0000000e+00   0.0000000e+00   1.5362927e-08   5.5448015e-09   3.6516803e-09   0.0000000e+00   0.0000000e+00   0.0000000e+00   0.0000000e+00   0.0000000e+00   0.0000000e+00   0.0000000e+00   0.0000000e+00   0.0000000e+00   0.0000000e+00   0.0000000e+00   0.0000000e+00   0.0000000e+00   0.0000000e+00   0.0000000e+00   0.0000000e+00   0.0000000e+00   0.0000000e+00   8.6935446e-04   0.0000000e+00   0.0000000e+00   0.0000000e+00   0.0000000e+00   0.0000000e+00   0.0000000e+00   0.0000000e+00   0.0000000e+00   1.8038336e-08   0.0000000e+00   0.0000000e+00   0.0000000e+00   0.0000000e+00   0.0000000e+00   0.0000000e+00   9.7701218e-09   0.0000000e+00   0.0000000e+00   0.0000000e+00   2.3725326e-08   0.0000000e+00   0.0000000e+00   0.0000000e+00   0.0000000e+00   0.0000000e+00   0.0000000e+00   0.0000000e+00   0.0000000e+00   0.0000000e+00   0.0000000e+00   0.0000000e+00   0.0000000e+00   0.0000000e+00   0.0000000e+00   0.0000000e+00   0.0000000e+00   0.0000000e+00   0.0000000e+00   0.0000000e+00   0.0000000e+00   0.0000000e+00   0.0000000e+00   0.0000000e+00   0.0000000e+00   0.0000000e+00   1.1941515e-08   0.0000000e+00   0.0000000e+00   0.0000000e+00   0.0000000e+00   0.0000000e+00   1.4954450e-02   0.0000000e+00   0.0000000e+00   0.0000000e+00   1.2740887e-08   0.0000000e+00   0.0000000e+00   0.0000000e+00   0.0000000e+00   0.0000000e+00   0.0000000e+00   0.0000000e+00   3.5861306e-09   0.0000000e+00   0.0000000e+00   0.0000000e+00   0.0000000e+00   0.0000000e+00   0.0000000e+00   0.0000000e+00   1.8035821e-02   0.0000000e+00   0.0000000e+00   0.0000000e+00   0.0000000e+00   0.0000000e+00   1.7073182e-08   0.0000000e+00   0.0000000e+00   0.0000000e+00   0.0000000e+00   0.0000000e+00   0.0000000e+00   0.0000000e+00   0.0000000e+00   3.6165185e-09   0.0000000e+00   0.0000000e+00   0.0000000e+00   0.0000000e+00   0.0000000e+00   0.0000000e+00   0.0000000e+00   0.0000000e+00   0.0000000e+00   0.0000000e+00   0.0000000e+00   0.0000000e+00   0.0000000e+00   9.7800322e-09   0.0000000e+00   0.0000000e+00   0.0000000e+00   0.0000000e+00   0.0000000e+00   0.0000000e+00   0.0000000e+00   0.0000000e+00   0.0000000e+00   0.0000000e+00   0.0000000e+00   0.0000000e+00
   0.0000000e+00   0.0000000e+00   0.0000000e+00   0.0000000e+00   0.0000000e+00   0.0000000e+00   0.0000000e+00   3.8125126e-04   0.0000000e+00   0.0000000e+00   0.0000000e+00   5.2165194e-05   0.0000000e+00   0.0000000e+00   0.0000000e+00   0.0000000e+00   6.9285673e-05   0.0000000e+00   2.3337776e-01   0.0000000e+00   0.0000000e+00   0.0000000e+00   0.0000000e+00   1.9089951e-04   0.0000000e+00   0.0000000e+00   0.0000000e+00   3.4403535e-04   0.0000000e+00   0.0000000e+00   0.0000000e+00   0.0000000e+00   0.0000000e+00   0.0000000e+00   0.0000000e+00   0.0000000e+00   0.0000000e+00   0.0000000e+00   0.0000000e+00   0.0000000e+00   2.7458774e-05   1.5232389e-01   0.0000000e+00   4.1069390e-05   0.0000000e+00   0.0000000e+00   0.0000000e+00   0.0000000e+00   0.0000000e+00   0.0000000e+00   0.0000000e+00   0.0000000e+00   1.5976749e-01   0.0000000e+00   0.0000000e+00   0.0000000e+00   1.7508588e-04   0.0000000e+00   0.0000000e+00   0.0000000e+00   0.0000000e+00   4.5157905e-04   0.0000000e+00   0.0000000e+00   0.0000000e+00   3.1659584e-05   0.0000000e+00   0.0000000e+00   0.0000000e+00   0.0000000e+00   0.0000000e+00   0.0000000e+00   0.0000000e+00   2.0590446e-04   0.0000000e+00   0.0000000e+00   1.0331288e-01   0.0000000e+00   0.0000000e+00   0.0000000e+00   2.9026682e-05   0.0000000e+00   0.0000000e+00   4.2579519e-06   1.6248148e-04   0.0000000e+00   0.0000000e+00   0.0000000e+00   0.0000000e+00   0.0000000e+00   0.0000000e+00   0.0000000e+00   0.0000000e+00   0.0000000e+00   0.0000000e+00   0.0000000e+00   0.0000000e+00   0.0000000e+00   0.0000000e+00   0.0000000e+00   0.0000000e+00   0.0000000e+00   0.0000000e+00   0.0000000e+00   0.0000000e+00   0.0000000e+00   0.0000000e+00   0.0000000e+00   0.0000000e+00   0.0000000e+00   0.0000000e+00   0.0000000e+00   0.0000000e+00   0.0000000e+00   0.0000000e+00   0.0000000e+00   0.0000000e+00   0.0000000e+00   0.0000000e+00   0.0000000e+00   0.0000000e+00   0.0000000e+00   0.0000000e+00   1.0173862e-04   0.0000000e+00   0.0000000e+00   0.0000000e+00   0.0000000e+00   0.0000000e+00   0.0000000e+00   0.0000000e+00   0.0000000e+00   0.0000000e+00   0.0000000e+00   0.0000000e+00   0.0000000e+00   0.0000000e+00   0.0000000e+00   0.0000000e+00   0.0000000e+00   0.0000000e+00   0.0000000e+00   0.0000000e+00   9.8756160e-10   0.0000000e+00   0.0000000e+00   0.0000000e+00   0.0000000e+00   0.0000000e+00   0.0000000e+00   0.0000000e+00   0.0000000e+00   0.0000000e+00   0.0000000e+00   0.0000000e+00   0.0000000e+00   0.0000000e+00   4.7131952e-03   0.0000000e+00   0.0000000e+00   0.0000000e+00   0.0000000e+00   0.0000000e+00   0.0000000e+00   2.1595652e-04   0.0000000e+00   0.0000000e+00   0.0000000e+00   0.0000000e+00   0.0000000e+00   0.0000000e+00   0.0000000e+00   0.0000000e+00   0.0000000e+00   0.0000000e+00   0.0000000e+00   0.0000000e+00   0.0000000e+00   0.0000000e+00   0.0000000e+00   0.0000000e+00   0.0000000e+00   0.0000000e+00   0.0000000e+00   5.2650365e-05   0.0000000e+00   0.0000000e+00   0.0000000e+00   1.5606146e-11   0.0000000e+00   0.0000000e+00   0.0000000e+00   0.0000000e+00   0.0000000e+00   0.0000000e+00   2.7603320e-05   0.0000000e+00   5.8151212e-05   0.0000000e+00   0.0000000e+00   0.0000000e+00   0.0000000e+00   0.0000000e+00   0.0000000e+00   0.0000000e+00   0.0000000e+00   0.0000000e+00   0.0000000e+00   0.0000000e+00   0.0000000e+00   2.6828914e-03   0.0000000e+00   0.0000000e+00   0.0000000e+00   0.0000000e+00   0.0000000e+00   4.5225801e-05   0.0000000e+00   0.0000000e+00   0.0000000e+00   0.0000000e+00   0.0000000e+00   1.6878105e-01   0.0000000e+00   0.0000000e+00   0.0000000e+00   0.0000000e+00   0.0000000e+00   0.0000000e+00   0.0000000e+00   0.0000000e+00   6.5628256e-05   0.0000000e+00   0.0000000e+00   0.0000000e+00   0.0000000e+00   0.0000000e+00   1.0812971e-01   0.0000000e+00   0.0000000e+00   0.0000000e+00   0.0000000e+00   2.4587236e-04   0.0000000e+00   0.0000000e+00   0.0000000e+00   0.0000000e+00   1.2249973e-04   0.0000000e+00   0.0000000e+00   1.1375792e-03   0.0000000e+00   0.0000000e+00   0.0000000e+00   0.0000000e+00   0.0000000e+00   0.0000000e+00   0.0000000e+00   0.0000000e+00   0.0000000e+00   0.0000000e+00   0.0000000e+00   1.0830994e-01   0.0000000e+00   0.0000000e+00   0.0000000e+00   0.0000000e+00   0.0000000e+00   0.0000000e+00   0.0000000e+00   0.0000000e+00   0.0000000e+00   0.0000000e+00   0.0000000e+00   0.0000000e+00   0.0000000e+00   0.0000000e+00   0.0000000e+00   0.0000000e+00   0.0000000e+00   0.0000000e+00   0.0000000e+00   0.0000000e+00   3.8665642e-05   0.0000000e+00   0.0000000e+00   4.5261587e-02   0.0000000e+00   1.5578517e-01   0.0000000e+00   0.0000000e+00   0.0000000e+00   0.0000000e+00   0.0000000e+00   0.0000000e+00   2.5736348e-05   0.0000000e+00   0.0000000e+00   0.0000000e+00   0.0000000e+00   0.0000000e+00   0.0000000e+00   0.0000000e+00   0.0000000e+00   0.0000000e+00   0.0000000e+00   0.0000000e+00   0.0000000e+00   0.0000000e+00   1.4346584e-01   0.0000000e+00   8.7225692e-05   0.0000000e+00   0.0000000e+00   0.0000000e+00   0.0000000e+00   0.0000000e+00   0.0000000e+00   0.0000000e+00   0.0000000e+00   1.5674607e-01   0.0000000e+00   0.0000000e+00
   0.0000000e+00   3.0872274e-01   7.8096235e-05   0.0000000e+00   0.0000000e+00   0.0000000e+00   0.0000000e+00   0.0000000e+00   1.8531420e-01   0.0000000e+00   0.0000000e+00   0.0000000e+00   0.0000000e+00   0.0000000e+00   1.8178326e-01   1.8207714e-01   0.0000000e+00   0.0000000e+00   0.0000000e+00   3.0950771e-01   0.0000000e+00   0.0000000e+00   0.0000000e+00   0.0000000e+00   1.9034016e-01   0.0000000e+00   0.0000000e+00   0.0000000e+00   1.8686300e-01   0.0000000e+00   0.0000000e+00   0.0000000e+00   0.0000000e+00   0.0000000e+00   2.1846451e-01   0.0000000e+00   1.6928736e-11   0.0000000e+00   0.0000000e+00   0.0000000e+00   0.0000000e+00   0.0000000e+00   0.0000000e+00   0.0000000e+00   0.0000000e+00   2.5322558e-03   0.0000000e+00   0.0000000e+00   0.0000000e+00   0.0000000e+00   1.0817625e-11   0.0000000e+00   0.0000000e+00   0.0000000e+00   0.0000000e+00   0.0000000e+00   0.0000000e+00   9.1568794e-06   4.3240713e-09   1.4227809e-01   0.0000000e+00   0.0000000e+00   1.4640262e-01   3.0628474e-01   2.2413107e-01   0.0000000e+00   0.0000000e+00   0.0000000e+00   0.0000000e+00   1.8367228e-01   3.1040941e-01   2.7101114e-04   7.1268236e-03   0.0000000e+00   0.0000000e+00   1.2571007e-11   0.0000000e+00   0.0000000e+00   0.0000000e+00   0.0000000e+00   0.0000000e+00   0.0000000e+00   0.0000000e+00   0.0000000e+00   0.0000000e+00   0.0000000e+00   0.0000000e+00   1.4010319e-11   2.2245010e-01   0.0000000e+00   2.1939947e-01   1.9413236e-01   0.0000000e+00   0.0000000e+00   0.0000000e+00   0.0000000e+00   0.0000000e+00   0.0000000e+00   0.0000000e+00   0.0000000e+00   0.0000000e+00   1.9992258e-01   0.0000000e+00   0.0000000e+00   0.0000000e+00   1.9508610e-01   1.8686884e-01   0.0000000e+00   9.6851564e-04   0.0000000e+00   0.0000000e+00   2.3213297e-01   0.0000000e+00   0.0000000e+00   0.0000000e+00   2.2692379e-01   0.0000000e+00   0.0000000e+00   4.3651090e-03   0.0000000e+00   2.2974403e-07   0.0000000e+00   1.8237035e-01   0.0000000e+00   0.0000000e+00   0.0000000e+00   1.1984958e-01   2.1999801e-01   2.2102270e-01   0.0000000e+00   0.0000000e+00   0.0000000e+00   1.8544781e-01   0.0000000e+00   0.0000000e+00   0.0000000e+00   2.1955314e-01   0.0000000e+00   0.0000000e+00   0.0000000e+00   0.0000000e+00   1.9377328e-01   1.8480068e-01   0.0000000e+00   0.0000000e+00   0.0000000e+00   0.0000000e+00   0.0000000e+00   9.0355704e-09   1.8092236e-01   0.0000000e+00   0.0000000e+00   1.1371172e-08   1.8124026e-01   0.0000000e+00   3.0767336e-01   1.3896396e-01   0.0000000e+00   0.0000000e+00   0.0000000e+00   0.0000000e+00   1.3839782e-01   0.0000000e+00   1.7725242e-11   0.0000000e+00   0.0000000e+00   8.5185299e-04   0.0000000e+00   0.0000000e+00   0.0000000e+00   9.1482885e-05   0.0000000e+00   0.0000000e+00   2.1902219e-01   0.0000000e+00   0.0000000e+00   2.2456652e-01   1.1397829e-11   0.0000000e+00   3.0556663e-01   1.2478819e-11   3.1785008e-01   0.0000000e+00   0.0000000e+00   0.0000000e+00   0.0000000e+00   0.0000000e+00   0.0000000e+00   0.0000000e+00   0.0000000e+00   0.0000000e+00   0.0000000e+00   0.0000000e+00   0.0000000e+00   0.0000000e+00   0.0000000e+00   3.0861603e-01   0.0000000e+00   1.3431018e-01   2.3086053e-01   0.0000000e+00   3.2040068e-04   2.5485124e-01   0.0000000e+00   0.0000000e+00   0.0000000e+00   5.6240416e-04   0.0000000e+00   0.0000000e+00   0.0000000e+00   0.0000000e+00   0.0000000e+00   0.0000000e+00   3.0362664e-01   0.0000000e+00   3.1067531e-01   0.0000000e+00   0.0000000e+00   0.0000000e+00   3.0766629e-01   3.0580906e-01   2.2809462e-01   0.0000000e+00   0.0000000e+00   1.9217004e-01   0.0000000e+00   3.1056527e-01   2.2192400e-01   3.0952438e-01   0.0000000e+00   2.2884140e-01   0.0000000e+00   0.0000000e+00   0.0000000e+00   0.0000000e+00   2.0419132e-01   0.0000000e+00   0.0000000e+00   0.0000000e+00   0.0000000e+00   8.2704503e-05   0.0000000e+00   0.0000000e+00   0.0000000e+00   0.0000000e+00   0.0000000e+00   0.0000000e+00   0.0000000e+00   2.0747144e-11   0.0000000e+00   0.0000000e+00   0.0000000e+00   0.0000000e+00   2.1886525e-01   0.0000000e+00   0.0000000e+00   0.0000000e+00   1.1639119e-01   0.0000000e+00   2.2269964e-01   1.4176836e-01   0.0000000e+00   0.0000000e+00   0.0000000e+00   0.0000000e+00   0.0000000e+00   4.7193201e-03   0.0000000e+00   0.0000000e+00   0.0000000e+00   7.9528010e-04   0.0000000e+00   5.4893354e-03   0.0000000e+00   0.0000000e+00   1.8402119e-01   0.0000000e+00   1.4217725e-01   1.8215739e-01   2.2358470e-01   1.8525409e-01   0.0000000e+00   0.0000000e+00   0.0000000e+00   0.0000000e+00   0.0000000e+00   0.0000000e+00   0.0000000e+00   0.0000000e+00   3.0473964e-01   0.0000000e+00   0.0000000e+00   1.8392956e-01   0.0000000e+00   0.0000000e+00   0.0000000e+00   0.0000000e+00   0.0000000e+00   3.0610191e-01   1.8570561e-01   0.0000000e+00   3.0865165e-01   0.0000000e+00   3.1078473e-01   0.0000000e+00   2.2499971e-01   0.0000000e+00   0.0000000e+00   1.8509546e-01   0.0000000e+00   0.0000000e+00   0.0000000e+00   0.0000000e+00   0.0000000e+00   0.0000000e+00   1.8521917e-01   0.0000000e+00   0.0000000e+00   0.0000000e+00   0.0000000e+00   0.0000000e+00   1.3458306e-11   0.0000000e+00
   0.0000000e+00   3.0948962e-10   0.0000000e+00   0.0000000e+00   0.0000000e+00   0.0000000e+00   3.6923168e-01   1.0347967e-08   1.0741911e-09   3.8160618e-01   0.0000000e+00   6.8725414e-09   0.0000000e+00   0.0000000e+00   5.5648482e-10   6.1517962e-10   4.1272940e-08   0.0000000e+00   0.0000000e+00   3.2592090e-10   3.8371607e-01   0.0000000e+00   0.0000000e+00   4.6705298e-09   5.8966291e-10   2.9490277e-01   0.0000000e+00   1.0325240e-08   6.2743439e-10   5.3000144e-10   1.9197344e-01   0.0000000e+00   2.9505206e-01   0.0000000e+00   2.8633351e-10   3.6653249e-09   0.0000000e+00   3.7365558e-01   0.0000000e+00   0.0000000e+00   3.6842587e-09   0.0000000e+00   0.0000000e+00   2.3469702e-09   0.0000000e+00   0.0000000e+00   3.8309219e-01   2.9779040e-01   0.0000000e+00   0.0000000e+00   4.3184986e-10   0.0000000e+00   0.0000000e+00   0.0000000e+00   0.0000000e+00   3.6923901e-01   2.5075293e-09   6.0615465e-10   3.8246493e-01   1.1738365e-08   2.9622663e-01   4.7896951e-09   1.7627627e-08   4.8349102e-10   1.1669707e-09   3.9507872e-09   0.0000000e+00   0.0000000e+00   2.2661933e-06   6.2308091e-10   4.1359430e-10   0.0000000e+00   0.0000000e+00   6.5158137e-09   2.8893574e-04   0.0000000e+00   0.0000000e+00   3.6928973e-01   0.0000000e+00   0.0000000e+00   2.2028209e-09   3.1551116e-01   2.9654767e-01   0.0000000e+00   1.1213511e-05   0.0000000e+00   0.0000000e+00   0.0000000e+00   1.0035897e-09   0.0000000e+00   3.0191381e-10   6.8735243e-10   0.0000000e+00   0.0000000e+00   0.0000000e+00   0.0000000e+00   3.0740059e-01   0.0000000e+00   0.0000000e+00   0.0000000e+00   0.0000000e+00   6.9846336e-10   1.6760460e-08   0.0000000e+00   0.0000000e+00   1.1500275e-09   5.3990461e-10   1.7721671e-01   0.0000000e+00   0.0000000e+00   0.0000000e+00   1.0181961e-09   0.0000000e+00   0.0000000e+00   0.0000000e+00   2.8705732e-10   0.0000000e+00   0.0000000e+00   0.0000000e+00   0.0000000e+00   0.0000000e+00   0.0000000e+00   5.3242397e-10   7.6278487e-09   0.0000000e+00   0.0000000e+00   1.4746104e-07   2.8792790e-10   1.1270466e-09   0.0000000e+00   0.0000000e+00   3.6993049e-01   1.1979812e-09   0.0000000e+00   0.0000000e+00   3.6912114e-01   2.7237811e-10   0.0000000e+00   1.0823012e-04   0.0000000e+00   0.0000000e+00   6.9691328e-10   8.7725438e-10   0.0000000e+00   0.0000000e+00   4.9368631e-09   3.4404404e-05   3.7121711e-01   3.7630707e-01   5.2309245e-10   0.0000000e+00   0.0000000e+00   0.0000000e+00   1.0082940e-09   2.9912186e-01   4.2445137e-10   1.0247387e-08   3.9701023e-09   0.0000000e+00   0.0000000e+00   0.0000000e+00   5.1083666e-10   0.0000000e+00   0.0000000e+00   5.2462619e-09   3.6936304e-01   0.0000000e+00   6.6896977e-04   0.0000000e+00   0.0000000e+00   0.0000000e+00   0.0000000e+00   0.0000000e+00   2.9616445e-10   0.0000000e+00   3.6876127e-01   1.1052992e-09   0.0000000e+00   0.0000000e+00   3.4705855e-10   0.0000000e+00   2.9735703e-10   0.0000000e+00   0.0000000e+00   9.1887397e-09   0.0000000e+00   0.0000000e+00   0.0000000e+00   3.7001797e-01   2.9741250e-01   3.6971160e-01   0.0000000e+00   0.0000000e+00   0.0000000e+00   0.0000000e+00   3.3314344e-09   3.8569865e-10   2.9524986e-09   1.4075901e-07   7.3447129e-10   0.0000000e+00   0.0000000e+00   4.9296005e-10   0.0000000e+00   0.0000000e+00   0.0000000e+00   0.0000000e+00   0.0000000e+00   0.0000000e+00   0.0000000e+00   5.8840751e-09   0.0000000e+00   0.0000000e+00   3.8147131e-10   0.0000000e+00   4.0137383e-10   5.3245043e-09   0.0000000e+00   3.8667412e-01   3.9168514e-10   3.6271305e-10   4.0736304e-10   0.0000000e+00   0.0000000e+00   6.6891811e-10   5.3698068e-04   3.6458652e-10   8.1587226e-10   3.6915191e-10   3.8911738e-01   3.4705493e-10   9.2930193e-09   0.0000000e+00   0.0000000e+00   0.0000000e+00   7.2945965e-10   0.0000000e+00   0.0000000e+00   0.0000000e+00   0.0000000e+00   0.0000000e+00   0.0000000e+00   7.7846058e-09   0.0000000e+00   0.0000000e+00   0.0000000e+00   0.0000000e+00   2.5361156e-09   0.0000000e+00   0.0000000e+00   1.2980851e-08   0.0000000e+00   0.0000000e+00   2.9806835e-10   0.0000000e+00   6.5632373e-04   0.0000000e+00   2.6378937e-07   0.0000000e+00   9.8780668e-10   1.7440891e-08   0.0000000e+00   0.0000000e+00   1.6546621e-06   0.0000000e+00   7.0025840e-04   0.0000000e+00   0.0000000e+00   0.0000000e+00   0.0000000e+00   0.0000000e+00   0.0000000e+00   0.0000000e+00   3.7035878e-01   0.0000000e+00   7.1725375e-10   0.0000000e+00   5.9429869e-09   5.1575380e-10   3.3121873e-10   9.9756203e-10   0.0000000e+00   0.0000000e+00   3.2377378e-09   0.0000000e+00   0.0000000e+00   0.0000000e+00   3.8278468e-01   0.0000000e+00   4.0897710e-10   0.0000000e+00   0.0000000e+00   6.1923815e-10   0.0000000e+00   0.0000000e+00   4.4267408e-09   3.6774120e-01   0.0000000e+00   4.1474277e-10   5.0388233e-10   0.0000000e+00   4.1107625e-10   0.0000000e+00   4.0729953e-10   0.0000000e+00   1.2486980e-09   0.0000000e+00   0.0000000e+00   5.3530662e-10   0.0000000e+00   5.3752537e-04   6.4180309e-09   0.0000000e+00   0.0000000e+00   0.0000000e+00   5.8858197e-10   0.0000000e+00   0.0000000e+00   0.0000000e+00   9.1193988e-09   0.0000000e+00   0.0000000e+00   0.0000000e+00
   0.0000000e+00   4.8006743e-10   0.0000000e+00   0.0000000e+00   2.3604959e-01   2.5441235e-01   0.0000000e+00   0.0000000e+00   3.6358743e-10   0.0000000e+00   2.4488120e-01   0.0000000e+00   2.3743271e-01   0.0000000e+00   2.5500018e-10   2.4145032e-10   0.0000000e+00   0.0000000e+00   0.0000000e+00   4.9115200e-10   0.0000000e+00   3.1337614e-01   0.0000000e+00   0.0000000e+00   2.2703019e-10   0.0000000e+00   0.0000000e+00   0.0000000e+00   2.5632042e-10   0.0000000e+00   0.0000000e+00   0.0000000e+00   0.0000000e+00   3.1545178e-01   3.3888973e-09   4.0825435e-05   0.0000000e+00   0.0000000e+00   0.0000000e+00   0.0000000e+00   0.0000000e+00   0.0000000e+00   0.0000000e+00   0.0000000e+00   3.0770935e-01   0.0000000e+00   0.0000000e+00   0.0000000e+00   0.0000000e+00   0.0000000e+00   0.0000000e+00   0.0000000e+00   0.0000000e+00   0.0000000e+00   0.0000000e+00   0.0000000e+00   0.0000000e+00   2.0426927e-07   0.0000000e+00   2.3299359e-10   0.0000000e+00   0.0000000e+00   2.3275250e-10   5.0394722e-10   5.3794719e-10   0.0000000e+00   2.3778654e-01   0.0000000e+00   4.3022082e-10   2.1477612e-10   4.8630504e-10   0.0000000e+00   0.0000000e+00   0.0000000e+00   0.0000000e+00   0.0000000e+00   0.0000000e+00   0.0000000e+00   0.0000000e+00   0.0000000e+00   0.0000000e+00   0.0000000e+00   0.0000000e+00   0.0000000e+00   0.0000000e+00   0.0000000e+00   3.0474559e-04   0.0000000e+00   4.8048028e-10   0.0000000e+00   3.2573514e-09   3.0231504e-10   0.0000000e+00   0.0000000e+00   2.4356978e-01   0.0000000e+00   0.0000000e+00   0.0000000e+00   0.0000000e+00   0.0000000e+00   3.1528176e-01   2.8839097e-10   6.7359553e-05   0.0000000e+00   0.0000000e+00   3.1059767e-10   2.1298655e-10   0.0000000e+00   0.0000000e+00   0.0000000e+00   0.0000000e+00   8.0920141e-10   0.0000000e+00   3.1483661e-01   2.4302406e-01   2.5291248e-09   0.0000000e+00   0.0000000e+00   0.0000000e+00   3.0088079e-01   2.4738135e-01   0.0000000e+00   2.3815729e-10   0.0000000e+00   0.0000000e+00   0.0000000e+00   2.0057340e-10   3.5606136e-09   5.3901364e-10   0.0000000e+00   2.3960482e-01   0.0000000e+00   2.8200117e-10   0.0000000e+00   0.0000000e+00   0.0000000e+00   6.8773118e-09   0.0000000e+00   0.0000000e+00   0.0000000e+00   2.4703691e-01   2.3852132e-10   3.5798830e-10   0.0000000e+00   0.0000000e+00   0.0000000e+00   4.8172383e-11   0.0000000e+00   0.0000000e+00   2.3830830e-10   0.0000000e+00   0.0000000e+00   0.0000000e+00   3.5453101e-10   0.0000000e+00   4.7264363e-10   2.1902416e-10   0.0000000e+00   0.0000000e+00   0.0000000e+00   0.0000000e+00   2.8251346e-10   0.0000000e+00   0.0000000e+00   0.0000000e+00   0.0000000e+00   0.0000000e+00   0.0000000e+00   2.3521323e-01   0.0000000e+00   0.0000000e+00   0.0000000e+00   2.4571726e-01   3.0692705e-09   2.4769296e-01   0.0000000e+00   5.1179143e-10   0.0000000e+00   0.0000000e+00   5.0849300e-10   0.0000000e+00   4.1610287e-10   0.0000000e+00   0.0000000e+00   0.0000000e+00   2.3829122e-01   2.4383226e-01   0.0000000e+00   0.0000000e+00   0.0000000e+00   0.0000000e+00   0.0000000e+00   0.0000000e+00   0.0000000e+00   0.0000000e+00   0.0000000e+00   4.9812482e-10   0.0000000e+00   2.3425686e-10   4.0922062e-10   0.0000000e+00   0.0000000e+00   6.0687644e-10   2.4440296e-01   3.1184075e-01   0.0000000e+00   0.0000000e+00   2.2814175e-01   0.0000000e+00   0.0000000e+00   0.0000000e+00   2.8583741e-01   2.4507100e-01   4.7971255e-10   0.0000000e+00   5.0812591e-10   0.0000000e+00   3.0706864e-01   0.0000000e+00   4.8563832e-10   5.2017317e-10   2.3537931e-09   0.0000000e+00   0.0000000e+00   3.7396161e-10   0.0000000e+00   4.7290088e-10   4.3950461e-10   4.4298862e-10   0.0000000e+00   2.0025528e-09   0.0000000e+00   0.0000000e+00   2.5656347e-01   0.0000000e+00   2.8073435e-10   0.0000000e+00   0.0000000e+00   0.0000000e+00   0.0000000e+00   0.0000000e+00   0.0000000e+00   0.0000000e+00   0.0000000e+00   3.0264737e-01   0.0000000e+00   0.0000000e+00   0.0000000e+00   0.0000000e+00   0.0000000e+00   0.0000000e+00   0.0000000e+00   0.0000000e+00   3.1324342e-09   2.9596578e-01   0.0000000e+00   0.0000000e+00   1.7546148e-10   0.0000000e+00   4.7817474e-10   2.4192824e-10   0.0000000e+00   0.0000000e+00   0.0000000e+00   2.3799239e-01   0.0000000e+00   0.0000000e+00   0.0000000e+00   0.0000000e+00   0.0000000e+00   0.0000000e+00   0.0000000e+00   0.0000000e+00   0.0000000e+00   0.0000000e+00   3.0801646e-10   3.1601450e-01   2.1716552e-10   2.3167865e-10   2.6181779e-09   3.6463155e-10   0.0000000e+00   0.0000000e+00   0.0000000e+00   3.0150682e-01   0.0000000e+00   0.0000000e+00   0.0000000e+00   0.0000000e+00   4.6388186e-10   0.0000000e+00   0.0000000e+00   2.3522074e-10   0.0000000e+00   0.0000000e+00   0.0000000e+00   0.0000000e+00   0.0000000e+00   4.8464216e-10   2.4560267e-10   3.1304160e-01   4.1802655e-10   0.0000000e+00   4.7613785e-10   0.0000000e+00   4.6381319e-10   2.5481004e-01   2.4331984e-01   2.5683726e-10   0.0000000e+00   0.0000000e+00   0.0000000e+00   0.0000000e+00   0.0000000e+00   0.0000000e+00   2.2582219e-10   0.0000000e+00   0.0000000e+00   0.0000000e+00   0.0000000e+00   0.0000000e+00   0.0000000e+00   2.4159487e-01
   0.0000000e+00   0.0000000e+00   0.0000000e+00   0.0000000e+00   0.0000000e+00   0.0000000e+00   0.0000000e+00   0.0000000e+00   0.0000000e+00   0.0000000e+00   0.0000000e+00   0.0000000e+00   0.0000000e+00   0.0000000e+00   0.0000000e+00   0.0000000e+00   0.0000000e+00   0.0000000e+00   0.0000000e+00   0.0000000e+00   0.0000000e+00   0.0000000e+00   3.6467823e-01   0.0000000e+00   0.0000000e+00   0.0000000e+00   1.9481240e-08   0.0000000e+00   0.0000000e+00   0.0000000e+00   0.0000000e+00   0.0000000e+00   0.0000000e+00   0.0000000e+00   0.0000000e+00   0.0000000e+00   0.0000000e+00   0.0000000e+00   0.0000000e+00   0.0000000e+00   0.0000000e+00   0.0000000e+00   0.0000000e+00   0.0000000e+00   0.0000000e+00   0.0000000e+00   0.0000000e+00   0.0000000e+00   0.0000000e+00   1.8672993e-08   0.0000000e+00   0.0000000e+00   0.0000000e+00   0.0000000e+00   0.0000000e+00   0.0000000e+00   0.0000000e+00   2.4238967e-09   0.0000000e+00   0.0000000e+00   0.0000000e+00   0.0000000e+00   0.0000000e+00   0.0000000e+00   0.0000000e+00   0.0000000e+00   0.0000000e+00   3.1592475e-08   1.2359862e-09   0.0000000e+00   0.0000000e+00   0.0000000e+00   0.0000000e+00   0.0000000e+00   0.0000000e+00   0.0000000e+00   0.0000000e+00   0.0000000e+00   0.0000000e+00   0.0000000e+00   0.0000000e+00   0.0000000e+00   0.0000000e+00   0.0000000e+00   0.0000000e+00   0.0000000e+00   0.0000000e+00   0.0000000e+00   0.0000000e+00   0.0000000e+00   0.0000000e+00   0.0000000e+00   0.0000000e+00   0.0000000e+00   0.0000000e+00   0.0000000e+00   0.0000000e+00   0.0000000e+00   0.0000000e+00   2.4295542e-08   0.0000000e+00   0.0000000e+00   0.0000000e+00   0.0000000e+00   0.0000000e+00   0.0000000e+00   0.0000000e+00   0.0000000e+00   0.0000000e+00   0.0000000e+00   0.0000000e+00   0.0000000e+00   0.0000000e+00   0.0000000e+00   0.0000000e+00   0.0000000e+00   0.0000000e+00   3.0345268e-01   0.0000000e+00   0.0000000e+00   0.0000000e+00   0.0000000e+00   0.0000000e+00   0.0000000e+00   2.9521878e-01   0.0000000e+00   0.0000000e+00   0.0000000e+00   0.0000000e+00   0.0000000e+00   0.0000000e+00   0.0000000e+00   0.0000000e+00   4.8903348e-09   1.0645700e-08   0.0000000e+00   0.0000000e+00   6.7126530e-08   0.0000000e+00   0.0000000e+00   0.0000000e+00   0.0000000e+00   0.0000000e+00   9.0625573e-10   0.0000000e+00   0.0000000e+00   4.0955539e-06   0.0000000e+00   0.0000000e+00   0.0000000e+00   0.0000000e+00   1.6845123e-08   0.0000000e+00   0.0000000e+00   0.0000000e+00   0.0000000e+00   0.0000000e+00   0.0000000e+00   0.0000000e+00   0.0000000e+00   0.0000000e+00   0.0000000e+00   0.0000000e+00   0.0000000e+00   0.0000000e+00   0.0000000e+00   0.0000000e+00   0.0000000e+00   0.0000000e+00   2.5538526e-01   0.0000000e+00   0.0000000e+00   0.0000000e+00   0.0000000e+00   0.0000000e+00   0.0000000e+00   0.0000000e+00   0.0000000e+00   0.0000000e+00   0.0000000e+00   0.0000000e+00   0.0000000e+00   0.0000000e+00   0.0000000e+00   0.0000000e+00   0.0000000e+00   0.0000000e+00   0.0000000e+00   0.0000000e+00   0.0000000e+00   0.0000000e+00   0.0000000e+00   2.0474905e-01   0.0000000e+00   0.0000000e+00   0.0000000e+00   0.0000000e+00   0.0000000e+00   0.0000000e+00   0.0000000e+00   0.0000000e+00   0.0000000e+00   0.0000000e+00   0.0000000e+00   0.0000000e+00   0.0000000e+00   0.0000000e+00   0.0000000e+00   4.1223507e-08   0.0000000e+00   0.0000000e+00   0.0000000e+00   0.0000000e+00   0.0000000e+00   0.0000000e+00   0.0000000e+00   0.0000000e+00   0.0000000e+00   0.0000000e+00   0.0000000e+00   0.0000000e+00   0.0000000e+00   0.0000000e+00   5.3449099e-08   0.0000000e+00   0.0000000e+00   0.0000000e+00   0.0000000e+00   0.0000000e+00   0.0000000e+00   0.0000000e+00   0.0000000e+00   2.1182517e-08   0.0000000e+00   0.0000000e+00   0.0000000e+00   2.6778962e-01   0.0000000e+00   0.0000000e+00   0.0000000e+00   0.0000000e+00   0.0000000e+00   0.0000000e+00   2.1370663e-08   0.0000000e+00   0.0000000e+00   0.0000000e+00   0.0000000e+00   0.0000000e+00   3.0869165e-01   0.0000000e+00   0.0000000e+00   2.6054569e-08   0.0000000e+00   0.0000000e+00   0.0000000e+00   0.0000000e+00   0.0000000e+00   0.0000000e+00   0.0000000e+00   0.0000000e+00   0.0000000e+00   0.0000000e+00   0.0000000e+00   0.0000000e+00   0.0000000e+00   0.0000000e+00   1.8594031e-08   1.4559272e-08   0.0000000e+00   0.0000000e+00   0.0000000e+00   0.0000000e+00   0.0000000e+00   0.0000000e+00   0.0000000e+00   0.0000000e+00   0.0000000e+00   0.0000000e+00   0.0000000e+00   0.0000000e+00   0.0000000e+00   3.3637614e-01   0.0000000e+00   0.0000000e+00   0.0000000e+00   0.0000000e+00   0.0000000e+00   0.0000000e+00   0.0000000e+00   3.2770467e-07   0.0000000e+00   0.0000000e+00   0.0000000e+00   0.0000000e+00   0.0000000e+00   0.0000000e+00   0.0000000e+00   0.0000000e+00   0.0000000e+00   0.0000000e+00   0.0000000e+00   0.0000000e+00   0.0000000e+00   0.0000000e+00   0.0000000e+00   0.0000000e+00   0.0000000e+00   0.0000000e+00   0.0000000e+00   0.0000000e+00   0.0000000e+00   0.0000000e+00   0.0000000e+00   2.9898440e-01   0.0000000e+00   2.0263963e-08   0.0000000e+00   1.8744867e-08   0.0000000e+00   0.0000000e+00   0.0000000e+00   0.0000000e+00
   0.0000000e+00   0.0000000e+00   0.0000000e+00   0.0000000e+00   0.0000000e+00   0.0000000e+00   7.3381625e-10   6.1069106e-02   0.0000000e+00   2.7714285e-09   0.0000000e+00   2.7660211e-02   0.0000000e+00   0.0000000e+00   0.0000000e+00   0.0000000e+00   2.5180013e-02   0.0000000e+00   2.0764053e-04   0.0000000e+00   4.7166413e-09   0.0000000e+00   0.0000000e+00   1.0472131e-01   0.0000000e+00   9.0804227e-10   0.0000000e+00   2.9400289e-02   0.0000000e+00   0.0000000e+00   3.6046998e-10   0.0000000e+00   1.0800527e-09   0.0000000e+00   0.0000000e+00   0.0000000e+00   0.0000000e+00   5.6916528e-10   0.0000000e+00   0.0000000e+00   3.5334438e-02   2.6535813e-04   0.0000000e+00   3.5593743e-02   0.0000000e+00   0.0000000e+00   3.8445142e-09   6.5114842e-10   0.0000000e+00   0.0000000e+00   0.0000000e+00   0.0000000e+00   1.9120681e-04   0.0000000e+00   0.0000000e+00   7.3626900e-10   1.0699265e-01   0.0000000e+00   3.6671290e-09   0.0000000e+00   1.7942871e-09   4.9616983e-02   0.0000000e+00   0.0000000e+00   0.0000000e+00   4.2510375e-02   0.0000000e+00   0.0000000e+00   0.0000000e+00   0.0000000e+00   0.0000000e+00   0.0000000e+00   0.0000000e+00   6.9831618e-02   0.0000000e+00   0.0000000e+00   2.0419871e-04   6.2573425e-10   0.0000000e+00   0.0000000e+00   3.5369743e-02   2.7130969e-09   1.5212583e-09   1.9580945e-05   3.4594937e-02   0.0000000e+00   0.0000000e+00   0.0000000e+00   0.0000000e+00   0.0000000e+00   0.0000000e+00   0.0000000e+00   0.0000000e+00   0.0000000e+00   0.0000000e+00   0.0000000e+00   9.6051537e-10   0.0000000e+00   0.0000000e+00   0.0000000e+00   0.0000000e+00   0.0000000e+00   0.0000000e+00   0.0000000e+00   0.0000000e+00   0.0000000e+00   0.0000000e+00   3.1776828e-10   0.0000000e+00   0.0000000e+00   0.0000000e+00   0.0000000e+00   0.0000000e+00   0.0000000e+00   0.0000000e+00   0.0000000e+00   0.0000000e+00   0.0000000e+00   0.0000000e+00   0.0000000e+00   0.0000000e+00   0.0000000e+00   0.0000000e+00   2.5558888e-02   0.0000000e+00   0.0000000e+00   0.0000000e+00   0.0000000e+00   0.0000000e+00   0.0000000e+00   0.0000000e+00   9.3124620e-10   0.0000000e+00   0.0000000e+00   0.0000000e+00   7.0758808e-10   0.0000000e+00   0.0000000e+00   0.0000000e+00   0.0000000e+00   0.0000000e+00   0.0000000e+00   0.0000000e+00   3.6844673e-06   0.0000000e+00   0.0000000e+00   0.0000000e+00   1.2284141e-09   3.2757397e-09   0.0000000e+00   0.0000000e+00   0.0000000e+00   0.0000000e+00   0.0000000e+00   1.1037773e-09   0.0000000e+00   0.0000000e+00   2.5147650e-02   0.0000000e+00   0.0000000e+00   0.0000000e+00   0.0000000e+00   0.0000000e+00   0.0000000e+00   5.2225689e-02   6.4429392e-10   0.0000000e+00   0.0000000e+00   0.0000000e+00   0.0000000e+00   0.0000000e+00   0.0000000e+00   0.0000000e+00   0.0000000e+00   0.0000000e+00   8.5111105e-10   0.0000000e+00   0.0000000e+00   0.0000000e+00   0.0000000e+00   0.0000000e+00   0.0000000e+00   0.0000000e+00   0.0000000e+00   3.4089057e-02   0.0000000e+00   0.0000000e+00   0.0000000e+00   5.4691220e-08   9.2366830e-10   7.7657210e-10   0.0000000e+00   0.0000000e+00   0.0000000e+00   0.0000000e+00   3.3589345e-02   0.0000000e+00   3.7294408e-02   0.0000000e+00   0.0000000e+00   0.0000000e+00   0.0000000e+00   0.0000000e+00   0.0000000e+00   0.0000000e+00   0.0000000e+00   0.0000000e+00   0.0000000e+00   0.0000000e+00   0.0000000e+00   5.2850748e-02   0.0000000e+00   0.0000000e+00   0.0000000e+00   0.0000000e+00   0.0000000e+00   1.4586637e-02   0.0000000e+00   6.8302296e-09   0.0000000e+00   0.0000000e+00   0.0000000e+00   2.2589384e-04   0.0000000e+00   0.0000000e+00   0.0000000e+00   0.0000000e+00   0.0000000e+00   0.0000000e+00   2.0242700e-09   0.0000000e+00   3.1860097e-02   0.0000000e+00   0.0000000e+00   0.0000000e+00   0.0000000e+00   0.0000000e+00   4.6068588e-04   0.0000000e+00   0.0000000e+00   0.0000000e+00   0.0000000e+00   7.5560759e-02   0.0000000e+00   0.0000000e+00   0.0000000e+00   0.0000000e+00   2.6526128e-02   0.0000000e+00   0.0000000e+00   7.1121870e-02   0.0000000e+00   0.0000000e+00   0.0000000e+00   0.0000000e+00   0.0000000e+00   0.0000000e+00   0.0000000e+00   0.0000000e+00   0.0000000e+00   0.0000000e+00   0.0000000e+00   3.8951273e-04   0.0000000e+00   0.0000000e+00   0.0000000e+00   0.0000000e+00   0.0000000e+00   0.0000000e+00   0.0000000e+00   0.0000000e+00   0.0000000e+00   0.0000000e+00   1.0769209e-09   0.0000000e+00   0.0000000e+00   0.0000000e+00   0.0000000e+00   0.0000000e+00   0.0000000e+00   0.0000000e+00   0.0000000e+00   0.0000000e+00   3.4375436e-02   0.0000000e+00   0.0000000e+00   6.5883108e-04   3.3828987e-09   1.9292023e-04   0.0000000e+00   0.0000000e+00   0.0000000e+00   0.0000000e+00   0.0000000e+00   0.0000000e+00   3.5106848e-02   4.3731645e-10   0.0000000e+00   0.0000000e+00   0.0000000e+00   0.0000000e+00   0.0000000e+00   0.0000000e+00   0.0000000e+00   0.0000000e+00   0.0000000e+00   0.0000000e+00   0.0000000e+00   0.0000000e+00   1.6852539e-04   0.0000000e+00   3.0256874e-02   0.0000000e+00   0.0000000e+00   0.0000000e+00   0.0000000e+00   0.0000000e+00   0.0000000e+00   0.0000000e+00   0.0000000e+00   1.9846242e-04   0.0000000e+00   0.0000000e+00
   0.0000000e+00   1.9087661e-01   7.0947624e-05   0.0000000e+00   0.0000000e+00   0.0000000e+00   0.0000000e+00   0.0000000e+00   1.4798784e-01   0.0000000e+00   0.0000000e+00   0.0000000e+00   0.0000000e+00   0.0000000e+00   1.6351870e-01   1.6389238e-01   0.0000000e+00   0.0000000e+00   0.0000000e+00   1.9064253e-01   0.0000000e+00   0.0000000e+00   0.0000000e+00   0.0000000e+00   1.8111574e-01   0.0000000e+00   0.0000000e+00   0.0000000e+00   1.7272280e-01   0.0000000e+00   0.0000000e+00   0.0000000e+00   0.0000000e+00   0.0000000e+00   1.4007518e-01   0.0000000e+00   3.3539585e-11   0.0000000e+00   0.0000000e+00   0.0000000e+00   0.0000000e+00   0.0000000e+00   0.0000000e+00   0.0000000e+00   0.0000000e+00   2.1283452e-03   0.0000000e+00   0.0000000e+00   0.0000000e+00   0.0000000e+00   2.1432117e-11   0.0000000e+00   0.0000000e+00   0.0000000e+00   0.0000000e+00   0.0000000e+00   0.0000000e+00   2.3859457e-05   4.7608072e-09   1.1786845e-01   0.0000000e+00   0.0000000e+00   1.2001244e-01   1.8949430e-01   1.6261900e-01   0.0000000e+00   0.0000000e+00   0.0000000e+00   0.0000000e+00   1.7162605e-01   1.9104662e-01   2.4007132e-04   5.8727728e-03   0.0000000e+00   0.0000000e+00   2.4905958e-11   0.0000000e+00   0.0000000e+00   0.0000000e+00   0.0000000e+00   0.0000000e+00   0.0000000e+00   0.0000000e+00   0.0000000e+00   0.0000000e+00   0.0000000e+00   0.0000000e+00   2.7757554e-11   1.6291504e-01   0.0000000e+00   1.4091341e-01   1.6740190e-01   0.0000000e+00   0.0000000e+00   0.0000000e+00   0.0000000e+00   0.0000000e+00   0.0000000e+00   0.0000000e+00   0.0000000e+00   0.0000000e+00   1.6921790e-01   0.0000000e+00   0.0000000e+00   0.0000000e+00   1.5392916e-01   1.6953292e-01   0.0000000e+00   8.0636470e-04   0.0000000e+00   0.0000000e+00   1.6141054e-01   0.0000000e+00   0.0000000e+00   0.0000000e+00   1.4594389e-01   0.0000000e+00   0.0000000e+00   3.6215795e-03   0.0000000e+00   1.2676688e-07   0.0000000e+00   1.6536250e-01   0.0000000e+00   0.0000000e+00   0.0000000e+00   9.9869723e-02   1.4107845e-01   1.6201236e-01   0.0000000e+00   0.0000000e+00   0.0000000e+00   1.4970552e-01   0.0000000e+00   0.0000000e+00   0.0000000e+00   1.4093913e-01   0.0000000e+00   0.0000000e+00   0.0000000e+00   0.0000000e+00   1.6831861e-01   1.4754147e-01   0.0000000e+00   0.0000000e+00   0.0000000e+00   0.0000000e+00   0.0000000e+00   1.0343138e-08   1.6340854e-01   0.0000000e+00   0.0000000e+00   2.2528817e-08   1.4635278e-01   0.0000000e+00   1.9087033e-01   1.1489258e-01   0.0000000e+00   0.0000000e+00   0.0000000e+00   0.0000000e+00   1.0092580e-01   0.0000000e+00   3.5117641e-11   0.0000000e+00   0.0000000e+00   7.5428416e-04   0.0000000e+00   0.0000000e+00   0.0000000e+00   8.3160618e-05   0.0000000e+00   0.0000000e+00   1.4079301e-01   0.0000000e+00   0.0000000e+00   1.6319740e-01   2.2581630e-11   0.0000000e+00   1.8913285e-01   2.4723312e-11   1.9349820e-01   0.0000000e+00   0.0000000e+00   0.0000000e+00   0.0000000e+00   0.0000000e+00   0.0000000e+00   0.0000000e+00   0.0000000e+00   0.0000000e+00   0.0000000e+00   0.0000000e+00   0.0000000e+00   0.0000000e+00   0.0000000e+00   1.9090330e-01   0.0000000e+00   1.0863566e-01   1.6871065e-01   0.0000000e+00   2.7230748e-04   1.6669993e-01   0.0000000e+00   0.0000000e+00   0.0000000e+00   4.8010108e-04   0.0000000e+00   0.0000000e+00   0.0000000e+00   0.0000000e+00   0.0000000e+00   0.0000000e+00   1.9023414e-01   0.0000000e+00   1.9108887e-01   0.0000000e+00   0.0000000e+00   0.0000000e+00   1.8994413e-01   1.8974742e-01   1.4666033e-01   0.0000000e+00   0.0000000e+00   1.5090207e-01   0.0000000e+00   1.9157411e-01   1.6323917e-01   1.9186173e-01   0.0000000e+00   1.4713634e-01   0.0000000e+00   0.0000000e+00   0.0000000e+00   0.0000000e+00   1.7211737e-01   0.0000000e+00   0.0000000e+00   0.0000000e+00   0.0000000e+00   7.4118791e-05   0.0000000e+00   0.0000000e+00   0.0000000e+00   0.0000000e+00   0.0000000e+00   0.0000000e+00   0.0000000e+00   4.1104701e-11   0.0000000e+00   0.0000000e+00   0.0000000e+00   0.0000000e+00   1.4105758e-01   0.0000000e+00   0.0000000e+00   0.0000000e+00   9.7589991e-02   0.0000000e+00   1.6298076e-01   1.1817979e-01   0.0000000e+00   0.0000000e+00   0.0000000e+00   0.0000000e+00   0.0000000e+00   3.9166326e-03   0.0000000e+00   0.0000000e+00   0.0000000e+00   6.6977908e-04   0.0000000e+00   4.5286443e-03   0.0000000e+00   0.0000000e+00   1.4837948e-01   0.0000000e+00   1.1800833e-01   1.6455782e-01   1.4367306e-01   1.4756680e-01   0.0000000e+00   0.0000000e+00   0.0000000e+00   0.0000000e+00   0.0000000e+00   0.0000000e+00   0.0000000e+00   0.0000000e+00   1.8994762e-01   0.0000000e+00   0.0000000e+00   1.6808632e-01   0.0000000e+00   0.0000000e+00   0.0000000e+00   0.0000000e+00   0.0000000e+00   1.8958799e-01   1.6577408e-01   0.0000000e+00   1.8936440e-01   0.0000000e+00   1.9143705e-01   0.0000000e+00   1.6330890e-01   0.0000000e+00   0.0000000e+00   1.6364386e-01   0.0000000e+00   0.0000000e+00   0.0000000e+00   0.0000000e+00   0.0000000e+00   0.0000000e+00   1.6917708e-01   0.0000000e+00   0.0000000e+00   0.0000000e+00   0.0000000e+00   0.0000000e+00   2.6663895e-11   0.0000000e+00
   0.0000000e+00   1.5704802e-10   0.0000000e+00   0.0000000e+00   0.0000000e+00   0.0000000e+00   3.4584509e-01   2.0463723e-09   4.5713249e-10   2.9243499e-01   0.0000000e+00   1.3818545e-09   0.0000000e+00   0.0000000e+00   2.7483508e-10   2.9597871e-10   1.5181130e-08   0.0000000e+00   0.0000000e+00   1.6301680e-10   2.9280462e-01   0.0000000e+00   0.0000000e+00   9.3302273e-10   2.9125585e-10   3.1799423e-01   0.0000000e+00   2.1259076e-09   3.0379727e-10   1.3515031e-10   2.0333748e-01   0.0000000e+00   3.1624974e-01   0.0000000e+00   1.5036897e-10   9.3465746e-10   0.0000000e+00   3.4449860e-01   0.0000000e+00   0.0000000e+00   6.7805895e-10   0.0000000e+00   0.0000000e+00   4.3037582e-10   0.0000000e+00   0.0000000e+00   2.9208004e-01   3.1509900e-01   0.0000000e+00   0.0000000e+00   1.1012167e-10   0.0000000e+00   0.0000000e+00   0.0000000e+00   0.0000000e+00   3.4487451e-01   4.4690967e-10   1.5559562e-10   2.9167546e-01   4.5180787e-09   2.6176208e-01   9.0934961e-10   6.2534239e-09   2.2397219e-10   4.9996529e-10   7.2567733e-10   0.0000000e+00   0.0000000e+00   5.7787907e-07   3.0644487e-10   1.9800996e-10   0.0000000e+00   0.0000000e+00   1.2922926e-09   1.6094080e-04   0.0000000e+00   0.0000000e+00   3.4662591e-01   0.0000000e+00   0.0000000e+00   3.9773970e-10   2.9925355e-01   3.1331181e-01   0.0000000e+00   5.8476553e-06   0.0000000e+00   0.0000000e+00   0.0000000e+00   4.3544155e-10   0.0000000e+00   1.5644439e-10   3.2807458e-10   0.0000000e+00   0.0000000e+00   0.0000000e+00   0.0000000e+00   3.0503457e-01   0.0000000e+00   0.0000000e+00   0.0000000e+00   0.0000000e+00   3.4042315e-10   4.4945938e-09   0.0000000e+00   0.0000000e+00   5.3155374e-10   2.7620429e-10   1.8715825e-01   0.0000000e+00   0.0000000e+00   0.0000000e+00   4.4697855e-10   0.0000000e+00   0.0000000e+00   0.0000000e+00   1.5359728e-10   0.0000000e+00   0.0000000e+00   0.0000000e+00   0.0000000e+00   0.0000000e+00   0.0000000e+00   2.6287468e-10   1.5398121e-09   0.0000000e+00   0.0000000e+00   4.8404341e-08   1.5089280e-10   4.8385777e-10   0.0000000e+00   0.0000000e+00   3.4662051e-01   5.2069770e-10   0.0000000e+00   0.0000000e+00   3.4492903e-01   1.4428812e-10   0.0000000e+00   5.6101021e-05   0.0000000e+00   0.0000000e+00   3.3798765e-10   3.8936838e-10   0.0000000e+00   0.0000000e+00   1.2588996e-09   1.9119259e-05   3.4705349e-01   2.8876379e-01   2.6298557e-10   0.0000000e+00   0.0000000e+00   0.0000000e+00   4.4567344e-10   2.6109814e-01   1.9700469e-10   4.0244275e-09   7.6920569e-10   0.0000000e+00   0.0000000e+00   0.0000000e+00   2.4505303e-10   0.0000000e+00   0.0000000e+00   1.0355011e-09   3.4669761e-01   0.0000000e+00   3.7262446e-04   0.0000000e+00   0.0000000e+00   0.0000000e+00   0.0000000e+00   0.0000000e+00   1.5023421e-10   0.0000000e+00   3.4593721e-01   4.7714507e-10   0.0000000e+00   0.0000000e+00   1.7565046e-10   0.0000000e+00   1.5915901e-10   0.0000000e+00   0.0000000e+00   1.8692191e-09   0.0000000e+00   0.0000000e+00   0.0000000e+00   2.9209293e-01   3.1646857e-01   3.4636699e-01   0.0000000e+00   0.0000000e+00   0.0000000e+00   0.0000000e+00   6.2029190e-10   1.8400358e-10   5.5300542e-10   4.7040899e-08   3.6529895e-10   0.0000000e+00   0.0000000e+00   2.5766234e-10   0.0000000e+00   0.0000000e+00   0.0000000e+00   0.0000000e+00   0.0000000e+00   0.0000000e+00   0.0000000e+00   1.1610437e-09   0.0000000e+00   0.0000000e+00   1.9128862e-10   0.0000000e+00   1.9267939e-10   1.0740847e-09   0.0000000e+00   2.9437775e-01   1.8801242e-10   1.8074999e-10   2.0714867e-10   0.0000000e+00   0.0000000e+00   3.3075516e-10   2.9910490e-04   1.7480050e-10   3.9366381e-10   1.8218868e-10   2.9162225e-01   1.8173712e-10   1.9297191e-09   0.0000000e+00   0.0000000e+00   0.0000000e+00   3.5635835e-10   0.0000000e+00   0.0000000e+00   0.0000000e+00   0.0000000e+00   0.0000000e+00   0.0000000e+00   1.5336845e-09   0.0000000e+00   0.0000000e+00   0.0000000e+00   0.0000000e+00   4.9572370e-10   0.0000000e+00   0.0000000e+00   4.3315955e-09   0.0000000e+00   0.0000000e+00   1.5433805e-10   0.0000000e+00   3.6558049e-04   0.0000000e+00   8.7091843e-08   0.0000000e+00   4.3441143e-10   6.2552410e-09   0.0000000e+00   0.0000000e+00   4.7810703e-07   0.0000000e+00   3.9005262e-04   0.0000000e+00   0.0000000e+00   0.0000000e+00   0.0000000e+00   0.0000000e+00   0.0000000e+00   0.0000000e+00   3.4698777e-01   0.0000000e+00   3.4521190e-10   0.0000000e+00   2.4735871e-09   2.5929201e-10   1.7431180e-10   4.3452233e-10   0.0000000e+00   0.0000000e+00   5.9492833e-10   0.0000000e+00   0.0000000e+00   0.0000000e+00   2.9145475e-01   0.0000000e+00   1.9750405e-10   0.0000000e+00   0.0000000e+00   3.0014129e-10   0.0000000e+00   0.0000000e+00   8.2863537e-10   3.4457648e-01   0.0000000e+00   1.9409054e-10   2.5477301e-10   0.0000000e+00   1.9668366e-10   0.0000000e+00   1.9263945e-10   0.0000000e+00   5.2478713e-10   0.0000000e+00   0.0000000e+00   2.6827259e-10   0.0000000e+00   2.9940832e-04   1.3008034e-09   0.0000000e+00   0.0000000e+00   0.0000000e+00   2.8866842e-10   0.0000000e+00   0.0000000e+00   0.0000000e+00   2.3254457e-09   0.0000000e+00   0.0000000e+00   0.0000000e+00
   0.0000000e+00   0.0000000e+00   0.0000000e+00   0.0000000e+00   0.0000000e+00   0.0000000e+00   0.0000000e+00   0.0000000e+00   0.0000000e+00   0.0000000e+00   0.0000000e+00   0.0000000e+00   0.0000000e+00   0.0000000e+00   0.0000000e+00   0.0000000e+00   0.0000000e+00   0.0000000e+00   0.0000000e+00   0.0000000e+00   0.0000000e+00   0.0000000e+00   0.0000000e+00   0.0000000e+00   0.0000000e+00   0.0000000e+00   4.4500390e-01   0.0000000e+00   0.0000000e+00   0.0000000e+00   0.0000000e+00   0.0000000e+00   0.0000000e+00   0.0000000e+00   0.0000000e+00   0.0000000e+00   0.0000000e+00   0.0000000e+00   0.0000000e+00   0.0000000e+00   0.0000000e+00   0.0000000e+00   0.0000000e+00   0.0000000e+00   0.0000000e+00   0.0000000e+00   0.0000000e+00   0.0000000e+00   0.0000000e+00   3.9178750e-01   0.0000000e+00   0.0000000e+00   0.0000000e+00   0.0000000e+00   0.0000000e+00   0.0000000e+00   0.0000000e+00   0.0000000e+00   0.0000000e+00   0.0000000e+00   0.0000000e+00   0.0000000e+00   0.0000000e+00   0.0000000e+00   0.0000000e+00   0.0000000e+00   0.0000000e+00   3.8954583e-01   0.0000000e+00   0.0000000e+00   0.0000000e+00   0.0000000e+00   0.0000000e+00   0.0000000e+00   0.0000000e+00   0.0000000e+00   0.0000000e+00   0.0000000e+00   0.0000000e+00   0.0000000e+00   0.0000000e+00   0.0000000e+00   0.0000000e+00   0.0000000e+00   0.0000000e+00   0.0000000e+00   0.0000000e+00   0.0000000e+00   0.0000000e+00   0.0000000e+00   0.0000000e+00   0.0000000e+00   0.0000000e+00   0.0000000e+00   0.0000000e+00   0.0000000e+00   0.0000000e+00   0.0000000e+00   0.0000000e+00   3.8708435e-01   0.0000000e+00   0.0000000e+00   0.0000000e+00   0.0000000e+00   0.0000000e+00   0.0000000e+00   0.0000000e+00   0.0000000e+00   0.0000000e+00   0.0000000e+00   0.0000000e+00   0.0000000e+00   0.0000000e+00   0.0000000e+00   0.0000000e+00   0.0000000e+00   0.0000000e+00   0.0000000e+00   0.0000000e+00   0.0000000e+00   0.0000000e+00   0.0000000e+00   0.0000000e+00   0.0000000e+00   0.0000000e+00   0.0000000e+00   0.0000000e+00   0.0000000e+00   0.0000000e+00   0.0000000e+00   0.0000000e+00   0.0000000e+00   0.0000000e+00   4.4926500e-01   4.4303738e-01   0.0000000e+00   0.0000000e+00   3.7229125e-01   0.0000000e+00   0.0000000e+00   0.0000000e+00   0.0000000e+00   0.0000000e+00   4.3318617e-06   0.0000000e+00   0.0000000e+00   0.0000000e+00   0.0000000e+00   0.0000000e+00   0.0000000e+00   0.0000000e+00   4.0233735e-01   0.0000000e+00   0.0000000e+00   0.0000000e+00   0.0000000e+00   0.0000000e+00   0.0000000e+00   0.0000000e+00   0.0000000e+00   0.0000000e+00   0.0000000e+00   0.0000000e+00   0.0000000e+00   0.0000000e+00   0.0000000e+00   0.0000000e+00   0.0000000e+00   0.0000000e+00   2.9475182e-05   0.0000000e+00   0.0000000e+00   0.0000000e+00   0.0000000e+00   0.0000000e+00   0.0000000e+00   0.0000000e+00   0.0000000e+00   0.0000000e+00   0.0000000e+00   0.0000000e+00   0.0000000e+00   0.0000000e+00   0.0000000e+00   0.0000000e+00   0.0000000e+00   0.0000000e+00   0.0000000e+00   0.0000000e+00   0.0000000e+00   0.0000000e+00   0.0000000e+00   0.0000000e+00   0.0000000e+00   0.0000000e+00   0.0000000e+00   0.0000000e+00   0.0000000e+00   0.0000000e+00   0.0000000e+00   0.0000000e+00   0.0000000e+00   0.0000000e+00   0.0000000e+00   0.0000000e+00   0.0000000e+00   0.0000000e+00   0.0000000e+00   3.8967717e-01   0.0000000e+00   0.0000000e+00   0.0000000e+00   0.0000000e+00   0.0000000e+00   0.0000000e+00   0.0000000e+00   0.0000000e+00   0.0000000e+00   0.0000000e+00   0.0000000e+00   0.0000000e+00   0.0000000e+00   0.0000000e+00   3.9108943e-01   0.0000000e+00   0.0000000e+00   0.0000000e+00   0.0000000e+00   0.0000000e+00   0.0000000e+00   0.0000000e+00   0.0000000e+00   4.4941491e-01   0.0000000e+00   0.0000000e+00   0.0000000e+00   0.0000000e+00   0.0000000e+00   0.0000000e+00   0.0000000e+00   0.0000000e+00   0.0000000e+00   0.0000000e+00   4.4865786e-01   0.0000000e+00   0.0000000e+00   0.0000000e+00   0.0000000e+00   0.0000000e+00   0.0000000e+00   0.0000000e+00   0.0000000e+00   4.0619586e-01   0.0000000e+00   0.0000000e+00   0.0000000e+00   0.0000000e+00   0.0000000e+00   0.0000000e+00   0.0000000e+00   0.0000000e+00   0.0000000e+00   0.0000000e+00   0.0000000e+00   0.0000000e+00   0.0000000e+00   0.0000000e+00   3.9490071e-01   4.1624332e-01   0.0000000e+00   0.0000000e+00   0.0000000e+00   0.0000000e+00   0.0000000e+00   0.0000000e+00   0.0000000e+00   0.0000000e+00   0.0000000e+00   0.0000000e+00   0.0000000e+00   0.0000000e+00   0.0000000e+00   0.0000000e+00   0.0000000e+00   0.0000000e+00   0.0000000e+00   0.0000000e+00   0.0000000e+00   0.0000000e+00   0.0000000e+00   3.5763278e-01   0.0000000e+00   0.0000000e+00   0.0000000e+00   0.0000000e+00   0.0000000e+00   0.0000000e+00   0.0000000e+00   0.0000000e+00   0.0000000e+00   0.0000000e+00   0.0000000e+00   0.0000000e+00   0.0000000e+00   0.0000000e+00   0.0000000e+00   0.0000000e+00   0.0000000e+00   0.0000000e+00   0.0000000e+00   0.0000000e+00   0.0000000e+00   0.0000000e+00   0.0000000e+00   0.0000000e+00   0.0000000e+00   4.5013533e-01   0.0000000e+00   4.4324898e-01   0.0000000e+00   0.0000000e+00   0.0000000e+00   0.0000000e+00
   0.0000000e+00   0.0000000e+00   0.0000000e+00   0.0000000e+00   0.0000000e+00   0.0000000e+00   1.6689851e-09   2.8648853e-02   0.0000000e+00   6.2690435e-09   0.0000000e+00   5.0939456e-02   0.0000000e+00   0.0000000e+00   0.0000000e+00   0.0000000e+00   3.8981356e-02   0.0000000e+00   2.0092500e-04   0.0000000e+00   1.0486153e-08   0.0000000e+00   0.0000000e+00   3.0032925e-02   0.0000000e+00   2.0724931e-09   0.0000000e+00   1.5432521e-01   0.0000000e+00   0.0000000e+00   8.4358496e-10   0.0000000e+00   2.4452612e-09   0.0000000e+00   0.0000000e+00   0.0000000e+00   0.0000000e+00   1.3319813e-09   0.0000000e+00   0.0000000e+00   2.7730000e-02   6.9903300e-05   0.0000000e+00   2.7018943e-02   0.0000000e+00   0.0000000e+00   8.5888522e-09   1.5238413e-09   0.0000000e+00   0.0000000e+00   0.0000000e+00   0.0000000e+00   5.4968111e-05   0.0000000e+00   0.0000000e+00   1.6754569e-09   2.6670515e-02   0.0000000e+00   8.2160428e-09   0.0000000e+00   4.0167810e-09   2.6502152e-02   0.0000000e+00   0.0000000e+00   0.0000000e+00   2.8688062e-02   0.0000000e+00   0.0000000e+00   0.0000000e+00   0.0000000e+00   0.0000000e+00   0.0000000e+00   0.0000000e+00   2.8940752e-02   0.0000000e+00   0.0000000e+00   7.7298397e-05   1.4312346e-09   0.0000000e+00   0.0000000e+00   2.5696834e-02   6.0180438e-09   3.4178599e-09   9.8444405e-06   3.6714596e-02   0.0000000e+00   0.0000000e+00   0.0000000e+00   0.0000000e+00   0.0000000e+00   0.0000000e+00   0.0000000e+00   0.0000000e+00   0.0000000e+00   0.0000000e+00   0.0000000e+00   2.1914902e-09   0.0000000e+00   0.0000000e+00   0.0000000e+00   0.0000000e+00   0.0000000e+00   0.0000000e+00   0.0000000e+00   0.0000000e+00   0.0000000e+00   0.0000000e+00   7.4365290e-10   0.0000000e+00   0.0000000e+00   0.0000000e+00   0.0000000e+00   0.0000000e+00   0.0000000e+00   0.0000000e+00   0.0000000e+00   0.0000000e+00   0.0000000e+00   0.0000000e+00   0.0000000e+00   0.0000000e+00   0.0000000e+00   0.0000000e+00   8.0534794e-02   0.0000000e+00   0.0000000e+00   0.0000000e+00   0.0000000e+00   0.0000000e+00   0.0000000e+00   0.0000000e+00   2.0965622e-09   0.0000000e+00   0.0000000e+00   0.0000000e+00   1.6114990e-09   0.0000000e+00   0.0000000e+00   0.0000000e+00   0.0000000e+00   0.0000000e+00   0.0000000e+00   0.0000000e+00   2.8703432e-06   0.0000000e+00   0.0000000e+00   0.0000000e+00   2.7460728e-09   7.3895492e-09   0.0000000e+00   0.0000000e+00   0.0000000e+00   0.0000000e+00   0.0000000e+00   2.5135028e-09   0.0000000e+00   0.0000000e+00   2.4348435e-02   0.0000000e+00   0.0000000e+00   0.0000000e+00   0.0000000e+00   0.0000000e+00   0.0000000e+00   2.8629729e-02   1.4711023e-09   0.0000000e+00   0.0000000e+00   0.0000000e+00   0.0000000e+00   0.0000000e+00   0.0000000e+00   0.0000000e+00   0.0000000e+00   0.0000000e+00   1.9204976e-09   0.0000000e+00   0.0000000e+00   0.0000000e+00   0.0000000e+00   0.0000000e+00   0.0000000e+00   0.0000000e+00   0.0000000e+00   1.8830071e-02   0.0000000e+00   0.0000000e+00   0.0000000e+00   9.8573129e-08   2.1142579e-09   1.7605683e-09   0.0000000e+00   0.0000000e+00   0.0000000e+00   0.0000000e+00   2.5807789e-02   0.0000000e+00   2.9218233e-02   0.0000000e+00   0.0000000e+00   0.0000000e+00   0.0000000e+00   0.0000000e+00   0.0000000e+00   0.0000000e+00   0.0000000e+00   0.0000000e+00   0.0000000e+00   0.0000000e+00   0.0000000e+00   2.1442282e-02   0.0000000e+00   0.0000000e+00   0.0000000e+00   0.0000000e+00   0.0000000e+00   6.0862916e-02   0.0000000e+00   1.5083593e-08   0.0000000e+00   0.0000000e+00   0.0000000e+00   7.9120805e-05   0.0000000e+00   0.0000000e+00   0.0000000e+00   0.0000000e+00   0.0000000e+00   0.0000000e+00   4.7372704e-09   0.0000000e+00   6.4933666e-02   0.0000000e+00   0.0000000e+00   0.0000000e+00   0.0000000e+00   0.0000000e+00   1.0267989e-04   0.0000000e+00   0.0000000e+00   0.0000000e+00   0.0000000e+00   2.6032458e-02   0.0000000e+00   0.0000000e+00   0.0000000e+00   0.0000000e+00   2.0279221e-02   0.0000000e+00   0.0000000e+00   2.5469668e-02   0.0000000e+00   0.0000000e+00   0.0000000e+00   0.0000000e+00   0.0000000e+00   0.0000000e+00   0.0000000e+00   0.0000000e+00   0.0000000e+00   0.0000000e+00   0.0000000e+00   1.0653938e-04   0.0000000e+00   0.0000000e+00   0.0000000e+00   0.0000000e+00   0.0000000e+00   0.0000000e+00   0.0000000e+00   0.0000000e+00   0.0000000e+00   0.0000000e+00   2.4120609e-09   0.0000000e+00   0.0000000e+00   0.0000000e+00   0.0000000e+00   0.0000000e+00   0.0000000e+00   0.0000000e+00   0.0000000e+00   0.0000000e+00   2.5868451e-02   0.0000000e+00   0.0000000e+00   1.5789800e-04   7.6026461e-09   5.3989658e-05   0.0000000e+00   0.0000000e+00   0.0000000e+00   0.0000000e+00   0.0000000e+00   0.0000000e+00   2.7948902e-02   1.0234239e-09   0.0000000e+00   0.0000000e+00   0.0000000e+00   0.0000000e+00   0.0000000e+00   0.0000000e+00   0.0000000e+00   0.0000000e+00   0.0000000e+00   0.0000000e+00   0.0000000e+00   0.0000000e+00   5.3477732e-05   0.0000000e+00   3.7420205e-02   0.0000000e+00   0.0000000e+00   0.0000000e+00   0.0000000e+00   0.0000000e+00   0.0000000e+00   0.0000000e+00   0.0000000e+00   5.7046800e-05   0.0000000e+00   0.0000000e+00
   0.0000000e+00   1.8775503e-01   7.2319762e-05   0.0000000e+00   0.0000000e+00   0.0000000e+00   0.0000000e+00   0.0000000e+00   1.4786017e-01   0.0000000e+00   0.0000000e+00   0.0000000e+00   0.0000000e+00   0.0000000e+00   1.6194015e-01   1.6231058e-01   0.0000000e+00   0.0000000e+00   0.0000000e+00   1.8747659e-01   0.0000000e+00   0.0000000e+00   0.0000000e+00   0.0000000e+00   1.7357059e-01   0.0000000e+00   0.0000000e+00   0.0000000e+00   1.7780416e-01   0.0000000e+00   0.0000000e+00   0.0000000e+00   0.0000000e+00   0.0000000e+00   1.3917848e-01   0.0000000e+00   3.2101043e-11   0.0000000e+00   0.0000000e+00   0.0000000e+00   0.0000000e+00   0.0000000e+00   0.0000000e+00   0.0000000e+00   0.0000000e+00   2.1746419e-03   0.0000000e+00   0.0000000e+00   0.0000000e+00   0.0000000e+00   2.0512875e-11   0.0000000e+00   0.0000000e+00   0.0000000e+00   0.0000000e+00   0.0000000e+00   0.0000000e+00   2.4024561e-05   4.9162243e-09   1.1773631e-01   0.0000000e+00   0.0000000e+00   1.1967044e-01   1.8640204e-01   1.6197139e-01   0.0000000e+00   0.0000000e+00   0.0000000e+00   0.0000000e+00   1.7375555e-01   1.8792700e-01   2.4987326e-04   5.9982792e-03   0.0000000e+00   0.0000000e+00   2.3837719e-11   0.0000000e+00   0.0000000e+00   0.0000000e+00   0.0000000e+00   0.0000000e+00   0.0000000e+00   0.0000000e+00   0.0000000e+00   0.0000000e+00   0.0000000e+00   0.0000000e+00   2.6567008e-11   1.6235298e-01   0.0000000e+00   1.3995838e-01   1.6586541e-01   0.0000000e+00   0.0000000e+00   0.0000000e+00   0.0000000e+00   0.0000000e+00   0.0000000e+00   0.0000000e+00   0.0000000e+00   0.0000000e+00   1.7028584e-01   0.0000000e+00   0.0000000e+00   0.0000000e+00   1.5295554e-01   1.7524490e-01   0.0000000e+00   8.2435885e-04   0.0000000e+00   0.0000000e+00   1.6004567e-01   0.0000000e+00   0.0000000e+00   0.0000000e+00   1.4484405e-01   0.0000000e+00   0.0000000e+00   3.7002154e-03   0.0000000e+00   1.2812585e-07   0.0000000e+00   1.6375509e-01   0.0000000e+00   0.0000000e+00   0.0000000e+00   9.9996373e-02   1.4011144e-01   1.6150124e-01   0.0000000e+00   0.0000000e+00   0.0000000e+00   1.4939623e-01   0.0000000e+00   0.0000000e+00   0.0000000e+00   1.4003363e-01   0.0000000e+00   0.0000000e+00   0.0000000e+00   0.0000000e+00   1.6919801e-01   1.4743961e-01   0.0000000e+00   0.0000000e+00   0.0000000e+00   0.0000000e+00   0.0000000e+00   1.0450308e-08   1.6183449e-01   0.0000000e+00   0.0000000e+00   2.1562537e-08   1.4638448e-01   0.0000000e+00   1.8776772e-01   1.1486517e-01   0.0000000e+00   0.0000000e+00   0.0000000e+00   0.0000000e+00   1.0053584e-01   0.0000000e+00   3.3611415e-11   0.0000000e+00   0.0000000e+00   7.6589491e-04   0.0000000e+00   0.0000000e+00   0.0000000e+00   8.4368830e-05   0.0000000e+00   0.0000000e+00   1.3980198e-01   0.0000000e+00   0.0000000e+00   1.6259471e-01   2.1613085e-11   0.0000000e+00   1.8607475e-01   2.3662908e-11   1.9032579e-01   0.0000000e+00   0.0000000e+00   0.0000000e+00   0.0000000e+00   0.0000000e+00   0.0000000e+00   0.0000000e+00   0.0000000e+00   0.0000000e+00   0.0000000e+00   0.0000000e+00   0.0000000e+00   0.0000000e+00   0.0000000e+00   1.8777783e-01   0.0000000e+00   1.0867722e-01   1.6802052e-01   0.0000000e+00   2.7920350e-04   1.6472645e-01   0.0000000e+00   0.0000000e+00   0.0000000e+00   4.9139368e-04   0.0000000e+00   0.0000000e+00   0.0000000e+00   0.0000000e+00   0.0000000e+00   0.0000000e+00   1.8717384e-01   0.0000000e+00   1.8795244e-01   0.0000000e+00   0.0000000e+00   0.0000000e+00   1.8681524e-01   1.8666914e-01   1.4531556e-01   0.0000000e+00   0.0000000e+00   1.5057142e-01   0.0000000e+00   1.8841151e-01   1.6267909e-01   1.8867672e-01   0.0000000e+00   1.4596661e-01   0.0000000e+00   0.0000000e+00   0.0000000e+00   0.0000000e+00   1.7041599e-01   0.0000000e+00   0.0000000e+00   0.0000000e+00   0.0000000e+00   7.5351161e-05   0.0000000e+00   0.0000000e+00   0.0000000e+00   0.0000000e+00   0.0000000e+00   0.0000000e+00   0.0000000e+00   3.9341684e-11   0.0000000e+00   0.0000000e+00   0.0000000e+00   0.0000000e+00   1.4003584e-01   0.0000000e+00   0.0000000e+00   0.0000000e+00   9.7658744e-02   0.0000000e+00   1.6252395e-01   1.1788679e-01   0.0000000e+00   0.0000000e+00   0.0000000e+00   0.0000000e+00   0.0000000e+00   3.9950381e-03   0.0000000e+00   0.0000000e+00   0.0000000e+00   6.8582519e-04   0.0000000e+00   4.6295811e-03   0.0000000e+00   0.0000000e+00   1.4829912e-01   0.0000000e+00   1.1778400e-01   1.6291603e-01   1.4258391e-01   1.4745383e-01   0.0000000e+00   0.0000000e+00   0.0000000e+00   0.0000000e+00   0.0000000e+00   0.0000000e+00   0.0000000e+00   0.0000000e+00   1.8678897e-01   0.0000000e+00   0.0000000e+00   1.6849065e-01   0.0000000e+00   0.0000000e+00   0.0000000e+00   0.0000000e+00   0.0000000e+00   1.8647949e-01   1.6405398e-01   0.0000000e+00   1.8634019e-01   0.0000000e+00   1.8829303e-01   0.0000000e+00   1.6273073e-01   0.0000000e+00   0.0000000e+00   1.6216154e-01   0.0000000e+00   0.0000000e+00   0.0000000e+00   0.0000000e+00   0.0000000e+00   0.0000000e+00   1.7188839e-01   0.0000000e+00   0.0000000e+00   0.0000000e+00   0.0000000e+00   0.0000000e+00   2.5520257e-11   0.0000000e+00
   0.0000000e+00   0.0000000e+00   0.0000000e+00   0.0000000e+00   1.7431771e-08   1.1817833e-08   0.0000000e+00   0.0000000e+00   0.0000000e+00   4.6515385e-10   1.6393095e-08   0.0000000e+00   1.1837130e-08   0.0000000e+00   0.0000000e+00   0.0000000e+00   0.0000000e+00   0.0000000e+00   0.0000000e+00   0.0000000e+00   0.0000000e+00   9.1843264e-09   0.0000000e+00   0.0000000e+00   0.0000000e+00   0.0000000e+00   0.0000000e+00   0.0000000e+00   0.0000000e+00   4.7918608e-01   0.0000000e+00   0.0000000e+00   0.0000000e+00   8.2056892e-09   0.0000000e+00   2.0097536e-06   0.0000000e+00   0.0000000e+00   0.0000000e+00   0.0000000e+00   0.0000000e+00   0.0000000e+00   0.0000000e+00   0.0000000e+00   5.8453629e-09   0.0000000e+00   0.0000000e+00   0.0000000e+00   0.0000000e+00   0.0000000e+00   1.9672603e-07   0.0000000e+00   0.0000000e+00   0.0000000e+00   0.0000000e+00   0.0000000e+00   0.0000000e+00   2.0267830e-05   0.0000000e+00   0.0000000e+00   0.0000000e+00   0.0000000e+00   0.0000000e+00   0.0000000e+00   0.0000000e+00   0.0000000e+00   9.7904008e-09   0.0000000e+00   2.0433056e-03   0.0000000e+00   0.0000000e+00   0.0000000e+00   0.0000000e+00   0.0000000e+00   0.0000000e+00   0.0000000e+00   0.0000000e+00   0.0000000e+00   0.0000000e+00   1.0650558e-01   0.0000000e+00   0.0000000e+00   0.0000000e+00   0.0000000e+00   0.0000000e+00   0.0000000e+00   9.7848019e-08   0.0000000e+00   0.0000000e+00   0.0000000e+00   0.0000000e+00   0.0000000e+00   0.0000000e+00   0.0000000e+00   1.6721403e-08   0.0000000e+00   0.0000000e+00   0.0000000e+00   0.0000000e+00   0.0000000e+00   7.1216519e-09   0.0000000e+00   6.8242911e-02   0.0000000e+00   0.0000000e+00   0.0000000e+00   0.0000000e+00   0.0000000e+00   0.0000000e+00   0.0000000e+00   0.0000000e+00   0.0000000e+00   0.0000000e+00   7.0871992e-09   3.5030833e-09   0.0000000e+00   0.0000000e+00   0.0000000e+00   0.0000000e+00   9.2915742e-09   1.3378335e-07   0.0000000e+00   0.0000000e+00   0.0000000e+00   0.0000000e+00   0.0000000e+00   0.0000000e+00   0.0000000e+00   0.0000000e+00   0.0000000e+00   9.6405318e-09   0.0000000e+00   0.0000000e+00   0.0000000e+00   0.0000000e+00   0.0000000e+00   0.0000000e+00   0.0000000e+00   8.8042789e-06   0.0000000e+00   1.9783313e-08   0.0000000e+00   0.0000000e+00   0.0000000e+00   0.0000000e+00   2.2489517e-06   5.0137141e-07   0.0000000e+00   3.0799399e-12   0.0000000e+00   0.0000000e+00   0.0000000e+00   0.0000000e+00   0.0000000e+00   0.0000000e+00   0.0000000e+00   0.0000000e+00   0.0000000e+00   0.0000000e+00   0.0000000e+00   0.0000000e+00   0.0000000e+00   0.0000000e+00   0.0000000e+00   0.0000000e+00   0.0000000e+00   0.0000000e+00   0.0000000e+00   1.4858403e-08   1.9607605e-11   0.0000000e+00   0.0000000e+00   1.2562912e-08   0.0000000e+00   1.1027546e-08   0.0000000e+00   0.0000000e+00   0.0000000e+00   0.0000000e+00   0.0000000e+00   0.0000000e+00   0.0000000e+00   0.0000000e+00   0.0000000e+00   0.0000000e+00   3.0234117e-09   4.2792531e-09   0.0000000e+00   0.0000000e+00   0.0000000e+00   0.0000000e+00   0.0000000e+00   0.0000000e+00   0.0000000e+00   0.0000000e+00   0.0000000e+00   0.0000000e+00   0.0000000e+00   0.0000000e+00   0.0000000e+00   0.0000000e+00   0.0000000e+00   0.0000000e+00   4.1616530e-09   9.5416328e-09   0.0000000e+00   0.0000000e+00   1.8404912e-08   0.0000000e+00   0.0000000e+00   0.0000000e+00   2.9657951e-09   2.5930274e-09   0.0000000e+00   5.6755644e-02   0.0000000e+00   0.0000000e+00   9.7892288e-09   0.0000000e+00   0.0000000e+00   0.0000000e+00   0.0000000e+00   0.0000000e+00   0.0000000e+00   0.0000000e+00   0.0000000e+00   0.0000000e+00   0.0000000e+00   0.0000000e+00   0.0000000e+00   0.0000000e+00   0.0000000e+00   0.0000000e+00   1.1163948e-08   0.0000000e+00   0.0000000e+00   0.0000000e+00   0.0000000e+00   0.0000000e+00   0.0000000e+00   0.0000000e+00   0.0000000e+00   0.0000000e+00   0.0000000e+00   1.0318702e-08   0.0000000e+00   0.0000000e+00   0.0000000e+00   0.0000000e+00   0.0000000e+00   0.0000000e+00   0.0000000e+00   0.0000000e+00   0.0000000e+00   1.0835878e-08   0.0000000e+00   0.0000000e+00   0.0000000e+00   0.0000000e+00   0.0000000e+00   0.0000000e+00   0.0000000e+00   0.0000000e+00   0.0000000e+00   1.8477028e-09   0.0000000e+00   0.0000000e+00   0.0000000e+00   0.0000000e+00   2.8359652e-04   0.0000000e+00   1.1547716e-04   0.0000000e+00   0.0000000e+00   0.0000000e+00   0.0000000e+00   7.5631396e-09   0.0000000e+00   0.0000000e+00   0.0000000e+00   0.0000000e+00   0.0000000e+00   0.0000000e+00   0.0000000e+00   1.0677049e-08   0.0000000e+00   0.0000000e+00   0.0000000e+00   0.0000000e+00   0.0000000e+00   0.0000000e+00   0.0000000e+00   0.0000000e+00   0.0000000e+00   0.0000000e+00   0.0000000e+00   0.0000000e+00   0.0000000e+00   0.0000000e+00   0.0000000e+00   7.4132730e-09   0.0000000e+00   0.0000000e+00   0.0000000e+00   0.0000000e+00   0.0000000e+00   2.6145339e-08   1.3811705e-08   0.0000000e+00   0.0000000e+00   0.0000000e+00   0.0000000e+00   0.0000000e+00   0.0000000e+00   0.0000000e+00   0.0000000e+00   0.0000000e+00   0.0000000e+00   0.0000000e+00   4.1542750e-06   0.0000000e+00   0.0000000e+00   4.3319390e-09
   0.0000000e+00   4.0286226e-11   0.0000000e+00   0.0000000e+00   0.0000000e+00   0.0000000e+00   2.2602433e-01   8.3340312e-10   1.3975585e-10   1.8983568e-01   0.0000000e+00   5.7137971e-10   0.0000000e+00   0.0000000e+00   7.2250330e-11   7.9985320e-11   8.9774735e-09   0.0000000e+00   0.0000000e+00   4.2418479e-11   1.9042351e-01   0.0000000e+00   0.0000000e+00   3.8353434e-10   7.6649439e-11   2.0329082e-01   0.0000000e+00   8.9756099e-10   8.1807403e-11   6.8354305e-11   2.4988920e-01   0.0000000e+00   2.0322862e-01   0.0000000e+00   3.7275530e-11   4.7271708e-10   0.0000000e+00   2.2271237e-01   0.0000000e+00   0.0000000e+00   2.5704495e-10   0.0000000e+00   0.0000000e+00   1.6251493e-10   0.0000000e+00   0.0000000e+00   1.8988588e-01   2.0054271e-01   0.0000000e+00   0.0000000e+00   5.5695690e-11   0.0000000e+00   0.0000000e+00   0.0000000e+00   0.0000000e+00   2.2520028e-01   1.6349562e-10   7.8175787e-11   1.8923050e-01   1.5262039e-09   1.9424831e-01   3.5603515e-10   2.2932131e-09   6.3015975e-11   1.5203930e-10   2.7451403e-10   0.0000000e+00   0.0000000e+00   2.9227104e-07   8.1174858e-11   5.3767022e-11   0.0000000e+00   0.0000000e+00   5.2771570e-10   9.7463708e-05   0.0000000e+00   0.0000000e+00   2.2622580e-01   0.0000000e+00   0.0000000e+00   1.4766239e-10   2.0054296e-01   2.0102052e-01   0.0000000e+00   3.5509013e-06   0.0000000e+00   0.0000000e+00   0.0000000e+00   1.3097939e-10   0.0000000e+00   3.9298836e-11   8.9428560e-11   0.0000000e+00   0.0000000e+00   0.0000000e+00   0.0000000e+00   2.0195243e-01   0.0000000e+00   0.0000000e+00   0.0000000e+00   0.0000000e+00   9.0871450e-11   2.1360564e-09   0.0000000e+00   0.0000000e+00   1.4929162e-10   7.0271720e-11   1.4974080e-01   0.0000000e+00   0.0000000e+00   0.0000000e+00   1.3213965e-10   0.0000000e+00   0.0000000e+00   0.0000000e+00   3.7349705e-11   0.0000000e+00   0.0000000e+00   0.0000000e+00   0.0000000e+00   0.0000000e+00   0.0000000e+00   6.9158141e-11   6.3895711e-10   0.0000000e+00   0.0000000e+00   1.9183872e-08   3.7493719e-11   1.4698249e-10   0.0000000e+00   0.0000000e+00   2.2645517e-01   1.5577774e-10   0.0000000e+00   0.0000000e+00   2.2508634e-01   3.5454844e-11   0.0000000e+00   3.2991071e-05   0.0000000e+00   0.0000000e+00   9.0558613e-11   1.1412992e-10   0.0000000e+00   0.0000000e+00   6.3670741e-10   1.1573337e-05   2.2730096e-01   1.8723315e-01   6.7970110e-11   0.0000000e+00   0.0000000e+00   0.0000000e+00   1.3119126e-10   1.9608985e-01   5.5232748e-11   1.3335480e-09   3.0725276e-10   0.0000000e+00   0.0000000e+00   0.0000000e+00   6.6721968e-11   0.0000000e+00   0.0000000e+00   4.2096898e-10   2.2624668e-01   0.0000000e+00   2.2565666e-04   0.0000000e+00   0.0000000e+00   0.0000000e+00   0.0000000e+00   0.0000000e+00   3.8531994e-11   0.0000000e+00   2.2618725e-01   1.4430593e-10   0.0000000e+00   0.0000000e+00   4.5248426e-11   0.0000000e+00   3.8735425e-11   0.0000000e+00   0.0000000e+00   7.8094830e-10   0.0000000e+00   0.0000000e+00   0.0000000e+00   1.8967837e-01   2.0194221e-01   2.2599162e-01   0.0000000e+00   0.0000000e+00   0.0000000e+00   0.0000000e+00   2.3805759e-10   5.0243034e-11   2.1354669e-10   1.8519152e-08   9.5648755e-11   0.0000000e+00   0.0000000e+00   6.4049771e-11   0.0000000e+00   0.0000000e+00   0.0000000e+00   0.0000000e+00   0.0000000e+00   0.0000000e+00   0.0000000e+00   4.7187467e-10   0.0000000e+00   0.0000000e+00   4.9611098e-11   0.0000000e+00   5.2283840e-11   4.4541921e-10   0.0000000e+00   1.9126845e-01   5.1038515e-11   4.7274068e-11   5.3027037e-11   0.0000000e+00   0.0000000e+00   8.7094757e-11   1.8113414e-04   4.7444358e-11   1.0642368e-10   4.8039254e-11   1.8707527e-01   4.5017335e-11   8.2066290e-10   0.0000000e+00   0.0000000e+00   0.0000000e+00   9.4787523e-11   0.0000000e+00   0.0000000e+00   0.0000000e+00   0.0000000e+00   0.0000000e+00   0.0000000e+00   6.2242600e-10   0.0000000e+00   0.0000000e+00   0.0000000e+00   0.0000000e+00   1.9969206e-10   0.0000000e+00   0.0000000e+00   2.4670084e-09   0.0000000e+00   0.0000000e+00   3.8796815e-11   0.0000000e+00   2.2139090e-04   0.0000000e+00   3.3785290e-08   0.0000000e+00   1.2872610e-10   2.2668322e-09   0.0000000e+00   0.0000000e+00   2.0686593e-07   0.0000000e+00   2.3621092e-04   0.0000000e+00   0.0000000e+00   0.0000000e+00   0.0000000e+00   0.0000000e+00   0.0000000e+00   0.0000000e+00   2.2673587e-01   0.0000000e+00   9.3250756e-11   0.0000000e+00   7.5282556e-10   6.7016452e-11   4.3066491e-11   1.3000765e-10   0.0000000e+00   0.0000000e+00   2.2514435e-10   0.0000000e+00   0.0000000e+00   0.0000000e+00   1.8908729e-01   0.0000000e+00   5.3296684e-11   0.0000000e+00   0.0000000e+00   8.0524389e-11   0.0000000e+00   0.0000000e+00   3.1978474e-10   2.2489314e-01   0.0000000e+00   5.3931805e-11   6.5444835e-11   0.0000000e+00   5.3527009e-11   0.0000000e+00   5.3067165e-11   0.0000000e+00   1.6271093e-10   0.0000000e+00   0.0000000e+00   6.9582110e-11   0.0000000e+00   1.8131787e-04   5.4170939e-10   0.0000000e+00   0.0000000e+00   0.0000000e+00   7.6554613e-11   0.0000000e+00   0.0000000e+00   0.0000000e+00   1.1761292e-09   0.0000000e+00   0.0000000e+00   0.0000000e+00
   0.0000000e+00   0.0000000e+00   0.0000000e+00   0.0000000e+00   0.0000000e+00   0.0000000e+00   0.0000000e+00   0.0000000e+00   0.0000000e+00   0.0000000e+00   0.0000000e+00   0.0000000e+00   0.0000000e+00   6.6313096e-01   0.0000000e+00   0.0000000e+00   0.0000000e+00   0.0000000e+00   0.0000000e+00   0.0000000e+00   0.0000000e+00   0.0000000e+00   0.0000000e+00   0.0000000e+00   0.0000000e+00   0.0000000e+00   0.0000000e+00   0.0000000e+00   0.0000000e+00   0.0000000e+00   0.0000000e+00   6.6253471e-01   0.0000000e+00   0.0000000e+00   0.0000000e+00   0.0000000e+00   0.0000000e+00   0.0000000e+00   6.6503691e-01   0.0000000e+00   0.0000000e+00   0.0000000e+00   6.6466580e-01   0.0000000e+00   0.0000000e+00   0.0000000e+00   0.0000000e+00   0.0000000e+00   0.0000000e+00   0.0000000e+00   0.0000000e+00   0.0000000e+00   0.0000000e+00   0.0000000e+00   0.0000000e+00   0.0000000e+00   0.0000000e+00   0.0000000e+00   0.0000000e+00   0.0000000e+00   0.0000000e+00   0.0000000e+00   0.0000000e+00   0.0000000e+00   0.0000000e+00   0.0000000e+00   0.0000000e+00   0.0000000e+00   0.0000000e+00   0.0000000e+00   0.0000000e+00   0.0000000e+00   0.0000000e+00   0.0000000e+00   0.0000000e+00   0.0000000e+00   0.0000000e+00   0.0000000e+00   0.0000000e+00   0.0000000e+00   0.0000000e+00   0.0000000e+00   0.0000000e+00   0.0000000e+00   0.0000000e+00   6.2889037e-01   0.0000000e+00   0.0000000e+00   0.0000000e+00   0.0000000e+00   0.0000000e+00   0.0000000e+00   0.0000000e+00   0.0000000e+00   0.0000000e+00   6.6087147e-01   0.0000000e+00   0.0000000e+00   0.0000000e+00   0.0000000e+00   0.0000000e+00   0.0000000e+00   0.0000000e+00   0.0000000e+00   0.0000000e+00   0.0000000e+00   0.0000000e+00   0.0000000e+00   0.0000000e+00   0.0000000e+00   0.0000000e+00   0.0000000e+00   0.0000000e+00   0.0000000e+00   0.0000000e+00   0.0000000e+00   0.0000000e+00   0.0000000e+00   0.0000000e+00   0.0000000e+00   0.0000000e+00   0.0000000e+00   0.0000000e+00   0.0000000e+00   0.0000000e+00   0.0000000e+00   0.0000000e+00   0.0000000e+00   0.0000000e+00   6.1766060e-01   0.0000000e+00   0.0000000e+00   0.0000000e+00   0.0000000e+00   0.0000000e+00   0.0000000e+00   0.0000000e+00   0.0000000e+00   0.0000000e+00   0.0000000e+00   0.0000000e+00   0.0000000e+00   0.0000000e+00   0.0000000e+00   0.0000000e+00   0.0000000e+00   0.0000000e+00   0.0000000e+00   0.0000000e+00   0.0000000e+00   0.0000000e+00   0.0000000e+00   0.0000000e+00   0.0000000e+00   0.0000000e+00   0.0000000e+00   0.0000000e+00   0.0000000e+00   0.0000000e+00   0.0000000e+00   0.0000000e+00   0.0000000e+00   0.0000000e+00   0.0000000e+00   0.0000000e+00   0.0000000e+00   0.0000000e+00   0.0000000e+00   0.0000000e+00   0.0000000e+00   0.0000000e+00   0.0000000e+00   0.0000000e+00   0.0000000e+00   0.0000000e+00   0.0000000e+00   0.0000000e+00   0.0000000e+00   0.0000000e+00   0.0000000e+00   0.0000000e+00   0.0000000e+00   0.0000000e+00   0.0000000e+00   0.0000000e+00   0.0000000e+00   0.0000000e+00   0.0000000e+00   0.0000000e+00   0.0000000e+00   0.0000000e+00   0.0000000e+00   0.0000000e+00   0.0000000e+00   0.0000000e+00   0.0000000e+00   0.0000000e+00   0.0000000e+00   0.0000000e+00   0.0000000e+00   0.0000000e+00   0.0000000e+00   0.0000000e+00   0.0000000e+00   0.0000000e+00   0.0000000e+00   0.0000000e+00   0.0000000e+00   0.0000000e+00   0.0000000e+00   0.0000000e+00   0.0000000e+00   0.0000000e+00   0.0000000e+00   0.0000000e+00   0.0000000e+00   0.0000000e+00   0.0000000e+00   0.0000000e+00   0.0000000e+00   0.0000000e+00   0.0000000e+00   0.0000000e+00   0.0000000e+00   0.0000000e+00   0.0000000e+00   0.0000000e+00   0.0000000e+00   0.0000000e+00   0.0000000e+00   0.0000000e+00   0.0000000e+00   0.0000000e+00   0.0000000e+00   0.0000000e+00   0.0000000e+00   0.0000000e+00   0.0000000e+00   0.0000000e+00   0.0000000e+00   0.0000000e+00   0.0000000e+00   0.0000000e+00   0.0000000e+00   0.0000000e+00   6.6355289e-01   0.0000000e+00   0.0000000e+00   0.0000000e+00   0.0000000e+00   0.0000000e+00   0.0000000e+00   0.0000000e+00   0.0000000e+00   0.0000000e+00   0.0000000e+00   0.0000000e+00   0.0000000e+00   0.0000000e+00   0.0000000e+00   0.0000000e+00   0.0000000e+00   0.0000000e+00   0.0000000e+00   0.0000000e+00   0.0000000e+00   0.0000000e+00   0.0000000e+00   0.0000000e+00   0.0000000e+00   0.0000000e+00   0.0000000e+00   0.0000000e+00   0.0000000e+00   0.0000000e+00   0.0000000e+00   0.0000000e+00   0.0000000e+00   0.0000000e+00   0.0000000e+00   0.0000000e+00   0.0000000e+00   0.0000000e+00   0.0000000e+00   0.0000000e+00   0.0000000e+00   0.0000000e+00   0.0000000e+00   0.0000000e+00   0.0000000e+00   0.0000000e+00   0.0000000e+00   0.0000000e+00   6.6436639e-01   0.0000000e+00   0.0000000e+00   0.0000000e+00   0.0000000e+00   0.0000000e+00   0.0000000e+00   0.0000000e+00   0.0000000e+00   0.0000000e+00   0.0000000e+00   0.0000000e+00   0.0000000e+00   0.0000000e+00   0.0000000e+00   0.0000000e+00   0.0000000e+00   0.0000000e+00   0.0000000e+00   0.0000000e+00   0.0000000e+00   0.0000000e+00   0.0000000e+00   0.0000000e+00   0.0000000e+00   0.0000000e+00   0.0000000e+00   0.0000000e+00   0.0000000e+00   0.0000000e+00
   0.0000000e+00   8.9598572e-11   0.0000000e+00   0.0000000e+00   0.0000000e+00   0.0000000e+00   3.4113558e-01   2.4140143e-09   3.1118196e-10   2.9258563e-01   0.0000000e+00   1.6219313e-09   0.0000000e+00   0.0000000e+00   1.6172908e-10   1.7842375e-10   1.5661650e-08   0.0000000e+00   0.0000000e+00   9.4368820e-11   2.9301245e-01   0.0000000e+00   0.0000000e+00   1.0972687e-09   1.7106433e-10   3.1640294e-01   0.0000000e+00   2.4776456e-09   1.8123926e-10   1.3482308e-10   2.0334216e-01   0.0000000e+00   3.1685470e-01   0.0000000e+00   8.2893036e-11   9.3239441e-10   0.0000000e+00   3.3928310e-01   0.0000000e+00   0.0000000e+00   8.1803024e-10   0.0000000e+00   0.0000000e+00   5.1982251e-10   0.0000000e+00   0.0000000e+00   2.9235441e-01   3.1521471e-01   0.0000000e+00   0.0000000e+00   1.0985504e-10   0.0000000e+00   0.0000000e+00   0.0000000e+00   0.0000000e+00   3.4024150e-01   5.4479463e-10   1.5419512e-10   2.9186577e-01   3.4081264e-09   2.6016765e-01   1.0863160e-09   5.1078245e-09   1.3970888e-10   3.3747011e-10   8.7603209e-10   0.0000000e+00   0.0000000e+00   5.7647988e-07   1.8018420e-10   1.1996157e-10   0.0000000e+00   0.0000000e+00   1.5231120e-09   1.6251740e-04   0.0000000e+00   0.0000000e+00   3.4193004e-01   0.0000000e+00   0.0000000e+00   4.8280698e-10   2.9811988e-01   3.1353178e-01   0.0000000e+00   5.9935705e-06   0.0000000e+00   0.0000000e+00   0.0000000e+00   2.8944798e-10   0.0000000e+00   8.7429926e-11   1.9915749e-10   0.0000000e+00   0.0000000e+00   0.0000000e+00   0.0000000e+00   3.0421154e-01   0.0000000e+00   0.0000000e+00   0.0000000e+00   0.0000000e+00   2.0237994e-10   4.6078935e-09   0.0000000e+00   0.0000000e+00   3.3428626e-10   1.5634365e-10   1.8583689e-01   0.0000000e+00   0.0000000e+00   0.0000000e+00   2.9610791e-10   0.0000000e+00   0.0000000e+00   0.0000000e+00   8.3162999e-11   0.0000000e+00   0.0000000e+00   0.0000000e+00   0.0000000e+00   0.0000000e+00   0.0000000e+00   1.5462311e-10   1.8051800e-09   0.0000000e+00   0.0000000e+00   4.2695525e-08   8.3323248e-11   3.2539344e-10   0.0000000e+00   0.0000000e+00   3.4191724e-01   3.4730952e-10   0.0000000e+00   0.0000000e+00   3.4030322e-01   7.8867139e-11   0.0000000e+00   5.6904209e-05   0.0000000e+00   0.0000000e+00   2.0227736e-10   2.5413513e-10   0.0000000e+00   0.0000000e+00   1.2558515e-09   1.9305933e-05   3.4222980e-01   2.8899396e-01   1.5184486e-10   0.0000000e+00   0.0000000e+00   0.0000000e+00   2.9206503e-10   2.5934318e-01   1.2293409e-10   2.9719846e-09   9.1311282e-10   0.0000000e+00   0.0000000e+00   0.0000000e+00   1.4723996e-10   0.0000000e+00   0.0000000e+00   1.2222455e-09   3.4197338e-01   0.0000000e+00   3.7627477e-04   0.0000000e+00   0.0000000e+00   0.0000000e+00   0.0000000e+00   0.0000000e+00   8.5829934e-11   0.0000000e+00   3.4140235e-01   3.1867944e-10   0.0000000e+00   0.0000000e+00   1.0026694e-10   0.0000000e+00   8.6095078e-11   0.0000000e+00   0.0000000e+00   2.1863177e-09   0.0000000e+00   0.0000000e+00   0.0000000e+00   2.9201649e-01   3.1663097e-01   3.4166429e-01   0.0000000e+00   0.0000000e+00   0.0000000e+00   0.0000000e+00   7.4557109e-10   1.1157001e-10   6.6344738e-10   4.0103348e-08   2.1251176e-10   0.0000000e+00   0.0000000e+00   1.4309767e-10   0.0000000e+00   0.0000000e+00   0.0000000e+00   0.0000000e+00   0.0000000e+00   0.0000000e+00   0.0000000e+00   1.3705540e-09   0.0000000e+00   0.0000000e+00   1.1062380e-10   0.0000000e+00   1.1608793e-10   1.2594568e-09   0.0000000e+00   2.9461279e-01   1.1322831e-10   1.0481731e-10   1.1795804e-10   0.0000000e+00   0.0000000e+00   1.9360233e-10   3.0203500e-04   1.0561978e-10   2.3551769e-10   1.0694580e-10   2.9113896e-01   1.0098782e-10   2.2433581e-09   0.0000000e+00   0.0000000e+00   0.0000000e+00   2.1173302e-10   0.0000000e+00   0.0000000e+00   0.0000000e+00   0.0000000e+00   0.0000000e+00   0.0000000e+00   1.8112917e-09   0.0000000e+00   0.0000000e+00   0.0000000e+00   0.0000000e+00   5.8687015e-10   0.0000000e+00   0.0000000e+00   4.5456021e-09   0.0000000e+00   0.0000000e+00   8.6317636e-11   0.0000000e+00   3.6916175e-04   0.0000000e+00   7.8106019e-08   0.0000000e+00   2.8545294e-10   5.0598221e-09   0.0000000e+00   0.0000000e+00   5.0856099e-07   0.0000000e+00   3.9387363e-04   0.0000000e+00   0.0000000e+00   0.0000000e+00   0.0000000e+00   0.0000000e+00   0.0000000e+00   0.0000000e+00   3.4219466e-01   0.0000000e+00   2.0804103e-10   0.0000000e+00   1.7924472e-09   1.4971662e-10   9.6067157e-11   2.8829450e-10   0.0000000e+00   0.0000000e+00   7.1810653e-10   0.0000000e+00   0.0000000e+00   0.0000000e+00   2.9159394e-01   0.0000000e+00   1.1825127e-10   0.0000000e+00   0.0000000e+00   1.7954641e-10   0.0000000e+00   0.0000000e+00   9.9431252e-10   3.4027673e-01   0.0000000e+00   1.2024353e-10   1.4635723e-10   0.0000000e+00   1.1922055e-10   0.0000000e+00   1.1776479e-10   0.0000000e+00   3.6088193e-10   0.0000000e+00   0.0000000e+00   1.5531497e-10   0.0000000e+00   3.0234137e-04   1.5231457e-09   0.0000000e+00   0.0000000e+00   0.0000000e+00   1.7060652e-10   0.0000000e+00   0.0000000e+00   0.0000000e+00   2.3198152e-09   0.0000000e+00   0.0000000e+00   0.0000000e+00
   0.0000000e+00   1.2688261e-10   0.0000000e+00   0.0000000e+00   2.3692733e-01   2.5830964e-01   0.0000000e+00   0.0000000e+00   8.9105581e-11   0.0000000e+00   2.4517633e-01   0.0000000e+00   2.4033036e-01   0.0000000e+00   5.8125461e-11   5.0834360e-11   0.0000000e+00   0.0000000e+00   0.0000000e+00   1.3461894e-10   0.0000000e+00   3.1564878e-01   0.0000000e+00   0.0000000e+00   4.9013717e-11   0.0000000e+00   0.0000000e+00   0.0000000e+00   5.5316961e-11   0.0000000e+00   0.0000000e+00   0.0000000e+00   0.0000000e+00   3.2074338e-01   1.2374638e-09   4.1020579e-05   0.0000000e+00   0.0000000e+00   0.0000000e+00   0.0000000e+00   0.0000000e+00   0.0000000e+00   0.0000000e+00   0.0000000e+00   3.1091043e-01   0.0000000e+00   0.0000000e+00   0.0000000e+00   0.0000000e+00   0.0000000e+00   0.0000000e+00   0.0000000e+00   0.0000000e+00   0.0000000e+00   0.0000000e+00   0.0000000e+00   0.0000000e+00   3.6685032e-07   0.0000000e+00   5.1900815e-11   0.0000000e+00   0.0000000e+00   5.6301256e-11   1.2980528e-10   1.4651901e-10   0.0000000e+00   2.4122984e-01   0.0000000e+00   8.1313298e-10   4.6476105e-11   1.2520448e-10   0.0000000e+00   0.0000000e+00   0.0000000e+00   0.0000000e+00   0.0000000e+00   0.0000000e+00   0.0000000e+00   0.0000000e+00   0.0000000e+00   0.0000000e+00   0.0000000e+00   0.0000000e+00   0.0000000e+00   0.0000000e+00   0.0000000e+00   3.0619474e-04   0.0000000e+00   1.2992850e-10   0.0000000e+00   1.2149994e-09   7.5793314e-11   0.0000000e+00   0.0000000e+00   2.4441638e-01   0.0000000e+00   0.0000000e+00   0.0000000e+00   0.0000000e+00   0.0000000e+00   3.1924898e-01   6.3033030e-11   6.7854292e-05   0.0000000e+00   0.0000000e+00   6.8176076e-11   4.4357666e-11   0.0000000e+00   0.0000000e+00   0.0000000e+00   0.0000000e+00   2.4072702e-10   0.0000000e+00   3.1884281e-01   2.4270247e-01   7.6974767e-10   0.0000000e+00   0.0000000e+00   0.0000000e+00   3.0457710e-01   2.4871750e-01   0.0000000e+00   5.0414266e-11   0.0000000e+00   0.0000000e+00   0.0000000e+00   4.3053298e-11   1.1725612e-09   1.4844570e-10   0.0000000e+00   2.4279388e-01   0.0000000e+00   7.0827174e-11   0.0000000e+00   0.0000000e+00   0.0000000e+00   2.4277809e-09   0.0000000e+00   0.0000000e+00   0.0000000e+00   2.4826202e-01   5.1092584e-11   9.5561930e-11   0.0000000e+00   0.0000000e+00   0.0000000e+00   1.0169606e-10   0.0000000e+00   0.0000000e+00   5.0208665e-11   0.0000000e+00   0.0000000e+00   0.0000000e+00   9.2296362e-11   0.0000000e+00   1.1968065e-10   4.7042666e-11   0.0000000e+00   0.0000000e+00   0.0000000e+00   0.0000000e+00   7.1632406e-11   0.0000000e+00   0.0000000e+00   0.0000000e+00   0.0000000e+00   0.0000000e+00   0.0000000e+00   2.3774747e-01   0.0000000e+00   0.0000000e+00   0.0000000e+00   2.4816006e-01   1.0419570e-09   2.5151609e-01   0.0000000e+00   1.3710764e-10   0.0000000e+00   0.0000000e+00   1.3514277e-10   0.0000000e+00   8.7675510e-11   0.0000000e+00   0.0000000e+00   0.0000000e+00   2.4173832e-01   2.4419552e-01   0.0000000e+00   0.0000000e+00   0.0000000e+00   0.0000000e+00   0.0000000e+00   0.0000000e+00   0.0000000e+00   0.0000000e+00   0.0000000e+00   1.2991909e-10   0.0000000e+00   5.6273537e-11   8.8770838e-11   0.0000000e+00   0.0000000e+00   1.3363309e-10   2.4448681e-01   3.1474625e-01   0.0000000e+00   0.0000000e+00   2.3133120e-01   0.0000000e+00   0.0000000e+00   0.0000000e+00   2.8818171e-01   2.4520245e-01   1.1757831e-10   0.0000000e+00   1.3535263e-10   0.0000000e+00   3.1193539e-01   0.0000000e+00   1.2375350e-10   1.3958356e-10   8.2555986e-10   0.0000000e+00   0.0000000e+00   9.7027061e-11   0.0000000e+00   1.2535193e-10   1.0800983e-10   1.0678863e-10   0.0000000e+00   6.4336617e-10   0.0000000e+00   0.0000000e+00   2.5959022e-01   0.0000000e+00   6.2048683e-11   0.0000000e+00   0.0000000e+00   0.0000000e+00   0.0000000e+00   0.0000000e+00   0.0000000e+00   0.0000000e+00   0.0000000e+00   3.0702162e-01   0.0000000e+00   0.0000000e+00   0.0000000e+00   0.0000000e+00   0.0000000e+00   0.0000000e+00   0.0000000e+00   0.0000000e+00   1.1038074e-09   2.9836460e-01   0.0000000e+00   0.0000000e+00   3.7609638e-11   0.0000000e+00   1.2499171e-10   5.2827202e-11   0.0000000e+00   0.0000000e+00   0.0000000e+00   2.3811631e-01   0.0000000e+00   0.0000000e+00   0.0000000e+00   0.0000000e+00   0.0000000e+00   0.0000000e+00   0.0000000e+00   0.0000000e+00   0.0000000e+00   0.0000000e+00   7.3481716e-11   3.2015117e-01   4.5188360e-11   4.8658780e-11   8.9355294e-10   9.2708641e-11   0.0000000e+00   0.0000000e+00   0.0000000e+00   3.0401478e-01   0.0000000e+00   0.0000000e+00   0.0000000e+00   0.0000000e+00   1.1562337e-10   0.0000000e+00   0.0000000e+00   5.0473557e-11   0.0000000e+00   0.0000000e+00   0.0000000e+00   0.0000000e+00   0.0000000e+00   1.2628580e-10   5.5284359e-11   3.1632966e-01   8.8209717e-11   0.0000000e+00   1.2759970e-10   0.0000000e+00   1.1835633e-10   2.5535204e-01   2.4515237e-01   5.4354823e-11   0.0000000e+00   0.0000000e+00   0.0000000e+00   0.0000000e+00   0.0000000e+00   0.0000000e+00   4.8727414e-11   0.0000000e+00   0.0000000e+00   0.0000000e+00   0.0000000e+00   0.0000000e+00   0.0000000e+00   2.4168811e-01
   0.0000000e+00   2.1772796e-01   6.3354685e-05   0.0000000e+00   0.0000000e+00   0.0000000e+00   0.0000000e+00   0.0000000e+00   1.4584091e-01   0.0000000e+00   0.0000000e+00   0.0000000e+00   0.0000000e+00   0.0000000e+00   1.3988528e-01   1.3958795e-01   0.0000000e+00   0.0000000e+00   0.0000000e+00   2.1869981e-01   0.0000000e+00   0.0000000e+00   0.0000000e+00   0.0000000e+00   1.3986672e-01   0.0000000e+00   0.0000000e+00   0.0000000e+00   1.3875302e-01   0.0000000e+00   0.0000000e+00   0.0000000e+00   0.0000000e+00   0.0000000e+00   2.3011901e-01   0.0000000e+00   1.5540521e-11   0.0000000e+00   0.0000000e+00   0.0000000e+00   0.0000000e+00   0.0000000e+00   0.0000000e+00   0.0000000e+00   0.0000000e+00   2.0466312e-03   0.0000000e+00   0.0000000e+00   0.0000000e+00   0.0000000e+00   9.9305423e-12   0.0000000e+00   0.0000000e+00   0.0000000e+00   0.0000000e+00   0.0000000e+00   0.0000000e+00   5.9134916e-06   3.6237934e-09   1.1186259e-01   0.0000000e+00   0.0000000e+00   1.1459023e-01   2.1716886e-01   1.7563940e-01   0.0000000e+00   0.0000000e+00   0.0000000e+00   0.0000000e+00   1.3550185e-01   2.1901954e-01   2.2085964e-04   5.7476649e-03   0.0000000e+00   0.0000000e+00   1.1540141e-11   0.0000000e+00   0.0000000e+00   0.0000000e+00   0.0000000e+00   0.0000000e+00   0.0000000e+00   0.0000000e+00   0.0000000e+00   0.0000000e+00   0.0000000e+00   0.0000000e+00   1.2861424e-11   1.7418956e-01   0.0000000e+00   2.2607612e-01   1.5010336e-01   0.0000000e+00   0.0000000e+00   0.0000000e+00   0.0000000e+00   0.0000000e+00   0.0000000e+00   0.0000000e+00   0.0000000e+00   0.0000000e+00   1.4878690e-01   0.0000000e+00   0.0000000e+00   0.0000000e+00   1.4962512e-01   1.3707349e-01   0.0000000e+00   7.8150405e-04   0.0000000e+00   0.0000000e+00   1.8638450e-01   0.0000000e+00   0.0000000e+00   0.0000000e+00   2.2799917e-01   0.0000000e+00   0.0000000e+00   3.5232723e-03   0.0000000e+00   5.0839832e-07   0.0000000e+00   1.3987011e-01   0.0000000e+00   0.0000000e+00   0.0000000e+00   9.5649405e-02   2.3072383e-01   1.7357269e-01   0.0000000e+00   0.0000000e+00   0.0000000e+00   1.4264513e-01   0.0000000e+00   0.0000000e+00   0.0000000e+00   2.2909038e-01   0.0000000e+00   0.0000000e+00   0.0000000e+00   0.0000000e+00   1.4390304e-01   1.4562666e-01   0.0000000e+00   0.0000000e+00   0.0000000e+00   0.0000000e+00   0.0000000e+00   7.6598974e-09   1.3901468e-01   0.0000000e+00   0.0000000e+00   1.0438697e-08   1.4308414e-01   0.0000000e+00   2.1662560e-01   1.0928243e-01   0.0000000e+00   0.0000000e+00   0.0000000e+00   0.0000000e+00   1.0752086e-01   0.0000000e+00   1.6271711e-11   0.0000000e+00   0.0000000e+00   6.9103439e-04   0.0000000e+00   0.0000000e+00   0.0000000e+00   7.3957924e-05   0.0000000e+00   0.0000000e+00   2.2740176e-01   0.0000000e+00   0.0000000e+00   1.7601399e-01   1.0463168e-11   0.0000000e+00   2.1700901e-01   1.1455513e-11   2.2165011e-01   0.0000000e+00   0.0000000e+00   0.0000000e+00   0.0000000e+00   0.0000000e+00   0.0000000e+00   0.0000000e+00   0.0000000e+00   0.0000000e+00   0.0000000e+00   0.0000000e+00   0.0000000e+00   0.0000000e+00   0.0000000e+00   2.1808976e-01   0.0000000e+00   1.0654171e-01   1.7786888e-01   0.0000000e+00   2.5921188e-04   1.9626401e-01   0.0000000e+00   0.0000000e+00   0.0000000e+00   4.5502749e-04   0.0000000e+00   0.0000000e+00   0.0000000e+00   0.0000000e+00   0.0000000e+00   0.0000000e+00   2.1479830e-01   0.0000000e+00   2.1928550e-01   0.0000000e+00   0.0000000e+00   0.0000000e+00   2.1763426e-01   2.1688304e-01   2.1493584e-01   0.0000000e+00   0.0000000e+00   1.5077460e-01   0.0000000e+00   2.1852189e-01   1.7306666e-01   2.1697435e-01   0.0000000e+00   2.1788167e-01   0.0000000e+00   0.0000000e+00   0.0000000e+00   0.0000000e+00   1.5059352e-01   0.0000000e+00   0.0000000e+00   0.0000000e+00   0.0000000e+00   6.7038158e-05   0.0000000e+00   0.0000000e+00   0.0000000e+00   0.0000000e+00   0.0000000e+00   0.0000000e+00   0.0000000e+00   1.9045807e-11   0.0000000e+00   0.0000000e+00   0.0000000e+00   0.0000000e+00   2.2640100e-01   0.0000000e+00   0.0000000e+00   0.0000000e+00   9.2041954e-02   0.0000000e+00   1.7437683e-01   1.1235540e-01   0.0000000e+00   0.0000000e+00   0.0000000e+00   0.0000000e+00   0.0000000e+00   3.8083028e-03   0.0000000e+00   0.0000000e+00   0.0000000e+00   6.4270462e-04   0.0000000e+00   4.4279391e-03   0.0000000e+00   0.0000000e+00   1.4386244e-01   0.0000000e+00   1.1138238e-01   1.3960856e-01   2.2334059e-01   1.4659635e-01   0.0000000e+00   0.0000000e+00   0.0000000e+00   0.0000000e+00   0.0000000e+00   0.0000000e+00   0.0000000e+00   0.0000000e+00   2.1494250e-01   0.0000000e+00   0.0000000e+00   1.3549283e-01   0.0000000e+00   0.0000000e+00   0.0000000e+00   0.0000000e+00   0.0000000e+00   2.1684318e-01   1.4264354e-01   0.0000000e+00   2.1608313e-01   0.0000000e+00   2.1878587e-01   0.0000000e+00   1.7510822e-01   0.0000000e+00   0.0000000e+00   1.4131665e-01   0.0000000e+00   0.0000000e+00   0.0000000e+00   0.0000000e+00   0.0000000e+00   0.0000000e+00   1.3620292e-01   0.0000000e+00   0.0000000e+00   0.0000000e+00   0.0000000e+00   0.0000000e+00   1.2354679e-11   0.0000000e+00
   0.0000000e+00   2.0368656e-10   0.0000000e+00   0.0000000e+00   5.9106457e-05   5.2472380e-05   0.0000000e+00   0.0000000e+00   1.4247934e-10   1.3761972e-09   5.7085201e-05   0.0000000e+00   5.0628193e-05   0.0000000e+00   9.3050368e-11   8.1248866e-11   0.0000000e+00   0.0000000e+00   0.0000000e+00   2.1618329e-10   0.0000000e+00   5.1073655e-05   0.0000000e+00   0.0000000e+00   7.5574238e-11   0.0000000e+00   0.0000000e+00   0.0000000e+00   8.5514601e-11   2.3552493e-06   0.0000000e+00   0.0000000e+00   0.0000000e+00   5.0621279e-05   1.9985439e-09   8.7678205e-01   0.0000000e+00   0.0000000e+00   0.0000000e+00   0.0000000e+00   0.0000000e+00   0.0000000e+00   0.0000000e+00   0.0000000e+00   4.5773837e-05   0.0000000e+00   0.0000000e+00   0.0000000e+00   0.0000000e+00   0.0000000e+00   8.1096134e-07   0.0000000e+00   0.0000000e+00   0.0000000e+00   0.0000000e+00   0.0000000e+00   0.0000000e+00   7.0697504e-06   0.0000000e+00   8.2963430e-11   0.0000000e+00   0.0000000e+00   8.9797524e-11   2.0844714e-10   2.3477621e-10   0.0000000e+00   4.4991025e-05   0.0000000e+00   4.2678111e-03   7.2209936e-11   2.0114705e-10   0.0000000e+00   0.0000000e+00   0.0000000e+00   0.0000000e+00   0.0000000e+00   0.0000000e+00   0.0000000e+00   0.0000000e+00   1.0626670e-08   0.0000000e+00   0.0000000e+00   0.0000000e+00   0.0000000e+00   0.0000000e+00   0.0000000e+00   2.3054245e-05   0.0000000e+00   2.0823828e-10   0.0000000e+00   1.9623639e-09   1.2162234e-10   0.0000000e+00   0.0000000e+00   5.7572051e-05   0.0000000e+00   0.0000000e+00   0.0000000e+00   0.0000000e+00   0.0000000e+00   4.8445710e-05   9.8811030e-11   3.2970831e-05   0.0000000e+00   0.0000000e+00   1.0907016e-10   6.9003221e-11   0.0000000e+00   0.0000000e+00   0.0000000e+00   0.0000000e+00   3.8662097e-10   0.0000000e+00   4.8900077e-05   3.6363325e-05   1.2415328e-09   0.0000000e+00   0.0000000e+00   0.0000000e+00   5.0989302e-05   1.5286000e-04   0.0000000e+00   8.0551607e-11   0.0000000e+00   0.0000000e+00   0.0000000e+00   6.8725801e-11   1.8926612e-09   2.3787268e-10   0.0000000e+00   4.4572290e-05   0.0000000e+00   1.1303291e-10   0.0000000e+00   0.0000000e+00   0.0000000e+00   3.9204813e-09   0.0000000e+00   0.0000000e+00   0.0000000e+00   6.1166177e-05   8.1138185e-11   1.5295925e-10   0.0000000e+00   0.0000000e+00   9.2708274e-06   2.1512459e-06   0.0000000e+00   0.0000000e+00   8.0247886e-11   0.0000000e+00   0.0000000e+00   0.0000000e+00   1.4765945e-10   0.0000000e+00   1.9199889e-10   7.5173931e-11   0.0000000e+00   0.0000000e+00   0.0000000e+00   0.0000000e+00   1.1467539e-10   0.0000000e+00   0.0000000e+00   0.0000000e+00   0.0000000e+00   0.0000000e+00   0.0000000e+00   5.4419992e-05   1.3560009e-10   0.0000000e+00   0.0000000e+00   5.1544220e-05   1.6820312e-09   5.1057231e-05   0.0000000e+00   2.1973720e-10   0.0000000e+00   0.0000000e+00   2.1701425e-10   0.0000000e+00   1.4083409e-10   0.0000000e+00   0.0000000e+00   0.0000000e+00   4.0636219e-05   3.8769700e-05   0.0000000e+00   0.0000000e+00   0.0000000e+00   0.0000000e+00   0.0000000e+00   0.0000000e+00   0.0000000e+00   0.0000000e+00   0.0000000e+00   2.0854354e-10   0.0000000e+00   9.0195378e-11   1.4107928e-10   0.0000000e+00   0.0000000e+00   2.1461011e-10   3.7051479e-05   5.1537461e-05   0.0000000e+00   0.0000000e+00   4.8858865e-05   0.0000000e+00   0.0000000e+00   0.0000000e+00   4.2862530e-05   3.5808146e-05   1.8836229e-10   3.7127612e-09   2.1735666e-10   0.0000000e+00   5.3117613e-05   0.0000000e+00   1.9879808e-10   2.2411869e-10   1.3326607e-09   0.0000000e+00   0.0000000e+00   1.5520997e-10   0.0000000e+00   2.0124045e-10   1.7263649e-10   1.7104656e-10   0.0000000e+00   1.0381736e-09   0.0000000e+00   0.0000000e+00   5.1572285e-05   0.0000000e+00   9.6618447e-11   0.0000000e+00   0.0000000e+00   0.0000000e+00   0.0000000e+00   0.0000000e+00   0.0000000e+00   0.0000000e+00   0.0000000e+00   5.2936346e-05   0.0000000e+00   0.0000000e+00   0.0000000e+00   0.0000000e+00   0.0000000e+00   0.0000000e+00   0.0000000e+00   0.0000000e+00   1.7819732e-09   5.2082692e-05   0.0000000e+00   0.0000000e+00   6.0030808e-11   0.0000000e+00   2.0045262e-10   8.4136397e-11   0.0000000e+00   0.0000000e+00   0.0000000e+00   3.2263071e-05   0.0000000e+00   0.0000000e+00   0.0000000e+00   0.0000000e+00   0.0000000e+00   0.0000000e+00   0.0000000e+00   0.0000000e+00   0.0000000e+00   0.0000000e+00   1.1727088e-10   4.9371285e-05   7.2055235e-11   7.7770042e-11   1.4426509e-09   1.4850687e-10   0.0000000e+00   0.0000000e+00   0.0000000e+00   5.2172330e-05   0.0000000e+00   0.0000000e+00   0.0000000e+00   0.0000000e+00   1.8516598e-10   0.0000000e+00   0.0000000e+00   7.8119856e-11   0.0000000e+00   0.0000000e+00   0.0000000e+00   0.0000000e+00   0.0000000e+00   2.0278009e-10   8.8544887e-11   4.8922346e-05   1.4157691e-10   0.0000000e+00   2.0482048e-10   0.0000000e+00   1.8960283e-10   6.5649418e-05   5.4424421e-05   8.6871946e-11   0.0000000e+00   0.0000000e+00   0.0000000e+00   0.0000000e+00   0.0000000e+00   0.0000000e+00   7.4665902e-11   0.0000000e+00   0.0000000e+00   0.0000000e+00   1.7125120e-05   0.0000000e+00   0.0000000e+00   3.8296861e-05
   0.0000000e+00   0.0000000e+00   0.0000000e+00   0.0000000e+00   0.0000000e+00   0.0000000e+00   0.0000000e+00   0.0000000e+00   0.0000000e+00   5.1223251e-13   0.0000000e+00   0.0000000e+00   0.0000000e+00   0.0000000e+00   0.0000000e+00   0.0000000e+00   0.0000000e+00   0.0000000e+00   0.0000000e+00   0.0000000e+00   0.0000000e+00   0.0000000e+00   0.0000000e+00   0.0000000e+00   0.0000000e+00   0.0000000e+00   0.0000000e+00   0.0000000e+00   0.0000000e+00   3.7045114e-10   0.0000000e+00   0.0000000e+00   0.0000000e+00   0.0000000e+00   0.0000000e+00   2.5619247e-09   3.2368586e-01   0.0000000e+00   0.0000000e+00   0.0000000e+00   0.0000000e+00   0.0000000e+00   0.0000000e+00   0.0000000e+00   0.0000000e+00   0.0000000e+00   0.0000000e+00   0.0000000e+00   0.0000000e+00   0.0000000e+00   5.3753869e-02   0.0000000e+00   0.0000000e+00   0.0000000e+00   0.0000000e+00   0.0000000e+00   0.0000000e+00   4.2367938e-10   0.0000000e+00   0.0000000e+00   0.0000000e+00   0.0000000e+00   0.0000000e+00   0.0000000e+00   0.0000000e+00   0.0000000e+00   0.0000000e+00   0.0000000e+00   1.5839840e-06   0.0000000e+00   0.0000000e+00   0.0000000e+00   0.0000000e+00   0.0000000e+00   0.0000000e+00   5.8415295e-02   0.0000000e+00   0.0000000e+00   0.0000000e+00   0.0000000e+00   0.0000000e+00   0.0000000e+00   0.0000000e+00   0.0000000e+00   0.0000000e+00   0.0000000e+00   0.0000000e+00   5.7510047e-02   0.0000000e+00   0.0000000e+00   0.0000000e+00   0.0000000e+00   0.0000000e+00   0.0000000e+00   0.0000000e+00   0.0000000e+00   0.0000000e+00   0.0000000e+00   0.0000000e+00   0.0000000e+00   0.0000000e+00   0.0000000e+00   4.2671334e-09   0.0000000e+00   0.0000000e+00   0.0000000e+00   0.0000000e+00   0.0000000e+00   0.0000000e+00   0.0000000e+00   0.0000000e+00   0.0000000e+00   0.0000000e+00   0.0000000e+00   0.0000000e+00   0.0000000e+00   0.0000000e+00   0.0000000e+00   0.0000000e+00   0.0000000e+00   0.0000000e+00   0.0000000e+00   0.0000000e+00   0.0000000e+00   0.0000000e+00   0.0000000e+00   0.0000000e+00   0.0000000e+00   0.0000000e+00   0.0000000e+00   0.0000000e+00   0.0000000e+00   0.0000000e+00   0.0000000e+00   0.0000000e+00   0.0000000e+00   0.0000000e+00   0.0000000e+00   0.0000000e+00   0.0000000e+00   0.0000000e+00   0.0000000e+00   0.0000000e+00   0.0000000e+00   0.0000000e+00   3.4506821e-09   3.0255299e-10   0.0000000e+00   0.0000000e+00   0.0000000e+00   0.0000000e+00   0.0000000e+00   1.8998550e-02   0.0000000e+00   0.0000000e+00   0.0000000e+00   0.0000000e+00   0.0000000e+00   0.0000000e+00   0.0000000e+00   0.0000000e+00   0.0000000e+00   0.0000000e+00   6.0181230e-02   0.0000000e+00   0.0000000e+00   0.0000000e+00   0.0000000e+00   0.0000000e+00   0.0000000e+00   0.0000000e+00   0.0000000e+00   0.0000000e+00   0.0000000e+00   0.0000000e+00   0.0000000e+00   0.0000000e+00   5.2160266e-02   0.0000000e+00   0.0000000e+00   1.1820763e-02   0.0000000e+00   0.0000000e+00   0.0000000e+00   0.0000000e+00   0.0000000e+00   0.0000000e+00   0.0000000e+00   0.0000000e+00   0.0000000e+00   0.0000000e+00   0.0000000e+00   0.0000000e+00   0.0000000e+00   0.0000000e+00   0.0000000e+00   0.0000000e+00   0.0000000e+00   0.0000000e+00   0.0000000e+00   0.0000000e+00   0.0000000e+00   0.0000000e+00   0.0000000e+00   0.0000000e+00   0.0000000e+00   0.0000000e+00   0.0000000e+00   0.0000000e+00   0.0000000e+00   0.0000000e+00   0.0000000e+00   0.0000000e+00   0.0000000e+00   0.0000000e+00   0.0000000e+00   0.0000000e+00   0.0000000e+00   0.0000000e+00   0.0000000e+00   0.0000000e+00   0.0000000e+00   0.0000000e+00   0.0000000e+00   0.0000000e+00   0.0000000e+00   0.0000000e+00   0.0000000e+00   0.0000000e+00   0.0000000e+00   0.0000000e+00   0.0000000e+00   0.0000000e+00   0.0000000e+00   0.0000000e+00   0.0000000e+00   0.0000000e+00   0.0000000e+00   0.0000000e+00   0.0000000e+00   0.0000000e+00   0.0000000e+00   0.0000000e+00   0.0000000e+00   0.0000000e+00   0.0000000e+00   0.0000000e+00   0.0000000e+00   6.5411742e-02   0.0000000e+00   0.0000000e+00   0.0000000e+00   0.0000000e+00   0.0000000e+00   0.0000000e+00   0.0000000e+00   0.0000000e+00   3.9186454e-08   0.0000000e+00   0.0000000e+00   0.0000000e+00   0.0000000e+00   0.0000000e+00   0.0000000e+00   0.0000000e+00   0.0000000e+00   0.0000000e+00   0.0000000e+00   0.0000000e+00   0.0000000e+00   0.0000000e+00   0.0000000e+00   0.0000000e+00   0.0000000e+00   0.0000000e+00   0.0000000e+00   0.0000000e+00   0.0000000e+00   0.0000000e+00   0.0000000e+00   0.0000000e+00   0.0000000e+00   0.0000000e+00   0.0000000e+00   0.0000000e+00   0.0000000e+00   0.0000000e+00   0.0000000e+00   0.0000000e+00   0.0000000e+00   0.0000000e+00   0.0000000e+00   0.0000000e+00   0.0000000e+00   0.0000000e+00   0.0000000e+00   0.0000000e+00   0.0000000e+00   0.0000000e+00   0.0000000e+00   0.0000000e+00   0.0000000e+00   0.0000000e+00   0.0000000e+00   0.0000000e+00   0.0000000e+00   0.0000000e+00   0.0000000e+00   0.0000000e+00   0.0000000e+00   0.0000000e+00   0.0000000e+00   0.0000000e+00   0.0000000e+00   0.0000000e+00   0.0000000e+00   0.0000000e+00   0.0000000e+00   0.0000000e+00   6.3741176e-09   0.0000000e+00   7.4075388e-02   0.0000000e+00
   0.0000000e+00   9.5269181e-11   0.0000000e+00   0.0000000e+00   0.0000000e+00   0.0000000e+00   5.1993656e-01   1.3159047e-09   3.3068881e-10   3.7110268e-01   0.0000000e+00   9.0218191e-10   0.0000000e+00   0.0000000e+00   1.7106426e-10   1.8919915e-10   1.2827774e-08   0.0000000e+00   0.0000000e+00   1.0034420e-10   3.7123962e-01   0.0000000e+00   0.0000000e+00   6.0558283e-10   1.8138490e-10   3.4460521e-01   0.0000000e+00   1.4172070e-09   1.9318789e-10   1.5762678e-10   2.2266427e-01   0.0000000e+00   3.3933337e-01   0.0000000e+00   8.8116340e-11   1.0900977e-09   0.0000000e+00   5.2681093e-01   0.0000000e+00   0.0000000e+00   4.0586198e-10   0.0000000e+00   0.0000000e+00   2.5660349e-10   0.0000000e+00   0.0000000e+00   3.6895386e-01   3.4404717e-01   0.0000000e+00   0.0000000e+00   1.2843569e-10   0.0000000e+00   0.0000000e+00   0.0000000e+00   0.0000000e+00   5.1741710e-01   2.5815196e-10   1.8027537e-10   3.7039193e-01   3.5998121e-09   3.4928429e-01   5.6216290e-10   5.4245978e-09   1.4892437e-10   3.5917159e-10   4.3344484e-10   0.0000000e+00   0.0000000e+00   6.7398453e-07   1.9180617e-10   1.2725769e-10   0.0000000e+00   0.0000000e+00   8.3323847e-10   1.8911511e-04   0.0000000e+00   0.0000000e+00   5.2175527e-01   0.0000000e+00   0.0000000e+00   2.3315203e-10   3.6857727e-01   3.3786281e-01   0.0000000e+00   6.4579548e-06   0.0000000e+00   0.0000000e+00   0.0000000e+00   3.0923266e-10   0.0000000e+00   9.2876038e-11   2.1147375e-10   0.0000000e+00   0.0000000e+00   0.0000000e+00   0.0000000e+00   3.6224994e-01   0.0000000e+00   0.0000000e+00   0.0000000e+00   0.0000000e+00   2.1490608e-10   4.9994378e-09   0.0000000e+00   0.0000000e+00   3.5352292e-10   1.6614784e-10   2.1615073e-01   0.0000000e+00   0.0000000e+00   0.0000000e+00   3.1290703e-10   0.0000000e+00   0.0000000e+00   0.0000000e+00   8.8332530e-11   0.0000000e+00   0.0000000e+00   0.0000000e+00   0.0000000e+00   0.0000000e+00   0.0000000e+00   1.6372966e-10   1.0088835e-09   0.0000000e+00   0.0000000e+00   4.5471942e-08   8.8608558e-11   3.4720956e-10   0.0000000e+00   0.0000000e+00   5.2135421e-01   3.6872624e-10   0.0000000e+00   0.0000000e+00   5.1759800e-01   8.3813738e-11   0.0000000e+00   6.5587680e-05   0.0000000e+00   0.0000000e+00   2.1435873e-10   2.7008338e-10   0.0000000e+00   0.0000000e+00   1.4682636e-09   2.2470564e-05   5.2182232e-01   3.6424783e-01   1.6085561e-10   0.0000000e+00   0.0000000e+00   0.0000000e+00   3.1040707e-10   3.5421797e-01   1.3065378e-10   3.1418917e-09   4.8513778e-10   0.0000000e+00   0.0000000e+00   0.0000000e+00   1.5722688e-10   0.0000000e+00   0.0000000e+00   6.6469039e-10   5.2199330e-01   0.0000000e+00   4.3785613e-04   0.0000000e+00   0.0000000e+00   0.0000000e+00   0.0000000e+00   0.0000000e+00   9.1074366e-11   0.0000000e+00   5.1806045e-01   3.4042817e-10   0.0000000e+00   0.0000000e+00   1.0683262e-10   0.0000000e+00   9.1266880e-11   0.0000000e+00   0.0000000e+00   1.2330809e-09   0.0000000e+00   0.0000000e+00   0.0000000e+00   3.7205898e-01   3.4113847e-01   5.2175363e-01   0.0000000e+00   0.0000000e+00   0.0000000e+00   0.0000000e+00   3.7588183e-10   1.1868455e-10   3.3718027e-10   4.3555628e-08   2.2608104e-10   0.0000000e+00   0.0000000e+00   1.5163222e-10   0.0000000e+00   0.0000000e+00   0.0000000e+00   0.0000000e+00   0.0000000e+00   0.0000000e+00   0.0000000e+00   7.4506809e-10   0.0000000e+00   0.0000000e+00   1.1726465e-10   0.0000000e+00   1.2356549e-10   7.0329619e-10   0.0000000e+00   3.7376021e-01   1.2060850e-10   1.1170061e-10   1.2531988e-10   0.0000000e+00   0.0000000e+00   2.0587951e-10   3.5146626e-04   1.1214112e-10   2.5125775e-10   1.1352865e-10   3.7772723e-01   1.0667705e-10   1.2957884e-09   0.0000000e+00   0.0000000e+00   0.0000000e+00   2.2434490e-10   0.0000000e+00   0.0000000e+00   0.0000000e+00   0.0000000e+00   0.0000000e+00   0.0000000e+00   9.8278159e-10   0.0000000e+00   0.0000000e+00   0.0000000e+00   0.0000000e+00   3.1530446e-10   0.0000000e+00   0.0000000e+00   3.5534232e-09   0.0000000e+00   0.0000000e+00   9.1701755e-11   0.0000000e+00   4.2957903e-04   0.0000000e+00   8.0802267e-08   0.0000000e+00   3.0438120e-10   5.3669796e-09   0.0000000e+00   0.0000000e+00   4.9592090e-07   0.0000000e+00   4.5833527e-04   0.0000000e+00   0.0000000e+00   0.0000000e+00   0.0000000e+00   0.0000000e+00   0.0000000e+00   0.0000000e+00   5.2217773e-01   0.0000000e+00   2.2060893e-10   0.0000000e+00   1.7963701e-09   1.5859370e-10   1.0184712e-10   3.0723430e-10   0.0000000e+00   0.0000000e+00   3.5549242e-10   0.0000000e+00   0.0000000e+00   0.0000000e+00   3.7039876e-01   0.0000000e+00   1.2582042e-10   0.0000000e+00   0.0000000e+00   1.9050980e-10   0.0000000e+00   0.0000000e+00   5.0492518e-10   5.1463927e-01   0.0000000e+00   1.2762925e-10   1.5493594e-10   0.0000000e+00   1.2577455e-10   0.0000000e+00   1.2540097e-10   0.0000000e+00   3.8477442e-10   0.0000000e+00   0.0000000e+00   1.6462102e-10   0.0000000e+00   3.5182277e-04   8.5533383e-10   0.0000000e+00   0.0000000e+00   0.0000000e+00   1.8108658e-10   0.0000000e+00   0.0000000e+00   0.0000000e+00   2.7121840e-09   0.0000000e+00   0.0000000e+00   0.0000000e+00
   0.0000000e+00   0.0000000e+00   0.0000000e+00   0.0000000e+00   0.0000000e+00   0.0000000e+00   0.0000000e+00   0.0000000e+00   0.0000000e+00   0.0000000e+00   0.0000000e+00   0.0000000e+00   0.0000000e+00   6.6767438e-01   0.0000000e+00   0.0000000e+00   0.0000000e+00   0.0000000e+00   0.0000000e+00   0.0000000e+00   0.0000000e+00   0.0000000e+00   0.0000000e+00   0.0000000e+00   0.0000000e+00   0.0000000e+00   0.0000000e+00   0.0000000e+00   0.0000000e+00   0.0000000e+00   0.0000000e+00   6.6503691e-01   0.0000000e+00   0.0000000e+00   0.0000000e+00   0.0000000e+00   0.0000000e+00   0.0000000e+00   6.7130462e-01   0.0000000e+00   0.0000000e+00   0.0000000e+00   6.6891097e-01   0.0000000e+00   0.0000000e+00   0.0000000e+00   0.0000000e+00   0.0000000e+00   0.0000000e+00   0.0000000e+00   0.0000000e+00   0.0000000e+00   0.0000000e+00   0.0000000e+00   0.0000000e+00   0.0000000e+00   0.0000000e+00   0.0000000e+00   0.0000000e+00   0.0000000e+00   0.0000000e+00   0.0000000e+00   0.0000000e+00   0.0000000e+00   0.0000000e+00   0.0000000e+00   0.0000000e+00   0.0000000e+00   0.0000000e+00   0.0000000e+00   0.0000000e+00   0.0000000e+00   0.0000000e+00   0.0000000e+00   0.0000000e+00   0.0000000e+00   0.0000000e+00   0.0000000e+00   0.0000000e+00   0.0000000e+00   0.0000000e+00   0.0000000e+00   0.0000000e+00   0.0000000e+00   0.0000000e+00   6.3234634e-01   0.0000000e+00   0.0000000e+00   0.0000000e+00   0.0000000e+00   0.0000000e+00   0.0000000e+00   0.0000000e+00   0.0000000e+00   0.0000000e+00   6.6487705e-01   0.0000000e+00   0.0000000e+00   0.0000000e+00   0.0000000e+00   0.0000000e+00   0.0000000e+00   0.0000000e+00   0.0000000e+00   0.0000000e+00   0.0000000e+00   0.0000000e+00   0.0000000e+00   0.0000000e+00   0.0000000e+00   0.0000000e+00   0.0000000e+00   0.0000000e+00   0.0000000e+00   0.0000000e+00   0.0000000e+00   0.0000000e+00   0.0000000e+00   0.0000000e+00   0.0000000e+00   0.0000000e+00   0.0000000e+00   0.0000000e+00   0.0000000e+00   0.0000000e+00   0.0000000e+00   0.0000000e+00   0.0000000e+00   0.0000000e+00   6.2052866e-01   0.0000000e+00   0.0000000e+00   0.0000000e+00   0.0000000e+00   0.0000000e+00   0.0000000e+00   0.0000000e+00   0.0000000e+00   0.0000000e+00   0.0000000e+00   0.0000000e+00   0.0000000e+00   0.0000000e+00   0.0000000e+00   0.0000000e+00   0.0000000e+00   0.0000000e+00   0.0000000e+00   0.0000000e+00   0.0000000e+00   0.0000000e+00   0.0000000e+00   0.0000000e+00   0.0000000e+00   0.0000000e+00   0.0000000e+00   0.0000000e+00   0.0000000e+00   0.0000000e+00   0.0000000e+00   0.0000000e+00   0.0000000e+00   0.0000000e+00   0.0000000e+00   0.0000000e+00   0.0000000e+00   0.0000000e+00   0.0000000e+00   0.0000000e+00   0.0000000e+00   0.0000000e+00   0.0000000e+00   0.0000000e+00   0.0000000e+00   0.0000000e+00   0.0000000e+00   0.0000000e+00   0.0000000e+00   0.0000000e+00   0.0000000e+00   0.0000000e+00   0.0000000e+00   0.0000000e+00   0.0000000e+00   0.0000000e+00   0.0000000e+00   0.0000000e+00   0.0000000e+00   0.0000000e+00   0.0000000e+00   0.0000000e+00   0.0000000e+00   0.0000000e+00   0.0000000e+00   0.0000000e+00   0.0000000e+00   0.0000000e+00   0.0000000e+00   0.0000000e+00   0.0000000e+00   0.0000000e+00   0.0000000e+00   0.0000000e+00   0.0000000e+00   0.0000000e+00   0.0000000e+00   0.0000000e+00   0.0000000e+00   0.0000000e+00   0.0000000e+00   0.0000000e+00   0.0000000e+00   0.0000000e+00   0.0000000e+00   0.0000000e+00   0.0000000e+00   0.0000000e+00   0.0000000e+00   0.0000000e+00   0.0000000e+00   0.0000000e+00   0.0000000e+00   0.0000000e+00   0.0000000e+00   0.0000000e+00   0.0000000e+00   0.0000000e+00   0.0000000e+00   0.0000000e+00   0.0000000e+00   0.0000000e+00   0.0000000e+00   0.0000000e+00   0.0000000e+00   0.0000000e+00   0.0000000e+00   0.0000000e+00   0.0000000e+00   0.0000000e+00   0.0000000e+00   0.0000000e+00   0.0000000e+00   0.0000000e+00   0.0000000e+00   0.0000000e+00   6.6763745e-01   0.0000000e+00   0.0000000e+00   0.0000000e+00   0.0000000e+00   0.0000000e+00   0.0000000e+00   0.0000000e+00   0.0000000e+00   0.0000000e+00   0.0000000e+00   0.0000000e+00   0.0000000e+00   0.0000000e+00   0.0000000e+00   0.0000000e+00   0.0000000e+00   0.0000000e+00   0.0000000e+00   0.0000000e+00   0.0000000e+00   0.0000000e+00   0.0000000e+00   0.0000000e+00   0.0000000e+00   0.0000000e+00   0.0000000e+00   0.0000000e+00   0.0000000e+00   0.0000000e+00   0.0000000e+00   0.0000000e+00   0.0000000e+00   0.0000000e+00   0.0000000e+00   0.0000000e+00   0.0000000e+00   0.0000000e+00   0.0000000e+00   0.0000000e+00   0.0000000e+00   0.0000000e+00   0.0000000e+00   0.0000000e+00   0.0000000e+00   0.0000000e+00   0.0000000e+00   0.0000000e+00   6.6891947e-01   0.0000000e+00   0.0000000e+00   0.0000000e+00   0.0000000e+00   0.0000000e+00   0.0000000e+00   0.0000000e+00   0.0000000e+00   0.0000000e+00   0.0000000e+00   0.0000000e+00   0.0000000e+00   0.0000000e+00   0.0000000e+00   0.0000000e+00   0.0000000e+00   0.0000000e+00   0.0000000e+00   0.0000000e+00   0.0000000e+00   0.0000000e+00   0.0000000e+00   0.0000000e+00   0.0000000e+00   0.0000000e+00   0.0000000e+00   0.0000000e+00   0.0000000e+00   0.0000000e+00
   0.0000000e+00   0.0000000e+00   0.0000000e+00   0.0000000e+00   0.0000000e+00   0.0000000e+00   5.1539382e-09   0.0000000e+00   0.0000000e+00   2.4392388e-08   0.0000000e+00   0.0000000e+00   0.0000000e+00   0.0000000e+00   0.0000000e+00   0.0000000e+00   0.0000000e+00   1.4787579e-02   0.0000000e+00   0.0000000e+00   2.3428859e-08   0.0000000e+00   0.0000000e+00   0.0000000e+00   0.0000000e+00   6.7696618e-09   0.0000000e+00   0.0000000e+00   0.0000000e+00   0.0000000e+00   2.9290771e-09   0.0000000e+00   7.2008685e-09   0.0000000e+00   0.0000000e+00   0.0000000e+00   0.0000000e+00   7.0218935e-09   0.0000000e+00   4.6945466e-01   0.0000000e+00   0.0000000e+00   0.0000000e+00   0.0000000e+00   0.0000000e+00   0.0000000e+00   2.2703086e-08   7.5540363e-09   0.0000000e+00   0.0000000e+00   0.0000000e+00   0.0000000e+00   0.0000000e+00   0.0000000e+00   0.0000000e+00   5.1795593e-09   0.0000000e+00   0.0000000e+00   2.4226814e-08   0.0000000e+00   8.4485014e-09   0.0000000e+00   0.0000000e+00   0.0000000e+00   0.0000000e+00   0.0000000e+00   0.0000000e+00   0.0000000e+00   0.0000000e+00   0.0000000e+00   0.0000000e+00   0.0000000e+00   0.0000000e+00   0.0000000e+00   4.2000574e-02   0.0000000e+00   0.0000000e+00   5.0522772e-09   0.0000000e+00   0.0000000e+00   0.0000000e+00   8.6205323e-09   7.2134820e-09   0.0000000e+00   0.0000000e+00   0.0000000e+00   0.0000000e+00   0.0000000e+00   0.0000000e+00   4.4465098e-02   0.0000000e+00   0.0000000e+00   0.0000000e+00   0.0000000e+00   0.0000000e+00   0.0000000e+00   7.4966384e-09   0.0000000e+00   0.0000000e+00   0.0000000e+00   0.0000000e+00   0.0000000e+00   0.0000000e+00   0.0000000e+00   0.0000000e+00   0.0000000e+00   0.0000000e+00   3.3820288e-09   0.0000000e+00   2.8730803e-02   0.0000000e+00   0.0000000e+00   0.0000000e+00   0.0000000e+00   0.0000000e+00   0.0000000e+00   0.0000000e+00   0.0000000e+00   0.0000000e+00   0.0000000e+00   0.0000000e+00   0.0000000e+00   0.0000000e+00   0.0000000e+00   0.0000000e+00   0.0000000e+00   0.0000000e+00   0.0000000e+00   0.0000000e+00   0.0000000e+00   0.0000000e+00   5.0566348e-09   0.0000000e+00   0.0000000e+00   0.0000000e+00   5.0362888e-09   0.0000000e+00   0.0000000e+00   2.1138889e-09   0.0000000e+00   0.0000000e+00   0.0000000e+00   0.0000000e+00   0.0000000e+00   0.0000000e+00   0.0000000e+00   8.7382317e-10   5.5584820e-09   4.2539938e-08   0.0000000e+00   0.0000000e+00   0.0000000e+00   0.0000000e+00   0.0000000e+00   8.1216205e-09   0.0000000e+00   0.0000000e+00   0.0000000e+00   0.0000000e+00   2.9023593e-02   0.0000000e+00   0.0000000e+00   0.0000000e+00   0.0000000e+00   0.0000000e+00   5.0412762e-09   0.0000000e+00   1.7112920e-08   0.0000000e+00   0.0000000e+00   0.0000000e+00   0.0000000e+00   0.0000000e+00   0.0000000e+00   0.0000000e+00   4.9711724e-09   0.0000000e+00   0.0000000e+00   0.0000000e+00   0.0000000e+00   0.0000000e+00   0.0000000e+00   0.0000000e+00   0.0000000e+00   0.0000000e+00   0.0000000e+00   0.0000000e+00   0.0000000e+00   2.1599827e-08   7.7958291e-09   5.1341558e-09   0.0000000e+00   0.0000000e+00   0.0000000e+00   0.0000000e+00   0.0000000e+00   0.0000000e+00   0.0000000e+00   0.0000000e+00   0.0000000e+00   0.0000000e+00   0.0000000e+00   0.0000000e+00   0.0000000e+00   0.0000000e+00   0.0000000e+00   0.0000000e+00   0.0000000e+00   0.0000000e+00   2.4444779e-02   0.0000000e+00   0.0000000e+00   0.0000000e+00   0.0000000e+00   0.0000000e+00   0.0000000e+00   0.0000000e+00   0.0000000e+00   2.5361373e-08   0.0000000e+00   0.0000000e+00   0.0000000e+00   0.0000000e+00   0.0000000e+00   0.0000000e+00   1.3736506e-08   0.0000000e+00   0.0000000e+00   0.0000000e+00   3.3357116e-08   0.0000000e+00   0.0000000e+00   0.0000000e+00   0.0000000e+00   0.0000000e+00   0.0000000e+00   0.0000000e+00   0.0000000e+00   0.0000000e+00   0.0000000e+00   0.0000000e+00   0.0000000e+00   0.0000000e+00   0.0000000e+00   0.0000000e+00   0.0000000e+00   0.0000000e+00   0.0000000e+00   0.0000000e+00   0.0000000e+00   0.0000000e+00   0.0000000e+00   0.0000000e+00   0.0000000e+00   0.0000000e+00   1.6789422e-08   0.0000000e+00   0.0000000e+00   0.0000000e+00   0.0000000e+00   0.0000000e+00   8.2103094e-02   0.0000000e+00   0.0000000e+00   0.0000000e+00   1.7913314e-08   0.0000000e+00   0.0000000e+00   0.0000000e+00   0.0000000e+00   0.0000000e+00   0.0000000e+00   0.0000000e+00   5.0419948e-09   0.0000000e+00   0.0000000e+00   0.0000000e+00   0.0000000e+00   0.0000000e+00   0.0000000e+00   0.0000000e+00   4.5025816e-02   0.0000000e+00   0.0000000e+00   0.0000000e+00   0.0000000e+00   0.0000000e+00   2.4004395e-08   0.0000000e+00   0.0000000e+00   0.0000000e+00   0.0000000e+00   0.0000000e+00   0.0000000e+00   0.0000000e+00   0.0000000e+00   5.0847194e-09   0.0000000e+00   0.0000000e+00   0.0000000e+00   0.0000000e+00   0.0000000e+00   0.0000000e+00   0.0000000e+00   0.0000000e+00   0.0000000e+00   0.0000000e+00   0.0000000e+00   0.0000000e+00   0.0000000e+00   1.3750440e-08   0.0000000e+00   0.0000000e+00   0.0000000e+00   0.0000000e+00   0.0000000e+00   0.0000000e+00   0.0000000e+00   0.0000000e+00   0.0000000e+00   0.0000000e+00   0.0000000e+00   0.0000000e+00
   0.0000000e+00   0.0000000e+00   0.0000000e+00   0.0000000e+00   0.0000000e+00   0.0000000e+00   5.2434509e-10   2.6833825e-02   0.0000000e+00   2.0033906e-09   0.0000000e+00   2.5074986e-02   0.0000000e+00   0.0000000e+00   0.0000000e+00   0.0000000e+00   2.0630079e-02   0.0000000e+00   2.5431187e-05   0.0000000e+00   3.5327859e-09   0.0000000e+00   0.0000000e+00   3.4149876e-02   0.0000000e+00   6.4395496e-10   0.0000000e+00   2.6812866e-02   0.0000000e+00   0.0000000e+00   2.4158720e-10   0.0000000e+00   7.7929017e-10   0.0000000e+00   0.0000000e+00   0.0000000e+00   0.0000000e+00   3.8145492e-10   0.0000000e+00   0.0000000e+00   2.3529278e-01   2.1687098e-05   0.0000000e+00   1.8742159e-01   0.0000000e+00   0.0000000e+00   2.8515199e-09   4.3640008e-10   0.0000000e+00   0.0000000e+00   0.0000000e+00   0.0000000e+00   1.7800301e-05   0.0000000e+00   0.0000000e+00   5.2549615e-10   3.1625156e-02   0.0000000e+00   2.7041389e-09   0.0000000e+00   1.3252890e-09   3.0153921e-02   0.0000000e+00   0.0000000e+00   0.0000000e+00   1.8242890e-01   0.0000000e+00   0.0000000e+00   0.0000000e+00   0.0000000e+00   0.0000000e+00   0.0000000e+00   0.0000000e+00   3.0944818e-02   0.0000000e+00   0.0000000e+00   2.4364686e-05   4.4168056e-10   0.0000000e+00   0.0000000e+00   2.0236843e-01   2.0414022e-09   1.1153455e-09   5.2767952e-06   3.1967458e-02   0.0000000e+00   0.0000000e+00   0.0000000e+00   0.0000000e+00   0.0000000e+00   0.0000000e+00   0.0000000e+00   0.0000000e+00   0.0000000e+00   0.0000000e+00   0.0000000e+00   6.8168329e-10   0.0000000e+00   0.0000000e+00   0.0000000e+00   0.0000000e+00   0.0000000e+00   0.0000000e+00   0.0000000e+00   0.0000000e+00   0.0000000e+00   0.0000000e+00   2.1296849e-10   0.0000000e+00   0.0000000e+00   0.0000000e+00   0.0000000e+00   0.0000000e+00   0.0000000e+00   0.0000000e+00   0.0000000e+00   0.0000000e+00   0.0000000e+00   0.0000000e+00   0.0000000e+00   0.0000000e+00   0.0000000e+00   0.0000000e+00   2.5768526e-02   0.0000000e+00   0.0000000e+00   0.0000000e+00   0.0000000e+00   0.0000000e+00   0.0000000e+00   0.0000000e+00   6.7986763e-10   0.0000000e+00   0.0000000e+00   0.0000000e+00   5.0414453e-10   0.0000000e+00   0.0000000e+00   0.0000000e+00   0.0000000e+00   0.0000000e+00   0.0000000e+00   0.0000000e+00   3.4822351e-05   0.0000000e+00   0.0000000e+00   0.0000000e+00   9.0996403e-10   2.3815878e-09   0.0000000e+00   0.0000000e+00   0.0000000e+00   0.0000000e+00   0.0000000e+00   7.8662384e-10   0.0000000e+00   0.0000000e+00   2.3875782e-02   0.0000000e+00   0.0000000e+00   0.0000000e+00   0.0000000e+00   0.0000000e+00   0.0000000e+00   3.5098477e-02   4.5652104e-10   0.0000000e+00   0.0000000e+00   0.0000000e+00   0.0000000e+00   0.0000000e+00   0.0000000e+00   0.0000000e+00   0.0000000e+00   0.0000000e+00   6.1843595e-10   0.0000000e+00   0.0000000e+00   0.0000000e+00   0.0000000e+00   0.0000000e+00   0.0000000e+00   0.0000000e+00   0.0000000e+00   6.1593479e-02   0.0000000e+00   0.0000000e+00   0.0000000e+00   4.1724877e-08   6.5092799e-10   5.5870822e-10   0.0000000e+00   0.0000000e+00   0.0000000e+00   0.0000000e+00   1.9627777e-01   0.0000000e+00   1.2206506e-01   0.0000000e+00   0.0000000e+00   0.0000000e+00   0.0000000e+00   0.0000000e+00   0.0000000e+00   0.0000000e+00   0.0000000e+00   0.0000000e+00   0.0000000e+00   0.0000000e+00   0.0000000e+00   2.5173517e-02   0.0000000e+00   0.0000000e+00   0.0000000e+00   0.0000000e+00   0.0000000e+00   1.9831589e-02   0.0000000e+00   5.1842587e-09   0.0000000e+00   0.0000000e+00   0.0000000e+00   2.5630263e-05   0.0000000e+00   0.0000000e+00   0.0000000e+00   0.0000000e+00   0.0000000e+00   0.0000000e+00   1.3566670e-09   0.0000000e+00   3.0772963e-02   0.0000000e+00   0.0000000e+00   0.0000000e+00   0.0000000e+00   0.0000000e+00   3.3479099e-05   0.0000000e+00   0.0000000e+00   0.0000000e+00   0.0000000e+00   3.1214105e-02   0.0000000e+00   0.0000000e+00   0.0000000e+00   0.0000000e+00   1.9396303e-02   0.0000000e+00   0.0000000e+00   3.1270643e-02   0.0000000e+00   0.0000000e+00   0.0000000e+00   0.0000000e+00   0.0000000e+00   0.0000000e+00   0.0000000e+00   0.0000000e+00   0.0000000e+00   0.0000000e+00   0.0000000e+00   3.5567254e-05   0.0000000e+00   0.0000000e+00   0.0000000e+00   0.0000000e+00   0.0000000e+00   0.0000000e+00   0.0000000e+00   0.0000000e+00   0.0000000e+00   0.0000000e+00   7.9461477e-10   0.0000000e+00   0.0000000e+00   0.0000000e+00   0.0000000e+00   0.0000000e+00   0.0000000e+00   0.0000000e+00   0.0000000e+00   0.0000000e+00   1.6303897e-01   0.0000000e+00   0.0000000e+00   8.9849580e-05   2.4787826e-09   1.9396014e-05   0.0000000e+00   0.0000000e+00   0.0000000e+00   0.0000000e+00   0.0000000e+00   0.0000000e+00   1.8168422e-01   2.9308975e-10   0.0000000e+00   0.0000000e+00   0.0000000e+00   0.0000000e+00   0.0000000e+00   0.0000000e+00   0.0000000e+00   0.0000000e+00   0.0000000e+00   0.0000000e+00   0.0000000e+00   0.0000000e+00   1.6556343e-05   0.0000000e+00   2.7455639e-02   0.0000000e+00   0.0000000e+00   0.0000000e+00   0.0000000e+00   0.0000000e+00   0.0000000e+00   0.0000000e+00   0.0000000e+00   1.6846717e-05   0.0000000e+00   0.0000000e+00
   0.0000000e+00   0.0000000e+00   0.0000000e+00   0.0000000e+00   0.0000000e+00   0.0000000e+00   0.0000000e+00   3.3825257e-04   0.0000000e+00   0.0000000e+00   0.0000000e+00   2.7449652e-05   0.0000000e+00   0.0000000e+00   0.0000000e+00   0.0000000e+00   4.4696156e-05   0.0000000e+00   1.3437658e-01   0.0000000e+00   0.0000000e+00   0.0000000e+00   0.0000000e+00   2.1025934e-04   0.0000000e+00   0.0000000e+00   0.0000000e+00   6.9065751e-05   0.0000000e+00   0.0000000e+00   0.0000000e+00   0.0000000e+00   0.0000000e+00   0.0000000e+00   0.0000000e+00   0.0000000e+00   0.0000000e+00   0.0000000e+00   0.0000000e+00   0.0000000e+00   2.1244563e-05   2.5645464e-01   0.0000000e+00   3.1431121e-05   0.0000000e+00   0.0000000e+00   0.0000000e+00   0.0000000e+00   0.0000000e+00   0.0000000e+00   0.0000000e+00   0.0000000e+00   2.2075897e-01   0.0000000e+00   0.0000000e+00   0.0000000e+00   1.5416433e-04   0.0000000e+00   0.0000000e+00   0.0000000e+00   0.0000000e+00   6.1336680e-04   0.0000000e+00   0.0000000e+00   0.0000000e+00   2.4842288e-05   0.0000000e+00   0.0000000e+00   0.0000000e+00   0.0000000e+00   0.0000000e+00   0.0000000e+00   0.0000000e+00   2.3786636e-04   0.0000000e+00   0.0000000e+00   1.2739697e-01   0.0000000e+00   0.0000000e+00   0.0000000e+00   2.2425661e-05   0.0000000e+00   0.0000000e+00   3.7541304e-06   1.1530580e-04   0.0000000e+00   0.0000000e+00   0.0000000e+00   0.0000000e+00   0.0000000e+00   0.0000000e+00   0.0000000e+00   0.0000000e+00   0.0000000e+00   0.0000000e+00   0.0000000e+00   0.0000000e+00   0.0000000e+00   0.0000000e+00   0.0000000e+00   0.0000000e+00   0.0000000e+00   0.0000000e+00   0.0000000e+00   0.0000000e+00   0.0000000e+00   0.0000000e+00   0.0000000e+00   0.0000000e+00   0.0000000e+00   0.0000000e+00   0.0000000e+00   0.0000000e+00   0.0000000e+00   0.0000000e+00   0.0000000e+00   0.0000000e+00   0.0000000e+00   0.0000000e+00   0.0000000e+00   0.0000000e+00   0.0000000e+00   0.0000000e+00   4.0651748e-05   0.0000000e+00   0.0000000e+00   0.0000000e+00   0.0000000e+00   0.0000000e+00   0.0000000e+00   0.0000000e+00   0.0000000e+00   0.0000000e+00   0.0000000e+00   0.0000000e+00   0.0000000e+00   0.0000000e+00   0.0000000e+00   0.0000000e+00   0.0000000e+00   0.0000000e+00   0.0000000e+00   0.0000000e+00   6.7924941e-10   0.0000000e+00   0.0000000e+00   0.0000000e+00   0.0000000e+00   0.0000000e+00   0.0000000e+00   0.0000000e+00   0.0000000e+00   0.0000000e+00   0.0000000e+00   0.0000000e+00   0.0000000e+00   0.0000000e+00   4.6017352e-03   0.0000000e+00   0.0000000e+00   0.0000000e+00   0.0000000e+00   0.0000000e+00   0.0000000e+00   1.8105710e-04   0.0000000e+00   0.0000000e+00   0.0000000e+00   0.0000000e+00   0.0000000e+00   0.0000000e+00   0.0000000e+00   0.0000000e+00   0.0000000e+00   0.0000000e+00   0.0000000e+00   0.0000000e+00   0.0000000e+00   0.0000000e+00   0.0000000e+00   0.0000000e+00   0.0000000e+00   0.0000000e+00   0.0000000e+00   4.5856126e-05   0.0000000e+00   0.0000000e+00   0.0000000e+00   8.6174506e-12   0.0000000e+00   0.0000000e+00   0.0000000e+00   0.0000000e+00   0.0000000e+00   0.0000000e+00   2.1525152e-05   0.0000000e+00   4.6010998e-05   0.0000000e+00   0.0000000e+00   0.0000000e+00   0.0000000e+00   0.0000000e+00   0.0000000e+00   0.0000000e+00   0.0000000e+00   0.0000000e+00   0.0000000e+00   0.0000000e+00   0.0000000e+00   2.7716299e-03   0.0000000e+00   0.0000000e+00   0.0000000e+00   0.0000000e+00   0.0000000e+00   1.8615318e-05   0.0000000e+00   0.0000000e+00   0.0000000e+00   0.0000000e+00   0.0000000e+00   1.9010433e-01   0.0000000e+00   0.0000000e+00   0.0000000e+00   0.0000000e+00   0.0000000e+00   0.0000000e+00   0.0000000e+00   0.0000000e+00   3.9790245e-05   0.0000000e+00   0.0000000e+00   0.0000000e+00   0.0000000e+00   0.0000000e+00   1.0808954e-01   0.0000000e+00   0.0000000e+00   0.0000000e+00   0.0000000e+00   2.5719815e-04   0.0000000e+00   0.0000000e+00   0.0000000e+00   0.0000000e+00   1.0607232e-04   0.0000000e+00   0.0000000e+00   1.7167754e-03   0.0000000e+00   0.0000000e+00   0.0000000e+00   0.0000000e+00   0.0000000e+00   0.0000000e+00   0.0000000e+00   0.0000000e+00   0.0000000e+00   0.0000000e+00   0.0000000e+00   1.1316276e-01   0.0000000e+00   0.0000000e+00   0.0000000e+00   0.0000000e+00   0.0000000e+00   0.0000000e+00   0.0000000e+00   0.0000000e+00   0.0000000e+00   0.0000000e+00   0.0000000e+00   0.0000000e+00   0.0000000e+00   0.0000000e+00   0.0000000e+00   0.0000000e+00   0.0000000e+00   0.0000000e+00   0.0000000e+00   0.0000000e+00   3.0383959e-05   0.0000000e+00   0.0000000e+00   6.5547725e-02   0.0000000e+00   2.1802760e-01   0.0000000e+00   0.0000000e+00   0.0000000e+00   0.0000000e+00   0.0000000e+00   0.0000000e+00   1.9111997e-05   0.0000000e+00   0.0000000e+00   0.0000000e+00   0.0000000e+00   0.0000000e+00   0.0000000e+00   0.0000000e+00   0.0000000e+00   0.0000000e+00   0.0000000e+00   0.0000000e+00   0.0000000e+00   0.0000000e+00   2.2261348e-01   0.0000000e+00   6.5081201e-05   0.0000000e+00   0.0000000e+00   0.0000000e+00   0.0000000e+00   0.0000000e+00   0.0000000e+00   0.0000000e+00   0.0000000e+00   2.2208594e-01   0.0000000e+00   0.0000000e+00
   0.0000000e+00   0.0000000e+00   0.0000000e+00   0.0000000e+00   0.0000000e+00   0.0000000e+00   0.0000000e+00   0.0000000e+00   0.0000000e+00   0.0000000e+00   0.0000000e+00   0.0000000e+00   0.0000000e+00   6.6726941e-01   0.0000000e+00   0.0000000e+00   0.0000000e+00   0.0000000e+00   0.0000000e+00   0.0000000e+00   0.0000000e+00   0.0000000e+00   0.0000000e+00   0.0000000e+00   0.0000000e+00   0.0000000e+00   0.0000000e+00   0.0000000e+00   0.0000000e+00   0.0000000e+00   0.0000000e+00   6.6466580e-01   0.0000000e+00   0.0000000e+00   0.0000000e+00   0.0000000e+00   0.0000000e+00   0.0000000e+00   6.6891097e-01   0.0000000e+00   0.0000000e+00   0.0000000e+00   6.6892687e-01   0.0000000e+00   0.0000000e+00   0.0000000e+00   0.0000000e+00   0.0000000e+00   0.0000000e+00   0.0000000e+00   0.0000000e+00   0.0000000e+00   0.0000000e+00   0.0000000e+00   0.0000000e+00   0.0000000e+00   0.0000000e+00   0.0000000e+00   0.0000000e+00   0.0000000e+00   0.0000000e+00   0.0000000e+00   0.0000000e+00   0.0000000e+00   0.0000000e+00   0.0000000e+00   0.0000000e+00   0.0000000e+00   0.0000000e+00   0.0000000e+00   0.0000000e+00   0.0000000e+00   0.0000000e+00   0.0000000e+00   0.0000000e+00   0.0000000e+00   0.0000000e+00   0.0000000e+00   0.0000000e+00   0.0000000e+00   0.0000000e+00   0.0000000e+00   0.0000000e+00   0.0000000e+00   0.0000000e+00   6.3215507e-01   0.0000000e+00   0.0000000e+00   0.0000000e+00   0.0000000e+00   0.0000000e+00   0.0000000e+00   0.0000000e+00   0.0000000e+00   0.0000000e+00   6.6437222e-01   0.0000000e+00   0.0000000e+00   0.0000000e+00   0.0000000e+00   0.0000000e+00   0.0000000e+00   0.0000000e+00   0.0000000e+00   0.0000000e+00   0.0000000e+00   0.0000000e+00   0.0000000e+00   0.0000000e+00   0.0000000e+00   0.0000000e+00   0.0000000e+00   0.0000000e+00   0.0000000e+00   0.0000000e+00   0.0000000e+00   0.0000000e+00   0.0000000e+00   0.0000000e+00   0.0000000e+00   0.0000000e+00   0.0000000e+00   0.0000000e+00   0.0000000e+00   0.0000000e+00   0.0000000e+00   0.0000000e+00   0.0000000e+00   0.0000000e+00   6.2012022e-01   0.0000000e+00   0.0000000e+00   0.0000000e+00   0.0000000e+00   0.0000000e+00   0.0000000e+00   0.0000000e+00   0.0000000e+00   0.0000000e+00   0.0000000e+00   0.0000000e+00   0.0000000e+00   0.0000000e+00   0.0000000e+00   0.0000000e+00   0.0000000e+00   0.0000000e+00   0.0000000e+00   0.0000000e+00   0.0000000e+00   0.0000000e+00   0.0000000e+00   0.0000000e+00   0.0000000e+00   0.0000000e+00   0.0000000e+00   0.0000000e+00   0.0000000e+00   0.0000000e+00   0.0000000e+00   0.0000000e+00   0.0000000e+00   0.0000000e+00   0.0000000e+00   0.0000000e+00   0.0000000e+00   0.0000000e+00   0.0000000e+00   0.0000000e+00   0.0000000e+00   0.0000000e+00   0.0000000e+00   0.0000000e+00   0.0000000e+00   0.0000000e+00   0.0000000e+00   0.0000000e+00   0.0000000e+00   0.0000000e+00   0.0000000e+00   0.0000000e+00   0.0000000e+00   0.0000000e+00   0.0000000e+00   0.0000000e+00   0.0000000e+00   0.0000000e+00   0.0000000e+00   0.0000000e+00   0.0000000e+00   0.0000000e+00   0.0000000e+00   0.0000000e+00   0.0000000e+00   0.0000000e+00   0.0000000e+00   0.0000000e+00   0.0000000e+00   0.0000000e+00   0.0000000e+00   0.0000000e+00   0.0000000e+00   0.0000000e+00   0.0000000e+00   0.0000000e+00   0.0000000e+00   0.0000000e+00   0.0000000e+00   0.0000000e+00   0.0000000e+00   0.0000000e+00   0.0000000e+00   0.0000000e+00   0.0000000e+00   0.0000000e+00   0.0000000e+00   0.0000000e+00   0.0000000e+00   0.0000000e+00   0.0000000e+00   0.0000000e+00   0.0000000e+00   0.0000000e+00   0.0000000e+00   0.0000000e+00   0.0000000e+00   0.0000000e+00   0.0000000e+00   0.0000000e+00   0.0000000e+00   0.0000000e+00   0.0000000e+00   0.0000000e+00   0.0000000e+00   0.0000000e+00   0.0000000e+00   0.0000000e+00   0.0000000e+00   0.0000000e+00   0.0000000e+00   0.0000000e+00   0.0000000e+00   0.0000000e+00   0.0000000e+00   0.0000000e+00   6.6785969e-01   0.0000000e+00   0.0000000e+00   0.0000000e+00   0.0000000e+00   0.0000000e+00   0.0000000e+00   0.0000000e+00   0.0000000e+00   0.0000000e+00   0.0000000e+00   0.0000000e+00   0.0000000e+00   0.0000000e+00   0.0000000e+00   0.0000000e+00   0.0000000e+00   0.0000000e+00   0.0000000e+00   0.0000000e+00   0.0000000e+00   0.0000000e+00   0.0000000e+00   0.0000000e+00   0.0000000e+00   0.0000000e+00   0.0000000e+00   0.0000000e+00   0.0000000e+00   0.0000000e+00   0.0000000e+00   0.0000000e+00   0.0000000e+00   0.0000000e+00   0.0000000e+00   0.0000000e+00   0.0000000e+00   0.0000000e+00   0.0000000e+00   0.0000000e+00   0.0000000e+00   0.0000000e+00   0.0000000e+00   0.0000000e+00   0.0000000e+00   0.0000000e+00   0.0000000e+00   0.0000000e+00   6.6823354e-01   0.0000000e+00   0.0000000e+00   0.0000000e+00   0.0000000e+00   0.0000000e+00   0.0000000e+00   0.0000000e+00   0.0000000e+00   0.0000000e+00   0.0000000e+00   0.0000000e+00   0.0000000e+00   0.0000000e+00   0.0000000e+00   0.0000000e+00   0.0000000e+00   0.0000000e+00   0.0000000e+00   0.0000000e+00   0.0000000e+00   0.0000000e+00   0.0000000e+00   0.0000000e+00   0.0000000e+00   0.0000000e+00   0.0000000e+00   0.0000000e+00   0.0000000e+00   0.0000000e+00
   0.0000000e+00   0.0000000e+00   0.0000000e+00   0.0000000e+00   0.0000000e+00   0.0000000e+00   3.3373490e-10   2.8077542e-02   0.0000000e+00   1.2765946e-09   0.0000000e+00   2.3351710e-02   0.0000000e+00   0.0000000e+00   0.0000000e+00   0.0000000e+00   1.6166126e-02   0.0000000e+00   3.9371815e-05   0.0000000e+00   2.2589516e-09   0.0000000e+00   0.0000000e+00   3.4432974e-02   0.0000000e+00   4.0955152e-10   0.0000000e+00   2.5889038e-02   0.0000000e+00   0.0000000e+00   1.5274187e-10   0.0000000e+00   4.9648517e-10   0.0000000e+00   0.0000000e+00   0.0000000e+00   0.0000000e+00   2.4117229e-10   0.0000000e+00   0.0000000e+00   1.8698605e-01   3.3794342e-05   0.0000000e+00   1.9647762e-01   0.0000000e+00   0.0000000e+00   1.8216205e-09   2.7591099e-10   0.0000000e+00   0.0000000e+00   0.0000000e+00   0.0000000e+00   2.7654075e-05   0.0000000e+00   0.0000000e+00   3.3442900e-10   3.4895224e-02   0.0000000e+00   1.7264946e-09   0.0000000e+00   8.4628444e-10   3.2980766e-02   0.0000000e+00   0.0000000e+00   0.0000000e+00   1.6010591e-01   0.0000000e+00   0.0000000e+00   0.0000000e+00   0.0000000e+00   0.0000000e+00   0.0000000e+00   0.0000000e+00   3.1400231e-02   0.0000000e+00   0.0000000e+00   3.7656682e-05   2.8077264e-10   0.0000000e+00   0.0000000e+00   1.8103003e-01   1.3058905e-09   7.1170882e-10   6.5645626e-06   2.9588107e-02   0.0000000e+00   0.0000000e+00   0.0000000e+00   0.0000000e+00   0.0000000e+00   0.0000000e+00   0.0000000e+00   0.0000000e+00   0.0000000e+00   0.0000000e+00   0.0000000e+00   4.3357980e-10   0.0000000e+00   0.0000000e+00   0.0000000e+00   0.0000000e+00   0.0000000e+00   0.0000000e+00   0.0000000e+00   0.0000000e+00   0.0000000e+00   0.0000000e+00   1.3464789e-10   0.0000000e+00   0.0000000e+00   0.0000000e+00   0.0000000e+00   0.0000000e+00   0.0000000e+00   0.0000000e+00   0.0000000e+00   0.0000000e+00   0.0000000e+00   0.0000000e+00   0.0000000e+00   0.0000000e+00   0.0000000e+00   0.0000000e+00   2.4489599e-02   0.0000000e+00   0.0000000e+00   0.0000000e+00   0.0000000e+00   0.0000000e+00   0.0000000e+00   0.0000000e+00   4.3364694e-10   0.0000000e+00   0.0000000e+00   0.0000000e+00   3.2078422e-10   0.0000000e+00   0.0000000e+00   0.0000000e+00   0.0000000e+00   0.0000000e+00   0.0000000e+00   0.0000000e+00   4.3722112e-05   0.0000000e+00   0.0000000e+00   0.0000000e+00   5.8123541e-10   1.5184518e-09   0.0000000e+00   0.0000000e+00   0.0000000e+00   0.0000000e+00   0.0000000e+00   5.0053707e-10   0.0000000e+00   0.0000000e+00   2.2914478e-02   0.0000000e+00   0.0000000e+00   0.0000000e+00   0.0000000e+00   0.0000000e+00   0.0000000e+00   3.4117700e-02   2.9031939e-10   0.0000000e+00   0.0000000e+00   0.0000000e+00   0.0000000e+00   0.0000000e+00   0.0000000e+00   0.0000000e+00   0.0000000e+00   0.0000000e+00   3.9427986e-10   0.0000000e+00   0.0000000e+00   0.0000000e+00   0.0000000e+00   0.0000000e+00   0.0000000e+00   0.0000000e+00   0.0000000e+00   5.8710099e-02   0.0000000e+00   0.0000000e+00   0.0000000e+00   3.2607704e-08   4.1372129e-10   3.5585038e-10   0.0000000e+00   0.0000000e+00   0.0000000e+00   0.0000000e+00   1.7153202e-01   0.0000000e+00   1.1313549e-01   0.0000000e+00   0.0000000e+00   0.0000000e+00   0.0000000e+00   0.0000000e+00   0.0000000e+00   0.0000000e+00   0.0000000e+00   0.0000000e+00   0.0000000e+00   0.0000000e+00   0.0000000e+00   2.6625817e-02   0.0000000e+00   0.0000000e+00   0.0000000e+00   0.0000000e+00   0.0000000e+00   1.4832384e-02   0.0000000e+00   3.3191214e-09   0.0000000e+00   0.0000000e+00   0.0000000e+00   3.9021858e-05   0.0000000e+00   0.0000000e+00   0.0000000e+00   0.0000000e+00   0.0000000e+00   0.0000000e+00   8.5774353e-10   0.0000000e+00   2.8333741e-02   0.0000000e+00   0.0000000e+00   0.0000000e+00   0.0000000e+00   0.0000000e+00   5.0091784e-05   0.0000000e+00   0.0000000e+00   0.0000000e+00   0.0000000e+00   3.1881162e-02   0.0000000e+00   0.0000000e+00   0.0000000e+00   0.0000000e+00   1.9081419e-02   0.0000000e+00   0.0000000e+00   3.1362584e-02   0.0000000e+00   0.0000000e+00   0.0000000e+00   0.0000000e+00   0.0000000e+00   0.0000000e+00   0.0000000e+00   0.0000000e+00   0.0000000e+00   0.0000000e+00   0.0000000e+00   5.4301320e-05   0.0000000e+00   0.0000000e+00   0.0000000e+00   0.0000000e+00   0.0000000e+00   0.0000000e+00   0.0000000e+00   0.0000000e+00   0.0000000e+00   0.0000000e+00   5.0736338e-10   0.0000000e+00   0.0000000e+00   0.0000000e+00   0.0000000e+00   0.0000000e+00   0.0000000e+00   0.0000000e+00   0.0000000e+00   0.0000000e+00   1.5034559e-01   0.0000000e+00   0.0000000e+00   1.2075501e-04   1.5816348e-09   2.9541196e-05   0.0000000e+00   0.0000000e+00   0.0000000e+00   0.0000000e+00   0.0000000e+00   0.0000000e+00   1.6293045e-01   1.8530401e-10   0.0000000e+00   0.0000000e+00   0.0000000e+00   0.0000000e+00   0.0000000e+00   0.0000000e+00   0.0000000e+00   0.0000000e+00   0.0000000e+00   0.0000000e+00   0.0000000e+00   0.0000000e+00   2.5825999e-05   0.0000000e+00   2.7046370e-02   0.0000000e+00   0.0000000e+00   0.0000000e+00   0.0000000e+00   0.0000000e+00   0.0000000e+00   0.0000000e+00   0.0000000e+00   2.6659285e-05   0.0000000e+00   0.0000000e+00
   0.0000000e+00   9.0830976e-11   0.0000000e+00   0.0000000e+00   2.3971516e-01   2.5206718e-01   0.0000000e+00   0.0000000e+00   6.3536530e-11   0.0000000e+00   2.4697494e-01   0.0000000e+00   2.3495851e-01   0.0000000e+00   4.1494421e-11   3.6231717e-11   0.0000000e+00   0.0000000e+00   0.0000000e+00   9.6403707e-11   0.0000000e+00   3.0751239e-01   0.0000000e+00   0.0000000e+00   3.3701202e-11   0.0000000e+00   0.0000000e+00   0.0000000e+00   3.8133957e-11   0.0000000e+00   0.0000000e+00   0.0000000e+00   0.0000000e+00   3.1049416e-01   8.9122077e-10   3.8004161e-05   0.0000000e+00   0.0000000e+00   0.0000000e+00   0.0000000e+00   0.0000000e+00   0.0000000e+00   0.0000000e+00   0.0000000e+00   3.0968288e-01   0.0000000e+00   0.0000000e+00   0.0000000e+00   0.0000000e+00   0.0000000e+00   0.0000000e+00   0.0000000e+00   0.0000000e+00   0.0000000e+00   0.0000000e+00   0.0000000e+00   0.0000000e+00   1.3578356e-07   0.0000000e+00   3.6996301e-11   0.0000000e+00   0.0000000e+00   4.0043863e-11   9.2953886e-11   1.0469494e-10   0.0000000e+00   2.3413378e-01   0.0000000e+00   2.6507599e-10   3.2200941e-11   8.9698519e-11   0.0000000e+00   0.0000000e+00   0.0000000e+00   0.0000000e+00   0.0000000e+00   0.0000000e+00   0.0000000e+00   0.0000000e+00   0.0000000e+00   0.0000000e+00   0.0000000e+00   0.0000000e+00   0.0000000e+00   0.0000000e+00   0.0000000e+00   2.8368951e-04   0.0000000e+00   9.2860748e-11   0.0000000e+00   8.7508686e-10   5.4235665e-11   0.0000000e+00   0.0000000e+00   2.4181098e-01   0.0000000e+00   0.0000000e+00   0.0000000e+00   0.0000000e+00   0.0000000e+00   3.1048906e-01   4.4063302e-11   6.2641970e-05   0.0000000e+00   0.0000000e+00   4.8638205e-11   3.0770955e-11   0.0000000e+00   0.0000000e+00   0.0000000e+00   0.0000000e+00   1.7240784e-10   0.0000000e+00   3.0944295e-01   2.4251114e-01   5.5364297e-10   0.0000000e+00   0.0000000e+00   0.0000000e+00   2.9631128e-01   2.4727576e-01   0.0000000e+00   3.5920785e-11   0.0000000e+00   0.0000000e+00   0.0000000e+00   3.0647244e-11   8.4400396e-10   1.0607577e-10   0.0000000e+00   2.3611058e-01   0.0000000e+00   5.0405337e-11   0.0000000e+00   0.0000000e+00   0.0000000e+00   1.7482800e-09   0.0000000e+00   0.0000000e+00   0.0000000e+00   2.4512310e-01   3.6182360e-11   6.8209891e-11   0.0000000e+00   0.0000000e+00   0.0000000e+00   2.4144715e-11   0.0000000e+00   0.0000000e+00   3.5785344e-11   0.0000000e+00   0.0000000e+00   0.0000000e+00   6.5846526e-11   0.0000000e+00   8.5619034e-11   3.3522690e-11   0.0000000e+00   0.0000000e+00   0.0000000e+00   0.0000000e+00   5.1137775e-11   0.0000000e+00   0.0000000e+00   0.0000000e+00   0.0000000e+00   0.0000000e+00   0.0000000e+00   2.3249451e-01   0.0000000e+00   0.0000000e+00   0.0000000e+00   2.4470062e-01   7.5007665e-10   2.4504488e-01   0.0000000e+00   9.7988521e-11   0.0000000e+00   0.0000000e+00   9.6774258e-11   0.0000000e+00   6.2802857e-11   0.0000000e+00   0.0000000e+00   0.0000000e+00   2.3575242e-01   2.4200674e-01   0.0000000e+00   0.0000000e+00   0.0000000e+00   0.0000000e+00   0.0000000e+00   0.0000000e+00   0.0000000e+00   0.0000000e+00   0.0000000e+00   9.2996872e-11   0.0000000e+00   4.0221280e-11   6.2912195e-11   0.0000000e+00   0.0000000e+00   9.5702173e-11   2.4299023e-01   3.0634145e-01   0.0000000e+00   0.0000000e+00   2.2566179e-01   0.0000000e+00   0.0000000e+00   0.0000000e+00   2.8129449e-01   2.4333586e-01   8.3997345e-11   0.0000000e+00   9.6926950e-11   0.0000000e+00   3.0329323e-01   0.0000000e+00   8.8651033e-11   9.9942378e-11   5.9428011e-10   0.0000000e+00   0.0000000e+00   6.9213562e-11   0.0000000e+00   8.9740169e-11   7.6984661e-11   7.6275658e-11   0.0000000e+00   4.6295802e-10   0.0000000e+00   0.0000000e+00   2.5436265e-01   0.0000000e+00   4.3085551e-11   0.0000000e+00   0.0000000e+00   0.0000000e+00   0.0000000e+00   0.0000000e+00   0.0000000e+00   0.0000000e+00   0.0000000e+00   2.9826545e-01   0.0000000e+00   0.0000000e+00   0.0000000e+00   0.0000000e+00   0.0000000e+00   0.0000000e+00   0.0000000e+00   0.0000000e+00   7.9464430e-10   2.9123782e-01   0.0000000e+00   0.0000000e+00   2.6769841e-11   0.0000000e+00   8.9388847e-11   3.7519369e-11   0.0000000e+00   0.0000000e+00   0.0000000e+00   2.4399765e-01   0.0000000e+00   0.0000000e+00   0.0000000e+00   0.0000000e+00   0.0000000e+00   0.0000000e+00   0.0000000e+00   0.0000000e+00   0.0000000e+00   0.0000000e+00   5.2295194e-11   3.1097318e-01   3.2131954e-11   3.4680387e-11   6.4332860e-10   6.6224418e-11   0.0000000e+00   0.0000000e+00   0.0000000e+00   2.9663639e-01   0.0000000e+00   0.0000000e+00   0.0000000e+00   0.0000000e+00   8.2571997e-11   0.0000000e+00   0.0000000e+00   3.4836383e-11   0.0000000e+00   0.0000000e+00   0.0000000e+00   0.0000000e+00   0.0000000e+00   9.0426750e-11   3.9485268e-11   3.0787609e-01   6.3134107e-11   0.0000000e+00   9.1336631e-11   0.0000000e+00   8.4550547e-11   2.5272543e-01   2.4259443e-01   3.8739245e-11   0.0000000e+00   0.0000000e+00   0.0000000e+00   0.0000000e+00   0.0000000e+00   0.0000000e+00   3.3296143e-11   0.0000000e+00   0.0000000e+00   0.0000000e+00   0.0000000e+00   0.0000000e+00   0.0000000e+00   2.4083340e-01
   0.0000000e+00   2.4833944e-03   8.7191629e-02   0.0000000e+00   0.0000000e+00   0.0000000e+00   0.0000000e+00   0.0000000e+00   2.3143416e-03   0.0000000e+00   0.0000000e+00   0.0000000e+00   0.0000000e+00   0.0000000e+00   1.9860699e-03   2.0435680e-03   0.0000000e+00   0.0000000e+00   0.0000000e+00   2.5095920e-03   0.0000000e+00   0.0000000e+00   0.0000000e+00   0.0000000e+00   2.1016899e-03   0.0000000e+00   0.0000000e+00   0.0000000e+00   2.1468485e-03   0.0000000e+00   0.0000000e+00   0.0000000e+00   0.0000000e+00   0.0000000e+00   2.0269059e-03   0.0000000e+00   0.0000000e+00   0.0000000e+00   0.0000000e+00   0.0000000e+00   0.0000000e+00   0.0000000e+00   0.0000000e+00   0.0000000e+00   0.0000000e+00   2.5373888e-01   0.0000000e+00   0.0000000e+00   0.0000000e+00   0.0000000e+00   0.0000000e+00   0.0000000e+00   0.0000000e+00   0.0000000e+00   0.0000000e+00   0.0000000e+00   0.0000000e+00   8.8616105e-08   7.7353637e-11   1.8847508e-03   0.0000000e+00   0.0000000e+00   1.7258684e-03   2.5647115e-03   3.5392043e-03   0.0000000e+00   0.0000000e+00   0.0000000e+00   0.0000000e+00   2.1792346e-03   2.4986053e-03   1.3499505e-01   2.3057522e-01   0.0000000e+00   0.0000000e+00   0.0000000e+00   0.0000000e+00   0.0000000e+00   0.0000000e+00   0.0000000e+00   0.0000000e+00   0.0000000e+00   0.0000000e+00   0.0000000e+00   0.0000000e+00   0.0000000e+00   0.0000000e+00   0.0000000e+00   3.6039657e-03   0.0000000e+00   2.0438909e-03   2.5914312e-03   0.0000000e+00   0.0000000e+00   0.0000000e+00   0.0000000e+00   0.0000000e+00   0.0000000e+00   0.0000000e+00   0.0000000e+00   0.0000000e+00   2.2387543e-03   0.0000000e+00   0.0000000e+00   0.0000000e+00   2.9691296e-03   1.9641115e-03   0.0000000e+00   1.1378812e-01   0.0000000e+00   0.0000000e+00   2.5850624e-03   0.0000000e+00   0.0000000e+00   0.0000000e+00   2.0170042e-03   0.0000000e+00   0.0000000e+00   2.2087157e-01   0.0000000e+00   1.3666932e-09   0.0000000e+00   2.2945410e-03   0.0000000e+00   0.0000000e+00   0.0000000e+00   1.6874496e-03   2.1579182e-03   3.6229454e-03   0.0000000e+00   0.0000000e+00   0.0000000e+00   2.2206036e-03   0.0000000e+00   0.0000000e+00   0.0000000e+00   2.0561230e-03   0.0000000e+00   0.0000000e+00   0.0000000e+00   0.0000000e+00   2.9266237e-03   2.2554653e-03   0.0000000e+00   0.0000000e+00   0.0000000e+00   0.0000000e+00   0.0000000e+00   1.2592588e-10   2.0216043e-03   0.0000000e+00   0.0000000e+00   0.0000000e+00   2.2307576e-03   0.0000000e+00   2.5653129e-03   2.1640394e-03   0.0000000e+00   0.0000000e+00   0.0000000e+00   0.0000000e+00   3.6423318e-02   0.0000000e+00   0.0000000e+00   0.0000000e+00   0.0000000e+00   2.4438307e-01   0.0000000e+00   0.0000000e+00   0.0000000e+00   1.0855463e-01   0.0000000e+00   0.0000000e+00   2.1406450e-03   0.0000000e+00   0.0000000e+00   3.4566817e-03   0.0000000e+00   0.0000000e+00   2.5013149e-03   0.0000000e+00   2.3746924e-03   0.0000000e+00   0.0000000e+00   0.0000000e+00   0.0000000e+00   0.0000000e+00   0.0000000e+00   0.0000000e+00   0.0000000e+00   0.0000000e+00   0.0000000e+00   0.0000000e+00   0.0000000e+00   0.0000000e+00   0.0000000e+00   2.4420370e-03   0.0000000e+00   2.0487200e-03   3.4236587e-03   0.0000000e+00   7.9133397e-02   2.6169097e-03   0.0000000e+00   0.0000000e+00   0.0000000e+00   1.2193433e-01   0.0000000e+00   0.0000000e+00   0.0000000e+00   0.0000000e+00   0.0000000e+00   0.0000000e+00   2.7623102e-03   0.0000000e+00   2.4708567e-03   0.0000000e+00   0.0000000e+00   0.0000000e+00   2.5659883e-03   2.4511358e-03   2.1508016e-03   0.0000000e+00   0.0000000e+00   2.1426596e-03   0.0000000e+00   2.4514703e-03   4.1883554e-03   2.6126064e-03   0.0000000e+00   2.4904532e-03   0.0000000e+00   0.0000000e+00   0.0000000e+00   0.0000000e+00   2.3848062e-03   0.0000000e+00   0.0000000e+00   0.0000000e+00   0.0000000e+00   8.0941491e-02   0.0000000e+00   0.0000000e+00   0.0000000e+00   0.0000000e+00   0.0000000e+00   0.0000000e+00   0.0000000e+00   0.0000000e+00   0.0000000e+00   0.0000000e+00   0.0000000e+00   0.0000000e+00   2.0192329e-03   0.0000000e+00   0.0000000e+00   0.0000000e+00   1.5732276e-03   0.0000000e+00   3.8372052e-03   1.7769698e-03   0.0000000e+00   0.0000000e+00   0.0000000e+00   0.0000000e+00   0.0000000e+00   2.3595145e-01   0.0000000e+00   0.0000000e+00   0.0000000e+00   1.3348570e-01   0.0000000e+00   2.0990776e-01   0.0000000e+00   0.0000000e+00   2.2066938e-03   0.0000000e+00   1.6167536e-03   2.0662184e-03   2.1779989e-03   2.3429360e-03   0.0000000e+00   0.0000000e+00   0.0000000e+00   0.0000000e+00   0.0000000e+00   0.0000000e+00   0.0000000e+00   0.0000000e+00   2.6795112e-03   0.0000000e+00   0.0000000e+00   2.4020066e-03   0.0000000e+00   0.0000000e+00   0.0000000e+00   0.0000000e+00   0.0000000e+00   2.6055452e-03   2.1236266e-03   0.0000000e+00   2.3789658e-03   0.0000000e+00   2.4793621e-03   0.0000000e+00   4.1255032e-03   0.0000000e+00   0.0000000e+00   2.0275924e-03   0.0000000e+00   0.0000000e+00   0.0000000e+00   0.0000000e+00   0.0000000e+00   0.0000000e+00   2.1055577e-03   0.0000000e+00   0.0000000e+00   0.0000000e+00   0.0000000e+00   0.0000000e+00   0.0000000e+00   0.0000000e+00
   0.0000000e+00   3.0616105e-10   0.0000000e+00   0.0000000e+00   0.0000000e+00   0.0000000e+00   3.6707701e-01   8.4765919e-09   1.0624197e-09   3.8112331e-01   0.0000000e+00   5.6473272e-09   0.0000000e+00   0.0000000e+00   5.4979104e-10   6.0818905e-10   3.8794900e-08   0.0000000e+00   0.0000000e+00   3.2240219e-10   3.8274343e-01   0.0000000e+00   0.0000000e+00   3.8331734e-09   5.8291909e-10   2.9374590e-01   0.0000000e+00   8.5231092e-09   6.2113882e-10   5.0751938e-10   1.9106964e-01   0.0000000e+00   2.9397350e-01   0.0000000e+00   2.8325403e-10   3.5098459e-09   0.0000000e+00   3.7083391e-01   0.0000000e+00   0.0000000e+00   2.9788160e-09   0.0000000e+00   0.0000000e+00   1.8963710e-09   0.0000000e+00   0.0000000e+00   3.8328855e-01   2.9676873e-01   0.0000000e+00   0.0000000e+00   4.1353127e-10   0.0000000e+00   0.0000000e+00   0.0000000e+00   0.0000000e+00   3.6718765e-01   2.0160979e-09   5.8044224e-10   3.8203639e-01   1.1600228e-08   2.9472971e-01   3.8941717e-09   1.7432880e-08   4.7859021e-10   1.1548285e-09   3.1931993e-09   0.0000000e+00   0.0000000e+00   2.1700639e-06   6.1660185e-10   4.0889352e-10   0.0000000e+00   0.0000000e+00   5.3403710e-09   2.8643762e-04   0.0000000e+00   0.0000000e+00   3.6723756e-01   0.0000000e+00   0.0000000e+00   1.7750891e-09   3.1426829e-01   2.9540833e-01   0.0000000e+00   1.0669706e-05   0.0000000e+00   0.0000000e+00   0.0000000e+00   9.9403165e-10   0.0000000e+00   2.9863488e-10   6.7976773e-10   0.0000000e+00   0.0000000e+00   0.0000000e+00   0.0000000e+00   3.0613040e-01   0.0000000e+00   0.0000000e+00   0.0000000e+00   0.0000000e+00   6.9075371e-10   1.6123232e-08   0.0000000e+00   0.0000000e+00   1.1361300e-09   5.3405111e-10   1.7659578e-01   0.0000000e+00   0.0000000e+00   0.0000000e+00   1.0057279e-09   0.0000000e+00   0.0000000e+00   0.0000000e+00   2.8390271e-10   0.0000000e+00   0.0000000e+00   0.0000000e+00   0.0000000e+00   0.0000000e+00   0.0000000e+00   5.2614953e-10   6.2727003e-09   0.0000000e+00   0.0000000e+00   1.4587565e-07   2.8486608e-10   1.1159329e-09   0.0000000e+00   0.0000000e+00   3.6777882e-01   1.1845524e-09   0.0000000e+00   0.0000000e+00   3.6713412e-01   2.6943245e-10   0.0000000e+00   1.0699237e-04   0.0000000e+00   0.0000000e+00   6.8883184e-10   8.6763864e-10   0.0000000e+00   0.0000000e+00   4.7274469e-09   3.4102481e-05   3.6883269e-01   3.7586537e-01   5.1700320e-10   0.0000000e+00   0.0000000e+00   0.0000000e+00   9.9727524e-10   2.9774034e-01   4.1982683e-10   1.0130333e-08   3.2398010e-09   0.0000000e+00   0.0000000e+00   0.0000000e+00   5.0605913e-10   0.0000000e+00   0.0000000e+00   4.2959693e-09   3.6731821e-01   0.0000000e+00   6.6318587e-04   0.0000000e+00   0.0000000e+00   0.0000000e+00   0.0000000e+00   0.0000000e+00   2.9287361e-10   0.0000000e+00   3.6674319e-01   1.0948749e-09   0.0000000e+00   0.0000000e+00   3.4355596e-10   0.0000000e+00   2.9412844e-10   0.0000000e+00   0.0000000e+00   7.5673821e-09   0.0000000e+00   0.0000000e+00   0.0000000e+00   3.6944199e-01   2.9636665e-01   3.6757027e-01   0.0000000e+00   0.0000000e+00   0.0000000e+00   0.0000000e+00   2.6991044e-09   3.8164824e-10   2.3946272e-09   1.3997918e-07   7.2670508e-10   0.0000000e+00   0.0000000e+00   4.8722504e-10   0.0000000e+00   0.0000000e+00   0.0000000e+00   0.0000000e+00   0.0000000e+00   0.0000000e+00   0.0000000e+00   4.8179811e-09   0.0000000e+00   0.0000000e+00   3.7715021e-10   0.0000000e+00   3.9718143e-10   4.3779760e-09   0.0000000e+00   3.8613875e-01   3.8765941e-10   3.5902566e-10   4.0294863e-10   0.0000000e+00   0.0000000e+00   6.6177945e-10   5.3233794e-04   3.6058074e-10   8.0785939e-10   3.6509090e-10   3.8746271e-01   3.4274181e-10   7.6837142e-09   0.0000000e+00   0.0000000e+00   0.0000000e+00   7.2098882e-10   0.0000000e+00   0.0000000e+00   0.0000000e+00   0.0000000e+00   0.0000000e+00   0.0000000e+00   6.3723300e-09   0.0000000e+00   0.0000000e+00   0.0000000e+00   0.0000000e+00   2.0729702e-09   0.0000000e+00   0.0000000e+00   1.1885682e-08   0.0000000e+00   0.0000000e+00   2.9483039e-10   0.0000000e+00   6.5064918e-04   0.0000000e+00   2.5899826e-07   0.0000000e+00   9.7778348e-10   1.7241435e-08   0.0000000e+00   0.0000000e+00   1.6034043e-06   0.0000000e+00   6.9420399e-04   0.0000000e+00   0.0000000e+00   0.0000000e+00   0.0000000e+00   0.0000000e+00   0.0000000e+00   0.0000000e+00   3.6819656e-01   0.0000000e+00   7.0909106e-10   0.0000000e+00   5.7973544e-09   5.0974735e-10   3.2745121e-10   9.8740316e-10   0.0000000e+00   0.0000000e+00   2.6170547e-09   0.0000000e+00   0.0000000e+00   0.0000000e+00   3.8226804e-01   0.0000000e+00   4.0473812e-10   0.0000000e+00   0.0000000e+00   6.1226647e-10   0.0000000e+00   0.0000000e+00   3.5899278e-09   3.6582965e-01   0.0000000e+00   4.1008690e-10   4.9791756e-10   0.0000000e+00   4.0636150e-10   0.0000000e+00   4.0308700e-10   0.0000000e+00   1.2359862e-09   0.0000000e+00   0.0000000e+00   5.2915941e-10   0.0000000e+00   5.3287793e-04   5.2818576e-09   0.0000000e+00   0.0000000e+00   0.0000000e+00   5.8201271e-10   0.0000000e+00   0.0000000e+00   0.0000000e+00   8.7325640e-09   0.0000000e+00   0.0000000e+00   0.0000000e+00
   0.0000000e+00   9.6248657e-11   0.0000000e+00   0.0000000e+00   0.0000000e+00   0.0000000e+00   3.4346339e-01   1.5054488e-09   3.3426417e-10   2.9532506e-01   0.0000000e+00   1.0321330e-09   0.0000000e+00   0.0000000e+00   1.7349666e-10   1.9151488e-10   1.5435730e-08   0.0000000e+00   0.0000000e+00   1.0138150e-10   2.9556608e-01   0.0000000e+00   0.0000000e+00   6.9281158e-10   1.8363014e-10   3.1505862e-01   0.0000000e+00   1.6213429e-09   1.9477860e-10   1.6376951e-10   2.0050988e-01   0.0000000e+00   3.1502760e-01   0.0000000e+00   8.9030461e-11   1.1325790e-09   0.0000000e+00   3.4388372e-01   0.0000000e+00   0.0000000e+00   4.6432276e-10   0.0000000e+00   0.0000000e+00   2.9356491e-10   0.0000000e+00   0.0000000e+00   2.9496436e-01   3.1784851e-01   0.0000000e+00   0.0000000e+00   1.3344084e-10   0.0000000e+00   0.0000000e+00   0.0000000e+00   0.0000000e+00   3.4253161e-01   2.9533643e-10   1.8730073e-10   2.9471288e-01   3.6513061e-09   2.6094684e-01   6.4313739e-10   5.4852538e-09   1.5017347e-10   3.6253887e-10   4.9587867e-10   0.0000000e+00   0.0000000e+00   7.0024980e-07   1.9358988e-10   1.2879729e-10   0.0000000e+00   0.0000000e+00   9.5325895e-10   1.6857915e-04   0.0000000e+00   0.0000000e+00   3.4427046e-01   0.0000000e+00   0.0000000e+00   2.6673548e-10   3.0003050e-01   3.1247113e-01   0.0000000e+00   5.8457590e-06   0.0000000e+00   0.0000000e+00   0.0000000e+00   3.1127452e-10   0.0000000e+00   9.3877936e-11   2.1384640e-10   0.0000000e+00   0.0000000e+00   0.0000000e+00   0.0000000e+00   3.0462248e-01   0.0000000e+00   0.0000000e+00   0.0000000e+00   0.0000000e+00   2.1731462e-10   5.2671142e-09   0.0000000e+00   0.0000000e+00   3.5860268e-10   1.6791171e-10   1.8420526e-01   0.0000000e+00   0.0000000e+00   0.0000000e+00   3.1757104e-10   0.0000000e+00   0.0000000e+00   0.0000000e+00   8.9307632e-11   0.0000000e+00   0.0000000e+00   0.0000000e+00   0.0000000e+00   0.0000000e+00   0.0000000e+00   1.6592795e-10   1.1542040e-09   0.0000000e+00   0.0000000e+00   4.5912630e-08   8.9498031e-11   3.4984207e-10   0.0000000e+00   0.0000000e+00   3.4421609e-01   3.7298914e-10   0.0000000e+00   0.0000000e+00   3.4256280e-01   8.4699540e-11   0.0000000e+00   5.9130210e-05   0.0000000e+00   0.0000000e+00   2.1711111e-10   2.7299846e-10   0.0000000e+00   0.0000000e+00   1.5254821e-09   2.0034166e-05   3.4446492e-01   2.9156257e-01   1.6295364e-10   0.0000000e+00   0.0000000e+00   0.0000000e+00   3.1373600e-10   2.5973599e-01   1.3204833e-10   3.1840966e-09   5.5501751e-10   0.0000000e+00   0.0000000e+00   0.0000000e+00   1.5824923e-10   0.0000000e+00   0.0000000e+00   7.6043309e-10   3.4426371e-01   0.0000000e+00   3.9030948e-04   0.0000000e+00   0.0000000e+00   0.0000000e+00   0.0000000e+00   0.0000000e+00   9.2130233e-11   0.0000000e+00   3.4354464e-01   3.4263736e-10   0.0000000e+00   0.0000000e+00   1.0773826e-10   0.0000000e+00   9.2319647e-11   0.0000000e+00   0.0000000e+00   1.4106951e-09   0.0000000e+00   0.0000000e+00   0.0000000e+00   2.9514413e-01   3.1580760e-01   3.4418899e-01   0.0000000e+00   0.0000000e+00   0.0000000e+00   0.0000000e+00   4.3002422e-10   1.1983720e-10   3.8574805e-10   4.3311761e-08   2.2829664e-10   0.0000000e+00   0.0000000e+00   1.5359281e-10   0.0000000e+00   0.0000000e+00   0.0000000e+00   0.0000000e+00   0.0000000e+00   0.0000000e+00   0.0000000e+00   8.5238846e-10   0.0000000e+00   0.0000000e+00   1.1870750e-10   0.0000000e+00   1.2472753e-10   8.0459965e-10   0.0000000e+00   2.9769040e-01   1.2167924e-10   1.1265380e-10   1.2666187e-10   0.0000000e+00   0.0000000e+00   2.0795997e-10   3.1330063e-04   1.1339445e-10   2.5316460e-10   1.1480730e-10   2.9659874e-01   1.0831296e-10   1.4824350e-09   0.0000000e+00   0.0000000e+00   0.0000000e+00   2.2724375e-10   0.0000000e+00   0.0000000e+00   0.0000000e+00   0.0000000e+00   0.0000000e+00   0.0000000e+00   1.1243425e-09   0.0000000e+00   0.0000000e+00   0.0000000e+00   0.0000000e+00   3.6072122e-10   0.0000000e+00   0.0000000e+00   4.2581740e-09   0.0000000e+00   0.0000000e+00   9.2688756e-11   0.0000000e+00   3.8293116e-04   0.0000000e+00   8.3406418e-08   0.0000000e+00   3.0690401e-10   5.4327294e-09   0.0000000e+00   0.0000000e+00   5.3350345e-07   0.0000000e+00   4.0856478e-04   0.0000000e+00   0.0000000e+00   0.0000000e+00   0.0000000e+00   0.0000000e+00   0.0000000e+00   0.0000000e+00   3.4434756e-01   0.0000000e+00   2.2331378e-10   0.0000000e+00   1.8943022e-09   1.6066619e-10   1.0310336e-10   3.0986203e-10   0.0000000e+00   0.0000000e+00   4.0669791e-10   0.0000000e+00   0.0000000e+00   0.0000000e+00   2.9442076e-01   0.0000000e+00   1.2700447e-10   0.0000000e+00   0.0000000e+00   1.9276620e-10   0.0000000e+00   0.0000000e+00   5.7765510e-10   3.4288695e-01   0.0000000e+00   1.2911858e-10   1.5704416e-10   0.0000000e+00   1.2756837e-10   0.0000000e+00   1.2654146e-10   0.0000000e+00   3.8799743e-10   0.0000000e+00   0.0000000e+00   1.6669428e-10   0.0000000e+00   3.1361841e-04   9.7853697e-10   0.0000000e+00   0.0000000e+00   0.0000000e+00   1.8318051e-10   0.0000000e+00   0.0000000e+00   0.0000000e+00   2.8178783e-09   0.0000000e+00   0.0000000e+00   0.0000000e+00
   0.0000000e+00   0.0000000e+00   0.0000000e+00   0.0000000e+00   0.0000000e+00   0.0000000e+00   0.0000000e+00   0.0000000e+00   0.0000000e+00   0.0000000e+00   0.0000000e+00   0.0000000e+00   0.0000000e+00   0.0000000e+00   0.0000000e+00   0.0000000e+00   0.0000000e+00   0.0000000e+00   0.0000000e+00   0.0000000e+00   0.0000000e+00   0.0000000e+00   0.0000000e+00   0.0000000e+00   0.0000000e+00   0.0000000e+00   0.0000000e+00   0.0000000e+00   0.0000000e+00   0.0000000e+00   0.0000000e+00   0.0000000e+00   0.0000000e+00   0.0000000e+00   0.0000000e+00   0.0000000e+00   0.0000000e+00   0.0000000e+00   0.0000000e+00   0.0000000e+00   0.0000000e+00   0.0000000e+00   0.0000000e+00   0.0000000e+00   0.0000000e+00   0.0000000e+00   0.0000000e+00   0.0000000e+00   3.2058846e-01   0.0000000e+00   0.0000000e+00   0.0000000e+00   0.0000000e+00   1.3659359e-01   1.2464885e-01   0.0000000e+00   0.0000000e+00   0.0000000e+00   0.0000000e+00   0.0000000e+00   0.0000000e+00   0.0000000e+00   0.0000000e+00   0.0000000e+00   0.0000000e+00   0.0000000e+00   0.0000000e+00   0.0000000e+00   0.0000000e+00   0.0000000e+00   0.0000000e+00   0.0000000e+00   0.0000000e+00   0.0000000e+00   0.0000000e+00   0.0000000e+00   0.0000000e+00   0.0000000e+00   0.0000000e+00   0.0000000e+00   0.0000000e+00   0.0000000e+00   0.0000000e+00   0.0000000e+00   0.0000000e+00   0.0000000e+00   0.0000000e+00   0.0000000e+00   0.0000000e+00   0.0000000e+00   0.0000000e+00   0.0000000e+00   0.0000000e+00   0.0000000e+00   0.0000000e+00   0.0000000e+00   0.0000000e+00   0.0000000e+00   1.0845368e-01   0.0000000e+00   0.0000000e+00   0.0000000e+00   0.0000000e+00   1.2306522e-01   0.0000000e+00   0.0000000e+00   0.0000000e+00   0.0000000e+00   0.0000000e+00   0.0000000e+00   0.0000000e+00   0.0000000e+00   0.0000000e+00   0.0000000e+00   0.0000000e+00   0.0000000e+00   0.0000000e+00   0.0000000e+00   0.0000000e+00   0.0000000e+00   0.0000000e+00   0.0000000e+00   0.0000000e+00   0.0000000e+00   0.0000000e+00   1.1882226e-01   0.0000000e+00   0.0000000e+00   0.0000000e+00   0.0000000e+00   0.0000000e+00   0.0000000e+00   0.0000000e+00   0.0000000e+00   0.0000000e+00   0.0000000e+00   0.0000000e+00   0.0000000e+00   0.0000000e+00   0.0000000e+00   0.0000000e+00   0.0000000e+00   0.0000000e+00   0.0000000e+00   0.0000000e+00   0.0000000e+00   0.0000000e+00   0.0000000e+00   0.0000000e+00   0.0000000e+00   0.0000000e+00   0.0000000e+00   0.0000000e+00   0.0000000e+00   0.0000000e+00   0.0000000e+00   0.0000000e+00   0.0000000e+00   1.1937340e-01   0.0000000e+00   0.0000000e+00   0.0000000e+00   0.0000000e+00   0.0000000e+00   0.0000000e+00   0.0000000e+00   0.0000000e+00   0.0000000e+00   0.0000000e+00   0.0000000e+00   0.0000000e+00   0.0000000e+00   0.0000000e+00   0.0000000e+00   0.0000000e+00   0.0000000e+00   0.0000000e+00   0.0000000e+00   0.0000000e+00   0.0000000e+00   0.0000000e+00   0.0000000e+00   0.0000000e+00   0.0000000e+00   0.0000000e+00   0.0000000e+00   0.0000000e+00   0.0000000e+00   0.0000000e+00   0.0000000e+00   0.0000000e+00   1.2476643e-01   0.0000000e+00   0.0000000e+00   0.0000000e+00   0.0000000e+00   0.0000000e+00   0.0000000e+00   0.0000000e+00   0.0000000e+00   0.0000000e+00   0.0000000e+00   0.0000000e+00   0.0000000e+00   0.0000000e+00   0.0000000e+00   0.0000000e+00   0.0000000e+00   0.0000000e+00   0.0000000e+00   0.0000000e+00   0.0000000e+00   0.0000000e+00   0.0000000e+00   0.0000000e+00   0.0000000e+00   0.0000000e+00   0.0000000e+00   0.0000000e+00   0.0000000e+00   0.0000000e+00   0.0000000e+00   0.0000000e+00   0.0000000e+00   0.0000000e+00   0.0000000e+00   0.0000000e+00   0.0000000e+00   0.0000000e+00   0.0000000e+00   0.0000000e+00   0.0000000e+00   0.0000000e+00   0.0000000e+00   0.0000000e+00   0.0000000e+00   0.0000000e+00   0.0000000e+00   0.0000000e+00   0.0000000e+00   0.0000000e+00   0.0000000e+00   0.0000000e+00   0.0000000e+00   0.0000000e+00   0.0000000e+00   0.0000000e+00   0.0000000e+00   0.0000000e+00   0.0000000e+00   0.0000000e+00   0.0000000e+00   0.0000000e+00   0.0000000e+00   0.0000000e+00   0.0000000e+00   0.0000000e+00   0.0000000e+00   0.0000000e+00   0.0000000e+00   0.0000000e+00   0.0000000e+00   0.0000000e+00   0.0000000e+00   0.0000000e+00   0.0000000e+00   0.0000000e+00   0.0000000e+00   0.0000000e+00   0.0000000e+00   0.0000000e+00   0.0000000e+00   0.0000000e+00   0.0000000e+00   0.0000000e+00   0.0000000e+00   0.0000000e+00   0.0000000e+00   0.0000000e+00   0.0000000e+00   0.0000000e+00   0.0000000e+00   0.0000000e+00   0.0000000e+00   0.0000000e+00   0.0000000e+00   0.0000000e+00   0.0000000e+00   0.0000000e+00   0.0000000e+00   0.0000000e+00   0.0000000e+00   0.0000000e+00   0.0000000e+00   1.2465318e-01   0.0000000e+00   0.0000000e+00   0.0000000e+00   0.0000000e+00   0.0000000e+00   0.0000000e+00   0.0000000e+00   1.3112918e-01   0.0000000e+00   0.0000000e+00   0.0000000e+00   0.0000000e+00   0.0000000e+00   0.0000000e+00   0.0000000e+00   0.0000000e+00   0.0000000e+00   0.0000000e+00   0.0000000e+00   0.0000000e+00   0.0000000e+00   0.0000000e+00   0.0000000e+00   0.0000000e+00   0.0000000e+00   0.0000000e+00   0.0000000e+00   0.0000000e+00
   0.0000000e+00   0.0000000e+00   0.0000000e+00   0.0000000e+00   0.0000000e+00   0.0000000e+00   0.0000000e+00   0.0000000e+00   0.0000000e+00   0.0000000e+00   0.0000000e+00   0.0000000e+00   0.0000000e+00   0.0000000e+00   0.0000000e+00   0.0000000e+00   0.0000000e+00   0.0000000e+00   0.0000000e+00   0.0000000e+00   0.0000000e+00   0.0000000e+00   0.0000000e+00   0.0000000e+00   0.0000000e+00   0.0000000e+00   3.9123633e-01   0.0000000e+00   0.0000000e+00   0.0000000e+00   0.0000000e+00   0.0000000e+00   0.0000000e+00   0.0000000e+00   0.0000000e+00   0.0000000e+00   0.0000000e+00   0.0000000e+00   0.0000000e+00   0.0000000e+00   0.0000000e+00   0.0000000e+00   0.0000000e+00   0.0000000e+00   0.0000000e+00   0.0000000e+00   0.0000000e+00   0.0000000e+00   0.0000000e+00   4.3920288e-01   0.0000000e+00   0.0000000e+00   0.0000000e+00   0.0000000e+00   0.0000000e+00   0.0000000e+00   0.0000000e+00   0.0000000e+00   0.0000000e+00   0.0000000e+00   0.0000000e+00   0.0000000e+00   0.0000000e+00   0.0000000e+00   0.0000000e+00   0.0000000e+00   0.0000000e+00   4.3088168e-01   0.0000000e+00   0.0000000e+00   0.0000000e+00   0.0000000e+00   0.0000000e+00   0.0000000e+00   0.0000000e+00   0.0000000e+00   0.0000000e+00   0.0000000e+00   0.0000000e+00   0.0000000e+00   0.0000000e+00   0.0000000e+00   0.0000000e+00   0.0000000e+00   0.0000000e+00   0.0000000e+00   0.0000000e+00   0.0000000e+00   0.0000000e+00   0.0000000e+00   0.0000000e+00   0.0000000e+00   0.0000000e+00   0.0000000e+00   0.0000000e+00   0.0000000e+00   0.0000000e+00   0.0000000e+00   0.0000000e+00   4.3613722e-01   0.0000000e+00   0.0000000e+00   0.0000000e+00   0.0000000e+00   0.0000000e+00   0.0000000e+00   0.0000000e+00   0.0000000e+00   0.0000000e+00   0.0000000e+00   0.0000000e+00   0.0000000e+00   0.0000000e+00   0.0000000e+00   0.0000000e+00   0.0000000e+00   0.0000000e+00   0.0000000e+00   0.0000000e+00   0.0000000e+00   0.0000000e+00   0.0000000e+00   0.0000000e+00   0.0000000e+00   0.0000000e+00   0.0000000e+00   0.0000000e+00   0.0000000e+00   0.0000000e+00   0.0000000e+00   0.0000000e+00   0.0000000e+00   0.0000000e+00   3.8763421e-01   3.9273833e-01   0.0000000e+00   0.0000000e+00   4.0478858e-01   0.0000000e+00   0.0000000e+00   0.0000000e+00   0.0000000e+00   0.0000000e+00   4.8507231e-06   0.0000000e+00   0.0000000e+00   0.0000000e+00   0.0000000e+00   0.0000000e+00   0.0000000e+00   0.0000000e+00   4.3518155e-01   0.0000000e+00   0.0000000e+00   0.0000000e+00   0.0000000e+00   0.0000000e+00   0.0000000e+00   0.0000000e+00   0.0000000e+00   0.0000000e+00   0.0000000e+00   0.0000000e+00   0.0000000e+00   0.0000000e+00   0.0000000e+00   0.0000000e+00   0.0000000e+00   0.0000000e+00   3.3005657e-05   0.0000000e+00   0.0000000e+00   0.0000000e+00   0.0000000e+00   0.0000000e+00   0.0000000e+00   0.0000000e+00   0.0000000e+00   0.0000000e+00   0.0000000e+00   0.0000000e+00   0.0000000e+00   0.0000000e+00   0.0000000e+00   0.0000000e+00   0.0000000e+00   0.0000000e+00   0.0000000e+00   0.0000000e+00   0.0000000e+00   0.0000000e+00   0.0000000e+00   0.0000000e+00   0.0000000e+00   0.0000000e+00   0.0000000e+00   0.0000000e+00   0.0000000e+00   0.0000000e+00   0.0000000e+00   0.0000000e+00   0.0000000e+00   0.0000000e+00   0.0000000e+00   0.0000000e+00   0.0000000e+00   0.0000000e+00   0.0000000e+00   3.9643396e-01   0.0000000e+00   0.0000000e+00   0.0000000e+00   0.0000000e+00   0.0000000e+00   0.0000000e+00   0.0000000e+00   0.0000000e+00   0.0000000e+00   0.0000000e+00   0.0000000e+00   0.0000000e+00   0.0000000e+00   0.0000000e+00   4.3151248e-01   0.0000000e+00   0.0000000e+00   0.0000000e+00   0.0000000e+00   0.0000000e+00   0.0000000e+00   0.0000000e+00   0.0000000e+00   4.0297205e-01   0.0000000e+00   0.0000000e+00   0.0000000e+00   0.0000000e+00   0.0000000e+00   0.0000000e+00   0.0000000e+00   0.0000000e+00   0.0000000e+00   0.0000000e+00   4.0007057e-01   0.0000000e+00   0.0000000e+00   0.0000000e+00   0.0000000e+00   0.0000000e+00   0.0000000e+00   0.0000000e+00   0.0000000e+00   3.9665792e-01   0.0000000e+00   0.0000000e+00   0.0000000e+00   0.0000000e+00   0.0000000e+00   0.0000000e+00   0.0000000e+00   0.0000000e+00   0.0000000e+00   0.0000000e+00   0.0000000e+00   0.0000000e+00   0.0000000e+00   0.0000000e+00   4.4022589e-01   3.3802284e-01   0.0000000e+00   0.0000000e+00   0.0000000e+00   0.0000000e+00   0.0000000e+00   0.0000000e+00   0.0000000e+00   0.0000000e+00   0.0000000e+00   0.0000000e+00   0.0000000e+00   0.0000000e+00   0.0000000e+00   0.0000000e+00   0.0000000e+00   0.0000000e+00   0.0000000e+00   0.0000000e+00   0.0000000e+00   0.0000000e+00   0.0000000e+00   3.7471291e-01   0.0000000e+00   0.0000000e+00   0.0000000e+00   0.0000000e+00   0.0000000e+00   0.0000000e+00   0.0000000e+00   0.0000000e+00   0.0000000e+00   0.0000000e+00   0.0000000e+00   0.0000000e+00   0.0000000e+00   0.0000000e+00   0.0000000e+00   0.0000000e+00   0.0000000e+00   0.0000000e+00   0.0000000e+00   0.0000000e+00   0.0000000e+00   0.0000000e+00   0.0000000e+00   0.0000000e+00   0.0000000e+00   4.0013139e-01   0.0000000e+00   3.9193219e-01   0.0000000e+00   0.0000000e+00   0.0000000e+00   0.0000000e+00
   0.0000000e+00   0.0000000e+00   0.0000000e+00   0.0000000e+00   0.0000000e+00   0.0000000e+00   0.0000000e+00   0.0000000e+00   0.0000000e+00   1.7604177e-10   0.0000000e+00   0.0000000e+00   0.0000000e+00   0.0000000e+00   0.0000000e+00   0.0000000e+00   0.0000000e+00   0.0000000e+00   0.0000000e+00   0.0000000e+00   0.0000000e+00   0.0000000e+00   0.0000000e+00   0.0000000e+00   0.0000000e+00   0.0000000e+00   0.0000000e+00   0.0000000e+00   0.0000000e+00   2.9265632e-07   0.0000000e+00   0.0000000e+00   0.0000000e+00   0.0000000e+00   0.0000000e+00   8.8047084e-07   4.7968062e-02   0.0000000e+00   0.0000000e+00   0.0000000e+00   0.0000000e+00   0.0000000e+00   0.0000000e+00   0.0000000e+00   0.0000000e+00   0.0000000e+00   0.0000000e+00   0.0000000e+00   0.0000000e+00   0.0000000e+00   3.1180798e-01   0.0000000e+00   0.0000000e+00   0.0000000e+00   0.0000000e+00   0.0000000e+00   0.0000000e+00   8.6135365e-07   0.0000000e+00   0.0000000e+00   0.0000000e+00   0.0000000e+00   0.0000000e+00   0.0000000e+00   0.0000000e+00   0.0000000e+00   0.0000000e+00   0.0000000e+00   5.4587171e-04   0.0000000e+00   0.0000000e+00   0.0000000e+00   0.0000000e+00   0.0000000e+00   0.0000000e+00   6.3959918e-02   0.0000000e+00   0.0000000e+00   0.0000000e+00   1.2520380e-09   0.0000000e+00   0.0000000e+00   0.0000000e+00   0.0000000e+00   0.0000000e+00   0.0000000e+00   0.0000000e+00   1.4139340e-01   0.0000000e+00   0.0000000e+00   0.0000000e+00   0.0000000e+00   0.0000000e+00   0.0000000e+00   0.0000000e+00   0.0000000e+00   0.0000000e+00   0.0000000e+00   0.0000000e+00   0.0000000e+00   0.0000000e+00   0.0000000e+00   1.5550859e-06   0.0000000e+00   0.0000000e+00   0.0000000e+00   0.0000000e+00   0.0000000e+00   0.0000000e+00   0.0000000e+00   0.0000000e+00   0.0000000e+00   0.0000000e+00   0.0000000e+00   0.0000000e+00   0.0000000e+00   0.0000000e+00   0.0000000e+00   0.0000000e+00   0.0000000e+00   0.0000000e+00   0.0000000e+00   0.0000000e+00   0.0000000e+00   0.0000000e+00   0.0000000e+00   0.0000000e+00   0.0000000e+00   0.0000000e+00   0.0000000e+00   0.0000000e+00   0.0000000e+00   0.0000000e+00   0.0000000e+00   0.0000000e+00   0.0000000e+00   0.0000000e+00   0.0000000e+00   0.0000000e+00   0.0000000e+00   0.0000000e+00   0.0000000e+00   0.0000000e+00   0.0000000e+00   0.0000000e+00   1.1859150e-06   2.6673833e-07   0.0000000e+00   0.0000000e+00   0.0000000e+00   0.0000000e+00   0.0000000e+00   2.1742228e-02   0.0000000e+00   0.0000000e+00   0.0000000e+00   0.0000000e+00   0.0000000e+00   0.0000000e+00   0.0000000e+00   0.0000000e+00   0.0000000e+00   0.0000000e+00   9.9914756e-02   0.0000000e+00   0.0000000e+00   0.0000000e+00   0.0000000e+00   0.0000000e+00   1.5976450e-11   0.0000000e+00   0.0000000e+00   0.0000000e+00   0.0000000e+00   0.0000000e+00   0.0000000e+00   0.0000000e+00   1.2881740e-01   0.0000000e+00   0.0000000e+00   1.4821318e-02   0.0000000e+00   0.0000000e+00   0.0000000e+00   0.0000000e+00   0.0000000e+00   0.0000000e+00   0.0000000e+00   0.0000000e+00   0.0000000e+00   0.0000000e+00   0.0000000e+00   0.0000000e+00   0.0000000e+00   0.0000000e+00   0.0000000e+00   0.0000000e+00   0.0000000e+00   0.0000000e+00   0.0000000e+00   0.0000000e+00   0.0000000e+00   0.0000000e+00   0.0000000e+00   0.0000000e+00   0.0000000e+00   0.0000000e+00   8.4959821e-12   0.0000000e+00   0.0000000e+00   0.0000000e+00   0.0000000e+00   0.0000000e+00   0.0000000e+00   4.3743882e-10   0.0000000e+00   0.0000000e+00   0.0000000e+00   0.0000000e+00   0.0000000e+00   0.0000000e+00   0.0000000e+00   0.0000000e+00   0.0000000e+00   0.0000000e+00   0.0000000e+00   0.0000000e+00   0.0000000e+00   0.0000000e+00   0.0000000e+00   0.0000000e+00   0.0000000e+00   0.0000000e+00   0.0000000e+00   0.0000000e+00   0.0000000e+00   0.0000000e+00   0.0000000e+00   0.0000000e+00   0.0000000e+00   0.0000000e+00   0.0000000e+00   0.0000000e+00   0.0000000e+00   0.0000000e+00   0.0000000e+00   0.0000000e+00   0.0000000e+00   1.3373021e-01   0.0000000e+00   0.0000000e+00   0.0000000e+00   0.0000000e+00   0.0000000e+00   0.0000000e+00   0.0000000e+00   0.0000000e+00   3.4650687e-08   0.0000000e+00   0.0000000e+00   0.0000000e+00   0.0000000e+00   0.0000000e+00   0.0000000e+00   0.0000000e+00   0.0000000e+00   0.0000000e+00   0.0000000e+00   0.0000000e+00   0.0000000e+00   0.0000000e+00   0.0000000e+00   0.0000000e+00   0.0000000e+00   0.0000000e+00   0.0000000e+00   0.0000000e+00   0.0000000e+00   0.0000000e+00   0.0000000e+00   0.0000000e+00   0.0000000e+00   0.0000000e+00   0.0000000e+00   0.0000000e+00   0.0000000e+00   0.0000000e+00   0.0000000e+00   0.0000000e+00   0.0000000e+00   0.0000000e+00   0.0000000e+00   0.0000000e+00   0.0000000e+00   0.0000000e+00   0.0000000e+00   0.0000000e+00   0.0000000e+00   0.0000000e+00   0.0000000e+00   0.0000000e+00   0.0000000e+00   0.0000000e+00   0.0000000e+00   0.0000000e+00   0.0000000e+00   0.0000000e+00   0.0000000e+00   0.0000000e+00   0.0000000e+00   0.0000000e+00   0.0000000e+00   0.0000000e+00   0.0000000e+00   0.0000000e+00   0.0000000e+00   0.0000000e+00   0.0000000e+00   0.0000000e+00   2.1906283e-06   0.0000000e+00   1.0853962e-01   0.0000000e+00
   0.0000000e+00   0.0000000e+00   0.0000000e+00   0.0000000e+00   0.0000000e+00   0.0000000e+00   0.0000000e+00   0.0000000e+00   0.0000000e+00   0.0000000e+00   0.0000000e+00   0.0000000e+00   0.0000000e+00   0.0000000e+00   0.0000000e+00   0.0000000e+00   0.0000000e+00   0.0000000e+00   0.0000000e+00   0.0000000e+00   0.0000000e+00   0.0000000e+00   0.0000000e+00   0.0000000e+00   0.0000000e+00   0.0000000e+00   0.0000000e+00   0.0000000e+00   0.0000000e+00   0.0000000e+00   0.0000000e+00   0.0000000e+00   0.0000000e+00   0.0000000e+00   0.0000000e+00   0.0000000e+00   0.0000000e+00   0.0000000e+00   0.0000000e+00   0.0000000e+00   0.0000000e+00   0.0000000e+00   0.0000000e+00   0.0000000e+00   0.0000000e+00   0.0000000e+00   0.0000000e+00   0.0000000e+00   0.0000000e+00   0.0000000e+00   0.0000000e+00   8.9295818e-01   0.0000000e+00   0.0000000e+00   0.0000000e+00   0.0000000e+00   0.0000000e+00   0.0000000e+00   0.0000000e+00   0.0000000e+00   0.0000000e+00   0.0000000e+00   0.0000000e+00   0.0000000e+00   0.0000000e+00   0.0000000e+00   0.0000000e+00   0.0000000e+00   0.0000000e+00   0.0000000e+00   0.0000000e+00   0.0000000e+00   0.0000000e+00   0.0000000e+00   0.0000000e+00   0.0000000e+00   0.0000000e+00   0.0000000e+00   0.0000000e+00   0.0000000e+00   0.0000000e+00   0.0000000e+00   0.0000000e+00   0.0000000e+00   0.0000000e+00   0.0000000e+00   0.0000000e+00   0.0000000e+00   0.0000000e+00   0.0000000e+00   0.0000000e+00   0.0000000e+00   0.0000000e+00   0.0000000e+00   0.0000000e+00   0.0000000e+00   0.0000000e+00   0.0000000e+00   0.0000000e+00   0.0000000e+00   0.0000000e+00   0.0000000e+00   0.0000000e+00   0.0000000e+00   0.0000000e+00   0.0000000e+00   0.0000000e+00   0.0000000e+00   0.0000000e+00   0.0000000e+00   0.0000000e+00   0.0000000e+00   0.0000000e+00   0.0000000e+00   0.0000000e+00   0.0000000e+00   1.6617255e-02   0.0000000e+00   0.0000000e+00   0.0000000e+00   0.0000000e+00   0.0000000e+00   0.0000000e+00   0.0000000e+00   0.0000000e+00   0.0000000e+00   0.0000000e+00   0.0000000e+00   0.0000000e+00   0.0000000e+00   0.0000000e+00   0.0000000e+00   0.0000000e+00   0.0000000e+00   0.0000000e+00   0.0000000e+00   0.0000000e+00   0.0000000e+00   0.0000000e+00   0.0000000e+00   0.0000000e+00   0.0000000e+00   0.0000000e+00   0.0000000e+00   0.0000000e+00   0.0000000e+00   0.0000000e+00   0.0000000e+00   0.0000000e+00   0.0000000e+00   0.0000000e+00   0.0000000e+00   0.0000000e+00   0.0000000e+00   0.0000000e+00   0.0000000e+00   0.0000000e+00   0.0000000e+00   0.0000000e+00   0.0000000e+00   0.0000000e+00   0.0000000e+00   0.0000000e+00   0.0000000e+00   0.0000000e+00   0.0000000e+00   0.0000000e+00   0.0000000e+00   0.0000000e+00   0.0000000e+00   0.0000000e+00   0.0000000e+00   0.0000000e+00   0.0000000e+00   0.0000000e+00   0.0000000e+00   0.0000000e+00   0.0000000e+00   0.0000000e+00   0.0000000e+00   0.0000000e+00   0.0000000e+00   0.0000000e+00   0.0000000e+00   0.0000000e+00   0.0000000e+00   0.0000000e+00   0.0000000e+00   0.0000000e+00   0.0000000e+00   0.0000000e+00   0.0000000e+00   0.0000000e+00   0.0000000e+00   0.0000000e+00   0.0000000e+00   0.0000000e+00   0.0000000e+00   0.0000000e+00   0.0000000e+00   0.0000000e+00   0.0000000e+00   0.0000000e+00   0.0000000e+00   0.0000000e+00   0.0000000e+00   0.0000000e+00   0.0000000e+00   0.0000000e+00   0.0000000e+00   0.0000000e+00   0.0000000e+00   0.0000000e+00   0.0000000e+00   0.0000000e+00   0.0000000e+00   0.0000000e+00   0.0000000e+00   0.0000000e+00   0.0000000e+00   0.0000000e+00   0.0000000e+00   0.0000000e+00   0.0000000e+00   0.0000000e+00   0.0000000e+00   0.0000000e+00   0.0000000e+00   0.0000000e+00   0.0000000e+00   0.0000000e+00   0.0000000e+00   0.0000000e+00   0.0000000e+00   0.0000000e+00   0.0000000e+00   0.0000000e+00   0.0000000e+00   0.0000000e+00   0.0000000e+00   0.0000000e+00   0.0000000e+00   0.0000000e+00   0.0000000e+00   0.0000000e+00   0.0000000e+00   0.0000000e+00   0.0000000e+00   0.0000000e+00   0.0000000e+00   0.0000000e+00   0.0000000e+00   0.0000000e+00   0.0000000e+00   0.0000000e+00   0.0000000e+00   0.0000000e+00   0.0000000e+00   0.0000000e+00   0.0000000e+00   0.0000000e+00   0.0000000e+00   0.0000000e+00   0.0000000e+00   0.0000000e+00   0.0000000e+00   0.0000000e+00   0.0000000e+00   0.0000000e+00   0.0000000e+00   0.0000000e+00   0.0000000e+00   0.0000000e+00   0.0000000e+00   0.0000000e+00   0.0000000e+00   0.0000000e+00   0.0000000e+00   0.0000000e+00   0.0000000e+00   0.0000000e+00   0.0000000e+00   0.0000000e+00   0.0000000e+00   0.0000000e+00   0.0000000e+00   0.0000000e+00   0.0000000e+00   0.0000000e+00   0.0000000e+00   0.0000000e+00   0.0000000e+00   0.0000000e+00   0.0000000e+00   0.0000000e+00   0.0000000e+00   0.0000000e+00   0.0000000e+00   0.0000000e+00   0.0000000e+00   0.0000000e+00   0.0000000e+00   0.0000000e+00   0.0000000e+00   0.0000000e+00   0.0000000e+00   0.0000000e+00   0.0000000e+00   0.0000000e+00   0.0000000e+00   0.0000000e+00   0.0000000e+00   0.0000000e+00   0.0000000e+00   0.0000000e+00   0.0000000e+00   0.0000000e+00   0.0000000e+00   0.0000000e+00   4.0948115e-05   0.0000000e+00   0.0000000e+00   0.0000000e+00
   0.0000000e+00   0.0000000e+00   0.0000000e+00   0.0000000e+00   0.0000000e+00   0.0000000e+00   0.0000000e+00   2.5591587e-04   0.0000000e+00   0.0000000e+00   0.0000000e+00   2.4174626e-05   0.0000000e+00   0.0000000e+00   0.0000000e+00   0.0000000e+00   4.1099199e-05   0.0000000e+00   1.4508372e-01   0.0000000e+00   0.0000000e+00   0.0000000e+00   0.0000000e+00   1.4014848e-04   0.0000000e+00   0.0000000e+00   0.0000000e+00   6.5863381e-05   0.0000000e+00   0.0000000e+00   0.0000000e+00   0.0000000e+00   0.0000000e+00   0.0000000e+00   0.0000000e+00   0.0000000e+00   0.0000000e+00   0.0000000e+00   0.0000000e+00   0.0000000e+00   1.8093259e-05   2.1749872e-01   0.0000000e+00   2.7475110e-05   0.0000000e+00   0.0000000e+00   0.0000000e+00   0.0000000e+00   0.0000000e+00   0.0000000e+00   0.0000000e+00   0.0000000e+00   3.5282762e-01   0.0000000e+00   0.0000000e+00   0.0000000e+00   1.1198878e-04   0.0000000e+00   0.0000000e+00   0.0000000e+00   0.0000000e+00   4.0060422e-04   0.0000000e+00   0.0000000e+00   0.0000000e+00   1.8960638e-05   0.0000000e+00   0.0000000e+00   0.0000000e+00   0.0000000e+00   0.0000000e+00   0.0000000e+00   0.0000000e+00   1.4248526e-04   0.0000000e+00   0.0000000e+00   1.3339848e-01   0.0000000e+00   0.0000000e+00   0.0000000e+00   1.9450522e-05   0.0000000e+00   0.0000000e+00   3.6544698e-06   1.0216536e-04   0.0000000e+00   0.0000000e+00   0.0000000e+00   0.0000000e+00   0.0000000e+00   0.0000000e+00   0.0000000e+00   0.0000000e+00   0.0000000e+00   0.0000000e+00   0.0000000e+00   0.0000000e+00   0.0000000e+00   0.0000000e+00   0.0000000e+00   0.0000000e+00   0.0000000e+00   0.0000000e+00   0.0000000e+00   0.0000000e+00   0.0000000e+00   0.0000000e+00   0.0000000e+00   0.0000000e+00   0.0000000e+00   0.0000000e+00   0.0000000e+00   0.0000000e+00   0.0000000e+00   0.0000000e+00   0.0000000e+00   0.0000000e+00   0.0000000e+00   0.0000000e+00   0.0000000e+00   0.0000000e+00   0.0000000e+00   0.0000000e+00   3.7245213e-05   0.0000000e+00   0.0000000e+00   0.0000000e+00   0.0000000e+00   0.0000000e+00   0.0000000e+00   0.0000000e+00   0.0000000e+00   0.0000000e+00   0.0000000e+00   0.0000000e+00   0.0000000e+00   0.0000000e+00   0.0000000e+00   0.0000000e+00   0.0000000e+00   0.0000000e+00   0.0000000e+00   0.0000000e+00   6.7493047e-10   0.0000000e+00   0.0000000e+00   0.0000000e+00   0.0000000e+00   0.0000000e+00   0.0000000e+00   0.0000000e+00   0.0000000e+00   0.0000000e+00   0.0000000e+00   0.0000000e+00   0.0000000e+00   0.0000000e+00   4.1251126e-03   0.0000000e+00   0.0000000e+00   0.0000000e+00   0.0000000e+00   0.0000000e+00   0.0000000e+00   1.4229418e-04   0.0000000e+00   0.0000000e+00   0.0000000e+00   0.0000000e+00   0.0000000e+00   0.0000000e+00   0.0000000e+00   0.0000000e+00   0.0000000e+00   0.0000000e+00   0.0000000e+00   0.0000000e+00   0.0000000e+00   0.0000000e+00   0.0000000e+00   0.0000000e+00   0.0000000e+00   0.0000000e+00   0.0000000e+00   3.8254169e-05   0.0000000e+00   0.0000000e+00   0.0000000e+00   7.2469782e-12   0.0000000e+00   0.0000000e+00   0.0000000e+00   0.0000000e+00   0.0000000e+00   0.0000000e+00   1.9819503e-05   0.0000000e+00   3.8867620e-05   0.0000000e+00   0.0000000e+00   0.0000000e+00   0.0000000e+00   0.0000000e+00   0.0000000e+00   0.0000000e+00   0.0000000e+00   0.0000000e+00   0.0000000e+00   0.0000000e+00   0.0000000e+00   2.5071765e-03   0.0000000e+00   0.0000000e+00   0.0000000e+00   0.0000000e+00   0.0000000e+00   1.7865024e-05   0.0000000e+00   0.0000000e+00   0.0000000e+00   0.0000000e+00   0.0000000e+00   1.8169057e-01   0.0000000e+00   0.0000000e+00   0.0000000e+00   0.0000000e+00   0.0000000e+00   0.0000000e+00   0.0000000e+00   0.0000000e+00   3.8902288e-05   0.0000000e+00   0.0000000e+00   0.0000000e+00   0.0000000e+00   0.0000000e+00   1.1867983e-01   0.0000000e+00   0.0000000e+00   0.0000000e+00   0.0000000e+00   1.6075552e-04   0.0000000e+00   0.0000000e+00   0.0000000e+00   0.0000000e+00   5.1173637e-04   0.0000000e+00   0.0000000e+00   1.3176703e-03   0.0000000e+00   0.0000000e+00   0.0000000e+00   0.0000000e+00   0.0000000e+00   0.0000000e+00   0.0000000e+00   0.0000000e+00   0.0000000e+00   0.0000000e+00   0.0000000e+00   1.2206641e-01   0.0000000e+00   0.0000000e+00   0.0000000e+00   0.0000000e+00   0.0000000e+00   0.0000000e+00   0.0000000e+00   0.0000000e+00   0.0000000e+00   0.0000000e+00   0.0000000e+00   0.0000000e+00   0.0000000e+00   0.0000000e+00   0.0000000e+00   0.0000000e+00   0.0000000e+00   0.0000000e+00   0.0000000e+00   0.0000000e+00   2.6872333e-05   0.0000000e+00   0.0000000e+00   5.5652109e-02   0.0000000e+00   2.5764084e-01   0.0000000e+00   0.0000000e+00   0.0000000e+00   0.0000000e+00   0.0000000e+00   0.0000000e+00   1.6613745e-05   0.0000000e+00   0.0000000e+00   0.0000000e+00   0.0000000e+00   0.0000000e+00   0.0000000e+00   0.0000000e+00   0.0000000e+00   0.0000000e+00   0.0000000e+00   0.0000000e+00   0.0000000e+00   0.0000000e+00   2.2833443e-01   0.0000000e+00   5.9873148e-05   0.0000000e+00   0.0000000e+00   0.0000000e+00   0.0000000e+00   0.0000000e+00   0.0000000e+00   0.0000000e+00   0.0000000e+00   2.3208531e-01   0.0000000e+00   0.0000000e+00
   0.0000000e+00   0.0000000e+00   0.0000000e+00   0.0000000e+00   0.0000000e+00   0.0000000e+00   0.0000000e+00   0.0000000e+00   0.0000000e+00   0.0000000e+00   0.0000000e+00   0.0000000e+00   0.0000000e+00   0.0000000e+00   0.0000000e+00   0.0000000e+00   0.0000000e+00   0.0000000e+00   0.0000000e+00   0.0000000e+00   0.0000000e+00   0.0000000e+00   0.0000000e+00   0.0000000e+00   0.0000000e+00   0.0000000e+00   0.0000000e+00   0.0000000e+00   0.0000000e+00   0.0000000e+00   0.0000000e+00   0.0000000e+00   0.0000000e+00   0.0000000e+00   0.0000000e+00   0.0000000e+00   0.0000000e+00   0.0000000e+00   0.0000000e+00   0.0000000e+00   0.0000000e+00   0.0000000e+00   0.0000000e+00   0.0000000e+00   0.0000000e+00   0.0000000e+00   0.0000000e+00   0.0000000e+00   1.3668290e-01   0.0000000e+00   0.0000000e+00   0.0000000e+00   0.0000000e+00   3.3337036e-01   1.1715604e-01   0.0000000e+00   0.0000000e+00   0.0000000e+00   0.0000000e+00   0.0000000e+00   0.0000000e+00   0.0000000e+00   0.0000000e+00   0.0000000e+00   0.0000000e+00   0.0000000e+00   0.0000000e+00   0.0000000e+00   0.0000000e+00   0.0000000e+00   0.0000000e+00   0.0000000e+00   0.0000000e+00   0.0000000e+00   0.0000000e+00   0.0000000e+00   0.0000000e+00   0.0000000e+00   0.0000000e+00   0.0000000e+00   0.0000000e+00   0.0000000e+00   0.0000000e+00   0.0000000e+00   0.0000000e+00   0.0000000e+00   0.0000000e+00   0.0000000e+00   0.0000000e+00   0.0000000e+00   0.0000000e+00   0.0000000e+00   0.0000000e+00   0.0000000e+00   0.0000000e+00   0.0000000e+00   0.0000000e+00   0.0000000e+00   9.9823988e-02   0.0000000e+00   0.0000000e+00   0.0000000e+00   0.0000000e+00   1.1035954e-01   0.0000000e+00   0.0000000e+00   0.0000000e+00   0.0000000e+00   0.0000000e+00   0.0000000e+00   0.0000000e+00   0.0000000e+00   0.0000000e+00   0.0000000e+00   0.0000000e+00   0.0000000e+00   0.0000000e+00   0.0000000e+00   0.0000000e+00   0.0000000e+00   0.0000000e+00   0.0000000e+00   0.0000000e+00   0.0000000e+00   0.0000000e+00   1.0966107e-01   0.0000000e+00   0.0000000e+00   0.0000000e+00   0.0000000e+00   0.0000000e+00   0.0000000e+00   0.0000000e+00   0.0000000e+00   0.0000000e+00   0.0000000e+00   0.0000000e+00   0.0000000e+00   0.0000000e+00   0.0000000e+00   0.0000000e+00   0.0000000e+00   0.0000000e+00   0.0000000e+00   0.0000000e+00   0.0000000e+00   0.0000000e+00   0.0000000e+00   0.0000000e+00   0.0000000e+00   0.0000000e+00   0.0000000e+00   0.0000000e+00   0.0000000e+00   0.0000000e+00   0.0000000e+00   0.0000000e+00   0.0000000e+00   1.0713580e-01   0.0000000e+00   0.0000000e+00   0.0000000e+00   0.0000000e+00   0.0000000e+00   0.0000000e+00   0.0000000e+00   0.0000000e+00   0.0000000e+00   0.0000000e+00   0.0000000e+00   0.0000000e+00   0.0000000e+00   0.0000000e+00   0.0000000e+00   0.0000000e+00   0.0000000e+00   0.0000000e+00   0.0000000e+00   0.0000000e+00   0.0000000e+00   0.0000000e+00   0.0000000e+00   0.0000000e+00   0.0000000e+00   0.0000000e+00   0.0000000e+00   0.0000000e+00   0.0000000e+00   0.0000000e+00   0.0000000e+00   0.0000000e+00   1.1159746e-01   0.0000000e+00   0.0000000e+00   0.0000000e+00   0.0000000e+00   0.0000000e+00   0.0000000e+00   0.0000000e+00   0.0000000e+00   0.0000000e+00   0.0000000e+00   0.0000000e+00   0.0000000e+00   0.0000000e+00   0.0000000e+00   0.0000000e+00   0.0000000e+00   0.0000000e+00   0.0000000e+00   0.0000000e+00   0.0000000e+00   0.0000000e+00   0.0000000e+00   0.0000000e+00   0.0000000e+00   0.0000000e+00   0.0000000e+00   0.0000000e+00   0.0000000e+00   0.0000000e+00   0.0000000e+00   0.0000000e+00   0.0000000e+00   0.0000000e+00   0.0000000e+00   0.0000000e+00   0.0000000e+00   0.0000000e+00   0.0000000e+00   0.0000000e+00   0.0000000e+00   0.0000000e+00   0.0000000e+00   0.0000000e+00   0.0000000e+00   0.0000000e+00   0.0000000e+00   0.0000000e+00   0.0000000e+00   0.0000000e+00   0.0000000e+00   0.0000000e+00   0.0000000e+00   0.0000000e+00   0.0000000e+00   0.0000000e+00   0.0000000e+00   0.0000000e+00   0.0000000e+00   0.0000000e+00   0.0000000e+00   0.0000000e+00   0.0000000e+00   0.0000000e+00   0.0000000e+00   0.0000000e+00   0.0000000e+00   0.0000000e+00   0.0000000e+00   0.0000000e+00   0.0000000e+00   0.0000000e+00   0.0000000e+00   0.0000000e+00   0.0000000e+00   0.0000000e+00   0.0000000e+00   0.0000000e+00   0.0000000e+00   0.0000000e+00   0.0000000e+00   0.0000000e+00   0.0000000e+00   0.0000000e+00   0.0000000e+00   0.0000000e+00   0.0000000e+00   0.0000000e+00   0.0000000e+00   0.0000000e+00   0.0000000e+00   0.0000000e+00   0.0000000e+00   0.0000000e+00   0.0000000e+00   0.0000000e+00   0.0000000e+00   0.0000000e+00   0.0000000e+00   0.0000000e+00   0.0000000e+00   0.0000000e+00   0.0000000e+00   1.0906229e-01   0.0000000e+00   0.0000000e+00   0.0000000e+00   0.0000000e+00   0.0000000e+00   0.0000000e+00   0.0000000e+00   1.2592585e-01   0.0000000e+00   0.0000000e+00   0.0000000e+00   0.0000000e+00   0.0000000e+00   0.0000000e+00   0.0000000e+00   0.0000000e+00   0.0000000e+00   0.0000000e+00   0.0000000e+00   0.0000000e+00   0.0000000e+00   0.0000000e+00   0.0000000e+00   0.0000000e+00   0.0000000e+00   0.0000000e+00   0.0000000e+00   0.0000000e+00
   0.0000000e+00   0.0000000e+00   0.0000000e+00   0.0000000e+00   0.0000000e+00   0.0000000e+00   0.0000000e+00   0.0000000e+00   0.0000000e+00   0.0000000e+00   0.0000000e+00   0.0000000e+00   0.0000000e+00   0.0000000e+00   0.0000000e+00   0.0000000e+00   0.0000000e+00   0.0000000e+00   0.0000000e+00   0.0000000e+00   0.0000000e+00   0.0000000e+00   0.0000000e+00   0.0000000e+00   0.0000000e+00   0.0000000e+00   0.0000000e+00   0.0000000e+00   0.0000000e+00   0.0000000e+00   0.0000000e+00   0.0000000e+00   0.0000000e+00   0.0000000e+00   0.0000000e+00   0.0000000e+00   0.0000000e+00   0.0000000e+00   0.0000000e+00   0.0000000e+00   0.0000000e+00   0.0000000e+00   0.0000000e+00   0.0000000e+00   0.0000000e+00   0.0000000e+00   0.0000000e+00   0.0000000e+00   1.2568933e-01   0.0000000e+00   0.0000000e+00   0.0000000e+00   0.0000000e+00   1.1768723e-01   3.4790006e-01   0.0000000e+00   0.0000000e+00   0.0000000e+00   0.0000000e+00   0.0000000e+00   0.0000000e+00   0.0000000e+00   0.0000000e+00   0.0000000e+00   0.0000000e+00   0.0000000e+00   0.0000000e+00   0.0000000e+00   0.0000000e+00   0.0000000e+00   0.0000000e+00   0.0000000e+00   0.0000000e+00   0.0000000e+00   0.0000000e+00   0.0000000e+00   0.0000000e+00   0.0000000e+00   0.0000000e+00   0.0000000e+00   0.0000000e+00   0.0000000e+00   0.0000000e+00   0.0000000e+00   0.0000000e+00   0.0000000e+00   0.0000000e+00   0.0000000e+00   0.0000000e+00   0.0000000e+00   0.0000000e+00   0.0000000e+00   0.0000000e+00   0.0000000e+00   0.0000000e+00   0.0000000e+00   0.0000000e+00   0.0000000e+00   9.5463217e-02   0.0000000e+00   0.0000000e+00   0.0000000e+00   0.0000000e+00   1.0762936e-01   0.0000000e+00   0.0000000e+00   0.0000000e+00   0.0000000e+00   0.0000000e+00   0.0000000e+00   0.0000000e+00   0.0000000e+00   0.0000000e+00   0.0000000e+00   0.0000000e+00   0.0000000e+00   0.0000000e+00   0.0000000e+00   0.0000000e+00   0.0000000e+00   0.0000000e+00   0.0000000e+00   0.0000000e+00   0.0000000e+00   0.0000000e+00   1.2443723e-01   0.0000000e+00   0.0000000e+00   0.0000000e+00   0.0000000e+00   0.0000000e+00   0.0000000e+00   0.0000000e+00   0.0000000e+00   0.0000000e+00   0.0000000e+00   0.0000000e+00   0.0000000e+00   0.0000000e+00   0.0000000e+00   0.0000000e+00   0.0000000e+00   0.0000000e+00   0.0000000e+00   0.0000000e+00   0.0000000e+00   0.0000000e+00   0.0000000e+00   0.0000000e+00   0.0000000e+00   0.0000000e+00   0.0000000e+00   0.0000000e+00   0.0000000e+00   0.0000000e+00   0.0000000e+00   0.0000000e+00   0.0000000e+00   1.0430206e-01   0.0000000e+00   0.0000000e+00   0.0000000e+00   0.0000000e+00   0.0000000e+00   0.0000000e+00   0.0000000e+00   0.0000000e+00   0.0000000e+00   0.0000000e+00   0.0000000e+00   0.0000000e+00   0.0000000e+00   0.0000000e+00   0.0000000e+00   0.0000000e+00   0.0000000e+00   0.0000000e+00   0.0000000e+00   0.0000000e+00   0.0000000e+00   0.0000000e+00   0.0000000e+00   0.0000000e+00   0.0000000e+00   0.0000000e+00   0.0000000e+00   0.0000000e+00   0.0000000e+00   0.0000000e+00   0.0000000e+00   0.0000000e+00   1.4867863e-01   0.0000000e+00   0.0000000e+00   0.0000000e+00   0.0000000e+00   0.0000000e+00   0.0000000e+00   0.0000000e+00   0.0000000e+00   0.0000000e+00   0.0000000e+00   0.0000000e+00   0.0000000e+00   0.0000000e+00   0.0000000e+00   0.0000000e+00   0.0000000e+00   0.0000000e+00   0.0000000e+00   0.0000000e+00   0.0000000e+00   0.0000000e+00   0.0000000e+00   0.0000000e+00   0.0000000e+00   0.0000000e+00   0.0000000e+00   0.0000000e+00   0.0000000e+00   0.0000000e+00   0.0000000e+00   0.0000000e+00   0.0000000e+00   0.0000000e+00   0.0000000e+00   0.0000000e+00   0.0000000e+00   0.0000000e+00   0.0000000e+00   0.0000000e+00   0.0000000e+00   0.0000000e+00   0.0000000e+00   0.0000000e+00   0.0000000e+00   0.0000000e+00   0.0000000e+00   0.0000000e+00   0.0000000e+00   0.0000000e+00   0.0000000e+00   0.0000000e+00   0.0000000e+00   0.0000000e+00   0.0000000e+00   0.0000000e+00   0.0000000e+00   0.0000000e+00   0.0000000e+00   0.0000000e+00   0.0000000e+00   0.0000000e+00   0.0000000e+00   0.0000000e+00   0.0000000e+00   0.0000000e+00   0.0000000e+00   0.0000000e+00   0.0000000e+00   0.0000000e+00   0.0000000e+00   0.0000000e+00   0.0000000e+00   0.0000000e+00   0.0000000e+00   0.0000000e+00   0.0000000e+00   0.0000000e+00   0.0000000e+00   0.0000000e+00   0.0000000e+00   0.0000000e+00   0.0000000e+00   0.0000000e+00   0.0000000e+00   0.0000000e+00   0.0000000e+00   0.0000000e+00   0.0000000e+00   0.0000000e+00   0.0000000e+00   0.0000000e+00   0.0000000e+00   0.0000000e+00   0.0000000e+00   0.0000000e+00   0.0000000e+00   0.0000000e+00   0.0000000e+00   0.0000000e+00   0.0000000e+00   0.0000000e+00   0.0000000e+00   1.0346878e-01   0.0000000e+00   0.0000000e+00   0.0000000e+00   0.0000000e+00   0.0000000e+00   0.0000000e+00   0.0000000e+00   1.2397721e-01   0.0000000e+00   0.0000000e+00   0.0000000e+00   0.0000000e+00   0.0000000e+00   0.0000000e+00   0.0000000e+00   0.0000000e+00   0.0000000e+00   0.0000000e+00   0.0000000e+00   0.0000000e+00   0.0000000e+00   0.0000000e+00   0.0000000e+00   0.0000000e+00   0.0000000e+00   0.0000000e+00   0.0000000e+00   0.0000000e+00
   0.0000000e+00   1.4089514e-10   0.0000000e+00   0.0000000e+00   0.0000000e+00   0.0000000e+00   5.2184693e-01   1.6542326e-09   4.0097712e-10   3.6666045e-01   0.0000000e+00   1.1149969e-09   0.0000000e+00   0.0000000e+00   2.4487182e-10   2.6341788e-10   1.2421627e-08   0.0000000e+00   0.0000000e+00   1.4599185e-10   3.6643546e-01   0.0000000e+00   0.0000000e+00   7.5338143e-10   2.5996440e-10   3.4458929e-01   0.0000000e+00   1.7109341e-09   2.7166145e-10   1.1325019e-10   2.2487336e-01   0.0000000e+00   3.3990545e-01   0.0000000e+00   1.3541779e-10   7.8320305e-10   0.0000000e+00   5.1688972e-01   0.0000000e+00   0.0000000e+00   5.5268997e-10   0.0000000e+00   0.0000000e+00   3.5095397e-10   0.0000000e+00   0.0000000e+00   3.6491089e-01   3.4232236e-01   0.0000000e+00   0.0000000e+00   9.2277258e-11   0.0000000e+00   0.0000000e+00   0.0000000e+00   0.0000000e+00   5.2002277e-01   3.6569450e-10   1.3056819e-10   3.6487340e-01   3.8939563e-09   3.4729878e-01   7.3851306e-10   5.3330157e-09   1.9914531e-10   4.3966950e-10   5.9164323e-10   0.0000000e+00   0.0000000e+00   4.8423800e-07   2.7423449e-10   1.7612125e-10   0.0000000e+00   0.0000000e+00   1.0443157e-09   1.6430151e-04   0.0000000e+00   0.0000000e+00   5.2509044e-01   0.0000000e+00   0.0000000e+00   3.2494495e-10   3.6750275e-01   3.3817784e-01   0.0000000e+00   5.9385959e-06   0.0000000e+00   0.0000000e+00   0.0000000e+00   3.8462228e-10   0.0000000e+00   1.4064033e-10   2.9198988e-10   0.0000000e+00   0.0000000e+00   0.0000000e+00   0.0000000e+00   3.6297813e-01   0.0000000e+00   0.0000000e+00   0.0000000e+00   0.0000000e+00   3.0373580e-10   3.6295860e-09   0.0000000e+00   0.0000000e+00   4.6973336e-10   2.4795951e-10   2.1912176e-01   0.0000000e+00   0.0000000e+00   0.0000000e+00   3.9217074e-10   0.0000000e+00   0.0000000e+00   0.0000000e+00   1.3850672e-10   0.0000000e+00   0.0000000e+00   0.0000000e+00   0.0000000e+00   0.0000000e+00   0.0000000e+00   2.3437758e-10   1.2419093e-09   0.0000000e+00   0.0000000e+00   4.0773602e-08   1.3590813e-10   4.2634381e-10   0.0000000e+00   0.0000000e+00   5.2350370e-01   4.5769694e-10   0.0000000e+00   0.0000000e+00   5.2100128e-01   1.3004095e-10   0.0000000e+00   5.5935282e-05   0.0000000e+00   0.0000000e+00   3.0088287e-10   3.4346883e-10   0.0000000e+00   0.0000000e+00   1.0549041e-09   1.9510427e-05   5.2147085e-01   3.5959279e-01   2.3506864e-10   0.0000000e+00   0.0000000e+00   0.0000000e+00   3.9295953e-10   3.5443208e-01   1.7480947e-10   3.4828163e-09   6.2324244e-10   0.0000000e+00   0.0000000e+00   0.0000000e+00   2.1933624e-10   0.0000000e+00   0.0000000e+00   8.3725014e-10   5.2550434e-01   0.0000000e+00   3.8040546e-04   0.0000000e+00   0.0000000e+00   0.0000000e+00   0.0000000e+00   0.0000000e+00   1.3463641e-10   0.0000000e+00   5.2170256e-01   4.2127665e-10   0.0000000e+00   0.0000000e+00   1.5785141e-10   0.0000000e+00   1.4360396e-10   0.0000000e+00   0.0000000e+00   1.5063199e-09   0.0000000e+00   0.0000000e+00   0.0000000e+00   3.6740051e-01   3.4185726e-01   5.2368715e-01   0.0000000e+00   0.0000000e+00   0.0000000e+00   0.0000000e+00   5.0490781e-10   1.6401717e-10   4.4982397e-10   4.0407216e-08   3.2715587e-10   0.0000000e+00   0.0000000e+00   2.3131739e-10   0.0000000e+00   0.0000000e+00   0.0000000e+00   0.0000000e+00   0.0000000e+00   0.0000000e+00   0.0000000e+00   9.3878859e-10   0.0000000e+00   0.0000000e+00   1.7109355e-10   0.0000000e+00   1.7190904e-10   8.6635185e-10   0.0000000e+00   3.6725598e-01   1.6782760e-10   1.6210974e-10   1.8584456e-10   0.0000000e+00   0.0000000e+00   2.9593198e-10   3.0535071e-04   1.5568053e-10   3.5210043e-10   1.6281235e-10   3.5890484e-01   1.6280514e-10   1.5516231e-09   0.0000000e+00   0.0000000e+00   0.0000000e+00   3.1749523e-10   0.0000000e+00   0.0000000e+00   0.0000000e+00   0.0000000e+00   0.0000000e+00   0.0000000e+00   1.2403106e-09   0.0000000e+00   0.0000000e+00   0.0000000e+00   0.0000000e+00   4.0125457e-10   0.0000000e+00   0.0000000e+00   3.5410084e-09   0.0000000e+00   0.0000000e+00   1.3873390e-10   0.0000000e+00   3.7321441e-04   0.0000000e+00   7.1732099e-08   0.0000000e+00   3.8368670e-10   5.3382640e-09   0.0000000e+00   0.0000000e+00   3.6580613e-07   0.0000000e+00   3.9819755e-04   0.0000000e+00   0.0000000e+00   0.0000000e+00   0.0000000e+00   0.0000000e+00   0.0000000e+00   0.0000000e+00   5.2453391e-01   0.0000000e+00   3.0723243e-10   0.0000000e+00   2.0741329e-09   2.3176334e-10   1.5672999e-10   3.8324430e-10   0.0000000e+00   0.0000000e+00   4.8502213e-10   0.0000000e+00   0.0000000e+00   0.0000000e+00   3.6445512e-01   0.0000000e+00   1.7638192e-10   0.0000000e+00   0.0000000e+00   2.6744267e-10   0.0000000e+00   0.0000000e+00   6.7407347e-10   5.1840731e-01   0.0000000e+00   1.7222846e-10   2.2774181e-10   0.0000000e+00   1.7486842e-10   0.0000000e+00   1.7161765e-10   0.0000000e+00   4.6062827e-10   0.0000000e+00   0.0000000e+00   2.3981989e-10   0.0000000e+00   3.0566045e-04   1.0486793e-09   0.0000000e+00   0.0000000e+00   0.0000000e+00   2.5765356e-10   0.0000000e+00   0.0000000e+00   0.0000000e+00   1.9486243e-09   0.0000000e+00   0.0000000e+00   0.0000000e+00
   0.0000000e+00   0.0000000e+00   0.0000000e+00   0.0000000e+00   0.0000000e+00   0.0000000e+00   3.5205763e-10   9.8991116e-02   0.0000000e+00   1.3574590e-09   0.0000000e+00   2.4283349e-02   0.0000000e+00   0.0000000e+00   0.0000000e+00   0.0000000e+00   2.2749456e-02   0.0000000e+00   1.6372173e-04   0.0000000e+00   2.4588661e-09   0.0000000e+00   0.0000000e+00   1.0300831e-01   0.0000000e+00   4.2975686e-10   0.0000000e+00   2.5324818e-02   0.0000000e+00   0.0000000e+00   1.5366359e-10   0.0000000e+00   5.2726561e-10   0.0000000e+00   0.0000000e+00   0.0000000e+00   0.0000000e+00   2.4262764e-10   0.0000000e+00   0.0000000e+00   3.2227307e-02   1.4745417e-04   0.0000000e+00   3.5631885e-02   0.0000000e+00   0.0000000e+00   1.9703990e-09   2.7757597e-10   0.0000000e+00   0.0000000e+00   0.0000000e+00   0.0000000e+00   1.1426006e-04   0.0000000e+00   0.0000000e+00   3.5250896e-10   2.3918567e-01   0.0000000e+00   1.8604168e-09   0.0000000e+00   9.1291425e-10   5.5787536e-02   0.0000000e+00   0.0000000e+00   0.0000000e+00   4.6435590e-02   0.0000000e+00   0.0000000e+00   0.0000000e+00   0.0000000e+00   0.0000000e+00   0.0000000e+00   0.0000000e+00   9.8202111e-02   0.0000000e+00   0.0000000e+00   1.7734908e-04   2.9364978e-10   0.0000000e+00   0.0000000e+00   3.2596962e-02   1.4255751e-09   7.6401508e-10   2.5507553e-05   3.6569780e-02   0.0000000e+00   0.0000000e+00   0.0000000e+00   0.0000000e+00   0.0000000e+00   0.0000000e+00   0.0000000e+00   0.0000000e+00   0.0000000e+00   0.0000000e+00   0.0000000e+00   4.5521356e-10   0.0000000e+00   0.0000000e+00   0.0000000e+00   0.0000000e+00   0.0000000e+00   0.0000000e+00   0.0000000e+00   0.0000000e+00   0.0000000e+00   0.0000000e+00   1.3546042e-10   0.0000000e+00   0.0000000e+00   0.0000000e+00   0.0000000e+00   0.0000000e+00   0.0000000e+00   0.0000000e+00   0.0000000e+00   0.0000000e+00   0.0000000e+00   0.0000000e+00   0.0000000e+00   0.0000000e+00   0.0000000e+00   0.0000000e+00   2.2879237e-02   0.0000000e+00   0.0000000e+00   0.0000000e+00   0.0000000e+00   0.0000000e+00   0.0000000e+00   0.0000000e+00   4.6420235e-10   0.0000000e+00   0.0000000e+00   0.0000000e+00   3.3771450e-10   0.0000000e+00   0.0000000e+00   0.0000000e+00   0.0000000e+00   0.0000000e+00   0.0000000e+00   0.0000000e+00   3.6369319e-06   0.0000000e+00   0.0000000e+00   0.0000000e+00   6.2818502e-10   1.6209266e-09   0.0000000e+00   0.0000000e+00   0.0000000e+00   0.0000000e+00   0.0000000e+00   5.2704856e-10   0.0000000e+00   0.0000000e+00   2.5752160e-02   0.0000000e+00   0.0000000e+00   0.0000000e+00   0.0000000e+00   0.0000000e+00   0.0000000e+00   5.9309169e-02   3.0445786e-10   0.0000000e+00   0.0000000e+00   0.0000000e+00   0.0000000e+00   0.0000000e+00   0.0000000e+00   0.0000000e+00   0.0000000e+00   0.0000000e+00   4.2072609e-10   0.0000000e+00   0.0000000e+00   0.0000000e+00   0.0000000e+00   0.0000000e+00   0.0000000e+00   0.0000000e+00   0.0000000e+00   3.5473471e-02   0.0000000e+00   0.0000000e+00   0.0000000e+00   3.1838621e-08   4.3219792e-10   3.7716736e-10   0.0000000e+00   0.0000000e+00   0.0000000e+00   0.0000000e+00   3.0961518e-02   0.0000000e+00   3.5774073e-02   0.0000000e+00   0.0000000e+00   0.0000000e+00   0.0000000e+00   0.0000000e+00   0.0000000e+00   0.0000000e+00   0.0000000e+00   0.0000000e+00   0.0000000e+00   0.0000000e+00   0.0000000e+00   7.0180634e-02   0.0000000e+00   0.0000000e+00   0.0000000e+00   0.0000000e+00   0.0000000e+00   1.6343220e-02   0.0000000e+00   3.6431822e-09   0.0000000e+00   0.0000000e+00   0.0000000e+00   2.0215618e-04   0.0000000e+00   0.0000000e+00   0.0000000e+00   0.0000000e+00   0.0000000e+00   0.0000000e+00   8.6291954e-10   0.0000000e+00   2.5176772e-02   0.0000000e+00   0.0000000e+00   0.0000000e+00   0.0000000e+00   0.0000000e+00   2.8544942e-04   0.0000000e+00   0.0000000e+00   0.0000000e+00   0.0000000e+00   8.8713876e-02   0.0000000e+00   0.0000000e+00   0.0000000e+00   0.0000000e+00   2.7193970e-02   0.0000000e+00   0.0000000e+00   6.5206265e-02   0.0000000e+00   0.0000000e+00   0.0000000e+00   0.0000000e+00   0.0000000e+00   0.0000000e+00   0.0000000e+00   0.0000000e+00   0.0000000e+00   0.0000000e+00   0.0000000e+00   2.4008630e-04   0.0000000e+00   0.0000000e+00   0.0000000e+00   0.0000000e+00   0.0000000e+00   0.0000000e+00   0.0000000e+00   0.0000000e+00   0.0000000e+00   0.0000000e+00   5.4694174e-10   0.0000000e+00   0.0000000e+00   0.0000000e+00   0.0000000e+00   0.0000000e+00   0.0000000e+00   0.0000000e+00   0.0000000e+00   0.0000000e+00   3.1790523e-02   0.0000000e+00   0.0000000e+00   9.8226449e-04   1.6972092e-09   1.5622206e-04   0.0000000e+00   0.0000000e+00   0.0000000e+00   0.0000000e+00   0.0000000e+00   0.0000000e+00   3.1431455e-02   1.8642223e-10   0.0000000e+00   0.0000000e+00   0.0000000e+00   0.0000000e+00   0.0000000e+00   0.0000000e+00   0.0000000e+00   0.0000000e+00   0.0000000e+00   0.0000000e+00   0.0000000e+00   0.0000000e+00   1.2405272e-04   0.0000000e+00   2.7523435e-02   0.0000000e+00   0.0000000e+00   0.0000000e+00   0.0000000e+00   0.0000000e+00   0.0000000e+00   0.0000000e+00   0.0000000e+00   1.2541127e-04   0.0000000e+00   0.0000000e+00
   0.0000000e+00   1.0913353e-05   1.6808149e-09   0.0000000e+00   0.0000000e+00   0.0000000e+00   1.6060100e-10   0.0000000e+00   1.2076862e-05   4.0591530e-09   0.0000000e+00   0.0000000e+00   0.0000000e+00   0.0000000e+00   1.3074681e-05   1.2947328e-05   0.0000000e+00   0.0000000e+00   0.0000000e+00   1.0854280e-05   7.2472929e-10   0.0000000e+00   0.0000000e+00   0.0000000e+00   3.7377638e-05   2.1062640e-10   0.0000000e+00   0.0000000e+00   3.6984731e-05   4.8973866e-07   9.0605689e-11   0.0000000e+00   2.2274582e-10   0.0000000e+00   6.7399039e-06   1.6026163e-06   0.0000000e+00   2.1720955e-10   0.0000000e+00   0.0000000e+00   0.0000000e+00   0.0000000e+00   0.0000000e+00   0.0000000e+00   0.0000000e+00   9.4506324e-08   7.0227882e-10   2.3367042e-10   0.0000000e+00   0.0000000e+00   1.8882081e-07   0.0000000e+00   0.0000000e+00   0.0000000e+00   0.0000000e+00   1.6137954e-10   0.0000000e+00   8.9672752e-01   8.2701518e-10   1.0213162e-05   2.6133907e-10   0.0000000e+00   1.0854068e-05   1.0686485e-05   1.2634655e-05   0.0000000e+00   0.0000000e+00   0.0000000e+00   5.4739799e-03   5.5673298e-05   1.0507572e-05   6.1438127e-09   2.9439844e-07   0.0000000e+00   2.2863544e-10   0.0000000e+00   0.0000000e+00   1.8808144e-10   0.0000000e+00   1.7573900e-09   0.0000000e+00   2.6666053e-10   2.2313598e-10   0.0000000e+00   0.0000000e+00   0.0000000e+00   0.0000000e+00   0.0000000e+00   1.2341567e-05   0.0000000e+00   6.8125469e-06   1.2964367e-05   0.0000000e+00   0.0000000e+00   0.0000000e+00   0.0000000e+00   2.3334894e-10   0.0000000e+00   0.0000000e+00   0.0000000e+00   0.0000000e+00   2.5993283e-05   2.2303608e-03   0.0000000e+00   0.0000000e+00   1.2535349e-05   4.0382547e-05   1.0461693e-10   3.7420020e-08   0.0000000e+00   0.0000000e+00   1.1630183e-05   0.0000000e+00   0.0000000e+00   0.0000000e+00   7.0245956e-06   0.0000000e+00   0.0000000e+00   1.7418772e-07   0.0000000e+00   2.6658458e-12   0.0000000e+00   1.3280375e-05   0.0000000e+00   0.0000000e+00   0.0000000e+00   8.4609403e-06   6.7314674e-06   1.2675071e-05   0.0000000e+00   0.0000000e+00   1.5641783e-10   1.3755232e-05   0.0000000e+00   0.0000000e+00   1.5687069e-10   6.7952150e-06   0.0000000e+00   6.5389320e-11   0.0000000e+00   0.0000000e+00   2.2941047e-05   1.1880380e-05   0.0000000e+00   0.0000000e+00   2.1585799e-06   3.2252600e-03   1.7194156e-10   1.3910964e-09   1.2950215e-05   0.0000000e+00   0.0000000e+00   0.0000000e+00   1.2063741e-05   2.5296790e-10   1.1020291e-05   9.6430542e-06   0.0000000e+00   0.0000000e+00   0.0000000e+00   0.0000000e+00   7.6433232e-06   0.0000000e+00   0.0000000e+00   0.0000000e+00   1.5749166e-10   2.3580053e-08   5.2935717e-10   0.0000000e+00   8.7692246e-07   1.9020854e-09   0.0000000e+00   0.0000000e+00   6.8636819e-06   0.0000000e+00   1.5377421e-10   1.2314125e-05   0.0000000e+00   0.0000000e+00   1.0662023e-05   0.0000000e+00   9.5529655e-06   0.0000000e+00   0.0000000e+00   0.0000000e+00   0.0000000e+00   0.0000000e+00   0.0000000e+00   6.6815148e-10   2.4319664e-10   1.6021558e-10   0.0000000e+00   0.0000000e+00   0.0000000e+00   0.0000000e+00   0.0000000e+00   1.0787559e-05   0.0000000e+00   8.8030726e-06   1.3639105e-05   0.0000000e+00   1.0889512e-08   9.2682517e-06   0.0000000e+00   0.0000000e+00   0.0000000e+00   1.8838275e-08   2.5822372e-05   0.0000000e+00   0.0000000e+00   0.0000000e+00   0.0000000e+00   0.0000000e+00   1.1472898e-05   6.1399946e-10   1.0650505e-05   0.0000000e+00   0.0000000e+00   7.8450810e-10   1.0393403e-05   1.0832205e-05   7.4465830e-06   0.0000000e+00   0.0000000e+00   1.2249111e-05   4.2491391e-10   1.0810171e-05   1.2742344e-05   1.1240057e-05   1.0318419e-09   7.3869679e-06   0.0000000e+00   0.0000000e+00   0.0000000e+00   0.0000000e+00   1.9430964e-05   0.0000000e+00   0.0000000e+00   0.0000000e+00   0.0000000e+00   2.0428746e-09   0.0000000e+00   0.0000000e+00   0.0000000e+00   0.0000000e+00   0.0000000e+00   0.0000000e+00   0.0000000e+00   0.0000000e+00   0.0000000e+00   0.0000000e+00   0.0000000e+00   0.0000000e+00   6.8980005e-06   0.0000000e+00   5.1935031e-10   0.0000000e+00   8.6526629e-06   0.0000000e+00   1.2236316e-05   1.0514773e-05   0.0000000e+00   0.0000000e+00   0.0000000e+00   0.0000000e+00   5.5411591e-10   1.8992712e-07   0.0000000e+00   0.0000000e+00   0.0000000e+00   2.8689649e-08   0.0000000e+00   2.2396179e-07   1.5596497e-10   0.0000000e+00   1.2388096e-05   0.0000000e+00   1.0375011e-05   1.3011929e-05   6.9934533e-06   1.1697435e-05   0.0000000e+00   0.0000000e+00   0.0000000e+00   0.0000000e+00   0.0000000e+00   0.0000000e+00   7.5165737e-10   0.0000000e+00   1.1467806e-05   0.0000000e+00   0.0000000e+00   4.5024119e-05   0.0000000e+00   0.0000000e+00   0.0000000e+00   1.5728658e-10   0.0000000e+00   1.0817181e-05   1.2772807e-05   0.0000000e+00   9.7100536e-06   0.0000000e+00   1.0893603e-05   0.0000000e+00   1.2130878e-05   0.0000000e+00   0.0000000e+00   1.3112069e-05   0.0000000e+00   4.2534491e-10   0.0000000e+00   0.0000000e+00   0.0000000e+00   0.0000000e+00   4.3611276e-05   0.0000000e+00   0.0000000e+00   0.0000000e+00   3.9873402e-06   0.0000000e+00   0.0000000e+00   0.0000000e+00
   0.0000000e+00   1.1374369e-08   1.7708252e-12   0.0000000e+00   0.0000000e+00   0.0000000e+00   3.6719560e-01   8.1091730e-09   2.1032076e-08   3.8019341e-01   0.0000000e+00   5.4124467e-09   0.0000000e+00   0.0000000e+00   1.3907401e-08   1.4826803e-08   3.9178971e-08   0.0000000e+00   0.0000000e+00   1.1590487e-08   3.8184826e-01   0.0000000e+00   0.0000000e+00   3.6711117e-09   1.3516082e-08   2.9329386e-01   0.0000000e+00   8.1902242e-09   1.4297735e-08   5.2630452e-10   1.9038463e-01   0.0000000e+00   2.9342759e-01   0.0000000e+00   9.2011534e-09   3.6397581e-09   0.0000000e+00   3.7231025e-01   0.0000000e+00   0.0000000e+00   2.8277220e-09   0.0000000e+00   0.0000000e+00   1.7994917e-09   0.0000000e+00   1.7215976e-10   3.8176311e-01   2.9645304e-01   0.0000000e+00   0.0000000e+00   4.2883757e-10   0.0000000e+00   0.0000000e+00   0.0000000e+00   0.0000000e+00   3.6717941e-01   1.9074099e-09   6.7126332e-10   3.8166940e-01   1.0268483e-07   2.9470683e-01   3.7089188e-09   1.4509068e-07   1.4019484e-08   2.0859745e-08   3.0305993e-09   0.0000000e+00   0.0000000e+00   2.2503860e-06   1.3763051e-08   1.3017197e-08   1.0973727e-11   5.8327603e-10   5.1105238e-09   2.9131199e-04   0.0000000e+00   0.0000000e+00   3.6719411e-01   0.0000000e+00   0.0000000e+00   1.6816705e-09   3.1391559e-01   2.9485541e-01   0.0000000e+00   1.0688009e-05   0.0000000e+00   0.0000000e+00   0.0000000e+00   2.0427495e-08   0.0000000e+00   9.5766521e-09   1.5383188e-08   0.0000000e+00   0.0000000e+00   0.0000000e+00   0.0000000e+00   3.0561220e-01   0.0000000e+00   0.0000000e+00   0.0000000e+00   0.0000000e+00   1.4561059e-08   1.6911181e-08   0.0000000e+00   0.0000000e+00   1.8781369e-08   1.2338857e-08   1.7594725e-01   7.3198709e-11   0.0000000e+00   0.0000000e+00   1.8141201e-08   0.0000000e+00   0.0000000e+00   0.0000000e+00   9.1358562e-09   0.0000000e+00   0.0000000e+00   3.3610887e-10   0.0000000e+00   2.2167814e-15   0.0000000e+00   1.3819789e-08   6.0144497e-09   0.0000000e+00   0.0000000e+00   7.0555306e-07   9.1992956e-09   2.1343647e-08   0.0000000e+00   0.0000000e+00   3.6786336e-01   2.0940986e-08   0.0000000e+00   0.0000000e+00   3.6702529e-01   8.9891450e-09   0.0000000e+00   1.0947681e-04   0.0000000e+00   0.0000000e+00   1.4521526e-08   1.8524673e-08   0.0000000e+00   0.0000000e+00   4.9024270e-09   3.4684786e-05   3.6922511e-01   3.7505726e-01   1.3379662e-08   0.0000000e+00   0.0000000e+00   0.0000000e+00   1.9271520e-08   2.9740845e-01   1.3877300e-08   8.7716908e-08   3.0924530e-09   0.0000000e+00   0.0000000e+00   0.0000000e+00   1.0412837e-08   0.0000000e+00   0.0000000e+00   4.1088995e-09   3.6725236e-01   2.4842801e-11   6.7447148e-04   0.0000000e+00   0.0000000e+00   2.0039451e-12   0.0000000e+00   0.0000000e+00   9.8034587e-09   0.0000000e+00   3.6663439e-01   2.0735291e-08   0.0000000e+00   0.0000000e+00   1.1728508e-08   0.0000000e+00   1.0731816e-08   0.0000000e+00   0.0000000e+00   7.2620311e-09   0.0000000e+00   0.0000000e+00   0.0000000e+00   3.6876944e-01   2.9577463e-01   3.6768935e-01   0.0000000e+00   0.0000000e+00   0.0000000e+00   0.0000000e+00   2.5653569e-09   1.2911110e-08   2.2774049e-09   5.8233692e-07   1.5172093e-08   0.0000000e+00   2.0048243e-11   1.1703231e-08   0.0000000e+00   0.0000000e+00   0.0000000e+00   3.3360615e-11   0.0000000e+00   0.0000000e+00   0.0000000e+00   4.6080285e-09   0.0000000e+00   0.0000000e+00   1.2358579e-08   0.0000000e+00   1.2881174e-08   4.1974040e-09   0.0000000e+00   3.8547802e-01   1.2836093e-08   1.1954356e-08   1.0793232e-08   0.0000000e+00   0.0000000e+00   1.4663312e-08   5.4139688e-04   1.2655219e-08   1.6351781e-08   1.2485503e-08   3.8884023e-01   9.8272824e-09   7.3906663e-09   0.0000000e+00   0.0000000e+00   0.0000000e+00   1.5025809e-08   0.0000000e+00   0.0000000e+00   0.0000000e+00   0.0000000e+00   2.1522738e-12   0.0000000e+00   6.0936119e-09   0.0000000e+00   0.0000000e+00   0.0000000e+00   0.0000000e+00   1.9805906e-09   0.0000000e+00   0.0000000e+00   1.1887446e-08   0.0000000e+00   0.0000000e+00   9.5501032e-09   0.0000000e+00   6.6172146e-04   0.0000000e+00   8.8647552e-07   0.0000000e+00   1.9496448e-08   1.3690581e-07   0.0000000e+00   0.0000000e+00   1.7110175e-06   0.0000000e+00   7.0601745e-04   3.5962598e-10   0.0000000e+00   0.0000000e+00   0.0000000e+00   5.4142397e-11   0.0000000e+00   4.4645347e-10   3.6825484e-01   0.0000000e+00   1.5688297e-08   0.0000000e+00   7.5423648e-08   1.3304863e-08   9.6966547e-09   1.9826107e-08   0.0000000e+00   0.0000000e+00   2.4838907e-09   0.0000000e+00   0.0000000e+00   0.0000000e+00   3.8160499e-01   0.0000000e+00   1.3249300e-08   0.0000000e+00   0.0000000e+00   1.4108266e-08   0.0000000e+00   0.0000000e+00   3.4139747e-09   3.6566582e-01   0.0000000e+00   1.3618470e-08   1.3070748e-08   0.0000000e+00   1.4513183e-08   0.0000000e+00   1.3272645e-08   0.0000000e+00   2.2769087e-08   0.0000000e+00   0.0000000e+00   1.3482496e-08   0.0000000e+00   5.4194607e-04   5.0666598e-09   0.0000000e+00   0.0000000e+00   0.0000000e+00   1.3717525e-08   0.0000000e+00   0.0000000e+00   0.0000000e+00   9.0557880e-09   0.0000000e+00   0.0000000e+00   0.0000000e+00
   0.0000000e+00   1.4272816e-01   7.6205691e-05   0.0000000e+00   0.0000000e+00   0.0000000e+00   0.0000000e+00   0.0000000e+00   1.2328852e-01   0.0000000e+00   0.0000000e+00   0.0000000e+00   0.0000000e+00   0.0000000e+00   1.2552806e-01   1.2619547e-01   0.0000000e+00   0.0000000e+00   0.0000000e+00   1.4254632e-01   0.0000000e+00   0.0000000e+00   0.0000000e+00   0.0000000e+00   1.1796548e-01   0.0000000e+00   0.0000000e+00   0.0000000e+00   1.1748144e-01   0.0000000e+00   0.0000000e+00   0.0000000e+00   0.0000000e+00   0.0000000e+00   1.1193756e-01   0.0000000e+00   8.6214418e-10   0.0000000e+00   0.0000000e+00   0.0000000e+00   0.0000000e+00   0.0000000e+00   0.0000000e+00   0.0000000e+00   0.0000000e+00   1.9089994e-03   0.0000000e+00   0.0000000e+00   0.0000000e+00   0.0000000e+00   5.5091840e-10   0.0000000e+00   0.0000000e+00   0.0000000e+00   0.0000000e+00   0.0000000e+00   0.0000000e+00   8.4038081e-06   1.7166370e-08   1.6429102e-01   0.0000000e+00   0.0000000e+00   1.5801498e-01   1.4287832e-01   1.2832160e-01   0.0000000e+00   0.0000000e+00   0.0000000e+00   0.0000000e+00   1.1622585e-01   1.4401972e-01   2.2757069e-04   5.0649670e-03   0.0000000e+00   0.0000000e+00   6.4021443e-10   0.0000000e+00   0.0000000e+00   0.0000000e+00   0.0000000e+00   0.0000000e+00   0.0000000e+00   0.0000000e+00   0.0000000e+00   0.0000000e+00   0.0000000e+00   0.0000000e+00   7.1351547e-10   1.2959748e-01   0.0000000e+00   1.1303896e-01   1.2807543e-01   0.0000000e+00   0.0000000e+00   0.0000000e+00   0.0000000e+00   0.0000000e+00   0.0000000e+00   0.0000000e+00   0.0000000e+00   0.0000000e+00   1.2114107e-01   0.0000000e+00   0.0000000e+00   0.0000000e+00   1.2270060e-01   1.1546821e-01   0.0000000e+00   7.1340049e-04   0.0000000e+00   0.0000000e+00   1.2739383e-01   0.0000000e+00   0.0000000e+00   0.0000000e+00   1.1526390e-01   0.0000000e+00   0.0000000e+00   3.1632760e-03   0.0000000e+00   1.1230448e-07   0.0000000e+00   1.2627436e-01   0.0000000e+00   0.0000000e+00   0.0000000e+00   1.3484196e-01   1.1243132e-01   1.2909398e-01   0.0000000e+00   0.0000000e+00   0.0000000e+00   1.2297041e-01   0.0000000e+00   0.0000000e+00   0.0000000e+00   1.1221821e-01   0.0000000e+00   0.0000000e+00   0.0000000e+00   0.0000000e+00   1.1989976e-01   1.2274366e-01   0.0000000e+00   0.0000000e+00   0.0000000e+00   0.0000000e+00   0.0000000e+00   4.1801113e-08   1.2516484e-01   0.0000000e+00   0.0000000e+00   5.7910940e-07   1.2181297e-01   0.0000000e+00   1.4395727e-01   1.4863392e-01   0.0000000e+00   0.0000000e+00   0.0000000e+00   0.0000000e+00   8.0431238e-02   0.0000000e+00   9.0270853e-10   0.0000000e+00   0.0000000e+00   7.6207006e-04   0.0000000e+00   0.0000000e+00   0.0000000e+00   9.2143430e-05   0.0000000e+00   0.0000000e+00   1.1291794e-01   0.0000000e+00   0.0000000e+00   1.2943201e-01   5.8046696e-10   0.0000000e+00   1.4244555e-01   6.3551949e-10   1.4561628e-01   0.0000000e+00   0.0000000e+00   0.0000000e+00   0.0000000e+00   0.0000000e+00   0.0000000e+00   0.0000000e+00   0.0000000e+00   0.0000000e+00   0.0000000e+00   0.0000000e+00   0.0000000e+00   0.0000000e+00   0.0000000e+00   1.4362006e-01   0.0000000e+00   1.3343811e-01   1.3018034e-01   0.0000000e+00   2.4906978e-04   1.2860237e-01   0.0000000e+00   0.0000000e+00   0.0000000e+00   4.4547178e-04   0.0000000e+00   0.0000000e+00   0.0000000e+00   0.0000000e+00   0.0000000e+00   0.0000000e+00   1.4363533e-01   0.0000000e+00   1.4383666e-01   0.0000000e+00   0.0000000e+00   0.0000000e+00   1.4315398e-01   1.4252903e-01   1.1704753e-01   0.0000000e+00   0.0000000e+00   1.2317574e-01   0.0000000e+00   1.4389548e-01   1.2834547e-01   1.4474042e-01   0.0000000e+00   1.1622223e-01   0.0000000e+00   0.0000000e+00   0.0000000e+00   0.0000000e+00   1.2381142e-01   0.0000000e+00   0.0000000e+00   0.0000000e+00   0.0000000e+00   7.7650730e-05   0.0000000e+00   0.0000000e+00   0.0000000e+00   0.0000000e+00   0.0000000e+00   0.0000000e+00   0.0000000e+00   1.0566076e-09   0.0000000e+00   0.0000000e+00   0.0000000e+00   0.0000000e+00   1.1302531e-01   0.0000000e+00   0.0000000e+00   0.0000000e+00   1.3057913e-01   0.0000000e+00   1.2866198e-01   1.5688720e-01   0.0000000e+00   0.0000000e+00   0.0000000e+00   0.0000000e+00   0.0000000e+00   3.4392064e-03   0.0000000e+00   0.0000000e+00   0.0000000e+00   6.0333646e-04   0.0000000e+00   3.9073246e-03   0.0000000e+00   0.0000000e+00   1.2255532e-01   0.0000000e+00   1.7202398e-01   1.2557179e-01   1.1466700e-01   1.2294055e-01   0.0000000e+00   0.0000000e+00   0.0000000e+00   0.0000000e+00   0.0000000e+00   0.0000000e+00   0.0000000e+00   0.0000000e+00   1.4413659e-01   0.0000000e+00   0.0000000e+00   1.1657926e-01   0.0000000e+00   0.0000000e+00   0.0000000e+00   0.0000000e+00   0.0000000e+00   1.4319738e-01   1.2613795e-01   0.0000000e+00   1.4894846e-01   0.0000000e+00   1.4415829e-01   0.0000000e+00   1.3002829e-01   0.0000000e+00   0.0000000e+00   1.2532362e-01   0.0000000e+00   0.0000000e+00   0.0000000e+00   0.0000000e+00   0.0000000e+00   0.0000000e+00   1.1710610e-01   0.0000000e+00   0.0000000e+00   0.0000000e+00   0.0000000e+00   0.0000000e+00   6.8540270e-10   0.0000000e+00
   0.0000000e+00   1.0770591e-10   0.0000000e+00   0.0000000e+00   0.0000000e+00   0.0000000e+00   3.5068890e-01   3.9644617e-09   3.7393656e-10   2.9480558e-01   0.0000000e+00   2.6447066e-09   0.0000000e+00   0.0000000e+00   1.9408846e-10   2.1432576e-10   1.9661935e-08   0.0000000e+00   0.0000000e+00   1.1342666e-10   2.9573065e-01   0.0000000e+00   0.0000000e+00   1.7941927e-09   2.0544931e-10   2.6338752e-01   0.0000000e+00   3.9990559e-09   2.1810995e-10   1.6327943e-10   1.9536258e-01   0.0000000e+00   2.6163877e-01   0.0000000e+00   9.9653750e-11   1.1291896e-09   0.0000000e+00   3.5108307e-01   0.0000000e+00   0.0000000e+00   1.3854587e-09   0.0000000e+00   0.0000000e+00   8.8176706e-10   0.0000000e+00   0.0000000e+00   2.9465287e-01   2.6261348e-01   0.0000000e+00   0.0000000e+00   1.3304151e-10   0.0000000e+00   0.0000000e+00   0.0000000e+00   0.0000000e+00   3.4947075e-01   9.3543781e-10   1.8674021e-10   2.9466089e-01   4.0947247e-09   3.0908810e-01   1.8155042e-09   6.1376955e-09   1.6808277e-10   4.0592327e-10   1.4849473e-09   0.0000000e+00   0.0000000e+00   6.9815421e-07   2.1672391e-10   1.4408014e-10   0.0000000e+00   0.0000000e+00   2.4982393e-09   1.7218414e-04   0.0000000e+00   0.0000000e+00   3.5132395e-01   0.0000000e+00   0.0000000e+00   8.2441316e-10   2.8947381e-01   2.6027970e-01   0.0000000e+00   6.7152607e-06   0.0000000e+00   0.0000000e+00   0.0000000e+00   3.4854854e-10   0.0000000e+00   1.0510170e-10   2.3933419e-10   0.0000000e+00   0.0000000e+00   0.0000000e+00   0.0000000e+00   2.8013166e-01   0.0000000e+00   0.0000000e+00   0.0000000e+00   0.0000000e+00   2.4320060e-10   5.5050121e-09   0.0000000e+00   0.0000000e+00   4.0113396e-10   1.8792983e-10   1.8069693e-01   0.0000000e+00   0.0000000e+00   0.0000000e+00   3.5525840e-10   0.0000000e+00   0.0000000e+00   0.0000000e+00   9.9941940e-11   0.0000000e+00   0.0000000e+00   0.0000000e+00   0.0000000e+00   0.0000000e+00   0.0000000e+00   1.8561380e-10   2.9385032e-09   0.0000000e+00   0.0000000e+00   5.1297116e-08   1.0019038e-10   3.9163679e-10   0.0000000e+00   0.0000000e+00   3.5146903e-01   4.1720196e-10   0.0000000e+00   0.0000000e+00   3.4938936e-01   9.4807228e-11   0.0000000e+00   6.0907156e-05   0.0000000e+00   0.0000000e+00   2.4287874e-10   3.0537664e-10   0.0000000e+00   0.0000000e+00   1.5209169e-09   2.0461071e-05   3.5223256e-01   2.9065646e-01   1.8232323e-10   0.0000000e+00   0.0000000e+00   0.0000000e+00   3.5098028e-10   3.0607490e-01   1.4774547e-10   3.5729798e-09   1.5128094e-09   0.0000000e+00   0.0000000e+00   0.0000000e+00   1.7741478e-10   0.0000000e+00   0.0000000e+00   2.0089022e-09   3.5134041e-01   0.0000000e+00   3.9865604e-04   0.0000000e+00   0.0000000e+00   0.0000000e+00   0.0000000e+00   0.0000000e+00   1.0314701e-10   0.0000000e+00   3.5041087e-01   3.8385701e-10   0.0000000e+00   0.0000000e+00   1.2066259e-10   0.0000000e+00   1.0356876e-10   0.0000000e+00   0.0000000e+00   3.5471872e-09   0.0000000e+00   0.0000000e+00   0.0000000e+00   2.9303074e-01   2.6227870e-01   3.5132567e-01   0.0000000e+00   0.0000000e+00   0.0000000e+00   0.0000000e+00   1.2564732e-09   1.3418873e-10   1.1152396e-09   4.8550782e-08   2.5553843e-10   0.0000000e+00   0.0000000e+00   1.7180770e-10   0.0000000e+00   0.0000000e+00   0.0000000e+00   0.0000000e+00   0.0000000e+00   0.0000000e+00   0.0000000e+00   2.2529547e-09   0.0000000e+00   0.0000000e+00   1.3291074e-10   0.0000000e+00   1.3961579e-10   2.0507871e-09   0.0000000e+00   2.9771855e-01   1.3620534e-10   1.2610626e-10   1.4180416e-10   0.0000000e+00   0.0000000e+00   2.3277081e-10   3.2000041e-04   1.2694670e-10   2.8351318e-10   1.2854330e-10   2.9635092e-01   1.2111754e-10   3.6076878e-09   0.0000000e+00   0.0000000e+00   0.0000000e+00   2.5423391e-10   0.0000000e+00   0.0000000e+00   0.0000000e+00   0.0000000e+00   0.0000000e+00   0.0000000e+00   2.9794272e-09   0.0000000e+00   0.0000000e+00   0.0000000e+00   0.0000000e+00   9.6863087e-10   0.0000000e+00   0.0000000e+00   5.9414774e-09   0.0000000e+00   0.0000000e+00   1.0376117e-10   0.0000000e+00   3.9111996e-04   0.0000000e+00   9.2907953e-08   0.0000000e+00   3.4337985e-10   6.0761899e-09   0.0000000e+00   0.0000000e+00   5.9667501e-07   0.0000000e+00   4.1730173e-04   0.0000000e+00   0.0000000e+00   0.0000000e+00   0.0000000e+00   0.0000000e+00   0.0000000e+00   0.0000000e+00   3.5174969e-01   0.0000000e+00   2.4988982e-10   0.0000000e+00   2.1190376e-09   1.7976807e-10   1.1540212e-10   3.4682949e-10   0.0000000e+00   0.0000000e+00   1.2170548e-09   0.0000000e+00   0.0000000e+00   0.0000000e+00   2.9442911e-01   0.0000000e+00   1.4226592e-10   0.0000000e+00   0.0000000e+00   2.1569012e-10   0.0000000e+00   0.0000000e+00   1.6718452e-09   3.4891029e-01   0.0000000e+00   1.4444573e-10   1.7568166e-10   0.0000000e+00   1.4340884e-10   0.0000000e+00   1.4165264e-10   0.0000000e+00   4.3409102e-10   0.0000000e+00   0.0000000e+00   1.8653478e-10   0.0000000e+00   3.2032500e-04   2.4751276e-09   0.0000000e+00   0.0000000e+00   0.0000000e+00   2.0498056e-10   0.0000000e+00   0.0000000e+00   0.0000000e+00   2.8094455e-09   0.0000000e+00   0.0000000e+00   0.0000000e+00
   0.0000000e+00   0.0000000e+00   0.0000000e+00   0.0000000e+00   0.0000000e+00   0.0000000e+00   7.1372820e-10   4.9464731e-02   0.0000000e+00   2.7186298e-09   0.0000000e+00   2.2427416e-02   0.0000000e+00   0.0000000e+00   0.0000000e+00   0.0000000e+00   2.0527379e-02   0.0000000e+00   5.8570946e-04   0.0000000e+00   4.7499817e-09   0.0000000e+00   0.0000000e+00   5.0964724e-02   0.0000000e+00   8.7830457e-10   0.0000000e+00   2.7606644e-02   0.0000000e+00   0.0000000e+00   3.3462450e-10   0.0000000e+00   1.0580265e-09   0.0000000e+00   0.0000000e+00   0.0000000e+00   0.0000000e+00   5.2835646e-10   0.0000000e+00   0.0000000e+00   3.5768948e-02   9.4265683e-04   0.0000000e+00   3.7777727e-02   0.0000000e+00   0.0000000e+00   3.8436638e-09   6.0446147e-10   0.0000000e+00   0.0000000e+00   0.0000000e+00   0.0000000e+00   5.3923145e-04   0.0000000e+00   0.0000000e+00   7.1551258e-10   6.0937521e-02   0.0000000e+00   3.6505125e-09   0.0000000e+00   1.7883386e-09   1.3494488e-01   0.0000000e+00   0.0000000e+00   0.0000000e+00   4.3533917e-02   0.0000000e+00   0.0000000e+00   0.0000000e+00   0.0000000e+00   0.0000000e+00   0.0000000e+00   0.0000000e+00   4.7667441e-02   0.0000000e+00   0.0000000e+00   5.2281509e-04   6.0317240e-10   0.0000000e+00   0.0000000e+00   3.5703178e-02   2.7415509e-09   1.5079387e-09   1.9250785e-05   3.2693696e-02   0.0000000e+00   0.0000000e+00   0.0000000e+00   0.0000000e+00   0.0000000e+00   0.0000000e+00   0.0000000e+00   0.0000000e+00   0.0000000e+00   0.0000000e+00   0.0000000e+00   9.2957502e-10   0.0000000e+00   0.0000000e+00   0.0000000e+00   0.0000000e+00   0.0000000e+00   0.0000000e+00   0.0000000e+00   0.0000000e+00   0.0000000e+00   0.0000000e+00   2.9498448e-10   0.0000000e+00   0.0000000e+00   0.0000000e+00   0.0000000e+00   0.0000000e+00   0.0000000e+00   0.0000000e+00   0.0000000e+00   0.0000000e+00   0.0000000e+00   0.0000000e+00   0.0000000e+00   0.0000000e+00   0.0000000e+00   0.0000000e+00   2.2385478e-02   0.0000000e+00   0.0000000e+00   0.0000000e+00   0.0000000e+00   0.0000000e+00   0.0000000e+00   0.0000000e+00   9.2019685e-10   0.0000000e+00   0.0000000e+00   0.0000000e+00   6.8675938e-10   0.0000000e+00   0.0000000e+00   0.0000000e+00   0.0000000e+00   0.0000000e+00   0.0000000e+00   0.0000000e+00   4.5257975e-06   0.0000000e+00   0.0000000e+00   0.0000000e+00   1.2269782e-09   3.2269713e-09   0.0000000e+00   0.0000000e+00   0.0000000e+00   0.0000000e+00   0.0000000e+00   1.0714874e-09   0.0000000e+00   0.0000000e+00   2.3598582e-02   0.0000000e+00   0.0000000e+00   0.0000000e+00   0.0000000e+00   0.0000000e+00   0.0000000e+00   4.8160451e-02   6.2280204e-10   0.0000000e+00   0.0000000e+00   0.0000000e+00   0.0000000e+00   0.0000000e+00   0.0000000e+00   0.0000000e+00   0.0000000e+00   0.0000000e+00   8.3808580e-10   0.0000000e+00   0.0000000e+00   0.0000000e+00   0.0000000e+00   0.0000000e+00   0.0000000e+00   0.0000000e+00   0.0000000e+00   2.9478707e-02   0.0000000e+00   0.0000000e+00   0.0000000e+00   4.9114196e-08   8.8931226e-10   7.5912408e-10   0.0000000e+00   0.0000000e+00   0.0000000e+00   0.0000000e+00   3.3158929e-02   0.0000000e+00   3.5972283e-02   0.0000000e+00   0.0000000e+00   0.0000000e+00   0.0000000e+00   0.0000000e+00   0.0000000e+00   0.0000000e+00   0.0000000e+00   0.0000000e+00   0.0000000e+00   0.0000000e+00   0.0000000e+00   4.6134255e-02   0.0000000e+00   0.0000000e+00   0.0000000e+00   0.0000000e+00   0.0000000e+00   1.1774180e-02   0.0000000e+00   6.9468645e-09   0.0000000e+00   0.0000000e+00   0.0000000e+00   5.9665899e-04   0.0000000e+00   0.0000000e+00   0.0000000e+00   0.0000000e+00   0.0000000e+00   0.0000000e+00   1.8791310e-09   0.0000000e+00   2.7805891e-02   0.0000000e+00   0.0000000e+00   0.0000000e+00   0.0000000e+00   0.0000000e+00   5.9242139e-04   0.0000000e+00   0.0000000e+00   0.0000000e+00   0.0000000e+00   6.8872982e-02   0.0000000e+00   0.0000000e+00   0.0000000e+00   0.0000000e+00   2.3155020e-02   0.0000000e+00   0.0000000e+00   4.9577027e-02   0.0000000e+00   0.0000000e+00   0.0000000e+00   0.0000000e+00   0.0000000e+00   0.0000000e+00   0.0000000e+00   0.0000000e+00   0.0000000e+00   0.0000000e+00   0.0000000e+00   1.2000341e-03   0.0000000e+00   0.0000000e+00   0.0000000e+00   0.0000000e+00   0.0000000e+00   0.0000000e+00   0.0000000e+00   0.0000000e+00   0.0000000e+00   0.0000000e+00   1.0725348e-09   0.0000000e+00   0.0000000e+00   0.0000000e+00   0.0000000e+00   0.0000000e+00   0.0000000e+00   0.0000000e+00   0.0000000e+00   0.0000000e+00   3.3494907e-02   0.0000000e+00   0.0000000e+00   7.8253432e-04   3.3518123e-09   5.8818949e-04   0.0000000e+00   0.0000000e+00   0.0000000e+00   0.0000000e+00   0.0000000e+00   0.0000000e+00   3.4222096e-02   4.0596112e-10   0.0000000e+00   0.0000000e+00   0.0000000e+00   0.0000000e+00   0.0000000e+00   0.0000000e+00   0.0000000e+00   0.0000000e+00   0.0000000e+00   0.0000000e+00   0.0000000e+00   0.0000000e+00   6.1734208e-04   0.0000000e+00   2.4221437e-02   0.0000000e+00   0.0000000e+00   0.0000000e+00   0.0000000e+00   0.0000000e+00   0.0000000e+00   0.0000000e+00   0.0000000e+00   6.4085738e-04   0.0000000e+00   0.0000000e+00
   0.0000000e+00   1.4684571e-01   5.6982966e-05   0.0000000e+00   0.0000000e+00   0.0000000e+00   0.0000000e+00   0.0000000e+00   1.2371722e-01   0.0000000e+00   0.0000000e+00   0.0000000e+00   0.0000000e+00   0.0000000e+00   1.2750506e-01   1.2808083e-01   0.0000000e+00   0.0000000e+00   0.0000000e+00   1.4670780e-01   0.0000000e+00   0.0000000e+00   0.0000000e+00   0.0000000e+00   1.2011689e-01   0.0000000e+00   0.0000000e+00   0.0000000e+00   1.1945016e-01   0.0000000e+00   0.0000000e+00   0.0000000e+00   0.0000000e+00   0.0000000e+00   1.1465422e-01   0.0000000e+00   9.6147003e-10   0.0000000e+00   0.0000000e+00   0.0000000e+00   0.0000000e+00   0.0000000e+00   0.0000000e+00   0.0000000e+00   0.0000000e+00   1.7485768e-03   0.0000000e+00   0.0000000e+00   0.0000000e+00   0.0000000e+00   6.1438857e-10   0.0000000e+00   0.0000000e+00   0.0000000e+00   0.0000000e+00   0.0000000e+00   0.0000000e+00   8.7532383e-06   1.9036702e-08   1.5855563e-01   0.0000000e+00   0.0000000e+00   1.5696702e-01   1.4679791e-01   1.3055456e-01   0.0000000e+00   0.0000000e+00   0.0000000e+00   0.0000000e+00   1.1811012e-01   1.4798959e-01   1.9761245e-04   4.8390521e-03   0.0000000e+00   0.0000000e+00   7.1397220e-10   0.0000000e+00   0.0000000e+00   0.0000000e+00   0.0000000e+00   0.0000000e+00   0.0000000e+00   0.0000000e+00   0.0000000e+00   0.0000000e+00   0.0000000e+00   0.0000000e+00   7.9571814e-10   1.3153695e-01   0.0000000e+00   1.1573913e-01   1.3015408e-01   0.0000000e+00   0.0000000e+00   0.0000000e+00   0.0000000e+00   0.0000000e+00   0.0000000e+00   0.0000000e+00   0.0000000e+00   0.0000000e+00   1.2316045e-01   0.0000000e+00   0.0000000e+00   0.0000000e+00   1.2442237e-01   1.1777747e-01   0.0000000e+00   6.6269519e-04   0.0000000e+00   0.0000000e+00   1.3009078e-01   0.0000000e+00   0.0000000e+00   0.0000000e+00   1.1825354e-01   0.0000000e+00   0.0000000e+00   2.9817877e-03   0.0000000e+00   1.1620200e-07   0.0000000e+00   1.2828139e-01   0.0000000e+00   0.0000000e+00   0.0000000e+00   1.3307740e-01   1.1518653e-01   1.3097280e-01   0.0000000e+00   0.0000000e+00   0.0000000e+00   1.2368559e-01   0.0000000e+00   0.0000000e+00   0.0000000e+00   1.1497142e-01   0.0000000e+00   0.0000000e+00   0.0000000e+00   0.0000000e+00   1.2174805e-01   1.2320097e-01   0.0000000e+00   0.0000000e+00   0.0000000e+00   0.0000000e+00   0.0000000e+00   4.5146906e-08   1.2717132e-01   0.0000000e+00   0.0000000e+00   6.4582739e-07   1.2224825e-01   0.0000000e+00   1.4782622e-01   1.4474126e-01   0.0000000e+00   0.0000000e+00   0.0000000e+00   0.0000000e+00   8.1103755e-02   0.0000000e+00   1.0067077e-09   0.0000000e+00   0.0000000e+00   6.1110400e-04   0.0000000e+00   0.0000000e+00   0.0000000e+00   6.6232694e-05   0.0000000e+00   0.0000000e+00   1.1552675e-01   0.0000000e+00   0.0000000e+00   1.3145020e-01   6.4734138e-10   0.0000000e+00   1.4634990e-01   7.0873637e-10   1.4959082e-01   0.0000000e+00   0.0000000e+00   0.0000000e+00   0.0000000e+00   0.0000000e+00   0.0000000e+00   0.0000000e+00   0.0000000e+00   0.0000000e+00   0.0000000e+00   0.0000000e+00   0.0000000e+00   0.0000000e+00   0.0000000e+00   1.4758818e-01   0.0000000e+00   1.3239276e-01   1.3280198e-01   0.0000000e+00   2.2343481e-04   1.3191797e-01   0.0000000e+00   0.0000000e+00   0.0000000e+00   3.9312121e-04   0.0000000e+00   0.0000000e+00   0.0000000e+00   0.0000000e+00   0.0000000e+00   0.0000000e+00   1.4736190e-01   0.0000000e+00   1.4782554e-01   0.0000000e+00   0.0000000e+00   0.0000000e+00   1.4709575e-01   1.4656962e-01   1.1987130e-01   0.0000000e+00   0.0000000e+00   1.2415030e-01   0.0000000e+00   1.4791462e-01   1.3047436e-01   1.4855585e-01   0.0000000e+00   1.1901590e-01   0.0000000e+00   0.0000000e+00   0.0000000e+00   0.0000000e+00   1.2615782e-01   0.0000000e+00   0.0000000e+00   0.0000000e+00   0.0000000e+00   5.9717086e-05   0.0000000e+00   0.0000000e+00   0.0000000e+00   0.0000000e+00   0.0000000e+00   0.0000000e+00   0.0000000e+00   1.1783371e-09   0.0000000e+00   0.0000000e+00   0.0000000e+00   0.0000000e+00   1.1568628e-01   0.0000000e+00   0.0000000e+00   0.0000000e+00   1.2941085e-01   0.0000000e+00   1.3072798e-01   1.5403111e-01   0.0000000e+00   0.0000000e+00   0.0000000e+00   0.0000000e+00   0.0000000e+00   3.2213955e-03   0.0000000e+00   0.0000000e+00   0.0000000e+00   5.5004605e-04   0.0000000e+00   3.7322652e-03   0.0000000e+00   0.0000000e+00   1.2302260e-01   0.0000000e+00   1.6538157e-01   1.2765000e-01   1.1745775e-01   1.2337721e-01   0.0000000e+00   0.0000000e+00   0.0000000e+00   0.0000000e+00   0.0000000e+00   0.0000000e+00   0.0000000e+00   0.0000000e+00   1.4778893e-01   0.0000000e+00   0.0000000e+00   1.1853132e-01   0.0000000e+00   0.0000000e+00   0.0000000e+00   0.0000000e+00   0.0000000e+00   1.4707024e-01   1.2836981e-01   0.0000000e+00   1.5163879e-01   0.0000000e+00   1.4813716e-01   0.0000000e+00   1.3196551e-01   0.0000000e+00   0.0000000e+00   1.2732460e-01   0.0000000e+00   0.0000000e+00   0.0000000e+00   0.0000000e+00   0.0000000e+00   0.0000000e+00   1.1916739e-01   0.0000000e+00   0.0000000e+00   0.0000000e+00   0.0000000e+00   0.0000000e+00   7.6436650e-10   0.0000000e+00
   0.0000000e+00   3.0565537e-01   8.5863159e-05   0.0000000e+00   0.0000000e+00   0.0000000e+00   0.0000000e+00   0.0000000e+00   1.8419062e-01   0.0000000e+00   0.0000000e+00   0.0000000e+00   0.0000000e+00   0.0000000e+00   1.8100239e-01   1.8137113e-01   0.0000000e+00   0.0000000e+00   0.0000000e+00   3.0632847e-01   0.0000000e+00   0.0000000e+00   0.0000000e+00   0.0000000e+00   1.8924843e-01   0.0000000e+00   0.0000000e+00   0.0000000e+00   1.8584859e-01   0.0000000e+00   0.0000000e+00   0.0000000e+00   0.0000000e+00   0.0000000e+00   2.1700199e-01   0.0000000e+00   2.3862937e-11   0.0000000e+00   0.0000000e+00   0.0000000e+00   0.0000000e+00   0.0000000e+00   0.0000000e+00   0.0000000e+00   0.0000000e+00   2.5885345e-03   0.0000000e+00   0.0000000e+00   0.0000000e+00   0.0000000e+00   1.5248645e-11   0.0000000e+00   0.0000000e+00   0.0000000e+00   0.0000000e+00   0.0000000e+00   0.0000000e+00   9.1009262e-06   4.6081779e-09   1.4265878e-01   0.0000000e+00   0.0000000e+00   1.4653476e-01   3.0343798e-01   2.2265049e-01   0.0000000e+00   0.0000000e+00   0.0000000e+00   0.0000000e+00   1.8269390e-01   3.0740576e-01   2.7986974e-04   7.1858715e-03   0.0000000e+00   0.0000000e+00   1.7720233e-11   0.0000000e+00   0.0000000e+00   0.0000000e+00   0.0000000e+00   0.0000000e+00   0.0000000e+00   0.0000000e+00   0.0000000e+00   0.0000000e+00   0.0000000e+00   0.0000000e+00   1.9749103e-11   2.2108907e-01   0.0000000e+00   2.1791789e-01   1.9330081e-01   0.0000000e+00   0.0000000e+00   0.0000000e+00   0.0000000e+00   0.0000000e+00   0.0000000e+00   0.0000000e+00   0.0000000e+00   0.0000000e+00   1.9877055e-01   0.0000000e+00   0.0000000e+00   0.0000000e+00   1.9426443e-01   1.8588645e-01   0.0000000e+00   9.8460899e-04   0.0000000e+00   0.0000000e+00   2.3040777e-01   0.0000000e+00   0.0000000e+00   0.0000000e+00   2.2566395e-01   0.0000000e+00   0.0000000e+00   4.4200564e-03   0.0000000e+00   2.2699018e-07   0.0000000e+00   1.8165927e-01   0.0000000e+00   0.0000000e+00   0.0000000e+00   1.2040573e-01   2.1868328e-01   2.1966820e-01   0.0000000e+00   0.0000000e+00   0.0000000e+00   1.8408878e-01   0.0000000e+00   0.0000000e+00   0.0000000e+00   2.1811732e-01   0.0000000e+00   0.0000000e+00   0.0000000e+00   0.0000000e+00   1.9293300e-01   1.8347366e-01   0.0000000e+00   0.0000000e+00   0.0000000e+00   0.0000000e+00   0.0000000e+00   9.6228068e-09   1.8017046e-01   0.0000000e+00   0.0000000e+00   1.6028932e-08   1.7992382e-01   0.0000000e+00   3.0478367e-01   1.3917927e-01   0.0000000e+00   0.0000000e+00   0.0000000e+00   0.0000000e+00   1.3777327e-01   0.0000000e+00   2.4985700e-11   0.0000000e+00   0.0000000e+00   9.1598525e-04   0.0000000e+00   0.0000000e+00   0.0000000e+00   1.0215107e-04   0.0000000e+00   0.0000000e+00   2.1768131e-01   0.0000000e+00   0.0000000e+00   2.2312118e-01   1.6066508e-11   0.0000000e+00   3.0260179e-01   1.7590284e-11   3.1506352e-01   0.0000000e+00   0.0000000e+00   0.0000000e+00   0.0000000e+00   0.0000000e+00   0.0000000e+00   0.0000000e+00   0.0000000e+00   0.0000000e+00   0.0000000e+00   0.0000000e+00   0.0000000e+00   0.0000000e+00   0.0000000e+00   3.0561442e-01   0.0000000e+00   1.3448830e-01   2.2952274e-01   0.0000000e+00   3.2915143e-04   2.5302173e-01   0.0000000e+00   0.0000000e+00   0.0000000e+00   5.8142499e-04   0.0000000e+00   0.0000000e+00   0.0000000e+00   0.0000000e+00   0.0000000e+00   0.0000000e+00   3.0081599e-01   0.0000000e+00   3.0764921e-01   0.0000000e+00   0.0000000e+00   0.0000000e+00   3.0468318e-01   3.0280610e-01   2.2637611e-01   0.0000000e+00   0.0000000e+00   1.9076536e-01   0.0000000e+00   3.0750618e-01   2.2059462e-01   3.0662817e-01   0.0000000e+00   2.2720861e-01   0.0000000e+00   0.0000000e+00   0.0000000e+00   0.0000000e+00   2.0293774e-01   0.0000000e+00   0.0000000e+00   0.0000000e+00   0.0000000e+00   9.0125518e-05   0.0000000e+00   0.0000000e+00   0.0000000e+00   0.0000000e+00   0.0000000e+00   0.0000000e+00   0.0000000e+00   2.9245408e-11   0.0000000e+00   0.0000000e+00   0.0000000e+00   0.0000000e+00   2.1745672e-01   0.0000000e+00   0.0000000e+00   0.0000000e+00   1.1691224e-01   0.0000000e+00   2.2132779e-01   1.4189233e-01   0.0000000e+00   0.0000000e+00   0.0000000e+00   0.0000000e+00   0.0000000e+00   4.7918680e-03   0.0000000e+00   0.0000000e+00   0.0000000e+00   8.1306409e-04   0.0000000e+00   5.5329951e-03   0.0000000e+00   0.0000000e+00   1.8265044e-01   0.0000000e+00   1.4291211e-01   1.8144268e-01   2.2206198e-01   1.8401449e-01   0.0000000e+00   0.0000000e+00   0.0000000e+00   0.0000000e+00   0.0000000e+00   0.0000000e+00   0.0000000e+00   0.0000000e+00   3.0188923e-01   0.0000000e+00   0.0000000e+00   1.8296995e-01   0.0000000e+00   0.0000000e+00   0.0000000e+00   0.0000000e+00   0.0000000e+00   3.0321479e-01   1.8497999e-01   0.0000000e+00   3.0631384e-01   0.0000000e+00   3.0774773e-01   0.0000000e+00   2.2370128e-01   0.0000000e+00   0.0000000e+00   1.8423418e-01   0.0000000e+00   0.0000000e+00   0.0000000e+00   0.0000000e+00   0.0000000e+00   0.0000000e+00   1.8418606e-01   0.0000000e+00   0.0000000e+00   0.0000000e+00   0.0000000e+00   0.0000000e+00   1.8970980e-11   0.0000000e+00
   0.0000000e+00   2.2561400e-01   1.4493351e-04   0.0000000e+00   0.0000000e+00   0.0000000e+00   0.0000000e+00   0.0000000e+00   1.6413476e-01   0.0000000e+00   0.0000000e+00   0.0000000e+00   0.0000000e+00   0.0000000e+00   1.6698012e-01   1.6725044e-01   0.0000000e+00   0.0000000e+00   0.0000000e+00   2.2565728e-01   0.0000000e+00   0.0000000e+00   0.0000000e+00   0.0000000e+00   1.6366393e-01   0.0000000e+00   0.0000000e+00   0.0000000e+00   1.6255037e-01   0.0000000e+00   0.0000000e+00   0.0000000e+00   0.0000000e+00   0.0000000e+00   1.7681502e-01   0.0000000e+00   9.2127074e-11   0.0000000e+00   0.0000000e+00   0.0000000e+00   0.0000000e+00   0.0000000e+00   0.0000000e+00   0.0000000e+00   0.0000000e+00   3.6091420e-03   0.0000000e+00   0.0000000e+00   0.0000000e+00   0.0000000e+00   6.1327583e-11   0.0000000e+00   0.0000000e+00   0.0000000e+00   0.0000000e+00   0.0000000e+00   0.0000000e+00   1.0307353e-05   5.7970894e-09   1.2922131e-01   0.0000000e+00   0.0000000e+00   1.3141534e-01   2.2412131e-01   1.9498378e-01   0.0000000e+00   0.0000000e+00   0.0000000e+00   0.0000000e+00   1.6056620e-01   2.2623909e-01   5.0877880e-04   9.5159049e-03   0.0000000e+00   0.0000000e+00   6.9300059e-11   0.0000000e+00   0.0000000e+00   0.0000000e+00   0.0000000e+00   0.0000000e+00   0.0000000e+00   0.0000000e+00   0.0000000e+00   0.0000000e+00   0.0000000e+00   0.0000000e+00   7.8098667e-11   1.9583874e-01   0.0000000e+00   1.7721025e-01   1.7355438e-01   0.0000000e+00   0.0000000e+00   0.0000000e+00   0.0000000e+00   0.0000000e+00   0.0000000e+00   0.0000000e+00   0.0000000e+00   0.0000000e+00   1.7027274e-01   0.0000000e+00   0.0000000e+00   0.0000000e+00   1.6908632e-01   1.6144131e-01   0.0000000e+00   1.3569165e-03   0.0000000e+00   0.0000000e+00   1.8891129e-01   0.0000000e+00   0.0000000e+00   0.0000000e+00   1.8213482e-01   0.0000000e+00   0.0000000e+00   5.9670316e-03   0.0000000e+00   2.0322690e-07   0.0000000e+00   1.6819673e-01   0.0000000e+00   0.0000000e+00   0.0000000e+00   1.1169595e-01   1.7780443e-01   1.9422853e-01   0.0000000e+00   0.0000000e+00   0.0000000e+00   1.6325021e-01   0.0000000e+00   0.0000000e+00   0.0000000e+00   1.7743611e-01   0.0000000e+00   0.0000000e+00   0.0000000e+00   0.0000000e+00   1.6759715e-01   1.6429886e-01   0.0000000e+00   0.0000000e+00   0.0000000e+00   0.0000000e+00   0.0000000e+00   1.2140866e-08   1.6670445e-01   0.0000000e+00   0.0000000e+00   4.9830614e-08   1.6224224e-01   0.0000000e+00   2.2512043e-01   1.2716140e-01   0.0000000e+00   0.0000000e+00   0.0000000e+00   0.0000000e+00   1.2140373e-01   0.0000000e+00   9.6804541e-11   0.0000000e+00   0.0000000e+00   1.3752645e-03   0.0000000e+00   0.0000000e+00   0.0000000e+00   1.6956826e-04   0.0000000e+00   0.0000000e+00   1.7734961e-01   0.0000000e+00   0.0000000e+00   1.9609598e-01   6.2647615e-11   0.0000000e+00   2.2382751e-01   6.5690113e-11   2.2869567e-01   0.0000000e+00   0.0000000e+00   0.0000000e+00   0.0000000e+00   0.0000000e+00   0.0000000e+00   0.0000000e+00   0.0000000e+00   0.0000000e+00   0.0000000e+00   0.0000000e+00   0.0000000e+00   0.0000000e+00   0.0000000e+00   2.2572869e-01   0.0000000e+00   1.2258391e-01   2.0125669e-01   0.0000000e+00   4.8840950e-04   1.9728069e-01   0.0000000e+00   0.0000000e+00   0.0000000e+00   8.6018748e-04   0.0000000e+00   0.0000000e+00   0.0000000e+00   0.0000000e+00   0.0000000e+00   0.0000000e+00   2.2378803e-01   0.0000000e+00   2.2641540e-01   0.0000000e+00   0.0000000e+00   0.0000000e+00   2.2505536e-01   2.2403998e-01   1.8192566e-01   0.0000000e+00   0.0000000e+00   1.6768077e-01   0.0000000e+00   2.2654691e-01   1.9660566e-01   2.2620267e-01   0.0000000e+00   1.8308229e-01   0.0000000e+00   0.0000000e+00   0.0000000e+00   0.0000000e+00   1.7372960e-01   0.0000000e+00   0.0000000e+00   0.0000000e+00   0.0000000e+00   1.4317227e-04   0.0000000e+00   0.0000000e+00   0.0000000e+00   0.0000000e+00   0.0000000e+00   0.0000000e+00   0.0000000e+00   1.1641203e-10   0.0000000e+00   0.0000000e+00   0.0000000e+00   0.0000000e+00   1.7729798e-01   0.0000000e+00   0.0000000e+00   0.0000000e+00   1.0838121e-01   0.0000000e+00   1.9650442e-01   1.2926569e-01   0.0000000e+00   0.0000000e+00   0.0000000e+00   0.0000000e+00   0.0000000e+00   6.3811446e-03   0.0000000e+00   0.0000000e+00   0.0000000e+00   1.1668353e-03   0.0000000e+00   7.4094860e-03   0.0000000e+00   0.0000000e+00   1.6395586e-01   0.0000000e+00   1.2924699e-01   1.6752418e-01   1.7976504e-01   1.6463588e-01   0.0000000e+00   0.0000000e+00   0.0000000e+00   0.0000000e+00   0.0000000e+00   0.0000000e+00   0.0000000e+00   0.0000000e+00   2.2401404e-01   0.0000000e+00   0.0000000e+00   1.6079939e-01   0.0000000e+00   0.0000000e+00   0.0000000e+00   0.0000000e+00   0.0000000e+00   2.2427623e-01   1.6935484e-01   0.0000000e+00   2.2398618e-01   0.0000000e+00   2.2654764e-01   0.0000000e+00   1.9754959e-01   0.0000000e+00   0.0000000e+00   1.6848446e-01   0.0000000e+00   0.0000000e+00   0.0000000e+00   0.0000000e+00   0.0000000e+00   0.0000000e+00   1.6102478e-01   0.0000000e+00   0.0000000e+00   0.0000000e+00   0.0000000e+00   0.0000000e+00   7.5979682e-11   0.0000000e+00
   0.0000000e+00   0.0000000e+00   0.0000000e+00   0.0000000e+00   0.0000000e+00   0.0000000e+00   5.6259490e-10   3.3562522e-02   0.0000000e+00   2.1512728e-09   0.0000000e+00   2.7223800e-02   0.0000000e+00   0.0000000e+00   0.0000000e+00   0.0000000e+00   2.2144192e-02   0.0000000e+00   2.7026950e-05   0.0000000e+00   3.8027438e-09   0.0000000e+00   0.0000000e+00   4.0912318e-02   0.0000000e+00   6.9056205e-10   0.0000000e+00   2.7688941e-02   0.0000000e+00   0.0000000e+00   2.5800575e-10   0.0000000e+00   8.3670616e-10   0.0000000e+00   0.0000000e+00   0.0000000e+00   0.0000000e+00   4.0737905e-10   0.0000000e+00   0.0000000e+00   1.8254761e-01   2.4905650e-05   0.0000000e+00   1.6037035e-01   0.0000000e+00   0.0000000e+00   3.0674029e-09   4.6605836e-10   0.0000000e+00   0.0000000e+00   0.0000000e+00   0.0000000e+00   1.7986988e-05   0.0000000e+00   0.0000000e+00   5.6378458e-10   4.4924110e-02   0.0000000e+00   2.9077158e-09   0.0000000e+00   1.4252208e-09   3.8333585e-02   0.0000000e+00   0.0000000e+00   0.0000000e+00   1.8445682e-01   0.0000000e+00   0.0000000e+00   0.0000000e+00   0.0000000e+00   0.0000000e+00   0.0000000e+00   0.0000000e+00   3.7533798e-02   0.0000000e+00   0.0000000e+00   2.4376425e-05   4.7349057e-10   0.0000000e+00   0.0000000e+00   1.7173879e-01   2.1980632e-09   1.1988431e-09   5.3980197e-06   3.4870984e-02   0.0000000e+00   0.0000000e+00   0.0000000e+00   0.0000000e+00   0.0000000e+00   0.0000000e+00   0.0000000e+00   0.0000000e+00   0.0000000e+00   0.0000000e+00   0.0000000e+00   7.3106022e-10   0.0000000e+00   0.0000000e+00   0.0000000e+00   0.0000000e+00   0.0000000e+00   0.0000000e+00   0.0000000e+00   0.0000000e+00   0.0000000e+00   0.0000000e+00   2.2744209e-10   0.0000000e+00   0.0000000e+00   0.0000000e+00   0.0000000e+00   0.0000000e+00   0.0000000e+00   0.0000000e+00   0.0000000e+00   0.0000000e+00   0.0000000e+00   0.0000000e+00   0.0000000e+00   0.0000000e+00   0.0000000e+00   0.0000000e+00   2.6447585e-02   0.0000000e+00   0.0000000e+00   0.0000000e+00   0.0000000e+00   0.0000000e+00   0.0000000e+00   0.0000000e+00   7.3055145e-10   0.0000000e+00   0.0000000e+00   0.0000000e+00   5.4081076e-10   0.0000000e+00   0.0000000e+00   0.0000000e+00   0.0000000e+00   0.0000000e+00   0.0000000e+00   0.0000000e+00   2.7758204e-05   0.0000000e+00   0.0000000e+00   0.0000000e+00   9.7877106e-10   2.5584033e-09   0.0000000e+00   0.0000000e+00   0.0000000e+00   0.0000000e+00   0.0000000e+00   8.4384993e-10   0.0000000e+00   0.0000000e+00   2.4951241e-02   0.0000000e+00   0.0000000e+00   0.0000000e+00   0.0000000e+00   0.0000000e+00   0.0000000e+00   3.8567157e-02   4.8953262e-10   0.0000000e+00   0.0000000e+00   0.0000000e+00   0.0000000e+00   0.0000000e+00   0.0000000e+00   0.0000000e+00   0.0000000e+00   0.0000000e+00   6.6432409e-10   0.0000000e+00   0.0000000e+00   0.0000000e+00   0.0000000e+00   0.0000000e+00   0.0000000e+00   0.0000000e+00   0.0000000e+00   5.8306551e-02   0.0000000e+00   0.0000000e+00   0.0000000e+00   4.3455438e-08   6.9772778e-10   5.9975203e-10   0.0000000e+00   0.0000000e+00   0.0000000e+00   0.0000000e+00   1.6377065e-01   0.0000000e+00   1.0924115e-01   0.0000000e+00   0.0000000e+00   0.0000000e+00   0.0000000e+00   0.0000000e+00   0.0000000e+00   0.0000000e+00   0.0000000e+00   0.0000000e+00   0.0000000e+00   0.0000000e+00   0.0000000e+00   2.6992346e-02   0.0000000e+00   0.0000000e+00   0.0000000e+00   0.0000000e+00   0.0000000e+00   1.9818281e-02   0.0000000e+00   5.5853305e-09   0.0000000e+00   0.0000000e+00   0.0000000e+00   2.9055061e-05   0.0000000e+00   0.0000000e+00   0.0000000e+00   0.0000000e+00   0.0000000e+00   0.0000000e+00   1.4488677e-09   0.0000000e+00   3.3702165e-02   0.0000000e+00   0.0000000e+00   0.0000000e+00   0.0000000e+00   0.0000000e+00   4.0717712e-05   0.0000000e+00   0.0000000e+00   0.0000000e+00   0.0000000e+00   3.6909574e-02   0.0000000e+00   0.0000000e+00   0.0000000e+00   0.0000000e+00   2.0868397e-02   0.0000000e+00   0.0000000e+00   3.5299260e-02   0.0000000e+00   0.0000000e+00   0.0000000e+00   0.0000000e+00   0.0000000e+00   0.0000000e+00   0.0000000e+00   0.0000000e+00   0.0000000e+00   0.0000000e+00   0.0000000e+00   4.1811721e-05   0.0000000e+00   0.0000000e+00   0.0000000e+00   0.0000000e+00   0.0000000e+00   0.0000000e+00   0.0000000e+00   0.0000000e+00   0.0000000e+00   0.0000000e+00   8.5447222e-10   0.0000000e+00   0.0000000e+00   0.0000000e+00   0.0000000e+00   0.0000000e+00   0.0000000e+00   0.0000000e+00   0.0000000e+00   0.0000000e+00   1.3993388e-01   0.0000000e+00   0.0000000e+00   1.1562412e-04   2.6642427e-09   1.9720758e-05   0.0000000e+00   0.0000000e+00   0.0000000e+00   0.0000000e+00   0.0000000e+00   0.0000000e+00   1.6310583e-01   3.1300848e-10   0.0000000e+00   0.0000000e+00   0.0000000e+00   0.0000000e+00   0.0000000e+00   0.0000000e+00   0.0000000e+00   0.0000000e+00   0.0000000e+00   0.0000000e+00   0.0000000e+00   0.0000000e+00   1.6532391e-05   0.0000000e+00   2.9085536e-02   0.0000000e+00   0.0000000e+00   0.0000000e+00   0.0000000e+00   0.0000000e+00   0.0000000e+00   0.0000000e+00   0.0000000e+00   1.6457057e-05   0.0000000e+00   0.0000000e+00
   0.0000000e+00   1.5068844e-10   0.0000000e+00   0.0000000e+00   1.9158250e-01   2.1001044e-01   0.0000000e+00   0.0000000e+00   1.0621722e-10   0.0000000e+00   2.0594688e-01   0.0000000e+00   2.1135820e-01   0.0000000e+00   6.9212227e-11   6.0620937e-11   0.0000000e+00   0.0000000e+00   0.0000000e+00   1.5982213e-10   0.0000000e+00   2.3876218e-01   0.0000000e+00   0.0000000e+00   6.0381787e-11   0.0000000e+00   0.0000000e+00   0.0000000e+00   6.7992271e-11   0.0000000e+00   0.0000000e+00   0.0000000e+00   0.0000000e+00   2.4207219e-01   1.4612349e-09   3.7035478e-05   0.0000000e+00   0.0000000e+00   0.0000000e+00   0.0000000e+00   0.0000000e+00   0.0000000e+00   0.0000000e+00   0.0000000e+00   2.3523101e-01   0.0000000e+00   0.0000000e+00   0.0000000e+00   0.0000000e+00   0.0000000e+00   0.0000000e+00   0.0000000e+00   0.0000000e+00   0.0000000e+00   0.0000000e+00   0.0000000e+00   0.0000000e+00   3.2865872e-07   0.0000000e+00   6.1885689e-11   0.0000000e+00   0.0000000e+00   6.7272469e-11   1.5411142e-10   1.7431161e-10   0.0000000e+00   2.4168182e-01   0.0000000e+00   7.5109555e-10   5.6872352e-11   1.4858756e-10   0.0000000e+00   0.0000000e+00   0.0000000e+00   0.0000000e+00   0.0000000e+00   0.0000000e+00   0.0000000e+00   0.0000000e+00   0.0000000e+00   0.0000000e+00   0.0000000e+00   0.0000000e+00   0.0000000e+00   0.0000000e+00   0.0000000e+00   2.7643788e-04   0.0000000e+00   1.5454192e-10   0.0000000e+00   1.4346378e-09   9.0048530e-11   0.0000000e+00   0.0000000e+00   2.0419142e-01   0.0000000e+00   0.0000000e+00   0.0000000e+00   0.0000000e+00   0.0000000e+00   2.4031179e-01   7.6520319e-11   6.1427690e-05   0.0000000e+00   0.0000000e+00   8.1228636e-11   5.4220846e-11   0.0000000e+00   0.0000000e+00   0.0000000e+00   0.0000000e+00   2.8576788e-10   0.0000000e+00   2.4051844e-01   2.0823364e-01   9.1008369e-10   0.0000000e+00   0.0000000e+00   0.0000000e+00   2.3581260e-01   2.0183891e-01   0.0000000e+00   6.0138013e-11   0.0000000e+00   0.0000000e+00   0.0000000e+00   5.1402356e-11   1.3853387e-09   1.7659732e-10   0.0000000e+00   2.4267066e-01   0.0000000e+00   8.4581955e-11   0.0000000e+00   0.0000000e+00   0.0000000e+00   2.8671212e-09   0.0000000e+00   0.0000000e+00   0.0000000e+00   2.1098607e-01   6.1294636e-11   1.1380425e-10   0.0000000e+00   0.0000000e+00   0.0000000e+00   9.9612818e-11   0.0000000e+00   0.0000000e+00   5.9875433e-11   0.0000000e+00   0.0000000e+00   0.0000000e+00   1.0996619e-10   0.0000000e+00   1.4222347e-10   5.6109507e-11   0.0000000e+00   0.0000000e+00   0.0000000e+00   0.0000000e+00   8.5293806e-11   0.0000000e+00   0.0000000e+00   0.0000000e+00   0.0000000e+00   0.0000000e+00   0.0000000e+00   2.1100273e-01   0.0000000e+00   0.0000000e+00   0.0000000e+00   2.1510863e-01   1.2309077e-09   2.1245847e-01   0.0000000e+00   1.6308611e-10   0.0000000e+00   0.0000000e+00   1.6045119e-10   0.0000000e+00   1.0406428e-10   0.0000000e+00   0.0000000e+00   0.0000000e+00   2.1570546e-01   2.1011061e-01   0.0000000e+00   0.0000000e+00   0.0000000e+00   0.0000000e+00   0.0000000e+00   0.0000000e+00   0.0000000e+00   0.0000000e+00   0.0000000e+00   1.5430690e-10   0.0000000e+00   6.6930427e-11   1.0642254e-10   0.0000000e+00   0.0000000e+00   1.5864473e-10   2.0846431e-01   2.3851763e-01   0.0000000e+00   0.0000000e+00   1.8953114e-01   0.0000000e+00   0.0000000e+00   0.0000000e+00   2.2280410e-01   2.0919720e-01   1.3990957e-10   0.0000000e+00   1.6069658e-10   0.0000000e+00   2.3678598e-01   0.0000000e+00   1.4687809e-10   1.6574225e-10   9.7529692e-10   0.0000000e+00   0.0000000e+00   1.1561505e-10   0.0000000e+00   1.4886283e-10   1.2880117e-10   1.2709195e-10   0.0000000e+00   7.6032378e-10   0.0000000e+00   0.0000000e+00   2.1249305e-01   0.0000000e+00   7.5779238e-11   0.0000000e+00   0.0000000e+00   0.0000000e+00   0.0000000e+00   0.0000000e+00   0.0000000e+00   0.0000000e+00   0.0000000e+00   2.3705018e-01   0.0000000e+00   0.0000000e+00   0.0000000e+00   0.0000000e+00   0.0000000e+00   0.0000000e+00   0.0000000e+00   0.0000000e+00   1.3039064e-09   2.3228297e-01   0.0000000e+00   0.0000000e+00   4.4906741e-11   0.0000000e+00   1.4858145e-10   6.3205433e-11   0.0000000e+00   0.0000000e+00   0.0000000e+00   2.0415596e-01   0.0000000e+00   0.0000000e+00   0.0000000e+00   0.0000000e+00   0.0000000e+00   0.0000000e+00   0.0000000e+00   0.0000000e+00   0.0000000e+00   0.0000000e+00   8.7750908e-11   2.4107600e-01   5.4006491e-11   5.8027622e-11   1.0554602e-09   1.1032614e-10   0.0000000e+00   0.0000000e+00   0.0000000e+00   2.3389897e-01   0.0000000e+00   0.0000000e+00   0.0000000e+00   0.0000000e+00   1.3762838e-10   0.0000000e+00   0.0000000e+00   6.1974281e-11   0.0000000e+00   0.0000000e+00   0.0000000e+00   0.0000000e+00   0.0000000e+00   1.4994359e-10   6.5799370e-11   2.3891574e-01   1.0477891e-10   0.0000000e+00   1.5155212e-10   0.0000000e+00   1.4083944e-10   2.1228765e-01   2.0933609e-01   6.4821740e-11   0.0000000e+00   0.0000000e+00   0.0000000e+00   0.0000000e+00   0.0000000e+00   0.0000000e+00   6.0355347e-11   0.0000000e+00   0.0000000e+00   0.0000000e+00   0.0000000e+00   0.0000000e+00   0.0000000e+00   2.0546329e-01
   0.0000000e+00   0.0000000e+00   0.0000000e+00   0.0000000e+00   0.0000000e+00   0.0000000e+00   0.0000000e+00   0.0000000e+00   0.0000000e+00   0.0000000e+00   0.0000000e+00   0.0000000e+00   0.0000000e+00   0.0000000e+00   0.0000000e+00   0.0000000e+00   0.0000000e+00   0.0000000e+00   0.0000000e+00   0.0000000e+00   0.0000000e+00   0.0000000e+00   0.0000000e+00   0.0000000e+00   0.0000000e+00   0.0000000e+00   3.8929863e-01   0.0000000e+00   0.0000000e+00   0.0000000e+00   0.0000000e+00   0.0000000e+00   0.0000000e+00   0.0000000e+00   0.0000000e+00   0.0000000e+00   0.0000000e+00   0.0000000e+00   0.0000000e+00   0.0000000e+00   0.0000000e+00   0.0000000e+00   0.0000000e+00   0.0000000e+00   0.0000000e+00   0.0000000e+00   0.0000000e+00   0.0000000e+00   0.0000000e+00   4.3126159e-01   0.0000000e+00   0.0000000e+00   0.0000000e+00   0.0000000e+00   0.0000000e+00   0.0000000e+00   0.0000000e+00   0.0000000e+00   0.0000000e+00   0.0000000e+00   0.0000000e+00   0.0000000e+00   0.0000000e+00   0.0000000e+00   0.0000000e+00   0.0000000e+00   0.0000000e+00   4.2697346e-01   0.0000000e+00   0.0000000e+00   0.0000000e+00   0.0000000e+00   0.0000000e+00   0.0000000e+00   0.0000000e+00   0.0000000e+00   0.0000000e+00   0.0000000e+00   0.0000000e+00   0.0000000e+00   0.0000000e+00   0.0000000e+00   0.0000000e+00   0.0000000e+00   0.0000000e+00   0.0000000e+00   0.0000000e+00   0.0000000e+00   0.0000000e+00   0.0000000e+00   0.0000000e+00   0.0000000e+00   0.0000000e+00   0.0000000e+00   0.0000000e+00   0.0000000e+00   0.0000000e+00   0.0000000e+00   0.0000000e+00   4.2721299e-01   0.0000000e+00   0.0000000e+00   0.0000000e+00   0.0000000e+00   0.0000000e+00   0.0000000e+00   0.0000000e+00   0.0000000e+00   0.0000000e+00   0.0000000e+00   0.0000000e+00   0.0000000e+00   0.0000000e+00   0.0000000e+00   0.0000000e+00   0.0000000e+00   0.0000000e+00   0.0000000e+00   0.0000000e+00   0.0000000e+00   0.0000000e+00   0.0000000e+00   0.0000000e+00   0.0000000e+00   0.0000000e+00   0.0000000e+00   0.0000000e+00   0.0000000e+00   0.0000000e+00   0.0000000e+00   0.0000000e+00   0.0000000e+00   0.0000000e+00   3.8831043e-01   3.9012140e-01   0.0000000e+00   0.0000000e+00   3.9930075e-01   0.0000000e+00   0.0000000e+00   0.0000000e+00   0.0000000e+00   0.0000000e+00   5.1071224e-06   0.0000000e+00   0.0000000e+00   0.0000000e+00   0.0000000e+00   0.0000000e+00   0.0000000e+00   0.0000000e+00   4.2874680e-01   0.0000000e+00   0.0000000e+00   0.0000000e+00   0.0000000e+00   0.0000000e+00   0.0000000e+00   0.0000000e+00   0.0000000e+00   0.0000000e+00   0.0000000e+00   0.0000000e+00   0.0000000e+00   0.0000000e+00   0.0000000e+00   0.0000000e+00   0.0000000e+00   0.0000000e+00   3.4750269e-05   0.0000000e+00   0.0000000e+00   0.0000000e+00   0.0000000e+00   0.0000000e+00   0.0000000e+00   0.0000000e+00   0.0000000e+00   0.0000000e+00   0.0000000e+00   0.0000000e+00   0.0000000e+00   0.0000000e+00   0.0000000e+00   0.0000000e+00   0.0000000e+00   0.0000000e+00   0.0000000e+00   0.0000000e+00   0.0000000e+00   0.0000000e+00   0.0000000e+00   0.0000000e+00   0.0000000e+00   0.0000000e+00   0.0000000e+00   0.0000000e+00   0.0000000e+00   0.0000000e+00   0.0000000e+00   0.0000000e+00   0.0000000e+00   0.0000000e+00   0.0000000e+00   0.0000000e+00   0.0000000e+00   0.0000000e+00   0.0000000e+00   3.9229479e-01   0.0000000e+00   0.0000000e+00   0.0000000e+00   0.0000000e+00   0.0000000e+00   0.0000000e+00   0.0000000e+00   0.0000000e+00   0.0000000e+00   0.0000000e+00   0.0000000e+00   0.0000000e+00   0.0000000e+00   0.0000000e+00   4.2382775e-01   0.0000000e+00   0.0000000e+00   0.0000000e+00   0.0000000e+00   0.0000000e+00   0.0000000e+00   0.0000000e+00   0.0000000e+00   3.9989413e-01   0.0000000e+00   0.0000000e+00   0.0000000e+00   0.0000000e+00   0.0000000e+00   0.0000000e+00   0.0000000e+00   0.0000000e+00   0.0000000e+00   0.0000000e+00   3.9791078e-01   0.0000000e+00   0.0000000e+00   0.0000000e+00   0.0000000e+00   0.0000000e+00   0.0000000e+00   0.0000000e+00   0.0000000e+00   3.9271050e-01   0.0000000e+00   0.0000000e+00   0.0000000e+00   0.0000000e+00   0.0000000e+00   0.0000000e+00   0.0000000e+00   0.0000000e+00   0.0000000e+00   0.0000000e+00   0.0000000e+00   0.0000000e+00   0.0000000e+00   0.0000000e+00   4.3333866e-01   3.3621611e-01   0.0000000e+00   0.0000000e+00   0.0000000e+00   0.0000000e+00   0.0000000e+00   0.0000000e+00   0.0000000e+00   0.0000000e+00   0.0000000e+00   0.0000000e+00   0.0000000e+00   0.0000000e+00   0.0000000e+00   0.0000000e+00   0.0000000e+00   0.0000000e+00   0.0000000e+00   0.0000000e+00   0.0000000e+00   0.0000000e+00   0.0000000e+00   3.7583272e-01   0.0000000e+00   0.0000000e+00   0.0000000e+00   0.0000000e+00   0.0000000e+00   0.0000000e+00   0.0000000e+00   0.0000000e+00   0.0000000e+00   0.0000000e+00   0.0000000e+00   0.0000000e+00   0.0000000e+00   0.0000000e+00   0.0000000e+00   0.0000000e+00   0.0000000e+00   0.0000000e+00   0.0000000e+00   0.0000000e+00   0.0000000e+00   0.0000000e+00   0.0000000e+00   0.0000000e+00   0.0000000e+00   3.9765852e-01   0.0000000e+00   3.9001616e-01   0.0000000e+00   0.0000000e+00   0.0000000e+00   0.0000000e+00
   0.0000000e+00   1.4521578e-10   0.0000000e+00   0.0000000e+00   0.0000000e+00   0.0000000e+00   8.1294916e-11   0.0000000e+00   2.3011589e-10   3.3744747e-07   0.0000000e+00   0.0000000e+00   0.0000000e+00   0.0000000e+00   2.0428956e-10   1.9826803e-10   0.0000000e+00   0.0000000e+00   0.0000000e+00   1.4781661e-10   3.6955180e-10   0.0000000e+00   0.0000000e+00   0.0000000e+00   3.2631234e-09   1.0678030e-10   0.0000000e+00   0.0000000e+00   2.9709777e-09   1.6169226e-03   4.6201385e-11   0.0000000e+00   1.1358188e-10   0.0000000e+00   5.6508364e-11   1.3788288e-03   0.0000000e+00   1.1075885e-10   0.0000000e+00   0.0000000e+00   0.0000000e+00   0.0000000e+00   0.0000000e+00   0.0000000e+00   0.0000000e+00   0.0000000e+00   3.5810392e-10   1.1915253e-10   0.0000000e+00   0.0000000e+00   1.6245410e-04   0.0000000e+00   0.0000000e+00   0.0000000e+00   0.0000000e+00   8.1699047e-11   0.0000000e+00   9.4249841e-03   3.8213821e-10   1.9175768e-10   1.3326124e-10   0.0000000e+00   2.4183513e-10   1.3377401e-10   2.6690077e-10   0.0000000e+00   0.0000000e+00   0.0000000e+00   8.6138244e-01   6.8861953e-09   1.2423637e-10   0.0000000e+00   0.0000000e+00   0.0000000e+00   1.1658511e-10   0.0000000e+00   0.0000000e+00   7.1643385e-10   0.0000000e+00   3.4416933e-05   0.0000000e+00   1.3597475e-10   1.1378084e-10   0.0000000e+00   0.0000000e+00   0.0000000e+00   0.0000000e+00   0.0000000e+00   2.3623180e-10   0.0000000e+00   5.6128526e-11   2.1385035e-10   0.0000000e+00   0.0000000e+00   0.0000000e+00   0.0000000e+00   1.1824717e-10   0.0000000e+00   0.0000000e+00   0.0000000e+00   0.0000000e+00   1.5098039e-09   3.0705108e-03   0.0000000e+00   0.0000000e+00   2.4359720e-10   2.8038509e-09   5.3345954e-11   0.0000000e+00   0.0000000e+00   0.0000000e+00   2.2873198e-10   0.0000000e+00   0.0000000e+00   0.0000000e+00   5.9646134e-11   0.0000000e+00   0.0000000e+00   0.0000000e+00   0.0000000e+00   0.0000000e+00   0.0000000e+00   2.0984444e-10   0.0000000e+00   0.0000000e+00   0.0000000e+00   1.5181516e-10   5.5300561e-11   2.6642238e-10   0.0000000e+00   0.0000000e+00   7.9760115e-11   3.6348151e-10   0.0000000e+00   0.0000000e+00   7.9439190e-11   5.7465716e-11   0.0000000e+00   3.3343127e-11   0.0000000e+00   0.0000000e+00   8.3839502e-10   2.2380217e-10   0.0000000e+00   0.0000000e+00   1.8571585e-03   2.0232132e-03   8.7675931e-11   6.7099769e-10   1.9768177e-10   0.0000000e+00   0.0000000e+00   0.0000000e+00   2.4024271e-10   1.2810523e-10   1.4265318e-10   1.7243220e-10   0.0000000e+00   0.0000000e+00   0.0000000e+00   0.0000000e+00   1.4642385e-10   0.0000000e+00   0.0000000e+00   0.0000000e+00   7.9517859e-11   0.0000000e+00   2.6992824e-10   0.0000000e+00   4.4400033e-07   0.0000000e+00   0.0000000e+00   0.0000000e+00   5.8460363e-11   0.0000000e+00   7.8412087e-11   2.3609551e-10   0.0000000e+00   0.0000000e+00   1.3669509e-10   0.0000000e+00   9.0009365e-11   0.0000000e+00   0.0000000e+00   0.0000000e+00   0.0000000e+00   0.0000000e+00   0.0000000e+00   3.4070181e-10   1.2296641e-10   8.0982882e-11   0.0000000e+00   0.0000000e+00   0.0000000e+00   0.0000000e+00   0.0000000e+00   1.3627342e-10   0.0000000e+00   1.5730581e-10   2.8649420e-10   0.0000000e+00   0.0000000e+00   1.0899456e-10   0.0000000e+00   0.0000000e+00   0.0000000e+00   0.0000000e+00   1.9079592e-07   0.0000000e+00   0.0000000e+00   0.0000000e+00   0.0000000e+00   0.0000000e+00   1.5687841e-10   1.8221956e-05   1.3357520e-10   0.0000000e+00   0.0000000e+00   4.0003403e-10   1.1727090e-10   1.4142295e-10   6.8708148e-11   0.0000000e+00   0.0000000e+00   2.4580330e-10   2.1667082e-10   1.3934144e-10   2.4019422e-10   1.4848855e-10   5.2615373e-10   6.7970222e-11   0.0000000e+00   0.0000000e+00   0.0000000e+00   0.0000000e+00   2.5988166e-10   0.0000000e+00   0.0000000e+00   0.0000000e+00   0.0000000e+00   0.0000000e+00   0.0000000e+00   0.0000000e+00   0.0000000e+00   0.0000000e+00   0.0000000e+00   0.0000000e+00   0.0000000e+00   0.0000000e+00   0.0000000e+00   0.0000000e+00   0.0000000e+00   0.0000000e+00   5.7999447e-11   0.0000000e+00   2.6482557e-10   0.0000000e+00   1.8114270e-10   0.0000000e+00   2.2224471e-10   2.2479305e-10   0.0000000e+00   0.0000000e+00   0.0000000e+00   0.0000000e+00   2.8255316e-10   0.0000000e+00   0.0000000e+00   0.0000000e+00   9.5395749e-10   0.0000000e+00   7.4823876e-09   0.0000000e+00   7.9529193e-11   0.0000000e+00   2.5116011e-10   0.0000000e+00   1.8082749e-10   1.9886116e-10   5.9072490e-11   2.0979614e-10   0.0000000e+00   0.0000000e+00   0.0000000e+00   0.0000000e+00   0.0000000e+00   0.0000000e+00   3.7862995e-10   0.0000000e+00   1.5324633e-10   0.0000000e+00   0.0000000e+00   3.5766113e-09   0.0000000e+00   0.0000000e+00   0.0000000e+00   8.0203105e-11   0.0000000e+00   1.3709735e-10   1.9331902e-10   0.0000000e+00   9.2817704e-11   0.0000000e+00   1.4662794e-10   0.0000000e+00   2.1571158e-10   0.0000000e+00   0.0000000e+00   2.1013709e-10   0.0000000e+00   2.1689063e-10   0.0000000e+00   0.0000000e+00   0.0000000e+00   0.0000000e+00   3.8706610e-09   0.0000000e+00   0.0000000e+00   0.0000000e+00   3.4305526e-03   0.0000000e+00   0.0000000e+00   0.0000000e+00
   0.0000000e+00   1.8445889e-01   8.1445217e-05   0.0000000e+00   0.0000000e+00   0.0000000e+00   0.0000000e+00   0.0000000e+00   1.4678311e-01   0.0000000e+00   0.0000000e+00   0.0000000e+00   0.0000000e+00   0.0000000e+00   1.5999803e-01   1.6035549e-01   0.0000000e+00   0.0000000e+00   0.0000000e+00   1.8426219e-01   0.0000000e+00   0.0000000e+00   0.0000000e+00   0.0000000e+00   1.7406625e-01   0.0000000e+00   0.0000000e+00   0.0000000e+00   1.7392629e-01   0.0000000e+00   0.0000000e+00   0.0000000e+00   0.0000000e+00   0.0000000e+00   1.3589123e-01   0.0000000e+00   3.2703041e-11   0.0000000e+00   0.0000000e+00   0.0000000e+00   0.0000000e+00   0.0000000e+00   0.0000000e+00   0.0000000e+00   0.0000000e+00   2.2098209e-03   0.0000000e+00   0.0000000e+00   0.0000000e+00   0.0000000e+00   2.0897557e-11   0.0000000e+00   0.0000000e+00   0.0000000e+00   0.0000000e+00   0.0000000e+00   0.0000000e+00   3.0622703e-05   4.8181605e-09   1.1639879e-01   0.0000000e+00   0.0000000e+00   1.1828780e-01   1.8322214e-01   1.5991544e-01   0.0000000e+00   0.0000000e+00   0.0000000e+00   0.0000000e+00   1.8302478e-01   1.8467057e-01   2.5499591e-04   5.9735992e-03   0.0000000e+00   0.0000000e+00   2.4284753e-11   0.0000000e+00   0.0000000e+00   0.0000000e+00   0.0000000e+00   0.0000000e+00   0.0000000e+00   0.0000000e+00   0.0000000e+00   0.0000000e+00   0.0000000e+00   0.0000000e+00   2.7065225e-11   1.6025399e-01   0.0000000e+00   1.3664933e-01   1.6431825e-01   0.0000000e+00   0.0000000e+00   0.0000000e+00   0.0000000e+00   0.0000000e+00   0.0000000e+00   0.0000000e+00   0.0000000e+00   0.0000000e+00   1.7186079e-01   0.0000000e+00   0.0000000e+00   0.0000000e+00   1.5187018e-01   1.8156063e-01   0.0000000e+00   8.3104305e-04   0.0000000e+00   0.0000000e+00   1.5779202e-01   0.0000000e+00   0.0000000e+00   0.0000000e+00   1.4156308e-01   0.0000000e+00   0.0000000e+00   3.7078278e-03   0.0000000e+00   1.2207699e-07   0.0000000e+00   1.6186302e-01   0.0000000e+00   0.0000000e+00   0.0000000e+00   9.8668620e-02   1.3680124e-01   1.5951112e-01   0.0000000e+00   0.0000000e+00   0.0000000e+00   1.4858279e-01   0.0000000e+00   0.0000000e+00   0.0000000e+00   1.3677537e-01   0.0000000e+00   0.0000000e+00   0.0000000e+00   0.0000000e+00   1.7186123e-01   1.4625162e-01   0.0000000e+00   0.0000000e+00   0.0000000e+00   0.0000000e+00   0.0000000e+00   1.0277174e-08   1.5986974e-01   0.0000000e+00   0.0000000e+00   2.1966904e-08   1.4531116e-01   0.0000000e+00   1.8447908e-01   1.1361919e-01   0.0000000e+00   0.0000000e+00   0.0000000e+00   0.0000000e+00   9.9545501e-02   0.0000000e+00   3.4241737e-11   0.0000000e+00   0.0000000e+00   8.3776381e-04   0.0000000e+00   0.0000000e+00   0.0000000e+00   9.7363430e-05   0.0000000e+00   0.0000000e+00   1.3648755e-01   0.0000000e+00   0.0000000e+00   1.6038831e-01   2.2018400e-11   0.0000000e+00   1.8280366e-01   2.4106664e-11   1.8730999e-01   0.0000000e+00   0.0000000e+00   0.0000000e+00   0.0000000e+00   0.0000000e+00   0.0000000e+00   0.0000000e+00   0.0000000e+00   0.0000000e+00   0.0000000e+00   0.0000000e+00   0.0000000e+00   0.0000000e+00   0.0000000e+00   1.8441195e-01   0.0000000e+00   1.0764571e-01   1.6597268e-01   0.0000000e+00   2.8533571e-04   1.6247421e-01   0.0000000e+00   0.0000000e+00   0.0000000e+00   5.0731860e-04   0.0000000e+00   0.0000000e+00   0.0000000e+00   0.0000000e+00   0.0000000e+00   0.0000000e+00   1.8381689e-01   0.0000000e+00   1.8463822e-01   0.0000000e+00   0.0000000e+00   0.0000000e+00   1.8349346e-01   1.8336757e-01   1.4228417e-01   0.0000000e+00   0.0000000e+00   1.4966424e-01   0.0000000e+00   1.8509551e-01   1.6056042e-01   1.8527416e-01   0.0000000e+00   1.4297640e-01   0.0000000e+00   0.0000000e+00   0.0000000e+00   0.0000000e+00   1.6387992e-01   0.0000000e+00   0.0000000e+00   0.0000000e+00   0.0000000e+00   8.3954180e-05   0.0000000e+00   0.0000000e+00   0.0000000e+00   0.0000000e+00   0.0000000e+00   0.0000000e+00   0.0000000e+00   4.0079467e-11   0.0000000e+00   0.0000000e+00   0.0000000e+00   0.0000000e+00   1.3664461e-01   0.0000000e+00   0.0000000e+00   0.0000000e+00   9.6656274e-02   0.0000000e+00   1.6055552e-01   1.1658032e-01   0.0000000e+00   0.0000000e+00   0.0000000e+00   0.0000000e+00   0.0000000e+00   4.0235475e-03   0.0000000e+00   0.0000000e+00   0.0000000e+00   6.9647383e-04   0.0000000e+00   4.6059849e-03   0.0000000e+00   0.0000000e+00   1.4714383e-01   0.0000000e+00   1.1598719e-01   1.6099730e-01   1.3943123e-01   1.4628523e-01   0.0000000e+00   0.0000000e+00   0.0000000e+00   0.0000000e+00   0.0000000e+00   0.0000000e+00   0.0000000e+00   0.0000000e+00   1.8325748e-01   0.0000000e+00   0.0000000e+00   1.7983562e-01   0.0000000e+00   0.0000000e+00   0.0000000e+00   0.0000000e+00   0.0000000e+00   1.8326031e-01   1.6230133e-01   0.0000000e+00   1.8299655e-01   0.0000000e+00   1.8495610e-01   0.0000000e+00   1.6053432e-01   0.0000000e+00   0.0000000e+00   1.6017328e-01   0.0000000e+00   0.0000000e+00   0.0000000e+00   0.0000000e+00   0.0000000e+00   0.0000000e+00   1.7848237e-01   0.0000000e+00   0.0000000e+00   0.0000000e+00   0.0000000e+00   0.0000000e+00   2.5998844e-11   0.0000000e+00
   0.0000000e+00   3.0956037e-01   7.9641842e-05   0.0000000e+00   0.0000000e+00   0.0000000e+00   0.0000000e+00   0.0000000e+00   1.8633301e-01   0.0000000e+00   0.0000000e+00   0.0000000e+00   0.0000000e+00   0.0000000e+00   1.8253713e-01   1.8287165e-01   0.0000000e+00   0.0000000e+00   0.0000000e+00   3.1025437e-01   0.0000000e+00   0.0000000e+00   0.0000000e+00   0.0000000e+00   1.9067007e-01   0.0000000e+00   0.0000000e+00   0.0000000e+00   1.8726159e-01   0.0000000e+00   0.0000000e+00   0.0000000e+00   0.0000000e+00   0.0000000e+00   2.1872752e-01   0.0000000e+00   2.2930809e-11   0.0000000e+00   0.0000000e+00   0.0000000e+00   0.0000000e+00   0.0000000e+00   0.0000000e+00   0.0000000e+00   0.0000000e+00   2.5201152e-03   0.0000000e+00   0.0000000e+00   0.0000000e+00   0.0000000e+00   1.4653008e-11   0.0000000e+00   0.0000000e+00   0.0000000e+00   0.0000000e+00   0.0000000e+00   0.0000000e+00   8.9884080e-06   4.5148768e-09   1.4370841e-01   0.0000000e+00   0.0000000e+00   1.4763299e-01   3.0721211e-01   2.2462904e-01   0.0000000e+00   0.0000000e+00   0.0000000e+00   0.0000000e+00   1.8403310e-01   3.1183829e-01   2.6587337e-04   7.0648902e-03   0.0000000e+00   0.0000000e+00   1.7028050e-11   0.0000000e+00   0.0000000e+00   0.0000000e+00   0.0000000e+00   0.0000000e+00   0.0000000e+00   0.0000000e+00   0.0000000e+00   0.0000000e+00   0.0000000e+00   0.0000000e+00   1.8977670e-11   2.2297509e-01   0.0000000e+00   2.1970569e-01   1.9489094e-01   0.0000000e+00   0.0000000e+00   0.0000000e+00   0.0000000e+00   0.0000000e+00   0.0000000e+00   0.0000000e+00   0.0000000e+00   0.0000000e+00   2.0047846e-01   0.0000000e+00   0.0000000e+00   0.0000000e+00   1.9588632e-01   1.8722756e-01   0.0000000e+00   9.6159830e-04   0.0000000e+00   0.0000000e+00   2.3277569e-01   0.0000000e+00   0.0000000e+00   0.0000000e+00   2.2742379e-01   0.0000000e+00   0.0000000e+00   4.3316400e-03   0.0000000e+00   2.2712938e-07   0.0000000e+00   1.8313448e-01   0.0000000e+00   0.0000000e+00   0.0000000e+00   1.2114028e-01   2.2036391e-01   2.2153165e-01   0.0000000e+00   0.0000000e+00   0.0000000e+00   1.8628508e-01   0.0000000e+00   0.0000000e+00   0.0000000e+00   2.1986651e-01   0.0000000e+00   0.0000000e+00   0.0000000e+00   0.0000000e+00   1.9431907e-01   1.8573270e-01   0.0000000e+00   0.0000000e+00   0.0000000e+00   0.0000000e+00   0.0000000e+00   9.4956229e-09   1.8166028e-01   0.0000000e+00   0.0000000e+00   1.5402815e-08   1.8213482e-01   0.0000000e+00   3.0910192e-01   1.4011939e-01   0.0000000e+00   0.0000000e+00   0.0000000e+00   0.0000000e+00   1.3874419e-01   0.0000000e+00   2.4009716e-11   0.0000000e+00   0.0000000e+00   8.6613598e-04   0.0000000e+00   0.0000000e+00   0.0000000e+00   9.4109772e-05   0.0000000e+00   0.0000000e+00   2.1937674e-01   0.0000000e+00   0.0000000e+00   2.2507532e-01   1.5438922e-11   0.0000000e+00   3.0640599e-01   1.6903177e-11   3.1951563e-01   0.0000000e+00   0.0000000e+00   0.0000000e+00   0.0000000e+00   0.0000000e+00   0.0000000e+00   0.0000000e+00   0.0000000e+00   0.0000000e+00   0.0000000e+00   0.0000000e+00   0.0000000e+00   0.0000000e+00   0.0000000e+00   3.1000469e-01   0.0000000e+00   1.3540789e-01   2.3136352e-01   0.0000000e+00   3.1830652e-04   2.5577937e-01   0.0000000e+00   0.0000000e+00   0.0000000e+00   5.6069839e-04   0.0000000e+00   0.0000000e+00   0.0000000e+00   0.0000000e+00   0.0000000e+00   0.0000000e+00   3.0494763e-01   0.0000000e+00   3.1208696e-01   0.0000000e+00   0.0000000e+00   0.0000000e+00   3.0857935e-01   3.0694914e-01   2.2845295e-01   0.0000000e+00   0.0000000e+00   1.9305724e-01   0.0000000e+00   3.1198205e-01   2.2240958e-01   3.1103122e-01   0.0000000e+00   2.2918001e-01   0.0000000e+00   0.0000000e+00   0.0000000e+00   0.0000000e+00   2.0470392e-01   0.0000000e+00   0.0000000e+00   0.0000000e+00   0.0000000e+00   8.4321034e-05   0.0000000e+00   0.0000000e+00   0.0000000e+00   0.0000000e+00   0.0000000e+00   0.0000000e+00   0.0000000e+00   2.8103032e-11   0.0000000e+00   0.0000000e+00   0.0000000e+00   0.0000000e+00   2.1921736e-01   0.0000000e+00   0.0000000e+00   0.0000000e+00   1.1766141e-01   0.0000000e+00   2.2316782e-01   1.4295979e-01   0.0000000e+00   0.0000000e+00   0.0000000e+00   0.0000000e+00   0.0000000e+00   4.6938678e-03   0.0000000e+00   0.0000000e+00   0.0000000e+00   7.8986597e-04   0.0000000e+00   5.4367568e-03   0.0000000e+00   0.0000000e+00   1.8490064e-01   0.0000000e+00   1.4391101e-01   1.8293024e-01   2.2392499e-01   1.8619436e-01   0.0000000e+00   0.0000000e+00   0.0000000e+00   0.0000000e+00   0.0000000e+00   0.0000000e+00   0.0000000e+00   0.0000000e+00   3.0565962e-01   0.0000000e+00   0.0000000e+00   1.8424933e-01   0.0000000e+00   0.0000000e+00   0.0000000e+00   0.0000000e+00   0.0000000e+00   3.0699130e-01   1.8647855e-01   0.0000000e+00   3.1009133e-01   0.0000000e+00   3.1221339e-01   0.0000000e+00   2.2556400e-01   0.0000000e+00   0.0000000e+00   1.8585417e-01   0.0000000e+00   0.0000000e+00   0.0000000e+00   0.0000000e+00   0.0000000e+00   0.0000000e+00   1.8557123e-01   0.0000000e+00   0.0000000e+00   0.0000000e+00   0.0000000e+00   0.0000000e+00   1.8229941e-11   0.0000000e+00
   0.0000000e+00   2.5358897e-04   1.7889565e-01   0.0000000e+00   0.0000000e+00   0.0000000e+00   0.0000000e+00   0.0000000e+00   2.6032816e-04   0.0000000e+00   0.0000000e+00   0.0000000e+00   0.0000000e+00   0.0000000e+00   2.0680037e-04   2.1561555e-04   0.0000000e+00   0.0000000e+00   0.0000000e+00   2.5789197e-04   0.0000000e+00   0.0000000e+00   0.0000000e+00   0.0000000e+00   2.2711369e-04   0.0000000e+00   0.0000000e+00   0.0000000e+00   2.3603713e-04   0.0000000e+00   0.0000000e+00   0.0000000e+00   0.0000000e+00   0.0000000e+00   2.0993415e-04   0.0000000e+00   0.0000000e+00   0.0000000e+00   0.0000000e+00   0.0000000e+00   0.0000000e+00   0.0000000e+00   0.0000000e+00   0.0000000e+00   0.0000000e+00   1.3384619e-01   0.0000000e+00   0.0000000e+00   0.0000000e+00   0.0000000e+00   0.0000000e+00   0.0000000e+00   0.0000000e+00   0.0000000e+00   0.0000000e+00   0.0000000e+00   0.0000000e+00   5.7786053e-09   5.0955247e-12   2.1494352e-04   0.0000000e+00   0.0000000e+00   1.8683833e-04   2.6627603e-04   4.7337832e-04   0.0000000e+00   0.0000000e+00   0.0000000e+00   0.0000000e+00   2.4091275e-04   2.5342945e-04   2.3109127e-01   1.1793510e-01   0.0000000e+00   0.0000000e+00   0.0000000e+00   0.0000000e+00   0.0000000e+00   0.0000000e+00   0.0000000e+00   0.0000000e+00   0.0000000e+00   0.0000000e+00   0.0000000e+00   0.0000000e+00   0.0000000e+00   0.0000000e+00   0.0000000e+00   4.7347110e-04   0.0000000e+00   2.1258250e-04   2.9277815e-04   0.0000000e+00   0.0000000e+00   0.0000000e+00   0.0000000e+00   0.0000000e+00   0.0000000e+00   0.0000000e+00   0.0000000e+00   0.0000000e+00   2.4623928e-04   0.0000000e+00   0.0000000e+00   0.0000000e+00   3.5970125e-04   2.1008293e-04   0.0000000e+00   2.0933356e-01   0.0000000e+00   0.0000000e+00   3.0043760e-04   0.0000000e+00   0.0000000e+00   0.0000000e+00   2.0487761e-04   0.0000000e+00   0.0000000e+00   1.3615418e-01   0.0000000e+00   8.8646369e-11   0.0000000e+00   2.4959521e-04   0.0000000e+00   0.0000000e+00   0.0000000e+00   1.9750470e-04   2.2716452e-04   4.8136712e-04   0.0000000e+00   0.0000000e+00   0.0000000e+00   2.4880750e-04   0.0000000e+00   0.0000000e+00   0.0000000e+00   2.1394115e-04   0.0000000e+00   0.0000000e+00   0.0000000e+00   0.0000000e+00   3.4835319e-04   2.4948692e-04   0.0000000e+00   0.0000000e+00   0.0000000e+00   0.0000000e+00   0.0000000e+00   8.2807612e-12   2.1229320e-04   0.0000000e+00   0.0000000e+00   0.0000000e+00   2.4774978e-04   0.0000000e+00   2.6350128e-04   2.6473170e-04   0.0000000e+00   0.0000000e+00   0.0000000e+00   0.0000000e+00   1.4225189e-02   0.0000000e+00   0.0000000e+00   0.0000000e+00   0.0000000e+00   1.4355400e-01   0.0000000e+00   0.0000000e+00   0.0000000e+00   2.3523421e-01   0.0000000e+00   0.0000000e+00   2.2722657e-04   0.0000000e+00   0.0000000e+00   4.4782080e-04   0.0000000e+00   0.0000000e+00   2.5776737e-04   0.0000000e+00   2.3709085e-04   0.0000000e+00   0.0000000e+00   0.0000000e+00   0.0000000e+00   0.0000000e+00   0.0000000e+00   0.0000000e+00   0.0000000e+00   0.0000000e+00   0.0000000e+00   0.0000000e+00   0.0000000e+00   0.0000000e+00   0.0000000e+00   2.4582779e-04   0.0000000e+00   2.5175881e-04   4.3631099e-04   0.0000000e+00   1.3984742e-01   2.9201704e-04   0.0000000e+00   0.0000000e+00   0.0000000e+00   1.6323997e-01   0.0000000e+00   0.0000000e+00   0.0000000e+00   0.0000000e+00   0.0000000e+00   0.0000000e+00   2.9150858e-04   0.0000000e+00   2.4994234e-04   0.0000000e+00   0.0000000e+00   0.0000000e+00   2.6866366e-04   2.4931281e-04   2.2887057e-04   0.0000000e+00   0.0000000e+00   2.2940335e-04   0.0000000e+00   2.4630491e-04   5.7639330e-04   2.6996858e-04   0.0000000e+00   2.7816972e-04   0.0000000e+00   0.0000000e+00   0.0000000e+00   0.0000000e+00   2.7306795e-04   0.0000000e+00   0.0000000e+00   0.0000000e+00   0.0000000e+00   1.9355792e-01   0.0000000e+00   0.0000000e+00   0.0000000e+00   0.0000000e+00   0.0000000e+00   0.0000000e+00   0.0000000e+00   0.0000000e+00   0.0000000e+00   0.0000000e+00   0.0000000e+00   0.0000000e+00   2.0918119e-04   0.0000000e+00   0.0000000e+00   0.0000000e+00   1.8007158e-04   0.0000000e+00   5.1446965e-04   1.9804935e-04   0.0000000e+00   0.0000000e+00   0.0000000e+00   0.0000000e+00   0.0000000e+00   1.3435106e-01   0.0000000e+00   0.0000000e+00   0.0000000e+00   2.2154121e-01   0.0000000e+00   1.1843364e-01   0.0000000e+00   0.0000000e+00   2.4300197e-04   0.0000000e+00   1.7072938e-04   2.1752048e-04   2.3287844e-04   2.6668761e-04   0.0000000e+00   0.0000000e+00   0.0000000e+00   0.0000000e+00   0.0000000e+00   0.0000000e+00   0.0000000e+00   0.0000000e+00   2.8173013e-04   0.0000000e+00   0.0000000e+00   2.7648234e-04   0.0000000e+00   0.0000000e+00   0.0000000e+00   0.0000000e+00   0.0000000e+00   2.7287429e-04   2.2491885e-04   0.0000000e+00   2.4138639e-04   0.0000000e+00   2.5058765e-04   0.0000000e+00   5.7088448e-04   0.0000000e+00   0.0000000e+00   2.1212957e-04   0.0000000e+00   0.0000000e+00   0.0000000e+00   0.0000000e+00   0.0000000e+00   0.0000000e+00   2.2951314e-04   0.0000000e+00   0.0000000e+00   0.0000000e+00   0.0000000e+00   0.0000000e+00   0.0000000e+00   0.0000000e+00
   0.0000000e+00   7.0540424e-03   7.3006943e-02   0.0000000e+00   0.0000000e+00   0.0000000e+00   0.0000000e+00   0.0000000e+00   6.2755665e-03   0.0000000e+00   0.0000000e+00   0.0000000e+00   0.0000000e+00   0.0000000e+00   5.5715639e-03   5.6661968e-03   0.0000000e+00   0.0000000e+00   0.0000000e+00   7.0853595e-03   0.0000000e+00   0.0000000e+00   0.0000000e+00   0.0000000e+00   5.8188633e-03   0.0000000e+00   0.0000000e+00   0.0000000e+00   5.9420622e-03   0.0000000e+00   0.0000000e+00   0.0000000e+00   0.0000000e+00   0.0000000e+00   5.7104304e-03   0.0000000e+00   0.0000000e+00   0.0000000e+00   0.0000000e+00   0.0000000e+00   0.0000000e+00   0.0000000e+00   0.0000000e+00   0.0000000e+00   0.0000000e+00   2.3179771e-01   0.0000000e+00   0.0000000e+00   0.0000000e+00   0.0000000e+00   0.0000000e+00   0.0000000e+00   0.0000000e+00   0.0000000e+00   0.0000000e+00   0.0000000e+00   0.0000000e+00   2.7223787e-07   2.2659030e-10   5.0188284e-03   0.0000000e+00   0.0000000e+00   4.7934190e-03   7.1424640e-03   9.3670942e-03   0.0000000e+00   0.0000000e+00   0.0000000e+00   0.0000000e+00   5.9107919e-03   7.0265099e-03   1.2037041e-01   2.5735909e-01   0.0000000e+00   0.0000000e+00   0.0000000e+00   0.0000000e+00   0.0000000e+00   0.0000000e+00   0.0000000e+00   0.0000000e+00   0.0000000e+00   0.0000000e+00   0.0000000e+00   0.0000000e+00   0.0000000e+00   0.0000000e+00   0.0000000e+00   9.4957031e-03   0.0000000e+00   5.7362783e-03   6.5065895e-03   0.0000000e+00   0.0000000e+00   0.0000000e+00   0.0000000e+00   0.0000000e+00   0.0000000e+00   0.0000000e+00   0.0000000e+00   0.0000000e+00   6.1625039e-03   0.0000000e+00   0.0000000e+00   0.0000000e+00   7.1813379e-03   5.6394575e-03   0.0000000e+00   1.0293245e-01   0.0000000e+00   0.0000000e+00   7.1198319e-03   0.0000000e+00   0.0000000e+00   0.0000000e+00   5.7862271e-03   0.0000000e+00   0.0000000e+00   2.3159543e-01   0.0000000e+00   4.3008222e-09   0.0000000e+00   5.9760975e-03   0.0000000e+00   0.0000000e+00   0.0000000e+00   4.5350169e-03   5.8641979e-03   9.5011963e-03   0.0000000e+00   0.0000000e+00   0.0000000e+00   6.1459906e-03   0.0000000e+00   0.0000000e+00   0.0000000e+00   5.7484329e-03   0.0000000e+00   0.0000000e+00   0.0000000e+00   0.0000000e+00   6.9774209e-03   6.2041267e-03   0.0000000e+00   0.0000000e+00   0.0000000e+00   0.0000000e+00   0.0000000e+00   3.7196398e-10   5.6289106e-03   0.0000000e+00   0.0000000e+00   0.0000000e+00   6.1585831e-03   0.0000000e+00   7.1048106e-03   5.4627724e-03   0.0000000e+00   0.0000000e+00   0.0000000e+00   0.0000000e+00   5.4023929e-02   0.0000000e+00   0.0000000e+00   0.0000000e+00   0.0000000e+00   2.2855241e-01   0.0000000e+00   0.0000000e+00   0.0000000e+00   8.8422884e-02   0.0000000e+00   0.0000000e+00   5.8791504e-03   0.0000000e+00   0.0000000e+00   9.2479797e-03   0.0000000e+00   0.0000000e+00   7.0683036e-03   0.0000000e+00   6.9245616e-03   0.0000000e+00   0.0000000e+00   0.0000000e+00   0.0000000e+00   0.0000000e+00   0.0000000e+00   0.0000000e+00   0.0000000e+00   0.0000000e+00   0.0000000e+00   0.0000000e+00   0.0000000e+00   0.0000000e+00   0.0000000e+00   6.9569453e-03   0.0000000e+00   5.2984612e-03   9.4368122e-03   0.0000000e+00   7.0855521e-02   7.0432036e-03   0.0000000e+00   0.0000000e+00   0.0000000e+00   1.1380695e-01   0.0000000e+00   0.0000000e+00   0.0000000e+00   0.0000000e+00   0.0000000e+00   0.0000000e+00   7.3437160e-03   0.0000000e+00   7.0023417e-03   0.0000000e+00   0.0000000e+00   0.0000000e+00   7.1870785e-03   6.9614100e-03   6.0487074e-03   0.0000000e+00   0.0000000e+00   6.0777161e-03   0.0000000e+00   6.9679594e-03   1.0288584e-02   7.1741173e-03   0.0000000e+00   6.5112842e-03   0.0000000e+00   0.0000000e+00   0.0000000e+00   0.0000000e+00   6.5867654e-03   0.0000000e+00   0.0000000e+00   0.0000000e+00   0.0000000e+00   6.8205718e-02   0.0000000e+00   0.0000000e+00   0.0000000e+00   0.0000000e+00   0.0000000e+00   0.0000000e+00   0.0000000e+00   0.0000000e+00   0.0000000e+00   0.0000000e+00   0.0000000e+00   0.0000000e+00   5.7116190e-03   0.0000000e+00   0.0000000e+00   0.0000000e+00   4.2802317e-03   0.0000000e+00   9.8672685e-03   4.8777288e-03   0.0000000e+00   0.0000000e+00   0.0000000e+00   0.0000000e+00   0.0000000e+00   2.4558277e-01   0.0000000e+00   0.0000000e+00   0.0000000e+00   1.1956893e-01   0.0000000e+00   2.2006770e-01   0.0000000e+00   0.0000000e+00   6.1368662e-03   0.0000000e+00   4.5946455e-03   5.6781441e-03   6.0122353e-03   6.3808245e-03   0.0000000e+00   0.0000000e+00   0.0000000e+00   0.0000000e+00   0.0000000e+00   0.0000000e+00   0.0000000e+00   0.0000000e+00   7.2680745e-03   0.0000000e+00   0.0000000e+00   6.1898753e-03   0.0000000e+00   0.0000000e+00   0.0000000e+00   0.0000000e+00   0.0000000e+00   7.2142521e-03   5.7809770e-03   0.0000000e+00   6.9030506e-03   0.0000000e+00   7.0064406e-03   0.0000000e+00   1.0296196e-02   0.0000000e+00   0.0000000e+00   5.6729147e-03   0.0000000e+00   0.0000000e+00   0.0000000e+00   0.0000000e+00   0.0000000e+00   0.0000000e+00   5.7837466e-03   0.0000000e+00   0.0000000e+00   0.0000000e+00   0.0000000e+00   0.0000000e+00   0.0000000e+00   0.0000000e+00
   0.0000000e+00   0.0000000e+00   0.0000000e+00   0.0000000e+00   0.0000000e+00   0.0000000e+00   1.0158632e-09   1.0073280e-01   0.0000000e+00   3.8410307e-09   0.0000000e+00   2.3580772e-02   0.0000000e+00   0.0000000e+00   0.0000000e+00   0.0000000e+00   2.3023098e-02   0.0000000e+00   2.6045404e-04   0.0000000e+00   6.5604023e-09   0.0000000e+00   0.0000000e+00   6.5389937e-02   0.0000000e+00   1.2561261e-09   0.0000000e+00   2.7695213e-02   0.0000000e+00   0.0000000e+00   4.9598080e-10   0.0000000e+00   1.4966113e-09   0.0000000e+00   0.0000000e+00   0.0000000e+00   0.0000000e+00   7.8313055e-10   0.0000000e+00   0.0000000e+00   3.1421554e-02   2.8779207e-04   0.0000000e+00   3.1781621e-02   0.0000000e+00   0.0000000e+00   5.3420270e-09   8.9593347e-10   0.0000000e+00   0.0000000e+00   0.0000000e+00   0.0000000e+00   2.1585104e-04   0.0000000e+00   0.0000000e+00   1.0191443e-09   8.8703325e-02   0.0000000e+00   5.0925415e-09   0.0000000e+00   2.4921410e-09   4.9228457e-02   0.0000000e+00   0.0000000e+00   0.0000000e+00   3.8135585e-02   0.0000000e+00   0.0000000e+00   0.0000000e+00   0.0000000e+00   0.0000000e+00   0.0000000e+00   0.0000000e+00   1.4101359e-01   0.0000000e+00   0.0000000e+00   2.4364525e-04   8.6520619e-10   0.0000000e+00   0.0000000e+00   3.0009425e-02   3.7754252e-09   2.1113492e-09   1.8056566e-05   4.1674758e-02   0.0000000e+00   0.0000000e+00   0.0000000e+00   0.0000000e+00   0.0000000e+00   0.0000000e+00   0.0000000e+00   0.0000000e+00   0.0000000e+00   0.0000000e+00   0.0000000e+00   1.3288120e-09   0.0000000e+00   0.0000000e+00   0.0000000e+00   0.0000000e+00   0.0000000e+00   0.0000000e+00   0.0000000e+00   0.0000000e+00   0.0000000e+00   0.0000000e+00   4.3722633e-10   0.0000000e+00   0.0000000e+00   0.0000000e+00   0.0000000e+00   0.0000000e+00   0.0000000e+00   0.0000000e+00   0.0000000e+00   0.0000000e+00   0.0000000e+00   0.0000000e+00   0.0000000e+00   0.0000000e+00   0.0000000e+00   0.0000000e+00   2.4255685e-02   0.0000000e+00   0.0000000e+00   0.0000000e+00   0.0000000e+00   0.0000000e+00   0.0000000e+00   0.0000000e+00   1.2919229e-09   0.0000000e+00   0.0000000e+00   0.0000000e+00   9.7927663e-10   0.0000000e+00   0.0000000e+00   0.0000000e+00   0.0000000e+00   0.0000000e+00   0.0000000e+00   0.0000000e+00   3.0846181e-06   0.0000000e+00   0.0000000e+00   0.0000000e+00   1.7066839e-09   4.5425685e-09   0.0000000e+00   0.0000000e+00   0.0000000e+00   0.0000000e+00   0.0000000e+00   1.5276267e-09   0.0000000e+00   0.0000000e+00   2.3889104e-02   0.0000000e+00   0.0000000e+00   0.0000000e+00   0.0000000e+00   0.0000000e+00   0.0000000e+00   5.6120470e-02   8.9119944e-10   0.0000000e+00   0.0000000e+00   0.0000000e+00   0.0000000e+00   0.0000000e+00   0.0000000e+00   0.0000000e+00   0.0000000e+00   0.0000000e+00   1.1801944e-09   0.0000000e+00   0.0000000e+00   0.0000000e+00   0.0000000e+00   0.0000000e+00   0.0000000e+00   0.0000000e+00   0.0000000e+00   3.3137466e-02   0.0000000e+00   0.0000000e+00   0.0000000e+00   7.0464603e-08   1.2769612e-09   1.0757770e-09   0.0000000e+00   0.0000000e+00   0.0000000e+00   0.0000000e+00   3.0041689e-02   0.0000000e+00   3.9530555e-02   0.0000000e+00   0.0000000e+00   0.0000000e+00   0.0000000e+00   0.0000000e+00   0.0000000e+00   0.0000000e+00   0.0000000e+00   0.0000000e+00   0.0000000e+00   0.0000000e+00   0.0000000e+00   5.4692771e-02   0.0000000e+00   0.0000000e+00   0.0000000e+00   0.0000000e+00   0.0000000e+00   1.4591077e-02   0.0000000e+00   9.5132012e-09   0.0000000e+00   0.0000000e+00   0.0000000e+00   3.9974118e-04   0.0000000e+00   0.0000000e+00   0.0000000e+00   0.0000000e+00   0.0000000e+00   0.0000000e+00   2.7852501e-09   0.0000000e+00   2.6868081e-02   0.0000000e+00   0.0000000e+00   0.0000000e+00   0.0000000e+00   0.0000000e+00   7.1487351e-04   0.0000000e+00   0.0000000e+00   0.0000000e+00   0.0000000e+00   6.9021102e-02   0.0000000e+00   0.0000000e+00   0.0000000e+00   0.0000000e+00   2.4253532e-02   0.0000000e+00   0.0000000e+00   8.1597307e-02   0.0000000e+00   0.0000000e+00   0.0000000e+00   0.0000000e+00   0.0000000e+00   0.0000000e+00   0.0000000e+00   0.0000000e+00   0.0000000e+00   0.0000000e+00   0.0000000e+00   4.5081061e-04   0.0000000e+00   0.0000000e+00   0.0000000e+00   0.0000000e+00   0.0000000e+00   0.0000000e+00   0.0000000e+00   0.0000000e+00   0.0000000e+00   0.0000000e+00   1.4956137e-09   0.0000000e+00   0.0000000e+00   0.0000000e+00   0.0000000e+00   0.0000000e+00   0.0000000e+00   0.0000000e+00   0.0000000e+00   0.0000000e+00   3.0547412e-02   0.0000000e+00   0.0000000e+00   6.0299258e-04   4.6948347e-09   2.1574253e-04   0.0000000e+00   0.0000000e+00   0.0000000e+00   0.0000000e+00   0.0000000e+00   0.0000000e+00   3.1553475e-02   6.0171604e-10   0.0000000e+00   0.0000000e+00   0.0000000e+00   0.0000000e+00   0.0000000e+00   0.0000000e+00   0.0000000e+00   0.0000000e+00   0.0000000e+00   0.0000000e+00   0.0000000e+00   0.0000000e+00   2.0228675e-04   0.0000000e+00   2.7016558e-02   0.0000000e+00   0.0000000e+00   0.0000000e+00   0.0000000e+00   0.0000000e+00   0.0000000e+00   0.0000000e+00   0.0000000e+00   2.5225752e-04   0.0000000e+00   0.0000000e+00
   0.0000000e+00   1.7096009e-11   0.0000000e+00   0.0000000e+00   0.0000000e+00   0.0000000e+00   1.8414710e-04   0.0000000e+00   5.8980583e-11   3.3707508e-04   0.0000000e+00   0.0000000e+00   0.0000000e+00   0.0000000e+00   3.5399687e-11   3.7222415e-11   0.0000000e+00   2.1175112e-02   0.0000000e+00   1.7705555e-11   3.3925552e-04   0.0000000e+00   0.0000000e+00   0.0000000e+00   3.5078638e-11   1.8206106e-04   0.0000000e+00   0.0000000e+00   3.3574083e-11   0.0000000e+00   1.0817072e-04   0.0000000e+00   1.8429635e-04   0.0000000e+00   1.6253639e-11   0.0000000e+00   0.0000000e+00   2.1372598e-04   0.0000000e+00   3.2527648e-02   0.0000000e+00   0.0000000e+00   0.0000000e+00   0.0000000e+00   0.0000000e+00   0.0000000e+00   3.3608704e-04   1.9125756e-04   0.0000000e+00   0.0000000e+00   0.0000000e+00   0.0000000e+00   0.0000000e+00   0.0000000e+00   0.0000000e+00   1.8396899e-04   0.0000000e+00   0.0000000e+00   3.4317485e-04   9.0170597e-10   1.9609134e-04   0.0000000e+00   1.0055896e-09   2.4957950e-11   6.5135378e-11   0.0000000e+00   0.0000000e+00   0.0000000e+00   0.0000000e+00   3.4203706e-11   2.3983050e-11   0.0000000e+00   0.0000000e+00   0.0000000e+00   4.6615963e-01   0.0000000e+00   0.0000000e+00   1.8052635e-04   0.0000000e+00   0.0000000e+00   0.0000000e+00   2.0465283e-04   1.8736519e-04   0.0000000e+00   9.9057144e-09   0.0000000e+00   0.0000000e+00   0.0000000e+00   4.9640878e-11   4.5311732e-02   1.7773652e-11   4.0055553e-11   0.0000000e+00   0.0000000e+00   0.0000000e+00   0.0000000e+00   1.8990310e-04   0.0000000e+00   0.0000000e+00   0.0000000e+00   0.0000000e+00   4.0454594e-11   8.3073046e-10   0.0000000e+00   0.0000000e+00   7.3121760e-11   3.0719470e-11   9.7200092e-05   0.0000000e+00   1.7986861e-02   0.0000000e+00   6.6559911e-11   0.0000000e+00   0.0000000e+00   0.0000000e+00   1.6447676e-11   0.0000000e+00   0.0000000e+00   0.0000000e+00   0.0000000e+00   0.0000000e+00   0.0000000e+00   3.2640556e-11   0.0000000e+00   0.0000000e+00   0.0000000e+00   6.6985051e-09   1.6294501e-11   5.7036618e-11   0.0000000e+00   0.0000000e+00   1.8351322e-04   6.7146681e-11   0.0000000e+00   0.0000000e+00   1.8177081e-04   1.5611463e-11   0.0000000e+00   3.3183457e-06   0.0000000e+00   0.0000000e+00   4.1817924e-11   4.7779687e-11   0.0000000e+00   0.0000000e+00   0.0000000e+00   4.8821143e-07   1.9110919e-04   3.7421711e-04   3.2127546e-11   0.0000000e+00   0.0000000e+00   0.0000000e+00   5.5270986e-11   1.9121332e-04   2.3536090e-11   7.9134662e-10   0.0000000e+00   0.0000000e+00   3.9564706e-02   0.0000000e+00   2.7868036e-11   0.0000000e+00   0.0000000e+00   0.0000000e+00   1.8014959e-04   0.0000000e+00   9.5611136e-06   0.0000000e+00   0.0000000e+00   0.0000000e+00   0.0000000e+00   0.0000000e+00   1.8076410e-11   0.0000000e+00   1.8050236e-04   5.6831904e-11   0.0000000e+00   0.0000000e+00   1.9035476e-11   0.0000000e+00   2.1008230e-11   0.0000000e+00   0.0000000e+00   0.0000000e+00   0.0000000e+00   0.0000000e+00   0.0000000e+00   3.1807917e-04   1.8757426e-04   1.8372570e-04   0.0000000e+00   0.0000000e+00   0.0000000e+00   0.0000000e+00   0.0000000e+00   2.2003583e-11   0.0000000e+00   3.9832479e-09   4.0658498e-11   0.0000000e+00   0.0000000e+00   2.9470008e-11   0.0000000e+00   0.0000000e+00   0.0000000e+00   0.0000000e+00   0.0000000e+00   0.0000000e+00   2.2588743e-02   0.0000000e+00   0.0000000e+00   0.0000000e+00   2.4114790e-11   0.0000000e+00   2.1899430e-11   0.0000000e+00   0.0000000e+00   3.5297168e-04   2.0891799e-11   1.9097782e-11   2.3884894e-11   0.0000000e+00   0.0000000e+00   3.7474177e-11   7.6746870e-06   2.1754236e-11   4.2702383e-11   2.2326304e-11   4.1458679e-04   2.2265497e-11   0.0000000e+00   0.0000000e+00   0.0000000e+00   0.0000000e+00   4.4237842e-11   0.0000000e+00   0.0000000e+00   0.0000000e+00   0.0000000e+00   0.0000000e+00   0.0000000e+00   0.0000000e+00   0.0000000e+00   0.0000000e+00   0.0000000e+00   0.0000000e+00   0.0000000e+00   0.0000000e+00   0.0000000e+00   0.0000000e+00   0.0000000e+00   0.0000000e+00   1.7395383e-11   0.0000000e+00   9.3803728e-06   0.0000000e+00   2.2324481e-08   0.0000000e+00   4.8989352e-11   9.9959235e-10   2.5027912e-02   0.0000000e+00   5.2200789e-07   0.0000000e+00   1.0008301e-05   0.0000000e+00   0.0000000e+00   0.0000000e+00   0.0000000e+00   0.0000000e+00   0.0000000e+00   0.0000000e+00   1.8323707e-04   0.0000000e+00   4.3095716e-11   0.0000000e+00   1.2479081e-09   3.1776042e-11   2.0401810e-11   5.2088080e-11   7.8294914e-02   0.0000000e+00   0.0000000e+00   0.0000000e+00   0.0000000e+00   0.0000000e+00   3.4426625e-04   0.0000000e+00   2.3735836e-11   0.0000000e+00   0.0000000e+00   3.6290622e-11   0.0000000e+00   0.0000000e+00   0.0000000e+00   1.8065494e-04   0.0000000e+00   2.3696917e-11   3.1217823e-11   0.0000000e+00   3.6064826e-11   0.0000000e+00   2.2005014e-11   0.0000000e+00   6.1894736e-11   0.0000000e+00   0.0000000e+00   3.2663971e-11   0.0000000e+00   7.6824719e-06   0.0000000e+00   0.0000000e+00   0.0000000e+00   0.0000000e+00   3.4319366e-11   0.0000000e+00   0.0000000e+00   0.0000000e+00   0.0000000e+00   0.0000000e+00   0.0000000e+00   0.0000000e+00
   0.0000000e+00   0.0000000e+00   0.0000000e+00   0.0000000e+00   0.0000000e+00   0.0000000e+00   0.0000000e+00   0.0000000e+00   0.0000000e+00   3.2222107e-13   0.0000000e+00   0.0000000e+00   0.0000000e+00   0.0000000e+00   0.0000000e+00   0.0000000e+00   0.0000000e+00   0.0000000e+00   0.0000000e+00   0.0000000e+00   0.0000000e+00   0.0000000e+00   0.0000000e+00   0.0000000e+00   0.0000000e+00   0.0000000e+00   0.0000000e+00   0.0000000e+00   0.0000000e+00   2.3303315e-10   0.0000000e+00   0.0000000e+00   0.0000000e+00   0.0000000e+00   0.0000000e+00   1.6115847e-09   5.6463589e-02   0.0000000e+00   0.0000000e+00   0.0000000e+00   0.0000000e+00   0.0000000e+00   0.0000000e+00   0.0000000e+00   0.0000000e+00   0.0000000e+00   0.0000000e+00   0.0000000e+00   0.0000000e+00   0.0000000e+00   6.8493695e-02   0.0000000e+00   0.0000000e+00   0.0000000e+00   0.0000000e+00   0.0000000e+00   0.0000000e+00   2.6651650e-10   0.0000000e+00   0.0000000e+00   0.0000000e+00   0.0000000e+00   0.0000000e+00   0.0000000e+00   0.0000000e+00   0.0000000e+00   0.0000000e+00   0.0000000e+00   9.9640895e-07   0.0000000e+00   0.0000000e+00   0.0000000e+00   0.0000000e+00   0.0000000e+00   0.0000000e+00   4.3691002e-01   0.0000000e+00   0.0000000e+00   0.0000000e+00   0.0000000e+00   0.0000000e+00   0.0000000e+00   0.0000000e+00   0.0000000e+00   0.0000000e+00   0.0000000e+00   0.0000000e+00   1.2009799e-01   0.0000000e+00   0.0000000e+00   0.0000000e+00   0.0000000e+00   0.0000000e+00   0.0000000e+00   0.0000000e+00   0.0000000e+00   0.0000000e+00   0.0000000e+00   0.0000000e+00   0.0000000e+00   0.0000000e+00   0.0000000e+00   2.6842503e-09   0.0000000e+00   0.0000000e+00   0.0000000e+00   0.0000000e+00   0.0000000e+00   0.0000000e+00   0.0000000e+00   0.0000000e+00   0.0000000e+00   0.0000000e+00   0.0000000e+00   0.0000000e+00   0.0000000e+00   0.0000000e+00   0.0000000e+00   0.0000000e+00   0.0000000e+00   0.0000000e+00   0.0000000e+00   0.0000000e+00   0.0000000e+00   0.0000000e+00   0.0000000e+00   0.0000000e+00   0.0000000e+00   0.0000000e+00   0.0000000e+00   0.0000000e+00   0.0000000e+00   0.0000000e+00   0.0000000e+00   0.0000000e+00   0.0000000e+00   0.0000000e+00   0.0000000e+00   0.0000000e+00   0.0000000e+00   0.0000000e+00   0.0000000e+00   0.0000000e+00   0.0000000e+00   0.0000000e+00   2.1706597e-09   1.9032168e-10   0.0000000e+00   0.0000000e+00   0.0000000e+00   0.0000000e+00   0.0000000e+00   2.4625161e-02   0.0000000e+00   0.0000000e+00   0.0000000e+00   0.0000000e+00   0.0000000e+00   0.0000000e+00   0.0000000e+00   0.0000000e+00   0.0000000e+00   0.0000000e+00   1.5936440e-01   0.0000000e+00   0.0000000e+00   0.0000000e+00   0.0000000e+00   0.0000000e+00   0.0000000e+00   0.0000000e+00   0.0000000e+00   0.0000000e+00   0.0000000e+00   0.0000000e+00   0.0000000e+00   0.0000000e+00   1.0796437e-01   0.0000000e+00   0.0000000e+00   9.4640178e-03   0.0000000e+00   0.0000000e+00   0.0000000e+00   0.0000000e+00   0.0000000e+00   0.0000000e+00   0.0000000e+00   0.0000000e+00   0.0000000e+00   0.0000000e+00   0.0000000e+00   0.0000000e+00   0.0000000e+00   0.0000000e+00   0.0000000e+00   0.0000000e+00   0.0000000e+00   0.0000000e+00   0.0000000e+00   0.0000000e+00   0.0000000e+00   0.0000000e+00   0.0000000e+00   0.0000000e+00   0.0000000e+00   0.0000000e+00   0.0000000e+00   0.0000000e+00   0.0000000e+00   0.0000000e+00   0.0000000e+00   0.0000000e+00   0.0000000e+00   0.0000000e+00   0.0000000e+00   0.0000000e+00   0.0000000e+00   0.0000000e+00   0.0000000e+00   0.0000000e+00   0.0000000e+00   0.0000000e+00   0.0000000e+00   0.0000000e+00   0.0000000e+00   0.0000000e+00   0.0000000e+00   0.0000000e+00   0.0000000e+00   0.0000000e+00   0.0000000e+00   0.0000000e+00   0.0000000e+00   0.0000000e+00   0.0000000e+00   0.0000000e+00   0.0000000e+00   0.0000000e+00   0.0000000e+00   0.0000000e+00   0.0000000e+00   0.0000000e+00   0.0000000e+00   0.0000000e+00   0.0000000e+00   0.0000000e+00   0.0000000e+00   1.2508217e-01   0.0000000e+00   0.0000000e+00   0.0000000e+00   0.0000000e+00   0.0000000e+00   0.0000000e+00   0.0000000e+00   0.0000000e+00   4.2527139e-08   0.0000000e+00   0.0000000e+00   0.0000000e+00   0.0000000e+00   0.0000000e+00   0.0000000e+00   0.0000000e+00   0.0000000e+00   0.0000000e+00   0.0000000e+00   0.0000000e+00   0.0000000e+00   0.0000000e+00   0.0000000e+00   0.0000000e+00   0.0000000e+00   0.0000000e+00   0.0000000e+00   0.0000000e+00   0.0000000e+00   0.0000000e+00   0.0000000e+00   0.0000000e+00   0.0000000e+00   0.0000000e+00   0.0000000e+00   0.0000000e+00   0.0000000e+00   0.0000000e+00   0.0000000e+00   0.0000000e+00   0.0000000e+00   0.0000000e+00   0.0000000e+00   0.0000000e+00   0.0000000e+00   0.0000000e+00   0.0000000e+00   0.0000000e+00   0.0000000e+00   0.0000000e+00   0.0000000e+00   0.0000000e+00   0.0000000e+00   0.0000000e+00   0.0000000e+00   0.0000000e+00   0.0000000e+00   0.0000000e+00   0.0000000e+00   0.0000000e+00   0.0000000e+00   0.0000000e+00   0.0000000e+00   0.0000000e+00   0.0000000e+00   0.0000000e+00   0.0000000e+00   0.0000000e+00   0.0000000e+00   0.0000000e+00   4.0096537e-09   0.0000000e+00   1.9038480e-01   0.0000000e+00
   0.0000000e+00   0.0000000e+00   0.0000000e+00   0.0000000e+00   0.0000000e+00   0.0000000e+00   0.0000000e+00   2.8759620e-04   0.0000000e+00   0.0000000e+00   0.0000000e+00   3.3059108e-05   0.0000000e+00   0.0000000e+00   0.0000000e+00   0.0000000e+00   5.4435346e-05   0.0000000e+00   1.1319231e-01   0.0000000e+00   0.0000000e+00   0.0000000e+00   0.0000000e+00   1.9223506e-04   0.0000000e+00   0.0000000e+00   0.0000000e+00   1.0235806e-04   0.0000000e+00   0.0000000e+00   0.0000000e+00   0.0000000e+00   0.0000000e+00   0.0000000e+00   0.0000000e+00   0.0000000e+00   0.0000000e+00   0.0000000e+00   0.0000000e+00   0.0000000e+00   2.5570610e-05   1.1010703e-01   0.0000000e+00   3.8374591e-05   0.0000000e+00   0.0000000e+00   0.0000000e+00   0.0000000e+00   0.0000000e+00   0.0000000e+00   0.0000000e+00   0.0000000e+00   1.3212388e-01   0.0000000e+00   0.0000000e+00   0.0000000e+00   1.9542784e-04   0.0000000e+00   0.0000000e+00   0.0000000e+00   0.0000000e+00   3.5445423e-04   0.0000000e+00   0.0000000e+00   0.0000000e+00   3.0059535e-05   0.0000000e+00   0.0000000e+00   0.0000000e+00   0.0000000e+00   0.0000000e+00   0.0000000e+00   0.0000000e+00   1.9576820e-04   0.0000000e+00   0.0000000e+00   2.5648009e-01   0.0000000e+00   0.0000000e+00   0.0000000e+00   2.7168313e-05   0.0000000e+00   0.0000000e+00   4.9127602e-06   1.4259256e-04   0.0000000e+00   0.0000000e+00   0.0000000e+00   0.0000000e+00   0.0000000e+00   0.0000000e+00   0.0000000e+00   0.0000000e+00   0.0000000e+00   0.0000000e+00   0.0000000e+00   0.0000000e+00   0.0000000e+00   0.0000000e+00   0.0000000e+00   0.0000000e+00   0.0000000e+00   0.0000000e+00   0.0000000e+00   0.0000000e+00   0.0000000e+00   0.0000000e+00   0.0000000e+00   0.0000000e+00   0.0000000e+00   0.0000000e+00   0.0000000e+00   0.0000000e+00   0.0000000e+00   0.0000000e+00   0.0000000e+00   0.0000000e+00   0.0000000e+00   0.0000000e+00   0.0000000e+00   0.0000000e+00   0.0000000e+00   0.0000000e+00   4.9779416e-05   0.0000000e+00   0.0000000e+00   0.0000000e+00   0.0000000e+00   0.0000000e+00   0.0000000e+00   0.0000000e+00   0.0000000e+00   0.0000000e+00   0.0000000e+00   0.0000000e+00   0.0000000e+00   0.0000000e+00   0.0000000e+00   0.0000000e+00   0.0000000e+00   0.0000000e+00   0.0000000e+00   0.0000000e+00   9.7682611e-10   0.0000000e+00   0.0000000e+00   0.0000000e+00   0.0000000e+00   0.0000000e+00   0.0000000e+00   0.0000000e+00   0.0000000e+00   0.0000000e+00   0.0000000e+00   0.0000000e+00   0.0000000e+00   0.0000000e+00   4.6644561e-03   0.0000000e+00   0.0000000e+00   0.0000000e+00   0.0000000e+00   0.0000000e+00   0.0000000e+00   2.0798335e-04   0.0000000e+00   0.0000000e+00   0.0000000e+00   0.0000000e+00   0.0000000e+00   0.0000000e+00   0.0000000e+00   0.0000000e+00   0.0000000e+00   0.0000000e+00   0.0000000e+00   0.0000000e+00   0.0000000e+00   0.0000000e+00   0.0000000e+00   0.0000000e+00   0.0000000e+00   0.0000000e+00   0.0000000e+00   4.9878802e-05   0.0000000e+00   0.0000000e+00   0.0000000e+00   1.2954913e-11   0.0000000e+00   0.0000000e+00   0.0000000e+00   0.0000000e+00   0.0000000e+00   0.0000000e+00   2.5855996e-05   0.0000000e+00   5.4076572e-05   0.0000000e+00   0.0000000e+00   0.0000000e+00   0.0000000e+00   0.0000000e+00   0.0000000e+00   0.0000000e+00   0.0000000e+00   0.0000000e+00   0.0000000e+00   0.0000000e+00   0.0000000e+00   2.5111530e-03   0.0000000e+00   0.0000000e+00   0.0000000e+00   0.0000000e+00   0.0000000e+00   2.3401403e-05   0.0000000e+00   0.0000000e+00   0.0000000e+00   0.0000000e+00   0.0000000e+00   9.7948810e-02   0.0000000e+00   0.0000000e+00   0.0000000e+00   0.0000000e+00   0.0000000e+00   0.0000000e+00   0.0000000e+00   0.0000000e+00   5.0499570e-05   0.0000000e+00   0.0000000e+00   0.0000000e+00   0.0000000e+00   0.0000000e+00   8.9725497e-02   0.0000000e+00   0.0000000e+00   0.0000000e+00   0.0000000e+00   2.5993911e-04   0.0000000e+00   0.0000000e+00   0.0000000e+00   0.0000000e+00   1.2757043e-04   0.0000000e+00   0.0000000e+00   9.1431288e-04   0.0000000e+00   0.0000000e+00   0.0000000e+00   0.0000000e+00   0.0000000e+00   0.0000000e+00   0.0000000e+00   0.0000000e+00   0.0000000e+00   0.0000000e+00   0.0000000e+00   8.1292028e-02   0.0000000e+00   0.0000000e+00   0.0000000e+00   0.0000000e+00   0.0000000e+00   0.0000000e+00   0.0000000e+00   0.0000000e+00   0.0000000e+00   0.0000000e+00   0.0000000e+00   0.0000000e+00   0.0000000e+00   0.0000000e+00   0.0000000e+00   0.0000000e+00   0.0000000e+00   0.0000000e+00   0.0000000e+00   0.0000000e+00   3.6825859e-05   0.0000000e+00   0.0000000e+00   5.0787271e-02   0.0000000e+00   1.0002799e-01   0.0000000e+00   0.0000000e+00   0.0000000e+00   0.0000000e+00   0.0000000e+00   0.0000000e+00   2.3158283e-05   0.0000000e+00   0.0000000e+00   0.0000000e+00   0.0000000e+00   0.0000000e+00   0.0000000e+00   0.0000000e+00   0.0000000e+00   0.0000000e+00   0.0000000e+00   0.0000000e+00   0.0000000e+00   0.0000000e+00   9.5972515e-02   0.0000000e+00   7.8243158e-05   0.0000000e+00   0.0000000e+00   0.0000000e+00   0.0000000e+00   0.0000000e+00   0.0000000e+00   0.0000000e+00   0.0000000e+00   1.1895875e-01   0.0000000e+00   0.0000000e+00
[truncated: 1,271,575 more chars]
