# Supplementary material for: Searching Remote Homology with Spectral Clustering with Symmetry in Neighborhood Cluster Kernels
Source: PLoS One. 2013 Feb 15;8(2):e46468. doi: 10.1371/journal.pone.0046468 (PMC3574063; doi:10.1371/journal.pone.0046468)
Supplement: Table S11 — ROC50 scores obtained after modified symmetry based correction over all families. (CSV) [file pone.0046468.s011.csv]

Family	Kernel
	blastp_kernel	psimatrixkernel	omclNNkernel	omclmismatchprofilekernel	dot_psi_omcl_NN_kernel	dot_psi_omcl_MP_kernel	dot_blastp_omcl_NN_kernel	dot_blastp_omcl_MP_kernel	dot_blastp_omcl_NN_MODSYM	dot_blastp_omcl_MP_MODSYM	dot_psi_omcl_NN_MODSYM	dot_psi_omcl_MP_MODSYM
ROC50-fam1	0.5	0.4744409	0.7207792	0.650974	0.7013889	0.8318182	0.8776224	0.7513369	0.6636364	0.8535354	0.6818182	0.7
ROC50-fam2	0.4448052	0.4776182	0.7184066	0.689935	0.5925	0.689935	0.625	0.6646825	0.639881	0.7307692	0.9135714	0.7992203
ROC50-fam3	0.4661654	0.5385309	0.7202381	0.8174603	0.6428571	0.7785714	0.8095238	0.6785714	0.7202381	0.7090909	0.7571429	0.7179487
ROC50-fam4	0.5046992	0.5386704	0.7482304	0.8971088	0.6022222	0.8298872	0.689935	0.6646825	0.625	0.6660839	0.6540179	0.8148148
ROC50-fam5	0.3928571	0.466877	0.8142857	0.8174603	0.875	0.5357143	0.7	0.7202381	0.8174603	0.6714286	0.8660714	0.9166667
ROC50-fam6	0.6003401	0.5028802	0.7420635	0.8035714	0.731405	0.7455357	0.7455357	0.9311224	0.707672	0.7916667	0.9642857	0.7102564
ROC50-fam7	0.5416667	0.507977	0.675	0.8916667	0.6887255	0.856	0.8175926	0.690625	0.7673077	0.7277778	0.675	0.9497608
ROC50-fam8	0.6190476	0.4761146	0.7	0.905	0.8376623	0.8291667	0.8346154	0.86	0.7357143	0.7430556	0.86	0.5962963
ROC50-fam9	0.5659722	0.5527337	0.7986111	0.5896057	0.923077	0.8131313	0.7539683	0.7091503	0.7905983	0.797619	0.9444444	0.7708333
ROC50-fam10	0.5972222	0.5434822	0.6626984	0.6626984	0.5952381	0.8944444	0.7939815	0.7449495	0.6388889	0.8764205	0.7222222	0.7205882
ROC50-fam11	0.4553571	0.4588608	0.7291667	0.7708333	0.9545455	0.6597222	0.65625	0.615625	0.6458333	0.7179487	0.828125	0.7619048
ROC50-fam12	0.4435897	0.4926645	0.7041667	0.6809524	0.7159091	0.7848485	0.6555556	0.9047619	0.7551282	0.7115385	0.7333333	0.9642857
ROC50-fam13	0.4583333	0.4391026	0.6262626	0.8458333	0.8181818	0.7731481	0.6891026	0.6278409	0.8277778	0.9076923	0.7760417	0.7121212
ROC50-fam14	0.6363636	0.455414	0.8346154	0.71	0.85	0.8611111	0.7533333	0.8346154	0.7785714	0.7536765	0.6185345	0.5291902
ROC50-fam15	0.6049107	0.466129	0.7142857	0.8653846	0.7047397	0.8504464	0.7142857	0.7670068	0.6887755	0.7916667	0.9642857	0.6948718
ROC50-fam16	0.4270833	0.4615385	0.7916667	0.7310606	0.6875	0.7440476	0.7083333	0.7395833	0.8846154	0.875	0.8083333	0.7878788
ROC50-fam17	0.422619	0.4857105	0.7731481	0.8846154	0.8675214	0.8458333	0.8869048	0.9198718	0.844697	0.8681818	0.8083333	0.9545455
ROC50-fam18	0.4863636	0.5544583	0.7	0.6285266	0.9086538	0.689394	0.8719008	0.8776224	0.7207792	0.8974359	0.7045455	0.725
ROC50-fam19	0.3579545	0.5391614	0.8303571	0.6375	0.7888889	0.8819444	0.7767857	0.8011364	0.65625	0.6470588	0.8375	0.9285714
ROC50-fam20	0.1888889	0.4825397	0.7986111	0.7905983	0.923077	0.7539683	0.6851852	0.6944444	0.6481481	0.7053571	0.6694444	0.9375
ROC50-fam21	0.5612245	0.4747634	0.8660714	0.7785714	0.6956522	0.6344538	0.6428571	0.6479592	0.8174603	0.7454545	0.6428571	0.75
ROC50-fam22	0.424026	0.5266436	0.6166667	0.7168067	0.5833333	0.6714286	0.6357143	0.652381	0.7066234	0.6931818	0.9718894	0.7352941
ROC50-fam23	0.3535354	0.4788489	0.7685185	0.6388889	0.7297297	0.8425926	0.6712963	0.8174603	0.9722222	0.8020833	0.9722222	0.9705882
MEAN ROC50	0.480566317391304	0.495441752173913	0.741471726086957	0.756741395652174	0.75729602173913	0.773788830434783	0.738925191304348	0.752855104347826	0.741446904347826	0.768857543478261	0.798870413043478	0.789049443478261
