# Supplementary material for: Searching Remote Homology with Spectral Clustering with Symmetry in Neighborhood Cluster Kernels
Source: PLoS One. 2013 Feb 15;8(2):e46468. doi: 10.1371/journal.pone.0046468 (PMC3574063; doi:10.1371/journal.pone.0046468)
Supplement: Table S12 — ROC scores obtained after modified symmetry based correction over all families. (CSV) [file pone.0046468.s012.csv]

Family	Kernel
	blastp_kernel	psimatrixkernel	omclNNkernel	omclmismatchprofilekernel	dot_psi_omcl_NN_kernel	dot_psi_omcl_MP_kernel	dot_blastp_omcl_NN_kernel	dot_blastp_omcl_MP_kernel	dot_blastp_omcl_NN_MODSYM	dot_blastp_omcl_MP_MODSYM	dot_psi_omcl_NN_MODSYM	dot_psi_omcl_MP_MODSYM
ROC-fam1	0.7692308	0.9356261	0.9375	0.9827586	0.9285714	0.9545455	0.9642857	0.975	0.9498983	0.991663	0.9968454	0.9977072
ROC-fam2	0.820707	0.9767682	0.9656085	0.9598765	0.9166667	0.9598765	0.9166667	0.9518519	0.9752051	0.9864583	0.9903472	0.9978059
ROC-fam3	0.9772727	0.8912226	0.9615385	0.95	0.9839744	0.9545455	0.9404762	0.9666667	0.920685	0.9932503	0.9953271	0.9884013
ROC-fam4	0.7757576	0.97651	0.9978505	0.9806397	0.9285714	0.9768519	0.9598765	0.9518519	0.97611	0.99	0.9891667	0.998064
ROC-fam5	0.8636364	0.8940439	0.9444444	0.95	0.95	0.994709	0.9166667	0.9615385	0.9254169	0.9984424	0.9922118	0.992163
ROC-fam6	0.8125	0.9524573	0.95	0.958042	0.9444444	0.948718	0.948718	0.9692308	0.9419355	0.7984076	0.8984076	0.9861111
ROC-fam7	0.8	0.9685004	0.9254386	0.98	0.95	0.9817814	0.9840226	0.9473684	0.9661184	0.992289	0.990767	0.995098
ROC-fam8	0.7692308	0.9303797	0.9285714	0.959596	0.9444444	0.965812	0.9642857	0.9545455	0.945223	0.995283	0.9921384	0.9960443
ROC-fam9	0.9027778	0.922037	0.9444444	0.984375	0.9545455	0.9635417	0.9375	0.9722222	0.9380952	0.99279	0.7984326	0.990311
ROC-fam10	0.78125	0.964793	0.9375	0.9375	0.9	0.9724265	0.963801	0.9583333	0.967865	0.9947005	0.9626728	0.9668222
ROC-fam11	0.8846154	0.9101153	0.9285714	0.9615385	0.9444444	0.9736842	0.9	0.9795918	0.934731	0.9957031	0.9914062	0.8312369
ROC-fam12	0.85	0.956839	0.9444444	0.9375	0.9444444	0.9583333	0.875	0.9690476	0.9488673	0.862039	0.9905606	0.9875093
ROC-fam13	0.9117647	0.9455414	0.986631	0.9586777	0.949495	0.95	0.9814815	0.9919192	0.9520566	0.9914953	0.9912975	0.9914013
ROC-fam14	0.8846154	0.930182	0.9642857	0.925926	0.9513889	0.9555556	0.9722222	0.9642857	0.9461783	0.9984277	0.8301887	0.9960443
ROC-fam15	0.8	0.953392	0.9444444	0.9642857	0.9976589	0.9751131	0.9444444	0.9807692	0.9580645	0.7984076	0.8984076	0.9967949
ROC-fam16	0.85	0.9444268	0.9736842	0.9772727	0.9242424	0.9431818	0.9375	0.9444444	0.9552618	0.9920886	0.9905063	0.9926752
ROC-fam17	0.9032258	0.9458599	0.95	0.9675325	0.9545455	0.9586777	0.9666667	0.9642857	0.954327	0.9924842	0.9905063	0.993949
ROC-fam18	0.825	0.9396825	0.925	0.985	0.9545455	0.9285714	0.9583333	0.9642857	0.9493175	0.9905363	0.9269941	0.9962963
ROC-fam19	0.8235294	0.9109015	0.9464286	0.9761905	0.9285714	0.95	0.9375	0.9583333	0.9339399	0.99375	0.9953125	0.9143082
ROC-fam20	0.7	0.923389	0.9444444	0.9642857	0.9545455	0.9375	0.890625	0.9736842	0.9416226	0.9968652	0.9858934	0.855115
ROC-fam21	0.8235294	0.8949843	0.9444444	0.9545455	0.9761905	0.9722222	0.875	0.9722222	0.9254169	0.9906542	0.9984424	0.992163
ROC-fam22	0.8627874	0.9803187	0.9285714	0.9736842	0.875	0.9626697	0.9460784	0.934874	0.8794859	0.983981	0.9951007	0.9749557
ROC-fam23	0.85	0.9644886	0.9615385	0.9	0.987395	0.96875	0.9974425	0.9666667	0.9722222	0.85553	0.9269585	0.8733766
MEAN ROC	0.836583939130435	0.939672139130435	0.949364552173913	0.960401165217391	0.945377634782608	0.961176826086956	0.942547526086956	0.9640443	0.946001908695652	0.964141143478261	0.961647452173913	0.969754508695652
